# Supplementary material for: Genome-wide assessment of differential translations with ribosome profiling data
Source: Nat Commun. 2016 Apr 4;7:11194. doi: 10.1038/ncomms11194 (PMC4822032; doi:10.1038/ncomms11194)
Supplement: Supplementary Data 2 — Simulation dataset and results. [file ncomms11194-s3.xlsx]

## Sheet: statistics
Ensembl_ID	Positive(T) or Negative(F)
ENSMUSG00000000001	F		True Positive				True Negative
ENSMUSG00000000028	F	mRNA	stable	varied	varied		stable	varied
ENSMUSG00000000056	F	RPF	varied	stable	varied		stable	varied
ENSMUSG00000000078	F	Number	878	238	728		7415	651
ENSMUSG00000000085	F
ENSMUSG00000000088	F
ENSMUSG00000000120	F
ENSMUSG00000000131	F
ENSMUSG00000000134	F
ENSMUSG00000000148	F
ENSMUSG00000000149	F
ENSMUSG00000000168	F
ENSMUSG00000000171	F
ENSMUSG00000000184	F
ENSMUSG00000000194	F
ENSMUSG00000000244	F
ENSMUSG00000000275	F
ENSMUSG00000000276	F
ENSMUSG00000000278	F
ENSMUSG00000000282	F
ENSMUSG00000000290	F
ENSMUSG00000000295	F
ENSMUSG00000000320	F
ENSMUSG00000000325	F
ENSMUSG00000000326	F
ENSMUSG00000000339	F
ENSMUSG00000000340	F
ENSMUSG00000000346	F
ENSMUSG00000000355	F
ENSMUSG00000000374	F
ENSMUSG00000000378	F
ENSMUSG00000000384	F
ENSMUSG00000000386	F
ENSMUSG00000000399	F
ENSMUSG00000000409	F
ENSMUSG00000000420	F
ENSMUSG00000000439	F
ENSMUSG00000000441	F
ENSMUSG00000000486	F
ENSMUSG00000000530	F
ENSMUSG00000000531	F
ENSMUSG00000000532	F
ENSMUSG00000000538	F
ENSMUSG00000000552	F
ENSMUSG00000000561	F
ENSMUSG00000000563	F
ENSMUSG00000000568	F
ENSMUSG00000000581	F
ENSMUSG00000000594	F
ENSMUSG00000000600	F
ENSMUSG00000000605	F
ENSMUSG00000000617	F
ENSMUSG00000000628	F
ENSMUSG00000000631	F
ENSMUSG00000000673	F
ENSMUSG00000000682	F
ENSMUSG00000000686	F
ENSMUSG00000000693	F
ENSMUSG00000000708	F
ENSMUSG00000000711	F
ENSMUSG00000000732	F
ENSMUSG00000000738	F
ENSMUSG00000000740	F
ENSMUSG00000000743	F
ENSMUSG00000000751	F
ENSMUSG00000000759	F
ENSMUSG00000000776	F
ENSMUSG00000000787	F
ENSMUSG00000000791	F
ENSMUSG00000000804	F
ENSMUSG00000000811	F
ENSMUSG00000000823	F
ENSMUSG00000000826	F
ENSMUSG00000000827	F
ENSMUSG00000000838	F
ENSMUSG00000000861	F
ENSMUSG00000000876	F
ENSMUSG00000000881	F
ENSMUSG00000000884	F
ENSMUSG00000000901	F
ENSMUSG00000000902	F
ENSMUSG00000000903	F
ENSMUSG00000000915	F
ENSMUSG00000000916	F
ENSMUSG00000000934	F
ENSMUSG00000000958	F
ENSMUSG00000000959	F
ENSMUSG00000000976	F
ENSMUSG00000001016	F
ENSMUSG00000001017	F
ENSMUSG00000001018	F
ENSMUSG00000001020	F
ENSMUSG00000001025	F
ENSMUSG00000001027	F
ENSMUSG00000001029	F
ENSMUSG00000001034	F
ENSMUSG00000001052	F
ENSMUSG00000001053	F
ENSMUSG00000001054	F
ENSMUSG00000001056	F
ENSMUSG00000001062	F
ENSMUSG00000001065	F
ENSMUSG00000001082	F
ENSMUSG00000001098	F
ENSMUSG00000001100	F
ENSMUSG00000001105	F
ENSMUSG00000001120	F
ENSMUSG00000001123	F
ENSMUSG00000001127	F
ENSMUSG00000001128	F
ENSMUSG00000001134	F
ENSMUSG00000001138	F
ENSMUSG00000001143	F
ENSMUSG00000001150	F
ENSMUSG00000001151	F
ENSMUSG00000001156	F
ENSMUSG00000001157	F
ENSMUSG00000001158	F
ENSMUSG00000001166	F
ENSMUSG00000001173	F
ENSMUSG00000001175	F
ENSMUSG00000001211	F
ENSMUSG00000001227	F
ENSMUSG00000001228	F
ENSMUSG00000001229	F
ENSMUSG00000001247	F
ENSMUSG00000001248	F
ENSMUSG00000001270	F
ENSMUSG00000001280	F
ENSMUSG00000001281	F
ENSMUSG00000001285	F
ENSMUSG00000001288	F
ENSMUSG00000001289	F
ENSMUSG00000001300	F
ENSMUSG00000001305	F
ENSMUSG00000001323	F
ENSMUSG00000001348	F
ENSMUSG00000001366	F
ENSMUSG00000001376	F
ENSMUSG00000001379	F
ENSMUSG00000001380	F
ENSMUSG00000001383	F
ENSMUSG00000001403	F
ENSMUSG00000001415	F
ENSMUSG00000001416	F
ENSMUSG00000001418	F
ENSMUSG00000001419	F
ENSMUSG00000001424	F
ENSMUSG00000001436	F
ENSMUSG00000001440	F
ENSMUSG00000001441	F
ENSMUSG00000001444	F
ENSMUSG00000001445	F
ENSMUSG00000001467	F
ENSMUSG00000001472	F
ENSMUSG00000001473	F
ENSMUSG00000001482	F
ENSMUSG00000001507	F
ENSMUSG00000001517	F
ENSMUSG00000001518	F
ENSMUSG00000001521	F
ENSMUSG00000001524	F
ENSMUSG00000001525	F
ENSMUSG00000001542	F
ENSMUSG00000001552	F
ENSMUSG00000001569	F
ENSMUSG00000001576	F
ENSMUSG00000001588	F
ENSMUSG00000001627	F
ENSMUSG00000001630	F
ENSMUSG00000001632	F
ENSMUSG00000001642	F
ENSMUSG00000001666	F
ENSMUSG00000001674	F
ENSMUSG00000001687	F
ENSMUSG00000001700	F
ENSMUSG00000001707	F
ENSMUSG00000001729	F
ENSMUSG00000001741	F
ENSMUSG00000001750	F
ENSMUSG00000001751	F
ENSMUSG00000001755	F
ENSMUSG00000001767	F
ENSMUSG00000001768	F
ENSMUSG00000001774	F
ENSMUSG00000001783	F
ENSMUSG00000001785	F
ENSMUSG00000001786	F
ENSMUSG00000001794	F
ENSMUSG00000001829	F
ENSMUSG00000001833	F
ENSMUSG00000001844	F
ENSMUSG00000001847	F
ENSMUSG00000001855	F
ENSMUSG00000001870	F
ENSMUSG00000001891	F
ENSMUSG00000001909	F
ENSMUSG00000001910	F
ENSMUSG00000001911	F
ENSMUSG00000001918	F
ENSMUSG00000001924	F
ENSMUSG00000001930	F
ENSMUSG00000001942	F
ENSMUSG00000001946	F
ENSMUSG00000001962	F
ENSMUSG00000001964	F
ENSMUSG00000001983	F
ENSMUSG00000001995	F
ENSMUSG00000001998	F
ENSMUSG00000001999	F
ENSMUSG00000002007	F
ENSMUSG00000002010	F
ENSMUSG00000002014	F
ENSMUSG00000002015	F
ENSMUSG00000002017	F
ENSMUSG00000002020	F
ENSMUSG00000002028	F
ENSMUSG00000002031	F
ENSMUSG00000002043	F
ENSMUSG00000002052	F
ENSMUSG00000002055	F
ENSMUSG00000002058	F
ENSMUSG00000002064	F
ENSMUSG00000002068	F
ENSMUSG00000002083	F
ENSMUSG00000002102	F
ENSMUSG00000002103	F
ENSMUSG00000002105	F
ENSMUSG00000002107	F
ENSMUSG00000002109	F
ENSMUSG00000002111	F
ENSMUSG00000002129	F
ENSMUSG00000002147	F
ENSMUSG00000002204	F
ENSMUSG00000002205	F
ENSMUSG00000002210	F
ENSMUSG00000002221	F
ENSMUSG00000002222	F
ENSMUSG00000002227	F
ENSMUSG00000002250	F
ENSMUSG00000002257	F
ENSMUSG00000002274	F
ENSMUSG00000002279	F
ENSMUSG00000002280	F
ENSMUSG00000002297	F
ENSMUSG00000002307	F
ENSMUSG00000002308	F
ENSMUSG00000002319	F
ENSMUSG00000002320	F
ENSMUSG00000002324	F
ENSMUSG00000002325	F
ENSMUSG00000002326	F
ENSMUSG00000002329	F
ENSMUSG00000002332	F
ENSMUSG00000002342	F
ENSMUSG00000002343	F
ENSMUSG00000002345	F
ENSMUSG00000002346	F
ENSMUSG00000002365	F
ENSMUSG00000002372	F
ENSMUSG00000002379	F
ENSMUSG00000002393	F
ENSMUSG00000002395	F
ENSMUSG00000002396	F
ENSMUSG00000002409	F
ENSMUSG00000002413	F
ENSMUSG00000002416	F
ENSMUSG00000002428	F
ENSMUSG00000002455	F
ENSMUSG00000002458	F
ENSMUSG00000002477	F
ENSMUSG00000002486	F
ENSMUSG00000002489	F
ENSMUSG00000002496	F
ENSMUSG00000002524	F
ENSMUSG00000002546	F
ENSMUSG00000002550	F
ENSMUSG00000002580	F
ENSMUSG00000002602	F
ENSMUSG00000002603	F
ENSMUSG00000002608	F
ENSMUSG00000002617	F
ENSMUSG00000002625	F
ENSMUSG00000002635	F
ENSMUSG00000002658	F
ENSMUSG00000002660	F
ENSMUSG00000002661	F
ENSMUSG00000002668	F
ENSMUSG00000002679	F
ENSMUSG00000002699	F
ENSMUSG00000002718	F
ENSMUSG00000002728	F
ENSMUSG00000002731	F
ENSMUSG00000002733	F
ENSMUSG00000002741	F
ENSMUSG00000002748	F
ENSMUSG00000002763	F
ENSMUSG00000002767	F
ENSMUSG00000002768	F
ENSMUSG00000002771	F
ENSMUSG00000002778	F
ENSMUSG00000002781	F
ENSMUSG00000002797	F
ENSMUSG00000002803	F
ENSMUSG00000002804	F
ENSMUSG00000002812	F
ENSMUSG00000002814	F
ENSMUSG00000002820	F
ENSMUSG00000002825	F
ENSMUSG00000002833	F
ENSMUSG00000002835	F
ENSMUSG00000002844	F
ENSMUSG00000002845	F
ENSMUSG00000002846	F
ENSMUSG00000002870	F
ENSMUSG00000002871	F
ENSMUSG00000002881	F
ENSMUSG00000002885	F
ENSMUSG00000002897	F
ENSMUSG00000002910	F
ENSMUSG00000002944	F
ENSMUSG00000002948	F
ENSMUSG00000002949	F
ENSMUSG00000002957	F
ENSMUSG00000002963	F
ENSMUSG00000002968	F
ENSMUSG00000002981	F
ENSMUSG00000002983	F
ENSMUSG00000002984	F
ENSMUSG00000002985	F
ENSMUSG00000002996	F
ENSMUSG00000002997	F
ENSMUSG00000003031	F
ENSMUSG00000003032	F
ENSMUSG00000003033	F
ENSMUSG00000003037	F
ENSMUSG00000003038	F
ENSMUSG00000003039	F
ENSMUSG00000003062	F
ENSMUSG00000003068	F
ENSMUSG00000003072	F
ENSMUSG00000003099	F
ENSMUSG00000003119	F
ENSMUSG00000003123	F
ENSMUSG00000003131	F
ENSMUSG00000003134	F
ENSMUSG00000003135	F
ENSMUSG00000003153	F
ENSMUSG00000003154	F
ENSMUSG00000003161	F
ENSMUSG00000003166	F
ENSMUSG00000003178	F
ENSMUSG00000003184	F
ENSMUSG00000003190	F
ENSMUSG00000003198	F
ENSMUSG00000003199	F
ENSMUSG00000003200	F
ENSMUSG00000003206	F
ENSMUSG00000003208	F
ENSMUSG00000003226	F
ENSMUSG00000003228	F
ENSMUSG00000003233	F
ENSMUSG00000003234	F
ENSMUSG00000003235	F
ENSMUSG00000003269	F
ENSMUSG00000003283	F
ENSMUSG00000003299	F
ENSMUSG00000003308	F
ENSMUSG00000003309	F
ENSMUSG00000003316	F
ENSMUSG00000003344	F
ENSMUSG00000003345	F
ENSMUSG00000003346	F
ENSMUSG00000003348	F
ENSMUSG00000003355	F
ENSMUSG00000003360	F
ENSMUSG00000003363	F
ENSMUSG00000003379	F
ENSMUSG00000003380	F
ENSMUSG00000003382	F
ENSMUSG00000003402	F
ENSMUSG00000003418	F
ENSMUSG00000003420	F
ENSMUSG00000003421	F
ENSMUSG00000003423	F
ENSMUSG00000003429	F
ENSMUSG00000003435	F
ENSMUSG00000003437	F
ENSMUSG00000003438	F
ENSMUSG00000003444	F
ENSMUSG00000003452	F
ENSMUSG00000003458	F
ENSMUSG00000003464	F
ENSMUSG00000003484	F
ENSMUSG00000003500	F
ENSMUSG00000003518	F
ENSMUSG00000003526	F
ENSMUSG00000003527	F
ENSMUSG00000003528	F
ENSMUSG00000003531	F
ENSMUSG00000003534	F
ENSMUSG00000003545	F
ENSMUSG00000003546	F
ENSMUSG00000003549	F
ENSMUSG00000003559	F
ENSMUSG00000003573	F
ENSMUSG00000003575	F
ENSMUSG00000003581	F
ENSMUSG00000003604	F
ENSMUSG00000003623	F
ENSMUSG00000003644	F
ENSMUSG00000003660	F
ENSMUSG00000003662	F
ENSMUSG00000003680	F
ENSMUSG00000003721	F
ENSMUSG00000003731	F
ENSMUSG00000003746	F
ENSMUSG00000003752	F
ENSMUSG00000003762	F
ENSMUSG00000003778	F
ENSMUSG00000003779	F
ENSMUSG00000003808	F
ENSMUSG00000003809	F
ENSMUSG00000003810	F
ENSMUSG00000003812	F
ENSMUSG00000003813	F
ENSMUSG00000003814	F
ENSMUSG00000003824	F
ENSMUSG00000003847	F
ENSMUSG00000003848	F
ENSMUSG00000003865	F
ENSMUSG00000003868	F
ENSMUSG00000003873	F
ENSMUSG00000003923	F
ENSMUSG00000003929	F
ENSMUSG00000003948	F
ENSMUSG00000003955	F
ENSMUSG00000003970	F
ENSMUSG00000003992	F
ENSMUSG00000004018	F
ENSMUSG00000004040	F
ENSMUSG00000004043	F
ENSMUSG00000004054	F
ENSMUSG00000004056	F
ENSMUSG00000004069	F
ENSMUSG00000004070	F
ENSMUSG00000004071	F
ENSMUSG00000004085	F
ENSMUSG00000004096	F
ENSMUSG00000004098	F
ENSMUSG00000004099	F
ENSMUSG00000004100	F
ENSMUSG00000004110	F
ENSMUSG00000004127	F
ENSMUSG00000004207	F
ENSMUSG00000004221	F
ENSMUSG00000004233	F
ENSMUSG00000004263	F
ENSMUSG00000004264	F
ENSMUSG00000004266	F
ENSMUSG00000004268	F
ENSMUSG00000004270	F
ENSMUSG00000004285	F
ENSMUSG00000004317	F
ENSMUSG00000004319	F
ENSMUSG00000004328	F
ENSMUSG00000004356	F
ENSMUSG00000004359	F
ENSMUSG00000004364	F
ENSMUSG00000004393	F
ENSMUSG00000004394	F
ENSMUSG00000004446	F
ENSMUSG00000004451	F
ENSMUSG00000004455	F
ENSMUSG00000004460	F
ENSMUSG00000004462	F
ENSMUSG00000004500	F
ENSMUSG00000004530	F
ENSMUSG00000004535	F
ENSMUSG00000004552	F
ENSMUSG00000004561	F
ENSMUSG00000004562	F
ENSMUSG00000004565	F
ENSMUSG00000004567	F
ENSMUSG00000004568	F
ENSMUSG00000004591	F
ENSMUSG00000004610	F
ENSMUSG00000004626	F
ENSMUSG00000004637	F
ENSMUSG00000004642	F
ENSMUSG00000004661	F
ENSMUSG00000004665	F
ENSMUSG00000004667	F
ENSMUSG00000004677	F
ENSMUSG00000004698	F
ENSMUSG00000004707	F
ENSMUSG00000004709	F
ENSMUSG00000004730	F
ENSMUSG00000004748	F
ENSMUSG00000004768	F
ENSMUSG00000004771	F
ENSMUSG00000004788	F
ENSMUSG00000004789	F
ENSMUSG00000004798	F
ENSMUSG00000004815	F
ENSMUSG00000004837	F
ENSMUSG00000004843	F
ENSMUSG00000004846	F
ENSMUSG00000004849	F
ENSMUSG00000004865	F
ENSMUSG00000004880	F
ENSMUSG00000004895	F
ENSMUSG00000004896	F
ENSMUSG00000004897	F
ENSMUSG00000004929	F
ENSMUSG00000004931	F
ENSMUSG00000004933	F
ENSMUSG00000004934	F
ENSMUSG00000004936	F
ENSMUSG00000004937	F
ENSMUSG00000004945	F
ENSMUSG00000004947	F
ENSMUSG00000004952	F
ENSMUSG00000004980	F
ENSMUSG00000004994	F
ENSMUSG00000004996	F
ENSMUSG00000005034	F
ENSMUSG00000005043	F
ENSMUSG00000005054	F
ENSMUSG00000005057	F
ENSMUSG00000005069	F
ENSMUSG00000005078	F
ENSMUSG00000005087	F
ENSMUSG00000005102	F
ENSMUSG00000005103	F
ENSMUSG00000005107	F
ENSMUSG00000005125	F
ENSMUSG00000005142	F
ENSMUSG00000005150	F
ENSMUSG00000005161	F
ENSMUSG00000005198	F
ENSMUSG00000005204	F
ENSMUSG00000005233	F
ENSMUSG00000005262	F
ENSMUSG00000005267	F
ENSMUSG00000005299	F
ENSMUSG00000005312	F
ENSMUSG00000005338	F
ENSMUSG00000005354	F
ENSMUSG00000005362	F
ENSMUSG00000005364	F
ENSMUSG00000005370	F
ENSMUSG00000005371	F
ENSMUSG00000005374	F
ENSMUSG00000005378	F
ENSMUSG00000005397	F
ENSMUSG00000005410	F
ENSMUSG00000005413	F
ENSMUSG00000005417	F
ENSMUSG00000005442	F
ENSMUSG00000005447	F
ENSMUSG00000005465	F
ENSMUSG00000005469	F
ENSMUSG00000005470	F
ENSMUSG00000005481	F
ENSMUSG00000005483	F
ENSMUSG00000005501	F
ENSMUSG00000005505	F
ENSMUSG00000005506	F
ENSMUSG00000005510	F
ENSMUSG00000005514	F
ENSMUSG00000005534	F
ENSMUSG00000005540	F
ENSMUSG00000005566	F
ENSMUSG00000005575	F
ENSMUSG00000005580	F
ENSMUSG00000005583	F
ENSMUSG00000005609	F
ENSMUSG00000005610	F
ENSMUSG00000005611	F
ENSMUSG00000005615	F
ENSMUSG00000005621	F
ENSMUSG00000005625	F
ENSMUSG00000005656	F
ENSMUSG00000005667	F
ENSMUSG00000005672	F
ENSMUSG00000005674	F
ENSMUSG00000005682	F
ENSMUSG00000005683	F
ENSMUSG00000005686	F
ENSMUSG00000005687	F
ENSMUSG00000005698	F
ENSMUSG00000005699	F
ENSMUSG00000005718	F
ENSMUSG00000005732	F
ENSMUSG00000005774	F
ENSMUSG00000005779	F
ENSMUSG00000005802	F
ENSMUSG00000005804	F
ENSMUSG00000005813	F
ENSMUSG00000005823	F
ENSMUSG00000005846	F
ENSMUSG00000005871	F
ENSMUSG00000005873	F
ENSMUSG00000005881	F
ENSMUSG00000005882	F
ENSMUSG00000005886	F
ENSMUSG00000005893	F
ENSMUSG00000005897	F
ENSMUSG00000005899	F
ENSMUSG00000005907	F
ENSMUSG00000005936	F
ENSMUSG00000005947	F
ENSMUSG00000005949	F
ENSMUSG00000005951	F
ENSMUSG00000005973	F
ENSMUSG00000005981	F
ENSMUSG00000005982	F
ENSMUSG00000005983	F
ENSMUSG00000005986	F
ENSMUSG00000006005	F
ENSMUSG00000006010	F
ENSMUSG00000006014	F
ENSMUSG00000006019	F
ENSMUSG00000006021	F
ENSMUSG00000006024	F
ENSMUSG00000006050	F
ENSMUSG00000006057	F
ENSMUSG00000006058	F
ENSMUSG00000006095	F
ENSMUSG00000006127	F
ENSMUSG00000006134	F
ENSMUSG00000006154	F
ENSMUSG00000006169	F
ENSMUSG00000006191	F
ENSMUSG00000006215	F
ENSMUSG00000006262	F
ENSMUSG00000006273	F
ENSMUSG00000006276	F
ENSMUSG00000006281	F
ENSMUSG00000006288	F
ENSMUSG00000006289	F
ENSMUSG00000006299	F
ENSMUSG00000006301	F
ENSMUSG00000006304	F
ENSMUSG00000006307	F
ENSMUSG00000006310	F
ENSMUSG00000006315	F
ENSMUSG00000006333	F
ENSMUSG00000006335	F
ENSMUSG00000006344	F
ENSMUSG00000006356	F
ENSMUSG00000006360	F
ENSMUSG00000006362	T
ENSMUSG00000006373	T
ENSMUSG00000006390	T
ENSMUSG00000006392	T
ENSMUSG00000006395	F
ENSMUSG00000006398	F
ENSMUSG00000006412	F
ENSMUSG00000006418	T
ENSMUSG00000006423	F
ENSMUSG00000006442	F
ENSMUSG00000006445	F
ENSMUSG00000006456	T
ENSMUSG00000006463	F
ENSMUSG00000006471	T
ENSMUSG00000006494	F
ENSMUSG00000006498	T
ENSMUSG00000006517	F
ENSMUSG00000006519	T
ENSMUSG00000006526	F
ENSMUSG00000006527	F
ENSMUSG00000006585	T
ENSMUSG00000006589	F
ENSMUSG00000006599	F
ENSMUSG00000006611	F
ENSMUSG00000006641	F
ENSMUSG00000006673	T
ENSMUSG00000006676	T
ENSMUSG00000006678	F
ENSMUSG00000006699	T
ENSMUSG00000006705	F
ENSMUSG00000006715	F
ENSMUSG00000006717	F
ENSMUSG00000006728	T
ENSMUSG00000006731	T
ENSMUSG00000006732	F
ENSMUSG00000006736	F
ENSMUSG00000006740	T
ENSMUSG00000006763	F
ENSMUSG00000006782	T
ENSMUSG00000006800	F
ENSMUSG00000006818	T
ENSMUSG00000006850	F
ENSMUSG00000006906	F
ENSMUSG00000006920	T
ENSMUSG00000006930	F
ENSMUSG00000006932	T
ENSMUSG00000006941	T
ENSMUSG00000006998	T
ENSMUSG00000007029	T
ENSMUSG00000007036	F
ENSMUSG00000007038	T
ENSMUSG00000007039	F
ENSMUSG00000007041	T
ENSMUSG00000007050	F
ENSMUSG00000007080	F
ENSMUSG00000007216	F
ENSMUSG00000007338	F
ENSMUSG00000007411	F
ENSMUSG00000007415	F
ENSMUSG00000007458	T
ENSMUSG00000007564	T
ENSMUSG00000007570	F
ENSMUSG00000007589	F
ENSMUSG00000007603	T
ENSMUSG00000007610	F
ENSMUSG00000007613	F
ENSMUSG00000007617	F
ENSMUSG00000007646	F
ENSMUSG00000007656	T
ENSMUSG00000007659	F
ENSMUSG00000007670	T
ENSMUSG00000007721	F
ENSMUSG00000007739	T
ENSMUSG00000007777	F
ENSMUSG00000007812	F
ENSMUSG00000007815	T
ENSMUSG00000007817	T
ENSMUSG00000007827	F
ENSMUSG00000007833	T
ENSMUSG00000007836	T
ENSMUSG00000007837	F
ENSMUSG00000007850	T
ENSMUSG00000007872	T
ENSMUSG00000007880	T
ENSMUSG00000007891	T
ENSMUSG00000007892	T
ENSMUSG00000007950	F
ENSMUSG00000007987	F
ENSMUSG00000008035	F
ENSMUSG00000008036	T
ENSMUSG00000008090	F
ENSMUSG00000008140	T
ENSMUSG00000008167	F
ENSMUSG00000008193	T
ENSMUSG00000008200	T
ENSMUSG00000008206	F
ENSMUSG00000008226	F
ENSMUSG00000008301	T
ENSMUSG00000008305	F
ENSMUSG00000008318	F
ENSMUSG00000008333	T
ENSMUSG00000008348	T
ENSMUSG00000008373	T
ENSMUSG00000008384	F
ENSMUSG00000008393	F
ENSMUSG00000008398	F
ENSMUSG00000008429	F
ENSMUSG00000008435	F
ENSMUSG00000008450	F
ENSMUSG00000008475	T
ENSMUSG00000008496	T
ENSMUSG00000008604	F
ENSMUSG00000008668	T
ENSMUSG00000008682	T
ENSMUSG00000008683	T
ENSMUSG00000008690	T
ENSMUSG00000008730	T
ENSMUSG00000008763	F
ENSMUSG00000008822	F
ENSMUSG00000008845	F
ENSMUSG00000008855	F
ENSMUSG00000008859	F
ENSMUSG00000008892	F
ENSMUSG00000008958	T
ENSMUSG00000008976	T
ENSMUSG00000009013	T
ENSMUSG00000009030	F
ENSMUSG00000009035	F
ENSMUSG00000009073	F
ENSMUSG00000009076	F
ENSMUSG00000009079	T
ENSMUSG00000009090	T
ENSMUSG00000009092	F
ENSMUSG00000009112	F
ENSMUSG00000009207	F
ENSMUSG00000009246	F
ENSMUSG00000009291	T
ENSMUSG00000009292	F
ENSMUSG00000009293	F
ENSMUSG00000009406	F
ENSMUSG00000009418	F
ENSMUSG00000009470	T
ENSMUSG00000009535	F
ENSMUSG00000009549	T
ENSMUSG00000009555	T
ENSMUSG00000009563	F
ENSMUSG00000009566	F
ENSMUSG00000009569	T
ENSMUSG00000009575	F
ENSMUSG00000009585	T
ENSMUSG00000009621	T
ENSMUSG00000009630	T
ENSMUSG00000009640	F
ENSMUSG00000009647	F
ENSMUSG00000009681	F
ENSMUSG00000009687	T
ENSMUSG00000009733	F
ENSMUSG00000009739	F
ENSMUSG00000009741	T
ENSMUSG00000009772	T
ENSMUSG00000009828	F
ENSMUSG00000009863	F
ENSMUSG00000009894	F
ENSMUSG00000009905	F
ENSMUSG00000009907	T
ENSMUSG00000009927	T
ENSMUSG00000009995	F
ENSMUSG00000010021	F
ENSMUSG00000010025	T
ENSMUSG00000010045	F
ENSMUSG00000010047	F
ENSMUSG00000010048	F
ENSMUSG00000010054	F
ENSMUSG00000010057	T
ENSMUSG00000010067	F
ENSMUSG00000010095	T
ENSMUSG00000010097	T
ENSMUSG00000010110	T
ENSMUSG00000010136	F
ENSMUSG00000010142	T
ENSMUSG00000010205	T
ENSMUSG00000010277	T
ENSMUSG00000010290	F
ENSMUSG00000010307	F
ENSMUSG00000010358	T
ENSMUSG00000010362	F
ENSMUSG00000010376	T
ENSMUSG00000010392	F
ENSMUSG00000010406	T
ENSMUSG00000010453	F
ENSMUSG00000010517	F
ENSMUSG00000010554	T
ENSMUSG00000010607	F
ENSMUSG00000010608	T
ENSMUSG00000010609	T
ENSMUSG00000010663	F
ENSMUSG00000010751	F
ENSMUSG00000010755	F
ENSMUSG00000010911	F
ENSMUSG00000010914	F
ENSMUSG00000010936	T
ENSMUSG00000011008	F
ENSMUSG00000011096	F
ENSMUSG00000011114	T
ENSMUSG00000011148	F
ENSMUSG00000011158	F
ENSMUSG00000011179	T
ENSMUSG00000011254	F
ENSMUSG00000011256	T
ENSMUSG00000011257	T
ENSMUSG00000011267	F
ENSMUSG00000011306	T
ENSMUSG00000011382	F
ENSMUSG00000011427	F
ENSMUSG00000011658	F
ENSMUSG00000011752	F
ENSMUSG00000011831	F
ENSMUSG00000011832	F
ENSMUSG00000011837	F
ENSMUSG00000011877	F
ENSMUSG00000011884	T
ENSMUSG00000011958	T
ENSMUSG00000011960	T
ENSMUSG00000012076	F
ENSMUSG00000012114	T
ENSMUSG00000012117	F
ENSMUSG00000012126	F
ENSMUSG00000012296	F
ENSMUSG00000012405	F
ENSMUSG00000012422	F
ENSMUSG00000012429	F
ENSMUSG00000012443	F
ENSMUSG00000012483	F
ENSMUSG00000012535	T
ENSMUSG00000012609	F
ENSMUSG00000012640	T
ENSMUSG00000012848	T
ENSMUSG00000013033	F
ENSMUSG00000013089	F
ENSMUSG00000013155	F
ENSMUSG00000013160	F
ENSMUSG00000013236	F
ENSMUSG00000013275	T
ENSMUSG00000013465	T
ENSMUSG00000013495	F
ENSMUSG00000013539	F
ENSMUSG00000013593	T
ENSMUSG00000013622	T
ENSMUSG00000013629	T
ENSMUSG00000013646	F
ENSMUSG00000013662	T
ENSMUSG00000013663	T
ENSMUSG00000013698	F
ENSMUSG00000013701	F
ENSMUSG00000013707	T
ENSMUSG00000013736	T
ENSMUSG00000013787	T
ENSMUSG00000013822	F
ENSMUSG00000013833	T
ENSMUSG00000013846	T
ENSMUSG00000013858	T
ENSMUSG00000013973	F
ENSMUSG00000013974	F
ENSMUSG00000013997	F
ENSMUSG00000014030	T
ENSMUSG00000014039	F
ENSMUSG00000014074	F
ENSMUSG00000014075	F
ENSMUSG00000014077	T
ENSMUSG00000014177	F
ENSMUSG00000014195	T
ENSMUSG00000014226	T
ENSMUSG00000014232	F
ENSMUSG00000014243	F
ENSMUSG00000014245	F
ENSMUSG00000014294	T
ENSMUSG00000014301	F
ENSMUSG00000014313	F
ENSMUSG00000014349	T
ENSMUSG00000014353	F
ENSMUSG00000014355	T
ENSMUSG00000014361	F
ENSMUSG00000014402	T
ENSMUSG00000014418	F
ENSMUSG00000014426	F
ENSMUSG00000014444	T
ENSMUSG00000014453	T
ENSMUSG00000014470	F
ENSMUSG00000014496	F
ENSMUSG00000014498	T
ENSMUSG00000014504	F
ENSMUSG00000014547	F
ENSMUSG00000014550	F
ENSMUSG00000014551	F
ENSMUSG00000014554	T
ENSMUSG00000014592	F
ENSMUSG00000014599	F
ENSMUSG00000014601	T
ENSMUSG00000014606	T
ENSMUSG00000014633	F
ENSMUSG00000014668	F
ENSMUSG00000014748	T
ENSMUSG00000014763	F
ENSMUSG00000014767	F
ENSMUSG00000014769	T
ENSMUSG00000014771	F
ENSMUSG00000014773	F
ENSMUSG00000014778	F
ENSMUSG00000014786	F
ENSMUSG00000014791	F
ENSMUSG00000014850	F
ENSMUSG00000014856	F
ENSMUSG00000014859	T
ENSMUSG00000014867	T
ENSMUSG00000014873	F
ENSMUSG00000014905	F
ENSMUSG00000014907	F
ENSMUSG00000014956	T
ENSMUSG00000014959	T
ENSMUSG00000014980	F
ENSMUSG00000015002	T
ENSMUSG00000015013	F
ENSMUSG00000015016	F
ENSMUSG00000015023	F
ENSMUSG00000015027	T
ENSMUSG00000015087	T
ENSMUSG00000015092	T
ENSMUSG00000015095	F
ENSMUSG00000015112	F
ENSMUSG00000015120	T
ENSMUSG00000015126	F
ENSMUSG00000015127	F
ENSMUSG00000015133	T
ENSMUSG00000015143	F
ENSMUSG00000015149	F
ENSMUSG00000015165	T
ENSMUSG00000015176	T
ENSMUSG00000015189	F
ENSMUSG00000015202	F
ENSMUSG00000015214	T
ENSMUSG00000015217	F
ENSMUSG00000015222	F
ENSMUSG00000015243	T
ENSMUSG00000015247	T
ENSMUSG00000015289	F
ENSMUSG00000015290	F
ENSMUSG00000015291	T
ENSMUSG00000015305	F
ENSMUSG00000015312	F
ENSMUSG00000015314	T
ENSMUSG00000015316	F
ENSMUSG00000015335	F
ENSMUSG00000015337	F
ENSMUSG00000015340	T
ENSMUSG00000015341	F
ENSMUSG00000015342	F
ENSMUSG00000015355	T
ENSMUSG00000015357	T
ENSMUSG00000015363	F
ENSMUSG00000015377	F
ENSMUSG00000015396	T
ENSMUSG00000015461	T
ENSMUSG00000015468	F
ENSMUSG00000015474	F
ENSMUSG00000015478	F
ENSMUSG00000015488	F
ENSMUSG00000015501	T
ENSMUSG00000015522	T
ENSMUSG00000015536	F
ENSMUSG00000015542	F
ENSMUSG00000015568	F
ENSMUSG00000015575	T
ENSMUSG00000015597	T
ENSMUSG00000015599	F
ENSMUSG00000015605	T
ENSMUSG00000015656	T
ENSMUSG00000015659	F
ENSMUSG00000015668	F
ENSMUSG00000015671	T
ENSMUSG00000015672	F
ENSMUSG00000015697	T
ENSMUSG00000015711	F
ENSMUSG00000015714	T
ENSMUSG00000015733	T
ENSMUSG00000015745	T
ENSMUSG00000015747	F
ENSMUSG00000015748	T
ENSMUSG00000015749	T
ENSMUSG00000015750	F
ENSMUSG00000015755	F
ENSMUSG00000015757	T
ENSMUSG00000015759	F
ENSMUSG00000015766	F
ENSMUSG00000015776	F
ENSMUSG00000015790	F
ENSMUSG00000015804	T
ENSMUSG00000015806	T
ENSMUSG00000015837	T
ENSMUSG00000015839	T
ENSMUSG00000015854	F
ENSMUSG00000015869	T
ENSMUSG00000015880	F
ENSMUSG00000015882	F
ENSMUSG00000015889	F
ENSMUSG00000015932	F
ENSMUSG00000015937	T
ENSMUSG00000015942	F
ENSMUSG00000015943	F
ENSMUSG00000015944	F
ENSMUSG00000015950	T
ENSMUSG00000015961	T
ENSMUSG00000015968	F
ENSMUSG00000015971	T
ENSMUSG00000015994	T
ENSMUSG00000016018	T
ENSMUSG00000016087	T
ENSMUSG00000016181	T
ENSMUSG00000016194	F
ENSMUSG00000016206	T
ENSMUSG00000016252	T
ENSMUSG00000016253	T
ENSMUSG00000016255	F
ENSMUSG00000016256	T
ENSMUSG00000016257	F
ENSMUSG00000016283	F
ENSMUSG00000016308	F
ENSMUSG00000016319	T
ENSMUSG00000016344	F
ENSMUSG00000016409	F
ENSMUSG00000016427	T
ENSMUSG00000016477	F
ENSMUSG00000016481	T
ENSMUSG00000016487	F
ENSMUSG00000016495	F
ENSMUSG00000016496	T
ENSMUSG00000016498	F
ENSMUSG00000016503	F
ENSMUSG00000016510	F
ENSMUSG00000016520	T
ENSMUSG00000016526	F
ENSMUSG00000016528	T
ENSMUSG00000016534	T
ENSMUSG00000016541	F
ENSMUSG00000016552	F
ENSMUSG00000016554	T
ENSMUSG00000016559	T
ENSMUSG00000016619	T
ENSMUSG00000016637	F
ENSMUSG00000016664	T
ENSMUSG00000016756	T
ENSMUSG00000016757	F
ENSMUSG00000016831	T
ENSMUSG00000016833	F
ENSMUSG00000016921	T
ENSMUSG00000016933	T
ENSMUSG00000016940	F
ENSMUSG00000016946	F
ENSMUSG00000016984	F
ENSMUSG00000017002	F
ENSMUSG00000017009	T
ENSMUSG00000017057	F
ENSMUSG00000017119	T
ENSMUSG00000017132	T
ENSMUSG00000017146	F
ENSMUSG00000017176	F
ENSMUSG00000017188	F
ENSMUSG00000017195	F
ENSMUSG00000017210	T
ENSMUSG00000017221	T
ENSMUSG00000017264	T
ENSMUSG00000017286	F
ENSMUSG00000017288	T
ENSMUSG00000017291	F
ENSMUSG00000017299	F
ENSMUSG00000017307	F
ENSMUSG00000017376	F
ENSMUSG00000017386	F
ENSMUSG00000017390	F
ENSMUSG00000017400	F
ENSMUSG00000017404	T
ENSMUSG00000017405	F
ENSMUSG00000017418	F
ENSMUSG00000017421	T
ENSMUSG00000017428	T
ENSMUSG00000017466	F
ENSMUSG00000017478	T
ENSMUSG00000017485	T
ENSMUSG00000017499	F
ENSMUSG00000017548	T
ENSMUSG00000017550	F
ENSMUSG00000017561	T
ENSMUSG00000017615	F
ENSMUSG00000017631	F
ENSMUSG00000017639	F
ENSMUSG00000017652	T
ENSMUSG00000017664	F
ENSMUSG00000017670	T
ENSMUSG00000017677	T
ENSMUSG00000017679	T
ENSMUSG00000017686	F
ENSMUSG00000017697	F
ENSMUSG00000017707	T
ENSMUSG00000017713	F
ENSMUSG00000017715	F
ENSMUSG00000017716	F
ENSMUSG00000017718	F
ENSMUSG00000017721	T
ENSMUSG00000017747	F
ENSMUSG00000017754	T
ENSMUSG00000017756	F
ENSMUSG00000017760	T
ENSMUSG00000017764	F
ENSMUSG00000017765	F
ENSMUSG00000017774	T
ENSMUSG00000017776	T
ENSMUSG00000017778	F
ENSMUSG00000017781	T
ENSMUSG00000017801	T
ENSMUSG00000017802	T
ENSMUSG00000017830	F
ENSMUSG00000017831	F
ENSMUSG00000017837	F
ENSMUSG00000017843	T
ENSMUSG00000017858	F
ENSMUSG00000017861	F
ENSMUSG00000017929	T
ENSMUSG00000017969	F
ENSMUSG00000017999	T
ENSMUSG00000018001	F
ENSMUSG00000018008	T
ENSMUSG00000018040	F
ENSMUSG00000018042	T
ENSMUSG00000018068	F
ENSMUSG00000018076	T
ENSMUSG00000018143	T
ENSMUSG00000018160	T
ENSMUSG00000018166	F
ENSMUSG00000018167	F
ENSMUSG00000018168	T
ENSMUSG00000018169	F
ENSMUSG00000018171	T
ENSMUSG00000018189	F
ENSMUSG00000018196	F
ENSMUSG00000018199	F
ENSMUSG00000018209	T
ENSMUSG00000018239	F
ENSMUSG00000018286	T
ENSMUSG00000018287	T
ENSMUSG00000018293	T
ENSMUSG00000018322	T
ENSMUSG00000018326	T
ENSMUSG00000018334	F
ENSMUSG00000018340	T
ENSMUSG00000018347	F
ENSMUSG00000018362	F
ENSMUSG00000018363	T
ENSMUSG00000018372	F
ENSMUSG00000018377	T
ENSMUSG00000018378	F
ENSMUSG00000018379	T
ENSMUSG00000018381	T
ENSMUSG00000018395	F
ENSMUSG00000018401	T
ENSMUSG00000018405	F
ENSMUSG00000018412	T
ENSMUSG00000018415	F
ENSMUSG00000018425	T
ENSMUSG00000018427	F
ENSMUSG00000018433	T
ENSMUSG00000018442	T
ENSMUSG00000018446	T
ENSMUSG00000018449	F
ENSMUSG00000018474	T
ENSMUSG00000018476	T
ENSMUSG00000018481	T
ENSMUSG00000018501	T
ENSMUSG00000018507	T
ENSMUSG00000018541	F
ENSMUSG00000018547	T
ENSMUSG00000018548	F
ENSMUSG00000018559	F
ENSMUSG00000018565	F
ENSMUSG00000018567	T
ENSMUSG00000018572	T
ENSMUSG00000018574	T
ENSMUSG00000018583	T
ENSMUSG00000018585	T
ENSMUSG00000018599	F
ENSMUSG00000018651	F
ENSMUSG00000018654	T
ENSMUSG00000018659	F
ENSMUSG00000018661	T
ENSMUSG00000018666	T
ENSMUSG00000018669	T
ENSMUSG00000018677	F
ENSMUSG00000018678	T
ENSMUSG00000018697	F
ENSMUSG00000018707	T
ENSMUSG00000018733	F
ENSMUSG00000018736	F
ENSMUSG00000018740	F
ENSMUSG00000018750	F
ENSMUSG00000018761	F
ENSMUSG00000018765	T
ENSMUSG00000018770	T
ENSMUSG00000018774	F
ENSMUSG00000018796	F
ENSMUSG00000018800	F
ENSMUSG00000018809	F
ENSMUSG00000018819	T
ENSMUSG00000018820	F
ENSMUSG00000018841	F
ENSMUSG00000018846	F
ENSMUSG00000018848	T
ENSMUSG00000018858	F
ENSMUSG00000018861	F
ENSMUSG00000018882	F
ENSMUSG00000018899	T
ENSMUSG00000018900	F
ENSMUSG00000018909	F
ENSMUSG00000018920	F
ENSMUSG00000018921	F
ENSMUSG00000018923	T
ENSMUSG00000018924	F
ENSMUSG00000018927	F
ENSMUSG00000018931	F
ENSMUSG00000018932	F
ENSMUSG00000018965	T
ENSMUSG00000018974	T
ENSMUSG00000018983	F
ENSMUSG00000018986	F
ENSMUSG00000018995	F
ENSMUSG00000018999	F
ENSMUSG00000019039	F
ENSMUSG00000019054	T
ENSMUSG00000019055	F
ENSMUSG00000019066	F
ENSMUSG00000019080	F
ENSMUSG00000019082	F
ENSMUSG00000019087	T
ENSMUSG00000019088	F
ENSMUSG00000019132	T
ENSMUSG00000019139	T
ENSMUSG00000019143	T
ENSMUSG00000019158	T
ENSMUSG00000019173	T
ENSMUSG00000019179	T
ENSMUSG00000019188	T
ENSMUSG00000019189	T
ENSMUSG00000019210	F
ENSMUSG00000019214	F
ENSMUSG00000019254	F
ENSMUSG00000019256	F
ENSMUSG00000019261	T
ENSMUSG00000019295	F
ENSMUSG00000019297	T
ENSMUSG00000019302	T
ENSMUSG00000019303	F
ENSMUSG00000019312	F
ENSMUSG00000019338	F
ENSMUSG00000019362	F
ENSMUSG00000019370	T
ENSMUSG00000019373	T
ENSMUSG00000019428	T
ENSMUSG00000019432	T
ENSMUSG00000019433	F
ENSMUSG00000019437	F
ENSMUSG00000019461	F
ENSMUSG00000019470	T
ENSMUSG00000019471	T
ENSMUSG00000019487	F
ENSMUSG00000019494	T
ENSMUSG00000019505	T
ENSMUSG00000019518	F
ENSMUSG00000019528	F
ENSMUSG00000019539	F
ENSMUSG00000019564	F
ENSMUSG00000019578	T
ENSMUSG00000019579	F
ENSMUSG00000019659	T
ENSMUSG00000019689	F
ENSMUSG00000019699	F
ENSMUSG00000019710	T
ENSMUSG00000019715	T
ENSMUSG00000019726	T
ENSMUSG00000019731	T
ENSMUSG00000019738	F
ENSMUSG00000019763	F
ENSMUSG00000019768	F
ENSMUSG00000019769	F
ENSMUSG00000019773	F
ENSMUSG00000019774	F
ENSMUSG00000019777	T
ENSMUSG00000019782	F
ENSMUSG00000019790	F
ENSMUSG00000019791	F
ENSMUSG00000019792	F
ENSMUSG00000019794	F
ENSMUSG00000019795	T
ENSMUSG00000019797	F
ENSMUSG00000019802	T
ENSMUSG00000019804	T
ENSMUSG00000019806	F
ENSMUSG00000019808	F
ENSMUSG00000019809	F
ENSMUSG00000019810	F
ENSMUSG00000019813	F
ENSMUSG00000019814	T
ENSMUSG00000019818	T
ENSMUSG00000019820	T
ENSMUSG00000019822	F
ENSMUSG00000019823	T
ENSMUSG00000019826	T
ENSMUSG00000019832	F
ENSMUSG00000019837	F
ENSMUSG00000019838	F
ENSMUSG00000019841	T
ENSMUSG00000019842	T
ENSMUSG00000019843	T
ENSMUSG00000019845	F
ENSMUSG00000019849	T
ENSMUSG00000019850	T
ENSMUSG00000019854	F
ENSMUSG00000019857	F
ENSMUSG00000019861	T
ENSMUSG00000019863	F
ENSMUSG00000019864	F
ENSMUSG00000019866	T
ENSMUSG00000019868	F
ENSMUSG00000019872	F
ENSMUSG00000019873	F
ENSMUSG00000019876	F
ENSMUSG00000019877	T
ENSMUSG00000019878	F
ENSMUSG00000019883	F
ENSMUSG00000019891	F
ENSMUSG00000019897	F
ENSMUSG00000019907	T
ENSMUSG00000019916	F
ENSMUSG00000019917	F
ENSMUSG00000019920	T
ENSMUSG00000019923	T
ENSMUSG00000019927	F
ENSMUSG00000019942	F
ENSMUSG00000019943	T
ENSMUSG00000019947	T
ENSMUSG00000019948	F
ENSMUSG00000019951	T
ENSMUSG00000019952	F
ENSMUSG00000019960	T
ENSMUSG00000019961	T
ENSMUSG00000019969	T
ENSMUSG00000019970	F
ENSMUSG00000019971	F
ENSMUSG00000019975	F
ENSMUSG00000019977	F
ENSMUSG00000019978	T
ENSMUSG00000019979	T
ENSMUSG00000019982	F
ENSMUSG00000019984	T
ENSMUSG00000019986	F
ENSMUSG00000019988	F
ENSMUSG00000019996	F
ENSMUSG00000019998	T
ENSMUSG00000020003	F
ENSMUSG00000020009	T
ENSMUSG00000020015	T
ENSMUSG00000020018	F
ENSMUSG00000020021	F
ENSMUSG00000020022	F
ENSMUSG00000020023	F
ENSMUSG00000020024	F
ENSMUSG00000020029	F
ENSMUSG00000020032	F
ENSMUSG00000020034	T
ENSMUSG00000020038	F
ENSMUSG00000020048	T
ENSMUSG00000020056	F
ENSMUSG00000020063	T
ENSMUSG00000020064	T
ENSMUSG00000020069	F
ENSMUSG00000020070	T
ENSMUSG00000020074	T
ENSMUSG00000020075	T
ENSMUSG00000020076	F
ENSMUSG00000020077	T
ENSMUSG00000020078	T
ENSMUSG00000020079	F
ENSMUSG00000020085	F
ENSMUSG00000020087	T
ENSMUSG00000020088	T
ENSMUSG00000020089	F
ENSMUSG00000020091	F
ENSMUSG00000020097	T
ENSMUSG00000020100	F
ENSMUSG00000020101	F
ENSMUSG00000020102	F
ENSMUSG00000020107	F
ENSMUSG00000020108	T
ENSMUSG00000020109	F
ENSMUSG00000020111	T
ENSMUSG00000020114	T
ENSMUSG00000020115	T
ENSMUSG00000020116	F
ENSMUSG00000020120	T
ENSMUSG00000020124	T
ENSMUSG00000020128	F
ENSMUSG00000020130	T
ENSMUSG00000020132	T
ENSMUSG00000020133	F
ENSMUSG00000020134	T
ENSMUSG00000020137	F
ENSMUSG00000020143	T
ENSMUSG00000020149	T
ENSMUSG00000020150	F
ENSMUSG00000020152	T
ENSMUSG00000020153	T
ENSMUSG00000020156	T
ENSMUSG00000020163	F
ENSMUSG00000020166	T
ENSMUSG00000020167	T
ENSMUSG00000020170	F
ENSMUSG00000020171	F
ENSMUSG00000020178	F
ENSMUSG00000020180	T
ENSMUSG00000020183	T
ENSMUSG00000020184	T
ENSMUSG00000020186	F
ENSMUSG00000020189	T
ENSMUSG00000020190	T
ENSMUSG00000020196	T
ENSMUSG00000020198	T
ENSMUSG00000020211	T
ENSMUSG00000020212	F
ENSMUSG00000020219	T
ENSMUSG00000020220	T
ENSMUSG00000020225	F
ENSMUSG00000020227	T
ENSMUSG00000020228	T
ENSMUSG00000020230	F
ENSMUSG00000020231	F
ENSMUSG00000020232	F
ENSMUSG00000020235	T
ENSMUSG00000020238	T
ENSMUSG00000020246	F
ENSMUSG00000020248	F
ENSMUSG00000020250	T
ENSMUSG00000020253	F
ENSMUSG00000020255	F
ENSMUSG00000020257	T
ENSMUSG00000020258	F
ENSMUSG00000020260	F
ENSMUSG00000020261	F
ENSMUSG00000020263	F
ENSMUSG00000020265	F
ENSMUSG00000020267	T
ENSMUSG00000020271	F
ENSMUSG00000020272	T
ENSMUSG00000020273	T
ENSMUSG00000020275	T
ENSMUSG00000020277	T
ENSMUSG00000020279	T
ENSMUSG00000020280	F
ENSMUSG00000020282	F
ENSMUSG00000020283	F
ENSMUSG00000020284	F
ENSMUSG00000020287	F
ENSMUSG00000020288	T
ENSMUSG00000020289	F
ENSMUSG00000020290	T
ENSMUSG00000020300	F
ENSMUSG00000020305	F
ENSMUSG00000020307	T
ENSMUSG00000020308	T
ENSMUSG00000020309	F
ENSMUSG00000020311	F
ENSMUSG00000020315	T
ENSMUSG00000020319	F
ENSMUSG00000020321	T
ENSMUSG00000020326	F
ENSMUSG00000020328	F
ENSMUSG00000020329	T
ENSMUSG00000020330	F
ENSMUSG00000020340	T
ENSMUSG00000020346	T
ENSMUSG00000020349	T
ENSMUSG00000020358	T
ENSMUSG00000020359	F
ENSMUSG00000020361	T
ENSMUSG00000020362	F
ENSMUSG00000020366	T
ENSMUSG00000020368	T
ENSMUSG00000020372	T
ENSMUSG00000020375	T
ENSMUSG00000020376	T
ENSMUSG00000020380	T
ENSMUSG00000020381	F
ENSMUSG00000020385	T
ENSMUSG00000020386	T
ENSMUSG00000020387	T
ENSMUSG00000020389	F
ENSMUSG00000020390	T
ENSMUSG00000020392	F
ENSMUSG00000020393	F
ENSMUSG00000020396	F
ENSMUSG00000020397	F
ENSMUSG00000020399	F
ENSMUSG00000020400	T
ENSMUSG00000020402	T
ENSMUSG00000020409	T
ENSMUSG00000020412	F
ENSMUSG00000020413	F
ENSMUSG00000020415	F
ENSMUSG00000020420	F
ENSMUSG00000020422	T
ENSMUSG00000020423	T
ENSMUSG00000020424	F
ENSMUSG00000020430	T
ENSMUSG00000020432	F
ENSMUSG00000020437	T
ENSMUSG00000020439	F
ENSMUSG00000020440	F
ENSMUSG00000020441	F
ENSMUSG00000020444	F
ENSMUSG00000020448	F
ENSMUSG00000020451	T
ENSMUSG00000020453	T
ENSMUSG00000020454	T
ENSMUSG00000020455	T
ENSMUSG00000020456	T
ENSMUSG00000020457	T
ENSMUSG00000020458	T
ENSMUSG00000020459	F
ENSMUSG00000020460	T
ENSMUSG00000020462	F
ENSMUSG00000020463	T
ENSMUSG00000020464	F
ENSMUSG00000020471	F
ENSMUSG00000020472	F
ENSMUSG00000020474	T
ENSMUSG00000020476	T
ENSMUSG00000020477	F
ENSMUSG00000020482	T
ENSMUSG00000020483	F
ENSMUSG00000020484	T
ENSMUSG00000020485	T
ENSMUSG00000020491	F
ENSMUSG00000020492	F
ENSMUSG00000020493	F
ENSMUSG00000020495	T
ENSMUSG00000020496	T
ENSMUSG00000020513	F
ENSMUSG00000020514	F
ENSMUSG00000020515	T
ENSMUSG00000020516	F
ENSMUSG00000020519	F
ENSMUSG00000020520	F
ENSMUSG00000020521	F
ENSMUSG00000020522	F
ENSMUSG00000020523	T
ENSMUSG00000020525	F
ENSMUSG00000020526	F
ENSMUSG00000020527	F
ENSMUSG00000020528	T
ENSMUSG00000020530	T
ENSMUSG00000020532	T
ENSMUSG00000020534	F
ENSMUSG00000020536	F
ENSMUSG00000020537	T
ENSMUSG00000020538	T
ENSMUSG00000020546	F
ENSMUSG00000020547	T
ENSMUSG00000020549	T
ENSMUSG00000020553	F
ENSMUSG00000020561	F
ENSMUSG00000020564	F
ENSMUSG00000020570	T
ENSMUSG00000020571	T
ENSMUSG00000020572	T
ENSMUSG00000020573	T
ENSMUSG00000020576	F
ENSMUSG00000020577	T
ENSMUSG00000020580	T
ENSMUSG00000020585	T
ENSMUSG00000020589	F
ENSMUSG00000020590	F
ENSMUSG00000020592	F
ENSMUSG00000020593	F
ENSMUSG00000020594	T
ENSMUSG00000020601	T
ENSMUSG00000020604	F
ENSMUSG00000020605	F
ENSMUSG00000020608	T
ENSMUSG00000020610	F
ENSMUSG00000020611	T
ENSMUSG00000020612	T
ENSMUSG00000020621	F
ENSMUSG00000020623	F
ENSMUSG00000020628	F
ENSMUSG00000020629	T
ENSMUSG00000020630	F
ENSMUSG00000020634	F
ENSMUSG00000020638	F
ENSMUSG00000020640	T
ENSMUSG00000020641	F
ENSMUSG00000020642	T
ENSMUSG00000020644	F
ENSMUSG00000020647	T
ENSMUSG00000020648	F
ENSMUSG00000020649	F
ENSMUSG00000020650	T
ENSMUSG00000020652	F
ENSMUSG00000020653	F
ENSMUSG00000020654	F
ENSMUSG00000020657	F
ENSMUSG00000020659	F
ENSMUSG00000020661	F
ENSMUSG00000020664	T
ENSMUSG00000020668	T
ENSMUSG00000020671	T
ENSMUSG00000020677	T
ENSMUSG00000020680	T
ENSMUSG00000020681	F
ENSMUSG00000020682	F
ENSMUSG00000020687	F
ENSMUSG00000020689	F
ENSMUSG00000020691	F
ENSMUSG00000020692	F
ENSMUSG00000020694	F
ENSMUSG00000020696	F
ENSMUSG00000020697	F
ENSMUSG00000020700	T
ENSMUSG00000020705	T
ENSMUSG00000020706	T
ENSMUSG00000020707	F
ENSMUSG00000020708	T
ENSMUSG00000020713	F
ENSMUSG00000020715	F
ENSMUSG00000020716	F
ENSMUSG00000020717	T
ENSMUSG00000020718	F
ENSMUSG00000020719	T
ENSMUSG00000020720	T
ENSMUSG00000020721	T
ENSMUSG00000020732	F
ENSMUSG00000020733	T
ENSMUSG00000020736	T
ENSMUSG00000020737	T
ENSMUSG00000020738	T
ENSMUSG00000020739	T
ENSMUSG00000020740	F
ENSMUSG00000020741	T
ENSMUSG00000020743	T
ENSMUSG00000020744	F
ENSMUSG00000020745	T
ENSMUSG00000020747	T
ENSMUSG00000020752	T
ENSMUSG00000020755	T
ENSMUSG00000020766	F
ENSMUSG00000020770	F
ENSMUSG00000020775	T
ENSMUSG00000020776	F
ENSMUSG00000020777	F
ENSMUSG00000020778	F
ENSMUSG00000020780	T
ENSMUSG00000020781	F
ENSMUSG00000020782	F
ENSMUSG00000020783	T
ENSMUSG00000020785	F
ENSMUSG00000020788	T
ENSMUSG00000020790	T
ENSMUSG00000020792	F
ENSMUSG00000020794	F
ENSMUSG00000020798	F
ENSMUSG00000020801	F
ENSMUSG00000020802	T
ENSMUSG00000020803	F
ENSMUSG00000020806	T
ENSMUSG00000020807	F
ENSMUSG00000020817	F
ENSMUSG00000020818	T
ENSMUSG00000020821	F
ENSMUSG00000020823	F
ENSMUSG00000020827	T
ENSMUSG00000020828	F
ENSMUSG00000020831	F
ENSMUSG00000020832	F
ENSMUSG00000020834	F
ENSMUSG00000020840	T
ENSMUSG00000020843	F
ENSMUSG00000020844	F
ENSMUSG00000020846	F
ENSMUSG00000020847	F
ENSMUSG00000020849	T
ENSMUSG00000020850	T
ENSMUSG00000020859	T
ENSMUSG00000020863	T
ENSMUSG00000020864	F
ENSMUSG00000020868	F
ENSMUSG00000020869	T
ENSMUSG00000020873	F
ENSMUSG00000020876	F
ENSMUSG00000020877	F
ENSMUSG00000020882	F
ENSMUSG00000020883	F
ENSMUSG00000020888	T
ENSMUSG00000020889	F
ENSMUSG00000020893	T
ENSMUSG00000020894	F
ENSMUSG00000020897	F
ENSMUSG00000020898	F
ENSMUSG00000020899	T
ENSMUSG00000020901	F
ENSMUSG00000020903	F
ENSMUSG00000020910	F
ENSMUSG00000020914	T
ENSMUSG00000020917	T
ENSMUSG00000020918	T
ENSMUSG00000020919	T
ENSMUSG00000020921	F
ENSMUSG00000020922	F
ENSMUSG00000020923	T
ENSMUSG00000020925	F
ENSMUSG00000020929	T
ENSMUSG00000020935	F
ENSMUSG00000020936	T
ENSMUSG00000020937	F
ENSMUSG00000020941	T
ENSMUSG00000020946	T
ENSMUSG00000020948	T
ENSMUSG00000020949	T
ENSMUSG00000020952	T
ENSMUSG00000020954	F
ENSMUSG00000020955	F
ENSMUSG00000020956	F
ENSMUSG00000020962	T
ENSMUSG00000020964	T
ENSMUSG00000020973	F
ENSMUSG00000020974	F
ENSMUSG00000020978	F
ENSMUSG00000020982	T
ENSMUSG00000020986	F
ENSMUSG00000020988	F
ENSMUSG00000020990	F
ENSMUSG00000020993	F
ENSMUSG00000020994	T
ENSMUSG00000021000	T
ENSMUSG00000021009	F
ENSMUSG00000021012	T
ENSMUSG00000021018	F
ENSMUSG00000021020	F
ENSMUSG00000021022	F
ENSMUSG00000021023	F
ENSMUSG00000021024	T
ENSMUSG00000021025	T
ENSMUSG00000021027	T
ENSMUSG00000021028	F
ENSMUSG00000021033	F
ENSMUSG00000021036	T
ENSMUSG00000021037	T
ENSMUSG00000021038	F
ENSMUSG00000021039	T
ENSMUSG00000021040	F
ENSMUSG00000021044	F
ENSMUSG00000021048	T
ENSMUSG00000021051	F
ENSMUSG00000021054	F
ENSMUSG00000021057	F
ENSMUSG00000021065	F
ENSMUSG00000021067	F
ENSMUSG00000021068	T
ENSMUSG00000021069	F
ENSMUSG00000021072	T
ENSMUSG00000021076	F
ENSMUSG00000021079	F
ENSMUSG00000021087	F
ENSMUSG00000021094	F
ENSMUSG00000021096	T
ENSMUSG00000021102	F
ENSMUSG00000021103	F
ENSMUSG00000021109	T
ENSMUSG00000021111	T
ENSMUSG00000021112	F
ENSMUSG00000021113	F
ENSMUSG00000021114	T
ENSMUSG00000021115	T
ENSMUSG00000021116	T
ENSMUSG00000021120	F
ENSMUSG00000021123	T
ENSMUSG00000021124	F
ENSMUSG00000021127	T
ENSMUSG00000021131	F
ENSMUSG00000021133	F
ENSMUSG00000021134	T
ENSMUSG00000021140	T
ENSMUSG00000021143	F
ENSMUSG00000021144	F
ENSMUSG00000021147	F
ENSMUSG00000021149	T
ENSMUSG00000021156	T
ENSMUSG00000021171	F
ENSMUSG00000021175	F
ENSMUSG00000021177	F
ENSMUSG00000021178	T
ENSMUSG00000021179	T
ENSMUSG00000021180	T
ENSMUSG00000021182	T
ENSMUSG00000021185	F
ENSMUSG00000021188	T
ENSMUSG00000021189	F
ENSMUSG00000021190	T
ENSMUSG00000021192	T
ENSMUSG00000021193	T
ENSMUSG00000021196	T
ENSMUSG00000021200	T
ENSMUSG00000021203	F
ENSMUSG00000021215	F
ENSMUSG00000021218	T
ENSMUSG00000021222	F
ENSMUSG00000021224	F
ENSMUSG00000021226	F
ENSMUSG00000021235	F
ENSMUSG00000021236	T
ENSMUSG00000021238	F
ENSMUSG00000021240	F
ENSMUSG00000021241	F
ENSMUSG00000021242	T
ENSMUSG00000021243	F
ENSMUSG00000021244	T
ENSMUSG00000021245	F
ENSMUSG00000021248	T
ENSMUSG00000021250	F
ENSMUSG00000021252	F
ENSMUSG00000021253	F
ENSMUSG00000021254	T
ENSMUSG00000021257	F
ENSMUSG00000021258	T
ENSMUSG00000021262	T
ENSMUSG00000021264	T
ENSMUSG00000021265	F
ENSMUSG00000021266	T
ENSMUSG00000021270	T
ENSMUSG00000021271	T
ENSMUSG00000021273	F
ENSMUSG00000021275	F
ENSMUSG00000021276	F
ENSMUSG00000021277	F
ENSMUSG00000021279	F
ENSMUSG00000021282	T
ENSMUSG00000021285	T
ENSMUSG00000021286	F
ENSMUSG00000021287	F
ENSMUSG00000021288	T
ENSMUSG00000021290	F
ENSMUSG00000021298	T
ENSMUSG00000021302	F
ENSMUSG00000021306	F
ENSMUSG00000021311	T
ENSMUSG00000021313	F
ENSMUSG00000021326	T
ENSMUSG00000021327	T
ENSMUSG00000021338	F
ENSMUSG00000021339	F
ENSMUSG00000021356	T
ENSMUSG00000021357	T
ENSMUSG00000021361	T
ENSMUSG00000021365	T
ENSMUSG00000021366	T
ENSMUSG00000021368	F
ENSMUSG00000021371	F
ENSMUSG00000021374	T
ENSMUSG00000021375	F
ENSMUSG00000021377	T
ENSMUSG00000021384	F
ENSMUSG00000021385	F
ENSMUSG00000021392	T
ENSMUSG00000021395	T
ENSMUSG00000021400	T
ENSMUSG00000021408	F
ENSMUSG00000021411	T
ENSMUSG00000021413	T
ENSMUSG00000021417	F
ENSMUSG00000021418	F
ENSMUSG00000021420	F
ENSMUSG00000021423	T
ENSMUSG00000021427	T
ENSMUSG00000021428	F
ENSMUSG00000021431	F
ENSMUSG00000021432	F
ENSMUSG00000021451	T
ENSMUSG00000021453	F
ENSMUSG00000021457	T
ENSMUSG00000021458	F
ENSMUSG00000021460	F
ENSMUSG00000021461	F
ENSMUSG00000021466	F
ENSMUSG00000021468	T
ENSMUSG00000021470	F
ENSMUSG00000021474	F
ENSMUSG00000021476	F
ENSMUSG00000021477	F
ENSMUSG00000021481	F
ENSMUSG00000021482	F
ENSMUSG00000021483	F
ENSMUSG00000021484	T
ENSMUSG00000021485	F
ENSMUSG00000021486	T
ENSMUSG00000021488	T
ENSMUSG00000021493	F
ENSMUSG00000021494	T
ENSMUSG00000021495	F
ENSMUSG00000021496	F
ENSMUSG00000021497	F
ENSMUSG00000021500	T
ENSMUSG00000021501	F
ENSMUSG00000021504	F
ENSMUSG00000021510	F
ENSMUSG00000021514	F
ENSMUSG00000021518	F
ENSMUSG00000021519	F
ENSMUSG00000021520	F
ENSMUSG00000021532	F
ENSMUSG00000021537	T
ENSMUSG00000021540	T
ENSMUSG00000021546	T
ENSMUSG00000021548	F
ENSMUSG00000021549	T
ENSMUSG00000021550	T
ENSMUSG00000021555	T
ENSMUSG00000021556	F
ENSMUSG00000021557	F
ENSMUSG00000021569	F
ENSMUSG00000021572	F
ENSMUSG00000021576	T
ENSMUSG00000021577	T
ENSMUSG00000021578	F
ENSMUSG00000021583	T
ENSMUSG00000021585	T
ENSMUSG00000021591	F
ENSMUSG00000021592	F
ENSMUSG00000021595	T
ENSMUSG00000021596	F
ENSMUSG00000021597	F
ENSMUSG00000021598	F
ENSMUSG00000021606	F
ENSMUSG00000021607	F
[truncated: 7,911 more rows]

## Sheet: counts(SampleSize1)
	raw counts				normalized counts
GeneName	control1(mRNA)	treat1(mRNA)	control1(RPF)	treat1(RPF)	control1(mRNA)	treat1(mRNA)	control1(RPF)	treat1(RPF)
ENSMUSG00000000001	274	69	131	125	192.296	98.3172	169.259	96.7455
ENSMUSG00000000028	9	11	12	49	6.31629	15.6738	15.5046	37.9242
ENSMUSG00000000056	171	23	46	22	120.01	32.7724	59.4343	17.0272
ENSMUSG00000000078	194	31	114	47	136.151	44.1715	147.294	36.3763
ENSMUSG00000000085	77	129	21	100	54.0394	183.81	27.1331	77.3964
ENSMUSG00000000088	111	11	137	64	77.9009	15.6738	177.011	49.5337
ENSMUSG00000000120	29	63	42	162	20.3525	89.7679	54.2661	125.382
ENSMUSG00000000131	564	79	132	47	395.821	112.566	170.551	36.3763
ENSMUSG00000000134	118	241	34	176	82.8136	343.398	43.9297	136.218
ENSMUSG00000000148	138	19	110	35	96.8498	27.0729	142.126	27.0887
ENSMUSG00000000149	107	150	16	62	75.0937	213.733	20.6728	47.9858
ENSMUSG00000000168	73	9	80	29	51.2321	12.824	103.364	22.445
ENSMUSG00000000171	58	7	78	31	40.705	9.97421	100.78	23.9929
ENSMUSG00000000184	180	37	96	64	126.326	52.7208	124.037	49.5337
ENSMUSG00000000194	174	37	70	53	122.115	52.7208	90.4435	41.0201
ENSMUSG00000000244	198	27	66	44	138.958	38.4719	85.2753	34.0544
ENSMUSG00000000275	718	159	446	315	503.9	226.557	576.254	243.799
ENSMUSG00000000276	138	253	14	102	96.8498	360.496	18.0887	78.9443
ENSMUSG00000000278	220	50	192	142	154.398	71.2444	248.074	109.903
ENSMUSG00000000282	305	57	82	23	214.052	81.2186	105.948	17.8012
ENSMUSG00000000290	493	55	476	212	345.992	78.3688	615.016	164.08
ENSMUSG00000000295	19	59	26	160	13.3344	84.0683	33.5933	123.834
ENSMUSG00000000320	11	37	10	63	7.71991	52.7208	12.9205	48.7597
ENSMUSG00000000325	30	47	5	35	21.0543	66.9697	6.46025	27.0887
ENSMUSG00000000326	81	140	29	144	56.8466	199.484	37.4695	111.451
ENSMUSG00000000339	51	115	41	152	35.7923	163.862	52.9741	117.642
ENSMUSG00000000340	34	96	24	188	23.8615	136.789	31.0092	145.505
ENSMUSG00000000346	801	159	414	236	562.15	226.557	534.909	182.655
ENSMUSG00000000355	29	36	22	282	20.3525	51.2959	28.4251	218.258
ENSMUSG00000000374	221	34	53	47	155.1	48.4462	68.4787	36.3763
ENSMUSG00000000378	547	60	202	92	383.89	85.4932	260.994	71.2047
ENSMUSG00000000384	164	20	32	14	115.097	28.4977	41.3456	10.8355
ENSMUSG00000000386	48	65	5	14	33.6869	92.6177	6.46025	10.8355
ENSMUSG00000000399	127	17	138	64	89.1299	24.2231	178.303	49.5337
ENSMUSG00000000409	125	266	28	135	87.7263	379.02	36.1774	104.485
ENSMUSG00000000420	559	69	121	84	392.312	98.3172	156.338	65.013
ENSMUSG00000000439	61	94	19	124	42.8104	133.939	24.549	95.9715
ENSMUSG00000000441	613	120	80	38	430.21	170.986	103.364	29.4106
ENSMUSG00000000486	849	110	634	266	595.837	156.738	819.16	205.874
ENSMUSG00000000530	9	7	2	19	6.31629	9.97421	2.5841	14.7053
ENSMUSG00000000531	10	17	10	11	7.0181	24.2231	12.9205	8.5136
ENSMUSG00000000532	190	16	73	28	133.344	22.7982	94.3197	21.671
ENSMUSG00000000538	82	140	6	28	57.5484	199.484	7.7523	21.671
ENSMUSG00000000552	97	188	51	199	68.0756	267.879	65.8946	154.019
ENSMUSG00000000561	133	18	62	28	93.3407	25.648	80.1071	21.671
ENSMUSG00000000563	286	45	88	52	200.718	64.1199	113.7	40.2461
ENSMUSG00000000568	476	111	263	266	334.062	158.162	339.809	205.874
ENSMUSG00000000581	22	58	22	149	15.4398	82.6434	28.4251	115.321
ENSMUSG00000000594	636	81	430	211	446.351	115.416	555.582	163.306
ENSMUSG00000000600	138	19	37	24	96.8498	27.0729	47.8059	18.5751
ENSMUSG00000000605	170	18	64	32	119.308	25.648	82.6912	24.7668
ENSMUSG00000000617	4	43	3	7	2.80724	61.2701	3.87615	5.41775
ENSMUSG00000000628	22	101	20	139	15.4398	143.914	25.841	107.581
ENSMUSG00000000631	586	124	287	171	411.261	176.686	370.818	132.348
ENSMUSG00000000673	414	46	64	24	290.549	65.5448	82.6912	18.5751
ENSMUSG00000000682	841	93	1069	552	590.222	132.514	1381.2	427.228
ENSMUSG00000000686	15	22	1	7	10.5272	31.3475	1.29205	5.41775
ENSMUSG00000000693	312	85	1	1	218.965	121.115	1.29205	0.773964
ENSMUSG00000000708	54	71	5	35	37.8977	101.167	6.46025	27.0887
ENSMUSG00000000711	307	40	35	15	215.456	56.9955	45.2218	11.6095
ENSMUSG00000000732	1130	176	347	185	793.045	250.78	448.341	143.183
ENSMUSG00000000738	220	33	73	30	154.398	47.0213	94.3197	23.2189
ENSMUSG00000000740	1165	346	149	103	817.609	493.011	192.515	79.7183
ENSMUSG00000000743	313	63	106	88	219.667	89.7679	136.957	68.1088
ENSMUSG00000000751	328	37	294	188	230.194	52.7208	379.863	145.505
ENSMUSG00000000759	209	38	37	20	146.678	54.1457	47.8059	15.4793
ENSMUSG00000000776	83	76	12	47	58.2502	108.291	15.5046	36.3763
ENSMUSG00000000787	780	123	339	227	547.412	175.261	438.005	175.69
ENSMUSG00000000791	3	12	4	44	2.10543	17.0986	5.1682	34.0544
ENSMUSG00000000804	112	175	21	229	78.6027	249.355	27.1331	177.238
ENSMUSG00000000811	6	28	14	67	4.21086	39.8968	18.0887	51.8556
ENSMUSG00000000823	182	17	40	10	127.729	24.2231	51.682	7.73964
ENSMUSG00000000826	702	87	33	20	492.671	123.965	42.6377	15.4793
ENSMUSG00000000827	95	162	39	357	66.672	230.832	50.39	276.305
ENSMUSG00000000838	134	15	46	34	94.0425	21.3733	59.4343	26.3148
ENSMUSG00000000861	865	122	341	168	607.066	173.836	440.589	130.026
ENSMUSG00000000876	52	61	12	79	36.4941	86.9181	15.5046	61.1431
ENSMUSG00000000881	19	51	9	32	13.3344	72.6692	11.6285	24.7668
ENSMUSG00000000884	20	16	5	28	14.0362	22.7982	6.46025	21.671
ENSMUSG00000000901	12	27	4	50	8.42172	38.4719	5.1682	38.6982
ENSMUSG00000000902	291	35	193	99	204.227	49.871	249.366	76.6224
ENSMUSG00000000903	104	8	126	85	72.9882	11.3991	162.798	65.7869
ENSMUSG00000000915	1309	165	388	127	918.669	235.106	501.315	98.2934
ENSMUSG00000000916	334	78	20	11	234.405	111.141	25.841	8.5136
ENSMUSG00000000934	18	32	6	14	12.6326	45.5964	7.7523	10.8355
ENSMUSG00000000958	55	96	7	28	38.5996	136.789	9.04435	21.671
ENSMUSG00000000959	215	47	92	40	150.889	66.9697	118.869	30.9586
ENSMUSG00000000976	215	25	89	41	150.889	35.6222	114.992	31.7325
ENSMUSG00000001016	169	19	103	53	118.606	27.0729	133.081	41.0201
ENSMUSG00000001017	522	51	85	24	366.345	72.6692	109.824	18.5751
ENSMUSG00000001018	235	37	17	11	164.925	52.7208	21.9649	8.5136
ENSMUSG00000001020	7	8	13	134	4.91267	11.3991	16.7967	103.711
ENSMUSG00000001025	17	18	14	105	11.9308	25.648	18.0887	81.2662
ENSMUSG00000001027	198	23	37	14	138.958	32.7724	47.8059	10.8355
ENSMUSG00000001029	140	18	294	101	98.2534	25.648	379.863	78.1703
ENSMUSG00000001034	89	155	21	97	62.4611	220.857	27.1331	75.0745
ENSMUSG00000001052	245	61	91	74	171.943	86.9181	117.577	57.2733
ENSMUSG00000001053	76	112	33	203	53.3376	159.587	42.6377	157.115
ENSMUSG00000001054	158	32	56	32	110.886	45.5964	72.3548	24.7668
ENSMUSG00000001056	138	18	24	15	96.8498	25.648	31.0092	11.6095
ENSMUSG00000001062	101	232	7	50	70.8828	330.574	9.04435	38.6982
ENSMUSG00000001065	568	99	35	11	398.628	141.064	45.2218	8.5136
ENSMUSG00000001082	90	14	85	23	63.1629	19.9484	109.824	17.8012
ENSMUSG00000001098	321	37	124	58	225.281	52.7208	160.214	44.8899
ENSMUSG00000001100	61	95	16	147	42.8104	135.364	20.6728	113.773
ENSMUSG00000001105	70	178	13	107	49.1267	253.63	16.7967	82.8141
ENSMUSG00000001120	13	4	2	15	9.12353	5.69955	2.5841	11.6095
ENSMUSG00000001123	255	24	239	98	178.962	34.1973	308.8	75.8485
ENSMUSG00000001127	510	58	97	31	357.923	82.6434	125.329	23.9929
ENSMUSG00000001128	103	16	127	50	72.2864	22.7982	164.09	38.6982
ENSMUSG00000001134	24	39	14	92	16.8434	55.5706	18.0887	71.2047
ENSMUSG00000001138	64	119	70	246	44.9158	169.562	90.4435	190.395
ENSMUSG00000001143	68	193	7	95	47.7231	275.003	9.04435	73.5266
ENSMUSG00000001150	296	58	154	98	207.736	82.6434	198.976	75.8485
ENSMUSG00000001151	337	77	142	92	236.51	109.716	183.471	71.2047
ENSMUSG00000001156	59	118	9	96	41.4068	168.137	11.6285	74.3005
ENSMUSG00000001157	93	79	19	104	65.2683	112.566	24.549	80.4922
ENSMUSG00000001158	52	7	58	28	36.4941	9.97421	74.9389	21.671
ENSMUSG00000001166	32	78	2	27	22.4579	111.141	2.5841	20.897
ENSMUSG00000001173	25	21	6	46	17.5453	29.9226	7.7523	35.6023
ENSMUSG00000001175	1082	154	800	380	759.358	219.433	1033.64	294.106
ENSMUSG00000001211	442	56	46	26	310.2	79.7937	59.4343	20.1231
ENSMUSG00000001227	16	10	2	13	11.229	14.2489	2.5841	10.0615
ENSMUSG00000001228	72	103	36	142	50.5303	146.763	46.5138	109.903
ENSMUSG00000001229	218	37	129	52	152.995	52.7208	166.674	40.2461
ENSMUSG00000001247	16	38	2	8	11.229	54.1457	2.5841	6.19171
ENSMUSG00000001248	483	64	104	38	338.974	91.1928	134.373	29.4106
ENSMUSG00000001270	17	13	7	72	11.9308	18.5235	9.04435	55.7254
ENSMUSG00000001280	528	102	242	227	370.556	145.338	312.676	175.69
ENSMUSG00000001281	776	94	632	247	544.605	133.939	816.576	191.169
ENSMUSG00000001285	128	13	76	29	89.8317	18.5235	98.1958	22.445
ENSMUSG00000001288	3	28	1	4	2.10543	39.8968	1.29205	3.09586
ENSMUSG00000001289	329	41	54	38	230.895	58.4204	69.7707	29.4106
ENSMUSG00000001300	7	12	2	8	4.91267	17.0986	2.5841	6.19171
ENSMUSG00000001305	56	46	34	104	39.3014	65.5448	43.9297	80.4922
ENSMUSG00000001323	750	184	3	2	526.358	262.179	3.87615	1.54793
ENSMUSG00000001348	534	138	273	274	374.767	196.634	352.73	212.066
ENSMUSG00000001366	77	171	10	60	54.0394	243.656	12.9205	46.4378
ENSMUSG00000001376	64	150	16	246	44.9158	213.733	20.6728	190.395
ENSMUSG00000001379	90	172	9	55	63.1629	245.081	11.6285	42.568
ENSMUSG00000001380	146	27	116	72	102.464	38.4719	149.878	55.7254
ENSMUSG00000001383	225	33	59	56	157.907	47.0213	76.231	43.342
ENSMUSG00000001403	7	8	6	14	4.91267	11.3991	7.7523	10.8355
ENSMUSG00000001415	340	42	66	26	238.615	59.8453	85.2753	20.1231
ENSMUSG00000001416	441	112	387	443	309.498	159.587	500.023	342.866
ENSMUSG00000001418	280	33	173	63	196.507	47.0213	223.525	48.7597
ENSMUSG00000001419	1195	167	151	57	838.663	237.956	195.1	44.1159
ENSMUSG00000001424	321	71	376	210	225.281	101.167	485.811	162.532
ENSMUSG00000001436	30	58	6	69	21.0543	82.6434	7.7523	53.4035
ENSMUSG00000001440	837	121	386	202	587.415	172.411	498.731	156.341
ENSMUSG00000001441	167	28	39	30	117.202	39.8968	50.39	23.2189
ENSMUSG00000001444	10	39	13	46	7.0181	55.5706	16.7967	35.6023
ENSMUSG00000001445	121	194	44	203	84.919	276.428	56.8502	157.115
ENSMUSG00000001467	79	8	83	31	55.443	11.3991	107.24	23.9929
ENSMUSG00000001472	966	121	219	83	677.948	172.411	282.959	64.239
ENSMUSG00000001473	51	233	6	4	35.7923	331.999	7.7523	3.09586
ENSMUSG00000001482	67	81	11	77	47.0213	115.416	14.2126	59.5952
ENSMUSG00000001507	6	15	2	8	4.21086	21.3733	2.5841	6.19171
ENSMUSG00000001517	19	58	3	4	13.3344	82.6434	3.87615	3.09586
ENSMUSG00000001518	105	105	33	116	73.6901	149.613	42.6377	89.7798
ENSMUSG00000001521	15	32	6	26	10.5272	45.5964	7.7523	20.1231
ENSMUSG00000001524	54	83	31	209	37.8977	118.266	40.0536	161.758
ENSMUSG00000001525	861	114	856	358	604.258	162.437	1105.99	277.079
ENSMUSG00000001542	107	223	15	134	75.0937	317.75	19.3808	103.711
ENSMUSG00000001552	11	8	12	53	7.71991	11.3991	15.5046	41.0201
ENSMUSG00000001569	93	27	86	72	65.2683	38.4719	111.116	55.7254
ENSMUSG00000001576	73	104	21	112	51.2321	148.188	27.1331	86.6839
ENSMUSG00000001588	1657	236	330	139	1162.9	336.273	426.377	107.581
ENSMUSG00000001627	29	38	6	59	20.3525	54.1457	7.7523	45.6639
ENSMUSG00000001630	67	77	6	21	47.0213	109.716	7.7523	16.2532
ENSMUSG00000001632	372	63	80	39	261.073	89.7679	103.364	30.1846
ENSMUSG00000001642	254	36	106	46	178.26	51.2959	136.957	35.6023
ENSMUSG00000001666	30	18	9	75	21.0543	25.648	11.6285	58.0473
ENSMUSG00000001674	113	19	86	48	79.3045	27.0729	111.116	37.1503
ENSMUSG00000001687	321	49	21	24	225.281	69.8195	27.1331	18.5751
ENSMUSG00000001700	276	39	36	27	193.7	55.5706	46.5138	20.897
ENSMUSG00000001707	64	66	18	92	44.9158	94.0425	23.2569	71.2047
ENSMUSG00000001729	398	54	54	26	279.32	76.9439	69.7707	20.1231
ENSMUSG00000001741	1111	141	999	392	779.711	200.909	1290.76	303.394
ENSMUSG00000001750	438	63	50	24	307.393	89.7679	64.6025	18.5751
ENSMUSG00000001751	59	12	84	38	41.4068	17.0986	108.532	29.4106
ENSMUSG00000001755	77	112	37	210	54.0394	159.587	47.8059	162.532
ENSMUSG00000001767	167	22	100	75	117.202	31.3475	129.205	58.0473
ENSMUSG00000001768	3	11	1	11	2.10543	15.6738	1.29205	8.5136
ENSMUSG00000001774	147	27	61	49	103.166	38.4719	78.8151	37.9242
ENSMUSG00000001783	551	128	195	163	386.697	182.386	251.95	126.156
ENSMUSG00000001785	75	13	66	38	52.6358	18.5235	85.2753	29.4106
ENSMUSG00000001786	67	87	26	181	47.0213	123.965	33.5933	140.087
ENSMUSG00000001794	412	57	342	136	289.146	81.2186	441.881	105.259
ENSMUSG00000001829	52	69	23	98	36.4941	98.3172	29.7172	75.8485
ENSMUSG00000001833	239	57	242	244	167.733	81.2186	312.676	188.847
ENSMUSG00000001844	102	206	7	47	71.5846	293.527	9.04435	36.3763
ENSMUSG00000001847	315	37	220	173	221.07	52.7208	284.251	133.896
ENSMUSG00000001855	296	48	189	91	207.736	68.3946	244.197	70.4307
ENSMUSG00000001870	8	8	15	51	5.61448	11.3991	19.3808	39.4722
ENSMUSG00000001891	55	8	52	29	38.5996	11.3991	67.1866	22.445
ENSMUSG00000001909	291	39	47	12	204.227	55.5706	60.7264	9.28757
ENSMUSG00000001910	369	58	29	15	258.968	82.6434	37.4695	11.6095
ENSMUSG00000001911	79	112	1	4	55.443	159.587	1.29205	3.09586
ENSMUSG00000001918	1228	333	155	90	861.823	474.487	200.268	69.6567
ENSMUSG00000001924	1173	149	863	371	823.223	212.308	1115.04	287.141
ENSMUSG00000001930	50	122	15	67	35.0905	173.836	19.3808	51.8556
ENSMUSG00000001942	43	92	39	280	30.1778	131.09	50.39	216.71
ENSMUSG00000001946	1	3	1	13	0.70181	4.27466	1.29205	10.0615
ENSMUSG00000001962	125	18	79	35	87.7263	25.648	102.072	27.0887
ENSMUSG00000001964	138	21	95	43	96.8498	29.9226	122.745	33.2804
ENSMUSG00000001983	44	43	36	242	30.8796	61.2701	46.5138	187.299
ENSMUSG00000001995	96	282	35	159	67.3738	401.818	45.2218	123.06
ENSMUSG00000001998	110	169	12	207	77.1991	240.806	15.5046	160.211
ENSMUSG00000001999	40	121	21	192	28.0724	172.411	27.1331	148.601
ENSMUSG00000002007	456	54	151	54	320.025	76.9439	195.1	41.794
ENSMUSG00000002010	377	37	265	128	264.582	52.7208	342.393	99.0674
ENSMUSG00000002014	138	20	88	45	96.8498	28.4977	113.7	34.8284
ENSMUSG00000002015	360	48	243	106	252.652	68.3946	313.968	82.0402
ENSMUSG00000002017	111	158	49	283	77.9009	225.132	63.3105	219.032
ENSMUSG00000002020	1	8	3	8	0.70181	11.3991	3.87615	6.19171
ENSMUSG00000002028	1585	223	182	86	1112.37	317.75	235.153	66.5609
ENSMUSG00000002031	42	43	17	97	29.476	61.2701	21.9649	75.0745
ENSMUSG00000002043	41	89	55	163	28.7742	126.815	71.0628	126.156
ENSMUSG00000002052	794	91	250	118	557.237	129.665	323.013	91.3277
ENSMUSG00000002055	6	31	11	35	4.21086	44.1715	14.2126	27.0887
ENSMUSG00000002058	137	20	45	31	96.148	28.4977	58.1423	23.9929
ENSMUSG00000002064	167	20	85	39	117.202	28.4977	109.824	30.1846
ENSMUSG00000002068	166	21	7	2	116.5	29.9226	9.04435	1.54793
ENSMUSG00000002083	6	11	2	7	4.21086	15.6738	2.5841	5.41775
ENSMUSG00000002102	298	46	225	144	209.139	65.5448	290.711	111.451
ENSMUSG00000002103	606	159	2	2	425.297	226.557	2.5841	1.54793
ENSMUSG00000002105	94	115	14	48	65.9701	163.862	18.0887	37.1503
ENSMUSG00000002107	506	63	273	144	355.116	89.7679	352.73	111.451
ENSMUSG00000002109	136	217	38	213	95.4462	309.2	49.0979	164.854
ENSMUSG00000002111	243	45	155	96	170.54	64.1199	200.268	74.3005
ENSMUSG00000002129	453	124	209	162	317.92	176.686	270.038	125.382
ENSMUSG00000002147	880	167	357	160	617.593	237.956	461.262	123.834
ENSMUSG00000002204	665	101	1090	371	466.704	143.914	1408.33	287.141
ENSMUSG00000002205	162	21	95	46	113.693	29.9226	122.745	35.6023
ENSMUSG00000002210	139	23	60	23	97.5516	32.7724	77.523	17.8012
ENSMUSG00000002221	111	209	21	209	77.9009	297.801	27.1331	161.758
ENSMUSG00000002222	234	36	30	17	164.224	51.2959	38.7615	13.1574
ENSMUSG00000002227	132	161	61	239	92.6389	229.407	78.8151	184.977
ENSMUSG00000002250	99	204	8	49	69.4792	290.677	10.3364	37.9242
ENSMUSG00000002257	282	36	142	48	197.91	51.2959	183.471	37.1503
ENSMUSG00000002274	10	15	4	18	7.0181	21.3733	5.1682	13.9313
ENSMUSG00000002279	48	50	30	93	33.6869	71.2444	38.7615	71.9786
ENSMUSG00000002280	196	50	49	28	137.555	71.2444	63.3105	21.671
ENSMUSG00000002297	28	51	10	33	19.6507	72.6692	12.9205	25.5408
ENSMUSG00000002307	250	38	98	51	175.453	54.1457	126.621	39.4722
ENSMUSG00000002308	5	20	12	44	3.50905	28.4977	15.5046	34.0544
ENSMUSG00000002319	109	21	65	55	76.4973	29.9226	83.9833	42.568
ENSMUSG00000002320	181	23	28	22	127.028	32.7724	36.1774	17.0272
ENSMUSG00000002324	5	2	2	11	3.50905	2.84977	2.5841	8.5136
ENSMUSG00000002325	356	46	186	89	249.844	65.5448	240.321	68.8828
ENSMUSG00000002326	191	41	22	14	134.046	58.4204	28.4251	10.8355
ENSMUSG00000002329	152	19	29	15	106.675	27.0729	37.4695	11.6095
ENSMUSG00000002332	100	12	47	40	70.181	17.0986	60.7264	30.9586
ENSMUSG00000002342	103	124	32	25	72.2864	176.686	41.3456	19.3491
ENSMUSG00000002343	31	70	22	88	21.7561	99.7421	28.4251	68.1088
ENSMUSG00000002345	84	62	27	135	58.952	88.343	34.8854	104.485
ENSMUSG00000002346	19	33	3	7	13.3344	47.0213	3.87615	5.41775
ENSMUSG00000002365	368	84	293	241	258.266	119.691	378.571	186.525
ENSMUSG00000002372	271	35	121	45	190.191	49.871	156.338	34.8284
ENSMUSG00000002379	54	91	62	232	37.8977	129.665	80.1071	179.56
ENSMUSG00000002393	103	36	6	3	72.2864	51.2959	7.7523	2.32189
ENSMUSG00000002395	435	52	58	17	305.287	74.0941	74.9389	13.1574
ENSMUSG00000002396	303	57	11	2	212.648	81.2186	14.2126	1.54793
ENSMUSG00000002409	56	72	9	54	39.3014	102.592	11.6285	41.794
ENSMUSG00000002413	147	17	21	10	103.166	24.2231	27.1331	7.73964
ENSMUSG00000002416	61	123	47	233	42.8104	175.261	60.7264	180.334
ENSMUSG00000002428	135	26	53	38	94.7444	37.0471	68.4787	29.4106
ENSMUSG00000002455	327	36	240	107	229.492	51.2959	310.092	82.8141
ENSMUSG00000002458	314	46	109	57	220.368	65.5448	140.833	44.1159
ENSMUSG00000002477	36	52	8	148	25.2652	74.0941	10.3364	114.547
ENSMUSG00000002486	106	162	10	60	74.3919	230.832	12.9205	46.4378
ENSMUSG00000002489	12	19	5	8	8.42172	27.0729	6.46025	6.19171
ENSMUSG00000002496	480	128	97	40	336.869	182.386	125.329	30.9586
ENSMUSG00000002524	529	55	429	149	371.258	78.3688	554.289	115.321
ENSMUSG00000002546	230	46	133	61	161.416	65.5448	171.843	47.2118
ENSMUSG00000002550	112	199	20	141	78.6027	283.553	25.841	109.129
ENSMUSG00000002580	99	175	53	380	69.4792	249.355	68.4787	294.106
ENSMUSG00000002602	77	33	8	55	54.0394	47.0213	10.3364	42.568
ENSMUSG00000002603	569	99	304	147	399.33	141.064	392.783	113.773
ENSMUSG00000002608	274	42	67	34	192.296	59.8453	86.5674	26.3148
ENSMUSG00000002617	12	40	2	20	8.42172	56.9955	2.5841	15.4793
ENSMUSG00000002625	384	50	81	35	269.495	71.2444	104.656	27.0887
ENSMUSG00000002635	47	99	38	295	32.9851	141.064	49.0979	228.319
ENSMUSG00000002658	343	39	130	47	240.721	55.5706	167.967	36.3763
ENSMUSG00000002660	85	77	29	138	59.6539	109.716	37.4695	106.807
ENSMUSG00000002661	32	28	37	170	22.4579	39.8968	47.8059	131.574
ENSMUSG00000002668	455	61	105	40	319.324	86.9181	135.665	30.9586
ENSMUSG00000002679	36	31	14	100	25.2652	44.1715	18.0887	77.3964
ENSMUSG00000002699	18	11	6	68	12.6326	15.6738	7.7523	52.6295
ENSMUSG00000002718	200	32	127	86	140.362	45.5964	164.09	66.5609
ENSMUSG00000002728	45	82	5	15	31.5815	116.841	6.46025	11.6095
ENSMUSG00000002731	14	19	3	30	9.82534	27.0729	3.87615	23.2189
ENSMUSG00000002733	98	130	4	31	68.7774	185.235	5.1682	23.9929
ENSMUSG00000002741	233	53	29	29	163.522	75.519	37.4695	22.445
ENSMUSG00000002748	767	105	315	168	538.288	149.613	406.996	130.026
ENSMUSG00000002763	267	30	145	38	187.383	42.7466	187.347	29.4106
ENSMUSG00000002767	96	77	31	146	67.3738	109.716	40.0536	112.999
ENSMUSG00000002768	127	206	40	186	89.1299	293.527	51.682	143.957
ENSMUSG00000002771	4	4	2	7	2.80724	5.69955	2.5841	5.41775
ENSMUSG00000002778	92	13	74	40	64.5665	18.5235	95.6117	30.9586
ENSMUSG00000002781	28	29	27	56	19.6507	41.3217	34.8854	43.342
ENSMUSG00000002797	73	86	17	114	51.2321	122.54	21.9649	88.2319
ENSMUSG00000002803	88	142	7	16	61.7593	202.334	9.04435	12.3834
ENSMUSG00000002804	46	63	35	200	32.2833	89.7679	45.2218	154.793
ENSMUSG00000002812	632	97	408	181	443.544	138.214	527.156	140.087
ENSMUSG00000002814	89	190	36	308	62.4611	270.729	46.5138	238.381
ENSMUSG00000002820	1019	206	13	5	715.144	293.527	16.7967	3.86982
ENSMUSG00000002825	30	83	17	115	21.0543	118.266	21.9649	89.0058
ENSMUSG00000002833	251	29	115	45	176.154	41.3217	148.586	34.8284
ENSMUSG00000002835	31	46	12	46	21.7561	65.5448	15.5046	35.6023
ENSMUSG00000002844	185	22	231	76	129.835	31.3475	298.464	58.8212
ENSMUSG00000002845	70	64	7	31	49.1267	91.1928	9.04435	23.9929
ENSMUSG00000002846	37	95	12	102	25.967	135.364	15.5046	78.9443
ENSMUSG00000002870	194	30	231	85	136.151	42.7466	298.464	65.7869
ENSMUSG00000002871	102	166	15	113	71.5846	236.531	19.3808	87.4579
ENSMUSG00000002881	131	20	39	22	91.9371	28.4977	50.39	17.0272
ENSMUSG00000002885	1623	351	1109	881	1139.04	500.135	1432.88	681.862
ENSMUSG00000002897	797	97	392	138	559.343	138.214	506.484	106.807
ENSMUSG00000002910	53	38	16	30	37.1959	54.1457	20.6728	23.2189
ENSMUSG00000002944	107	17	108	83	75.0937	24.2231	139.541	64.239
ENSMUSG00000002948	271	61	56	51	190.191	86.9181	72.3548	39.4722
ENSMUSG00000002949	161	28	42	23	112.991	39.8968	54.2661	17.8012
ENSMUSG00000002957	141	22	68	34	98.9552	31.3475	87.8594	26.3148
ENSMUSG00000002963	222	30	67	31	155.802	42.7466	86.5674	23.9929
ENSMUSG00000002968	145	21	63	21	101.762	29.9226	81.3992	16.2532
ENSMUSG00000002981	315	40	143	61	221.07	56.9955	184.763	47.2118
ENSMUSG00000002983	241	35	152	55	169.136	49.871	196.392	42.568
ENSMUSG00000002984	127	18	61	25	89.1299	25.648	78.8151	19.3491
ENSMUSG00000002985	423	88	539	192	296.866	125.39	696.415	148.601
ENSMUSG00000002996	1039	190	106	52	729.181	270.729	136.957	40.2461
ENSMUSG00000002997	11	9	7	17	7.71991	12.824	9.04435	13.1574
ENSMUSG00000003031	405	50	142	55	284.233	71.2444	183.471	42.568
ENSMUSG00000003032	19	10	7	22	13.3344	14.2489	9.04435	17.0272
ENSMUSG00000003033	388	46	283	124	272.302	65.5448	365.65	95.9715
ENSMUSG00000003037	448	61	103	79	314.411	86.9181	133.081	61.1431
ENSMUSG00000003038	291	35	63	26	204.227	49.871	81.3992	20.1231
ENSMUSG00000003039	233	49	62	34	163.522	69.8195	80.1071	26.3148
ENSMUSG00000003062	23	32	9	78	16.1416	45.5964	11.6285	60.3692
ENSMUSG00000003068	538	84	36	15	377.574	119.691	46.5138	11.6095
ENSMUSG00000003072	200	27	242	93	140.362	38.4719	312.676	71.9786
ENSMUSG00000003099	382	47	102	43	268.091	66.9697	131.789	33.2804
ENSMUSG00000003119	316	51	114	56	221.772	72.6692	147.294	43.342
ENSMUSG00000003123	109	14	80	34	76.4973	19.9484	103.364	26.3148
ENSMUSG00000003131	189	38	64	42	132.642	54.1457	82.6912	32.5065
ENSMUSG00000003134	89	201	11	61	62.4611	286.402	14.2126	47.2118
ENSMUSG00000003135	82	7	49	25	57.5484	9.97421	63.3105	19.3491
ENSMUSG00000003153	125	14	72	30	87.7263	19.9484	93.0276	23.2189
ENSMUSG00000003154	315	61	38	28	221.07	86.9181	49.0979	21.671
ENSMUSG00000003161	330	34	188	102	231.597	48.4462	242.905	78.9443
ENSMUSG00000003166	140	220	1	4	98.2534	313.475	1.29205	3.09586
ENSMUSG00000003178	29	26	6	38	20.3525	37.0471	7.7523	29.4106
ENSMUSG00000003184	459	73	197	87	322.131	104.017	254.534	67.3349
ENSMUSG00000003190	88	181	18	79	61.7593	257.905	23.2569	61.1431
ENSMUSG00000003198	8	35	7	70	5.61448	49.871	9.04435	54.1775
ENSMUSG00000003199	164	34	70	36	115.097	48.4462	90.4435	27.8627
ENSMUSG00000003200	199	41	89	41	139.66	58.4204	114.992	31.7325
ENSMUSG00000003206	21	40	11	40	14.738	56.9955	14.2126	30.9586
ENSMUSG00000003208	48	28	20	128	33.6869	39.8968	25.841	99.0674
ENSMUSG00000003226	585	77	274	191	410.559	109.716	354.022	147.827
ENSMUSG00000003228	9	38	5	31	6.31629	54.1457	6.46025	23.9929
ENSMUSG00000003233	162	33	18	20	113.693	47.0213	23.2569	15.4793
ENSMUSG00000003234	298	62	93	77	209.139	88.343	120.161	59.5952
ENSMUSG00000003235	138	17	80	50	96.8498	24.2231	103.364	38.6982
ENSMUSG00000003269	179	27	35	8	125.624	38.4719	45.2218	6.19171
ENSMUSG00000003283	361	54	185	83	253.353	76.9439	239.029	64.239
ENSMUSG00000003299	88	12	132	45	61.7593	17.0986	170.551	34.8284
ENSMUSG00000003308	233	37	159	60	163.522	52.7208	205.436	46.4378
ENSMUSG00000003309	15	23	7	50	10.5272	32.7724	9.04435	38.6982
ENSMUSG00000003316	520	92	471	246	364.941	131.09	608.556	190.395
ENSMUSG00000003344	108	184	36	191	75.7955	262.179	46.5138	147.827
ENSMUSG00000003345	601	99	56	23	421.788	141.064	72.3548	17.8012
ENSMUSG00000003346	196	45	29	23	137.555	64.1199	37.4695	17.8012
ENSMUSG00000003348	391	54	168	99	274.408	76.9439	217.064	76.6224
ENSMUSG00000003355	8	14	15	21	5.61448	19.9484	19.3808	16.2532
ENSMUSG00000003360	453	97	170	79	317.92	138.214	219.649	61.1431
ENSMUSG00000003363	257	35	171	76	180.365	49.871	220.941	58.8212
ENSMUSG00000003379	6171	746	7402	2935	4330.87	1062.97	9563.75	2271.58
ENSMUSG00000003380	448	58	178	75	314.411	82.6434	229.985	58.0473
ENSMUSG00000003382	495	81	162	56	347.396	115.416	209.312	43.342
ENSMUSG00000003402	217	51	164	119	152.293	72.6692	211.896	92.1017
ENSMUSG00000003418	33	123	11	127	23.1597	175.261	14.2126	98.2934
ENSMUSG00000003420	124	133	68	341	87.0244	189.51	87.8594	263.922
ENSMUSG00000003421	218	49	95	67	152.995	69.8195	122.745	51.8556
ENSMUSG00000003423	101	135	41	135	70.8828	192.36	52.9741	104.485
ENSMUSG00000003429	3108	514	516	196	2181.23	732.392	666.698	151.697
ENSMUSG00000003435	1005	235	499	342	705.319	334.848	644.733	264.696
ENSMUSG00000003437	327	47	88	38	229.492	66.9697	113.7	29.4106
ENSMUSG00000003438	83	12	54	31	58.2502	17.0986	69.7707	23.9929
ENSMUSG00000003444	38	33	27	207	26.6688	47.0213	34.8854	160.211
ENSMUSG00000003452	5	11	1	7	3.50905	15.6738	1.29205	5.41775
ENSMUSG00000003458	274	31	193	91	192.296	44.1715	249.366	70.4307
ENSMUSG00000003464	77	142	48	182	54.0394	202.334	62.0184	140.861
ENSMUSG00000003484	354	45	376	157	248.441	64.1199	485.811	121.512
ENSMUSG00000003500	108	202	53	167	75.7955	287.827	68.4787	129.252
ENSMUSG00000003518	54	110	15	71	37.8977	156.738	19.3808	54.9514
ENSMUSG00000003526	13	28	5	7	9.12353	39.8968	6.46025	5.41775
ENSMUSG00000003527	100	110	56	117	70.181	156.738	72.3548	90.5538
ENSMUSG00000003528	115	113	34	195	80.7082	161.012	43.9297	150.923
ENSMUSG00000003531	16	23	4	39	11.229	32.7724	5.1682	30.1846
ENSMUSG00000003534	6	12	1	19	4.21086	17.0986	1.29205	14.7053
ENSMUSG00000003545	14	12	6	12	9.82534	17.0986	7.7523	9.28757
ENSMUSG00000003546	91	157	68	303	63.8647	223.707	87.8594	234.511
ENSMUSG00000003549	54	79	29	146	37.8977	112.566	37.4695	112.999
ENSMUSG00000003559	52	43	18	177	36.4941	61.2701	23.2569	136.992
ENSMUSG00000003573	357	102	7	3	250.546	145.338	9.04435	2.32189
ENSMUSG00000003575	143	29	57	23	100.359	41.3217	73.6469	17.8012
ENSMUSG00000003581	67	139	33	120	47.0213	198.059	42.6377	92.8757
ENSMUSG00000003604	35	108	17	92	24.5634	153.888	21.9649	71.2047
ENSMUSG00000003623	88	96	34	160	61.7593	136.789	43.9297	123.834
ENSMUSG00000003644	263	26	176	83	184.576	37.0471	227.401	64.239
ENSMUSG00000003660	927	125	842	396	650.578	178.111	1087.91	306.49
ENSMUSG00000003662	151	44	97	75	105.973	62.695	125.329	58.0473
ENSMUSG00000003680	76	109	33	120	53.3376	155.313	42.6377	92.8757
ENSMUSG00000003721	77	151	13	94	54.0394	215.158	16.7967	72.7526
ENSMUSG00000003731	167	24	75	31	117.202	34.1973	96.9038	23.9929
ENSMUSG00000003746	1346	187	796	432	944.636	266.454	1028.47	334.352
ENSMUSG00000003752	89	164	21	88	62.4611	233.681	27.1331	68.1088
ENSMUSG00000003762	69	64	36	109	48.4249	91.1928	46.5138	84.3621
ENSMUSG00000003778	373	46	145	65	261.775	65.5448	187.347	50.3076
ENSMUSG00000003779	254	94	20	8	178.26	133.939	25.841	6.19171
ENSMUSG00000003808	297	45	167	79	208.438	64.1199	215.772	61.1431
ENSMUSG00000003809	55	69	17	77	38.5996	98.3172	21.9649	59.5952
ENSMUSG00000003810	89	171	17	50	62.4611	243.656	21.9649	38.6982
ENSMUSG00000003812	133	24	76	30	93.3407	34.1973	98.1958	23.2189
ENSMUSG00000003813	422	80	59	34	296.164	113.991	76.231	26.3148
ENSMUSG00000003814	1845	469	1442	1390	1294.84	668.272	1863.14	1075.81
ENSMUSG00000003824	25	63	2	18	17.5453	89.7679	2.5841	13.9313
ENSMUSG00000003847	591	148	31	32	414.77	210.883	40.0536	24.7668
ENSMUSG00000003848	149	19	61	26	104.57	27.0729	78.8151	20.1231
ENSMUSG00000003865	94	70	43	194	65.9701	99.7421	55.5582	150.149
ENSMUSG00000003868	257	38	125	55	180.365	54.1457	161.506	42.568
ENSMUSG00000003873	173	22	107	26	121.413	31.3475	138.249	20.1231
ENSMUSG00000003923	258	27	61	55	181.067	38.4719	78.8151	42.568
ENSMUSG00000003929	22	63	3	70	15.4398	89.7679	3.87615	54.1775
ENSMUSG00000003948	29	48	5	51	20.3525	68.3946	6.46025	39.4722
ENSMUSG00000003955	32	43	30	218	22.4579	61.2701	38.7615	168.724
ENSMUSG00000003970	3697	821	873	539	2594.59	1169.83	1127.96	417.166
ENSMUSG00000003992	56	94	15	55	39.3014	133.939	19.3808	42.568
ENSMUSG00000004018	222	47	5	7	155.802	66.9697	6.46025	5.41775
ENSMUSG00000004040	626	87	509	188	439.333	123.965	657.654	145.505
ENSMUSG00000004043	133	17	89	37	93.3407	24.2231	114.992	28.6367
ENSMUSG00000004054	343	48	69	17	240.721	68.3946	89.1515	13.1574
ENSMUSG00000004056	337	45	24	16	236.51	64.1199	31.0092	12.3834
ENSMUSG00000004069	117	11	100	46	82.1118	15.6738	129.205	35.6023
ENSMUSG00000004070	184	59	95	71	129.133	84.0683	122.745	54.9514
ENSMUSG00000004071	561	123	16	11	393.715	175.261	20.6728	8.5136
ENSMUSG00000004085	16	34	5	45	11.229	48.4462	6.46025	34.8284
ENSMUSG00000004096	271	68	64	76	190.191	96.8923	82.6912	58.8212
ENSMUSG00000004098	44	20	3	16	30.8796	28.4977	3.87615	12.3834
ENSMUSG00000004099	571	90	374	154	400.734	128.24	483.227	119.19
ENSMUSG00000004100	216	32	77	36	151.591	45.5964	99.4879	27.8627
ENSMUSG00000004110	247	49	21	7	173.347	69.8195	27.1331	5.41775
ENSMUSG00000004127	24	55	5	29	16.8434	78.3688	6.46025	22.445
ENSMUSG00000004207	3305	469	2554	1396	2319.48	668.272	3299.9	1080.45
ENSMUSG00000004221	222	23	87	58	155.802	32.7724	112.408	44.8899
ENSMUSG00000004233	39	71	14	71	27.3706	101.167	18.0887	54.9514
ENSMUSG00000004263	202	38	40	17	141.766	54.1457	51.682	13.1574
ENSMUSG00000004264	536	74	133	60	376.17	105.442	171.843	46.4378
ENSMUSG00000004266	3206	571	2138	1312	2250	813.61	2762.4	1015.44
ENSMUSG00000004268	246	31	71	40	172.645	44.1715	91.7356	30.9586
ENSMUSG00000004270	124	128	22	169	87.0244	182.386	28.4251	130.8
ENSMUSG00000004285	270	35	119	55	189.489	49.871	153.754	42.568
ENSMUSG00000004317	36	69	23	95	25.2652	98.3172	29.7172	73.5266
ENSMUSG00000004319	149	25	46	24	104.57	35.6222	59.4343	18.5751
ENSMUSG00000004328	2	22	1	7	1.40362	31.3475	1.29205	5.41775
ENSMUSG00000004356	208	20	143	64	145.976	28.4977	184.763	49.5337
ENSMUSG00000004359	7	41	4	15	4.91267	58.4204	5.1682	11.6095
ENSMUSG00000004364	294	42	112	94	206.332	59.8453	144.71	72.7526
ENSMUSG00000004393	83	8	90	35	58.2502	11.3991	116.285	27.0887
ENSMUSG00000004394	150	17	32	20	105.272	24.2231	41.3456	15.4793
ENSMUSG00000004446	210	29	76	27	147.38	41.3217	98.1958	20.897
ENSMUSG00000004451	30	50	12	12	21.0543	71.2444	15.5046	9.28757
ENSMUSG00000004455	533	84	42	56	374.065	119.691	54.2661	43.342
ENSMUSG00000004460	384	52	116	64	269.495	74.0941	149.878	49.5337
ENSMUSG00000004462	44	32	9	60	30.8796	45.5964	11.6285	46.4378
ENSMUSG00000004500	24	21	9	35	16.8434	29.9226	11.6285	27.0887
ENSMUSG00000004530	147	30	72	53	103.166	42.7466	93.0276	41.0201
ENSMUSG00000004535	463	56	434	263	324.938	79.7937	560.75	203.552
ENSMUSG00000004552	67	52	11	48	47.0213	74.0941	14.2126	37.1503
ENSMUSG00000004561	154	16	32	16	108.079	22.7982	41.3456	12.3834
ENSMUSG00000004562	18	51	2	7	12.6326	72.6692	2.5841	5.41775
ENSMUSG00000004565	240	45	39	20	168.434	64.1199	50.39	15.4793
ENSMUSG00000004567	85	200	33	177	59.6539	284.977	42.6377	136.992
ENSMUSG00000004568	1263	190	306	145	886.386	270.729	395.367	112.225
ENSMUSG00000004591	158	23	34	24	110.886	32.7724	43.9297	18.5751
ENSMUSG00000004610	77	14	139	45	54.0394	19.9484	179.595	34.8284
ENSMUSG00000004626	392	46	177	80	275.11	65.5448	228.693	61.9171
ENSMUSG00000004637	25	68	11	60	17.5453	96.8923	14.2126	46.4378
ENSMUSG00000004642	122	33	96	107	85.6208	47.0213	124.037	82.8141
ENSMUSG00000004661	414	54	29	16	290.549	76.9439	37.4695	12.3834
ENSMUSG00000004665	1221	143	835	343	856.91	203.759	1078.86	265.47
ENSMUSG00000004667	301	67	155	111	211.245	95.4674	200.268	85.91
ENSMUSG00000004677	615	73	194	62	431.613	104.017	250.658	47.9858
ENSMUSG00000004698	136	202	37	277	95.4462	287.827	47.8059	214.388
ENSMUSG00000004707	404	63	453	228	283.531	89.7679	585.299	176.464
ENSMUSG00000004709	15	11	5	18	10.5272	15.6738	6.46025	13.9313
ENSMUSG00000004730	33	52	22	143	23.1597	74.0941	28.4251	110.677
ENSMUSG00000004748	4	44	5	15	2.80724	62.695	6.46025	11.6095
ENSMUSG00000004768	22	53	2	11	15.4398	75.519	2.5841	8.5136
ENSMUSG00000004771	78	5	74	55	54.7412	7.12444	95.6117	42.568
ENSMUSG00000004788	150	30	80	65	105.272	42.7466	103.364	50.3076
ENSMUSG00000004789	393	61	105	47	275.811	86.9181	135.665	36.3763
ENSMUSG00000004798	108	164	17	119	75.7955	233.681	21.9649	92.1017
ENSMUSG00000004815	200	35	14	4	140.362	49.871	18.0887	3.09586
ENSMUSG00000004837	553	74	528	180	388.101	105.442	682.202	139.313
ENSMUSG00000004843	57	99	26	288	40.0032	141.064	33.5933	222.902
ENSMUSG00000004846	186	30	28	10	130.537	42.7466	36.1774	7.73964
ENSMUSG00000004849	56	92	32	204	39.3014	131.09	41.3456	157.889
ENSMUSG00000004865	269	50	66	49	188.787	71.2444	85.2753	37.9242
ENSMUSG00000004880	429	52	493	313	301.077	74.0941	636.981	242.251
ENSMUSG00000004895	157	37	94	31	110.184	52.7208	121.453	23.9929
ENSMUSG00000004896	1027	213	15	3	720.759	303.501	19.3808	2.32189
ENSMUSG00000004897	407	88	84	64	285.637	125.39	108.532	49.5337
ENSMUSG00000004929	32	39	19	121	22.4579	55.5706	24.549	93.6496
ENSMUSG00000004931	102	218	8	56	71.5846	310.625	10.3364	43.342
ENSMUSG00000004933	71	116	19	75	49.8285	165.287	24.549	58.0473
ENSMUSG00000004934	183	20	69	30	128.431	28.4977	89.1515	23.2189
ENSMUSG00000004936	360	61	279	135	252.652	86.9181	360.482	104.485
ENSMUSG00000004937	135	20	68	25	94.7444	28.4977	87.8594	19.3491
ENSMUSG00000004945	42	58	2	72	29.476	82.6434	2.5841	55.7254
ENSMUSG00000004947	125	14	62	26	87.7263	19.9484	80.1071	20.1231
ENSMUSG00000004952	69	108	14	78	48.4249	153.888	18.0887	60.3692
ENSMUSG00000004980	2669	376	609	356	1873.13	535.758	786.859	275.531
ENSMUSG00000004994	55	113	17	72	38.5996	161.012	21.9649	55.7254
ENSMUSG00000004996	150	18	110	37	105.272	25.648	142.126	28.6367
ENSMUSG00000005034	274	32	139	80	192.296	45.5964	179.595	61.9171
ENSMUSG00000005043	130	23	66	31	91.2353	32.7724	85.2753	23.9929
ENSMUSG00000005054	22	32	31	229	15.4398	45.5964	40.0536	177.238
ENSMUSG00000005057	14	28	11	21	9.82534	39.8968	14.2126	16.2532
ENSMUSG00000005069	104	12	73	30	72.9882	17.0986	94.3197	23.2189
ENSMUSG00000005078	42	25	13	74	29.476	35.6222	16.7967	57.2733
ENSMUSG00000005087	193	21	150	67	135.449	29.9226	193.808	51.8556
ENSMUSG00000005102	165	41	69	48	115.799	58.4204	89.1515	37.1503
ENSMUSG00000005103	622	86	767	382	436.526	122.54	991.002	295.654
ENSMUSG00000005107	24	32	4	11	16.8434	45.5964	5.1682	8.5136
ENSMUSG00000005125	15	51	8	71	10.5272	72.6692	10.3364	54.9514
ENSMUSG00000005142	664	83	445	193	466.002	118.266	574.962	149.375
ENSMUSG00000005150	222	67	10	10	155.802	95.4674	12.9205	7.73964
ENSMUSG00000005161	142	31	95	60	99.657	44.1715	122.745	46.4378
ENSMUSG00000005198	2389	377	822	439	1676.62	537.182	1062.07	339.77
ENSMUSG00000005204	262	34	37	17	183.874	48.4462	47.8059	13.1574
ENSMUSG00000005233	7	11	1	15	4.91267	15.6738	1.29205	11.6095
ENSMUSG00000005262	145	19	57	22	101.762	27.0729	73.6469	17.0272
ENSMUSG00000005267	39	61	7	50	27.3706	86.9181	9.04435	38.6982
ENSMUSG00000005299	233	41	95	43	163.522	58.4204	122.745	33.2804
ENSMUSG00000005312	391	74	248	178	274.408	105.442	320.428	137.766
ENSMUSG00000005338	4	4	1	8	2.80724	5.69955	1.29205	6.19171
ENSMUSG00000005354	262	32	57	24	183.874	45.5964	73.6469	18.5751
ENSMUSG00000005362	405	78	65	50	284.233	111.141	83.9833	38.6982
ENSMUSG00000005364	31	28	18	124	21.7561	39.8968	23.2569	95.9715
ENSMUSG00000005370	144	17	129	55	101.061	24.2231	166.674	42.568
ENSMUSG00000005371	293	46	70	60	205.63	65.5448	90.4435	46.4378
ENSMUSG00000005374	88	73	21	65	61.7593	104.017	27.1331	50.3076
ENSMUSG00000005378	245	58	49	28	171.943	82.6434	63.3105	21.671
ENSMUSG00000005397	67	9	50	19	47.0213	12.824	64.6025	14.7053
ENSMUSG00000005410	163	27	205	85	114.395	38.4719	264.87	65.7869
ENSMUSG00000005413	51	7	25	79	35.7923	9.97421	32.3013	61.1431
ENSMUSG00000005417	387	85	80	45	271.6	121.115	103.364	34.8284
ENSMUSG00000005442	1122	201	287	110	787.431	286.402	370.818	85.136
ENSMUSG00000005447	142	19	55	37	99.657	27.0729	71.0628	28.6367
ENSMUSG00000005465	173	30	162	80	121.413	42.7466	209.312	61.9171
ENSMUSG00000005469	143	13	65	32	100.359	18.5235	83.9833	24.7668
ENSMUSG00000005470	22	53	7	38	15.4398	75.519	9.04435	29.4106
ENSMUSG00000005481	3157	768	182	105	2215.61	1094.31	235.153	81.2662
ENSMUSG00000005483	267	33	120	60	187.383	47.0213	155.046	46.4378
ENSMUSG00000005501	110	163	4	19	77.1991	232.257	5.1682	14.7053
ENSMUSG00000005505	98	20	57	39	68.7774	28.4977	73.6469	30.1846
ENSMUSG00000005506	610	82	113	58	428.104	116.841	146.002	44.8899
ENSMUSG00000005510	82	15	69	26	57.5484	21.3733	89.1515	20.1231
ENSMUSG00000005514	158	16	89	35	110.886	22.7982	114.992	27.0887
ENSMUSG00000005534	114	194	17	127	80.0063	276.428	21.9649	98.2934
ENSMUSG00000005540	1487	185	867	399	1043.59	263.604	1120.21	308.812
ENSMUSG00000005566	474	67	577	222	332.658	95.4674	745.513	171.82
ENSMUSG00000005575	115	13	73	21	80.7082	18.5235	94.3197	16.2532
ENSMUSG00000005580	4	7	3	11	2.80724	9.97421	3.87615	8.5136
ENSMUSG00000005583	1299	219	729	494	911.651	312.05	941.905	382.338
ENSMUSG00000005609	180	25	179	84	126.326	35.6222	231.277	65.013
ENSMUSG00000005610	1589	210	403	212	1115.18	299.226	520.696	164.08
ENSMUSG00000005611	6	5	3	14	4.21086	7.12444	3.87615	10.8355
ENSMUSG00000005615	58	86	12	75	40.705	122.54	15.5046	58.0473
ENSMUSG00000005621	614	72	205	78	430.911	102.592	264.87	60.3692
ENSMUSG00000005625	208	29	238	111	145.976	41.3217	307.508	85.91
ENSMUSG00000005656	71	11	61	45	49.8285	15.6738	78.8151	34.8284
ENSMUSG00000005667	50	116	14	148	35.0905	165.287	18.0887	114.547
ENSMUSG00000005672	5	5	8	55	3.50905	7.12444	10.3364	42.568
ENSMUSG00000005674	81	61	7	24	56.8466	86.9181	9.04435	18.5751
ENSMUSG00000005682	367	43	83	32	257.564	61.2701	107.24	24.7668
ENSMUSG00000005683	410	70	257	126	287.742	99.7421	332.057	97.5194
ENSMUSG00000005686	146	126	50	180	102.464	179.536	64.6025	139.313
ENSMUSG00000005687	250	53	74	54	175.453	75.519	95.6117	41.794
ENSMUSG00000005698	640	85	246	130	449.158	121.115	317.844	100.615
ENSMUSG00000005699	15	19	8	33	10.5272	27.0729	10.3364	25.5408
ENSMUSG00000005718	31	57	22	118	21.7561	81.2186	28.4251	91.3277
ENSMUSG00000005732	141	33	101	85	98.9552	47.0213	130.497	65.7869
ENSMUSG00000005774	367	48	95	37	257.564	68.3946	122.745	28.6367
ENSMUSG00000005779	377	53	292	146	264.582	75.519	377.279	112.999
ENSMUSG00000005802	52	49	4	57	36.4941	69.8195	5.1682	44.1159
ENSMUSG00000005804	36	110	38	228	25.2652	156.738	49.0979	176.464
ENSMUSG00000005813	123	101	18	120	86.3226	143.914	23.2569	92.8757
ENSMUSG00000005823	123	17	60	31	86.3226	24.2231	77.523	23.9929
ENSMUSG00000005846	110	15	127	76	77.1991	21.3733	164.09	58.8212
ENSMUSG00000005871	394	57	55	26	276.513	81.2186	71.0628	20.1231
ENSMUSG00000005873	215	35	160	115	150.889	49.871	206.728	89.0058
ENSMUSG00000005881	242	59	117	105	169.838	84.0683	151.17	81.2662
ENSMUSG00000005882	48	52	18	93	33.6869	74.0941	23.2569	71.9786
ENSMUSG00000005886	325	59	139	86	228.088	84.0683	179.595	66.5609
ENSMUSG00000005893	452	65	47	25	317.218	92.6177	60.7264	19.3491
ENSMUSG00000005897	25	43	9	71	17.5453	61.2701	11.6285	54.9514
ENSMUSG00000005899	169	30	38	22	118.606	42.7466	49.0979	17.0272
ENSMUSG00000005907	92	195	7	89	64.5665	277.853	9.04435	68.8828
ENSMUSG00000005936	227	27	54	43	159.311	38.4719	69.7707	33.2804
ENSMUSG00000005947	2	4	4	11	1.40362	5.69955	5.1682	8.5136
ENSMUSG00000005949	42	40	22	110	29.476	56.9955	28.4251	85.136
ENSMUSG00000005951	18	13	6	26	12.6326	18.5235	7.7523	20.1231
ENSMUSG00000005973	17	21	3	32	11.9308	29.9226	3.87615	24.7668
ENSMUSG00000005981	214	51	163	118	150.187	72.6692	210.604	91.3277
ENSMUSG00000005982	200	31	19	8	140.362	44.1715	24.549	6.19171
ENSMUSG00000005983	490	111	8	1	343.887	158.162	10.3364	0.773964
ENSMUSG00000005986	65	104	3	19	45.6177	148.188	3.87615	14.7053
ENSMUSG00000006005	1006	208	462	453	706.021	296.377	596.927	350.606
ENSMUSG00000006010	43	69	10	87	30.1778	98.3172	12.9205	67.3349
ENSMUSG00000006014	183	31	53	20	128.431	44.1715	68.4787	15.4793
ENSMUSG00000006019	134	176	66	281	94.0425	250.78	85.2753	217.484
ENSMUSG00000006021	53	40	46	86	37.1959	56.9955	59.4343	66.5609
ENSMUSG00000006024	214	34	93	48	150.187	48.4462	120.161	37.1503
ENSMUSG00000006050	130	24	63	32	91.2353	34.1973	81.3992	24.7668
ENSMUSG00000006057	52	87	14	95	36.4941	123.965	18.0887	73.5266
ENSMUSG00000006058	168	39	70	52	117.904	55.5706	90.4435	40.2461
ENSMUSG00000006095	129	22	64	29	90.5335	31.3475	82.6912	22.445
ENSMUSG00000006127	227	31	88	52	159.311	44.1715	113.7	40.2461
ENSMUSG00000006134	215	35	72	45	150.889	49.871	93.0276	34.8284
ENSMUSG00000006154	248	63	27	9	174.049	89.7679	34.8854	6.96567
ENSMUSG00000006169	447	53	230	110	313.709	75.519	297.172	85.136
ENSMUSG00000006191	33	85	29	258	23.1597	121.115	37.4695	199.683
ENSMUSG00000006215	163	16	37	11	114.395	22.7982	47.8059	8.5136
ENSMUSG00000006262	40	82	10	56	28.0724	116.841	12.9205	43.342
ENSMUSG00000006273	215	28	135	96	150.889	39.8968	174.427	74.3005
ENSMUSG00000006276	183	31	99	43	128.431	44.1715	127.913	33.2804
ENSMUSG00000006281	286	37	75	39	200.718	52.7208	96.9038	30.1846
ENSMUSG00000006288	202	28	95	34	141.766	39.8968	122.745	26.3148
ENSMUSG00000006289	103	26	64	50	72.2864	37.0471	82.6912	38.6982
ENSMUSG00000006299	370	51	282	96	259.67	72.6692	364.358	74.3005
ENSMUSG00000006301	25	65	6	31	17.5453	92.6177	7.7523	23.9929
ENSMUSG00000006304	960	128	565	382	673.738	182.386	730.008	295.654
ENSMUSG00000006307	745	90	122	36	522.848	128.24	157.63	27.8627
ENSMUSG00000006310	18	11	1	4	12.6326	15.6738	1.29205	3.09586
ENSMUSG00000006315	39	77	22	144	27.3706	109.716	28.4251	111.451
ENSMUSG00000006333	5006	689	441	196	3513.26	981.747	569.794	151.697
ENSMUSG00000006335	43	53	21	91	30.1778	75.519	27.1331	70.4307
ENSMUSG00000006344	14	7	3	18	9.82534	9.97421	3.87615	13.9313
ENSMUSG00000006356	6	1	6	3	4.21086	1.42489	7.7523	2.32189
ENSMUSG00000006360	131	54	437	639	91.9371	76.9439	564.626	494.563
ENSMUSG00000006362	161	69	122	50	112.991	98.3172	157.63	38.6982
ENSMUSG00000006373	76	47	62	54	53.3376	66.9697	80.1071	41.794
ENSMUSG00000006390	137	77	63	61	96.148	109.716	81.3992	47.2118
ENSMUSG00000006392	80	37	59	53	56.1448	52.7208	76.231	41.0201
ENSMUSG00000006395	54	34	5	3	37.8977	48.4462	6.46025	2.32189
ENSMUSG00000006398	8	7	23	13	5.61448	9.97421	29.7172	10.0615
ENSMUSG00000006412	89	36	33	89	62.4611	51.2959	42.6377	68.8828
ENSMUSG00000006418	407	195	83	93	285.637	277.853	107.24	71.9786
ENSMUSG00000006423	105	42	17	36	73.6901	59.8453	21.9649	27.8627
ENSMUSG00000006442	97	45	48	73	68.0756	64.1199	62.0184	56.4994
ENSMUSG00000006445	1	3	7	6	0.70181	4.27466	9.04435	4.64378
ENSMUSG00000006456	179	89	159	112	125.624	126.815	205.436	86.6839
ENSMUSG00000006463	39	19	6	24	27.3706	27.0729	7.7523	18.5751
ENSMUSG00000006471	326	151	74	60	228.79	215.158	95.6117	46.4378
ENSMUSG00000006494	143	63	29	46	100.359	89.7679	37.4695	35.6023
ENSMUSG00000006498	850	414	791	765	596.539	589.903	1022.01	592.082
ENSMUSG00000006517	61	41	14	26	42.8104	58.4204	18.0887	20.1231
ENSMUSG00000006519	798	366	781	406	560.044	521.509	1009.09	314.229
ENSMUSG00000006526	66	29	8	6	46.3195	41.3217	10.3364	4.64378
ENSMUSG00000006527	86	42	41	62	60.3557	59.8453	52.9741	47.9858
ENSMUSG00000006585	156	42	239	381	109.482	59.8453	308.8	294.88
ENSMUSG00000006589	57	30	57	68	40.0032	42.7466	73.6469	52.6295
ENSMUSG00000006599	84	49	21	40	58.952	69.8195	27.1331	30.9586
ENSMUSG00000006611	12	3	1	6	8.42172	4.27466	1.29205	4.64378
ENSMUSG00000006641	21	20	6	13	14.738	28.4977	7.7523	10.0615
ENSMUSG00000006673	207	107	206	181	145.275	152.463	266.162	140.087
ENSMUSG00000006676	784	406	297	257	550.219	578.504	383.739	198.909
ENSMUSG00000006678	32	25	41	55	22.4579	35.6222	52.9741	42.568
ENSMUSG00000006699	995	495	418	733	698.301	705.319	540.077	567.315
ENSMUSG00000006705	78	42	32	50	54.7412	59.8453	41.3456	38.6982
ENSMUSG00000006715	28	17	16	36	19.6507	24.2231	20.6728	27.8627
ENSMUSG00000006717	25	10	29	76	17.5453	14.2489	37.4695	58.8212
ENSMUSG00000006728	516	143	46	112	362.134	203.759	59.4343	86.6839
ENSMUSG00000006731	1268	518	387	308	889.895	738.091	500.023	238.381
ENSMUSG00000006732	48	22	18	25	33.6869	31.3475	23.2569	19.3491
ENSMUSG00000006736	80	53	18	50	56.1448	75.519	23.2569	38.6982
ENSMUSG00000006740	252	156	162	196	176.856	222.282	209.312	151.697
ENSMUSG00000006763	67	20	22	51	47.0213	28.4977	28.4251	39.4722
ENSMUSG00000006782	1340	722	1102	477	940.425	1028.77	1423.84	369.181
ENSMUSG00000006800	87	44	6	16	61.0575	62.695	7.7523	12.3834
ENSMUSG00000006818	97	39	118	90	68.0756	55.5706	152.462	69.6567
ENSMUSG00000006850	48	26	36	49	33.6869	37.0471	46.5138	37.9242
ENSMUSG00000006906	30	18	15	33	21.0543	25.648	19.3808	25.5408
ENSMUSG00000006920	273	101	106	123	191.594	143.914	136.957	95.1975
ENSMUSG00000006930	15	2	1	3	10.5272	2.84977	1.29205	2.32189
ENSMUSG00000006932	898	440	554	624	630.225	626.95	715.796	482.953
ENSMUSG00000006941	167	94	61	33	117.202	133.939	78.8151	25.5408
ENSMUSG00000006998	432	201	206	224	303.182	286.402	266.162	173.368
ENSMUSG00000007029	1973	1211	1354	1144	1384.67	1725.54	1749.44	885.415
ENSMUSG00000007036	171	48	39	47	120.01	68.3946	50.39	36.3763
ENSMUSG00000007038	242	86	64	91	169.838	122.54	82.6912	70.4307
ENSMUSG00000007039	16	7	7	5	11.229	9.97421	9.04435	3.86982
ENSMUSG00000007041	853	202	869	1325	598.644	287.827	1122.79	1025.5
ENSMUSG00000007050	34	13	32	41	23.8615	18.5235	41.3456	31.7325
ENSMUSG00000007080	28	39	34	43	19.6507	55.5706	43.9297	33.2804
ENSMUSG00000007216	27	13	5	9	18.9489	18.5235	6.46025	6.96567
ENSMUSG00000007338	106	53	30	52	74.3919	75.519	38.7615	40.2461
ENSMUSG00000007411	208	108	47	87	145.976	153.888	60.7264	67.3349
ENSMUSG00000007415	145	78	14	14	101.762	111.141	18.0887	10.8355
ENSMUSG00000007458	426	230	58	116	298.971	327.724	74.9389	89.7798
ENSMUSG00000007564	557	235	371	435	390.908	334.848	479.351	336.674
ENSMUSG00000007570	49	24	4	7	34.3887	34.1973	5.1682	5.41775
ENSMUSG00000007589	112	51	32	78	78.6027	72.6692	41.3456	60.3692
ENSMUSG00000007603	282	166	71	48	197.91	236.531	91.7356	37.1503
ENSMUSG00000007610	65	35	18	24	45.6177	49.871	23.2569	18.5751
ENSMUSG00000007613	124	37	24	73	87.0244	52.7208	31.0092	56.4994
ENSMUSG00000007617	14	7	1	6	9.82534	9.97421	1.29205	4.64378
ENSMUSG00000007646	12	6	9	7	8.42172	8.54932	11.6285	5.41775
ENSMUSG00000007656	156	57	52	43	109.482	81.2186	67.1866	33.2804
ENSMUSG00000007659	14	9	3	4	9.82534	12.824	3.87615	3.09586
ENSMUSG00000007670	618	330	467	332	433.719	470.213	603.387	256.956
ENSMUSG00000007721	106	56	44	83	74.3919	79.7937	56.8502	64.239
ENSMUSG00000007739	381	178	219	338	267.39	253.63	282.959	261.6
ENSMUSG00000007777	12	10	6	8	8.42172	14.2489	7.7523	6.19171
ENSMUSG00000007812	58	30	45	72	40.705	42.7466	58.1423	55.7254
ENSMUSG00000007815	934	442	359	309	655.491	629.8	463.846	239.155
ENSMUSG00000007817	450	76	184	223	315.815	108.291	237.737	172.594
ENSMUSG00000007827	48	22	14	21	33.6869	31.3475	18.0887	16.2532
ENSMUSG00000007833	145	63	135	75	101.762	89.7679	174.427	58.0473
ENSMUSG00000007836	695	332	1140	516	487.758	473.062	1472.94	399.365
ENSMUSG00000007837	8	13	2	1	5.61448	18.5235	2.5841	0.773964
ENSMUSG00000007850	1681	872	208	267	1179.74	1242.5	268.746	206.648
ENSMUSG00000007872	136	65	125	102	95.4462	92.6177	161.506	78.9443
ENSMUSG00000007880	1930	973	753	610	1354.49	1386.42	972.914	472.118
ENSMUSG00000007891	231	88	103	133	162.118	125.39	133.081	102.937
ENSMUSG00000007892	1676	849	116	83	1176.23	1209.73	149.878	64.239
ENSMUSG00000007950	57	21	9	21	40.0032	29.9226	11.6285	16.2532
ENSMUSG00000007987	47	26	16	28	32.9851	37.0471	20.6728	21.671
ENSMUSG00000008035	87	38	21	25	61.0575	54.1457	27.1331	19.3491
ENSMUSG00000008036	105	44	116	80	73.6901	62.695	149.878	61.9171
ENSMUSG00000008090	8	4	6	6	5.61448	5.69955	7.7523	4.64378
ENSMUSG00000008140	321	137	231	159	225.281	195.21	298.464	123.06
ENSMUSG00000008167	41	12	4	5	28.7742	17.0986	5.1682	3.86982
ENSMUSG00000008193	2956	1348	805	551	2074.55	1920.75	1040.1	426.454
ENSMUSG00000008200	757	213	72	97	531.27	303.501	93.0276	75.0745
ENSMUSG00000008206	132	62	36	68	92.6389	88.343	46.5138	52.6295
ENSMUSG00000008226	40	10	7	14	28.0724	14.2489	9.04435	10.8355
ENSMUSG00000008301	47	30	64	35	32.9851	42.7466	82.6912	27.0887
ENSMUSG00000008305	40	27	14	19	28.0724	38.4719	18.0887	14.7053
ENSMUSG00000008318	122	49	34	31	85.6208	69.8195	43.9297	23.9929
ENSMUSG00000008333	63	28	51	84	44.214	39.8968	65.8946	65.013
ENSMUSG00000008348	201	107	129	104	141.064	152.463	166.674	80.4922
ENSMUSG00000008373	154	27	86	143	108.079	38.4719	111.116	110.677
ENSMUSG00000008384	47	33	57	57	32.9851	47.0213	73.6469	44.1159
ENSMUSG00000008393	101	61	11	11	70.8828	86.9181	14.2126	8.5136
ENSMUSG00000008398	150	86	50	80	105.272	122.54	64.6025	61.9171
ENSMUSG00000008429	109	52	48	65	76.4973	74.0941	62.0184	50.3076
ENSMUSG00000008435	42	19	10	26	29.476	27.0729	12.9205	20.1231
ENSMUSG00000008450	26	12	16	27	18.2471	17.0986	20.6728	20.897
ENSMUSG00000008475	501	223	321	325	351.607	317.75	414.748	251.538
ENSMUSG00000008496	364	179	264	164	255.459	255.055	341.101	126.93
ENSMUSG00000008604	219	91	53	72	153.696	129.665	68.4787	55.7254
ENSMUSG00000008668	3119	1608	87	76	2188.95	2291.22	112.408	58.8212
ENSMUSG00000008682	1920	622	233	413	1347.48	886.28	301.048	319.647
ENSMUSG00000008683	635	142	151	247	445.649	202.334	195.1	191.169
ENSMUSG00000008690	488	385	92	79	342.483	548.582	118.869	61.1431
ENSMUSG00000008730	741	467	148	124	520.041	665.422	191.223	95.9715
ENSMUSG00000008763	166	87	16	73	116.5	123.965	20.6728	56.4994
ENSMUSG00000008822	40	12	24	43	28.0724	17.0986	31.0092	33.2804
ENSMUSG00000008845	19	2	4	5	13.3344	2.84977	5.1682	3.86982
ENSMUSG00000008855	301	193	33	72	211.245	275.003	42.6377	55.7254
ENSMUSG00000008859	86	52	23	64	60.3557	74.0941	29.7172	49.5337
ENSMUSG00000008892	64	24	40	80	44.9158	34.1973	51.682	61.9171
ENSMUSG00000008958	134	70	70	62	94.0425	99.7421	90.4435	47.9858
ENSMUSG00000008976	159	97	61	65	111.588	138.214	78.8151	50.3076
ENSMUSG00000009013	267	104	57	83	187.383	148.188	73.6469	64.239
ENSMUSG00000009030	121	53	31	77	84.919	75.519	40.0536	59.5952
ENSMUSG00000009035	151	96	25	44	105.973	136.789	32.3013	34.0544
ENSMUSG00000009073	227	146	10	21	159.311	208.034	12.9205	16.2532
ENSMUSG00000009076	37	17	49	53	25.967	24.2231	63.3105	41.0201
ENSMUSG00000009079	1093	477	809	486	767.078	679.671	1045.27	376.146
ENSMUSG00000009090	353	200	259	267	247.739	284.977	334.641	206.648
ENSMUSG00000009092	16	9	9	18	11.229	12.824	11.6285	13.9313
ENSMUSG00000009112	160	95	20	63	112.29	135.364	25.841	48.7597
ENSMUSG00000009207	36	20	19	51	25.2652	28.4977	24.549	39.4722
ENSMUSG00000009246	14	11	1	4	9.82534	15.6738	1.29205	3.09586
ENSMUSG00000009291	154	56	54	39	108.079	79.7937	69.7707	30.1846
ENSMUSG00000009292	49	34	5	16	34.3887	48.4462	6.46025	12.3834
ENSMUSG00000009293	158	63	29	46	110.886	89.7679	37.4695	35.6023
ENSMUSG00000009406	70	32	5	1	49.1267	45.5964	6.46025	0.773964
ENSMUSG00000009418	22	8	4	21	15.4398	11.3991	5.1682	16.2532
ENSMUSG00000009470	404	172	179	194	283.531	245.081	231.277	150.149
ENSMUSG00000009535	84	51	42	110	58.952	72.6692	54.2661	85.136
ENSMUSG00000009549	139	88	124	126	97.5516	125.39	160.214	97.5194
ENSMUSG00000009555	350	183	241	256	245.634	260.754	311.384	198.135
ENSMUSG00000009563	92	40	56	65	64.5665	56.9955	72.3548	50.3076
ENSMUSG00000009566	60	45	41	59	42.1086	64.1199	52.9741	45.6639
ENSMUSG00000009569	89	37	56	49	62.4611	52.7208	72.3548	37.9242
ENSMUSG00000009575	204	130	25	60	143.169	185.235	32.3013	46.4378
ENSMUSG00000009585	1921	1030	684	520	1348.18	1467.63	883.762	402.461
ENSMUSG00000009621	667	312	63	46	468.107	444.565	81.3992	35.6023
ENSMUSG00000009630	90	55	55	75	63.1629	78.3688	71.0628	58.0473
ENSMUSG00000009640	69	12	60	76	48.4249	17.0986	77.523	58.8212
ENSMUSG00000009647	36	21	14	20	25.2652	29.9226	18.0887	15.4793
ENSMUSG00000009681	120	50	27	48	84.2172	71.2444	34.8854	37.1503
ENSMUSG00000009687	221	86	124	84	155.1	122.54	160.214	65.013
ENSMUSG00000009733	27	13	10	20	18.9489	18.5235	12.9205	15.4793
ENSMUSG00000009739	205	118	10	10	143.871	168.137	12.9205	7.73964
ENSMUSG00000009741	449	230	62	25	315.113	327.724	80.1071	19.3491
ENSMUSG00000009772	267	56	267	357	187.383	79.7937	344.977	276.305
ENSMUSG00000009828	23	3	1	4	16.1416	4.27466	1.29205	3.09586
ENSMUSG00000009863	142	54	249	419	99.657	76.9439	321.72	324.291
ENSMUSG00000009894	35	19	38	52	24.5634	27.0729	49.0979	40.2461
ENSMUSG00000009905	55	17	44	42	38.5996	24.2231	56.8502	32.5065
ENSMUSG00000009907	393	163	150	176	275.811	232.257	193.808	136.218
ENSMUSG00000009927	1448	651	53	100	1016.22	927.601	68.4787	77.3964
ENSMUSG00000009995	359	165	24	47	251.95	235.106	31.0092	36.3763
ENSMUSG00000010021	18	7	7	15	12.6326	9.97421	9.04435	11.6095
ENSMUSG00000010025	180	85	79	105	126.326	121.115	102.072	81.2662
ENSMUSG00000010045	89	32	34	48	62.4611	45.5964	43.9297	37.1503
ENSMUSG00000010047	10	9	6	13	7.0181	12.824	7.7523	10.0615
ENSMUSG00000010048	67	44	4	17	47.0213	62.695	5.1682	13.1574
ENSMUSG00000010054	100	61	4	5	70.181	86.9181	5.1682	3.86982
ENSMUSG00000010057	62	36	42	47	43.5122	51.2959	54.2661	36.3763
ENSMUSG00000010067	98	42	29	56	68.7774	59.8453	37.4695	43.342
ENSMUSG00000010095	324	89	240	370	227.386	126.815	310.092	286.367
ENSMUSG00000010097	831	221	129	228	583.204	314.9	166.674	176.464
ENSMUSG00000010110	241	129	58	54	169.136	183.81	74.9389	41.794
ENSMUSG00000010136	1	1	1	6	0.70181	1.42489	1.29205	4.64378
ENSMUSG00000010142	632	155	131	169	443.544	220.857	169.259	130.8
ENSMUSG00000010205	394	161	394	366	276.513	229.407	509.068	283.271
ENSMUSG00000010277	741	364	66	93	520.041	518.659	85.2753	71.9786
ENSMUSG00000010290	35	33	7	17	24.5634	47.0213	9.04435	13.1574
ENSMUSG00000010307	11	6	8	10	7.71991	8.54932	10.3364	7.73964
ENSMUSG00000010358	148	72	111	94	103.868	102.592	143.418	72.7526
ENSMUSG00000010362	67	27	47	46	47.0213	38.4719	60.7264	35.6023
ENSMUSG00000010376	292	52	35	83	204.929	74.0941	45.2218	64.239
ENSMUSG00000010392	136	58	28	58	95.4462	82.6434	36.1774	44.8899
ENSMUSG00000010406	45	25	57	62	31.5815	35.6222	73.6469	47.9858
ENSMUSG00000010453	267	147	35	62	187.383	209.458	45.2218	47.9858
ENSMUSG00000010517	63	38	43	105	44.214	54.1457	55.5582	81.2662
ENSMUSG00000010554	118	75	55	52	82.8136	106.867	71.0628	40.2461
ENSMUSG00000010607	21	7	9	8	14.738	9.97421	11.6285	6.19171
ENSMUSG00000010608	743	222	216	366	521.445	316.325	279.083	283.271
ENSMUSG00000010609	326	168	91	128	228.79	239.381	117.577	99.0674
ENSMUSG00000010663	5	1	4	2	3.50905	1.42489	5.1682	1.54793
ENSMUSG00000010751	24	8	1	10	16.8434	11.3991	1.29205	7.73964
ENSMUSG00000010755	91	57	45	70	63.8647	81.2186	58.1423	54.1775
ENSMUSG00000010911	22	17	13	34	15.4398	24.2231	16.7967	26.3148
ENSMUSG00000010914	41	8	20	41	28.7742	11.3991	25.841	31.7325
ENSMUSG00000010936	177	61	96	123	124.22	86.9181	124.037	95.1975
ENSMUSG00000011008	77	29	28	63	54.0394	41.3217	36.1774	48.7597
ENSMUSG00000011096	72	43	12	13	50.5303	61.2701	15.5046	10.0615
ENSMUSG00000011114	228	105	167	174	160.013	149.613	215.772	134.67
ENSMUSG00000011148	34	13	19	23	23.8615	18.5235	24.549	17.8012
ENSMUSG00000011158	260	123	60	76	182.471	175.261	77.523	58.8212
ENSMUSG00000011179	175	33	22	31	122.817	47.0213	28.4251	23.9929
ENSMUSG00000011254	55	26	15	24	38.5996	37.0471	19.3808	18.5751
ENSMUSG00000011256	429	120	52	88	301.077	170.986	67.1866	68.1088
ENSMUSG00000011257	241	97	18	25	169.136	138.214	23.2569	19.3491
ENSMUSG00000011267	113	87	66	92	79.3045	123.965	85.2753	71.2047
ENSMUSG00000011306	184	112	63	71	129.133	159.587	81.3992	54.9514
ENSMUSG00000011382	12	12	7	13	8.42172	17.0986	9.04435	10.0615
ENSMUSG00000011427	35	22	15	36	24.5634	31.3475	19.3808	27.8627
ENSMUSG00000011658	431	285	24	28	302.48	406.093	31.0092	21.671
ENSMUSG00000011752	77	32	33	50	54.0394	45.5964	42.6377	38.6982
ENSMUSG00000011831	24	8	4	4	16.8434	11.3991	5.1682	3.09586
ENSMUSG00000011832	66	21	9	28	46.3195	29.9226	11.6285	21.671
ENSMUSG00000011837	31	20	44	58	21.7561	28.4977	56.8502	44.8899
ENSMUSG00000011877	150	68	38	39	105.272	96.8923	49.0979	30.1846
ENSMUSG00000011884	172	75	56	55	120.711	106.867	72.3548	42.568
ENSMUSG00000011958	279	118	53	73	195.805	168.137	68.4787	56.4994
ENSMUSG00000011960	380	166	141	111	266.688	236.531	182.179	85.91
ENSMUSG00000012076	40	23	8	16	28.0724	32.7724	10.3364	12.3834
ENSMUSG00000012114	265	158	101	45	185.98	225.132	130.497	34.8284
ENSMUSG00000012117	96	53	37	52	67.3738	75.519	47.8059	40.2461
ENSMUSG00000012126	1570	1188	5	13	1101.84	1692.77	6.46025	10.0615
ENSMUSG00000012296	98	46	23	28	68.7774	65.5448	29.7172	21.671
ENSMUSG00000012405	380	222	48	73	266.688	316.325	62.0184	56.4994
ENSMUSG00000012422	108	40	24	87	75.7955	56.9955	31.0092	67.3349
ENSMUSG00000012429	49	16	47	28	34.3887	22.7982	60.7264	21.671
ENSMUSG00000012443	10	8	27	26	7.0181	11.3991	34.8854	20.1231
ENSMUSG00000012483	31	16	10	34	21.7561	22.7982	12.9205	26.3148
ENSMUSG00000012535	418	179	61	83	293.357	255.055	78.8151	64.239
ENSMUSG00000012609	74	41	6	7	51.9339	58.4204	7.7523	5.41775
ENSMUSG00000012640	93	37	43	61	65.2683	52.7208	55.5582	47.2118
ENSMUSG00000012848	3019	1694	267	397	2118.76	2413.76	344.977	307.264
ENSMUSG00000013033	86	37	3	1	60.3557	52.7208	3.87615	0.773964
ENSMUSG00000013089	47	22	24	42	32.9851	31.3475	31.0092	32.5065
ENSMUSG00000013155	11	1	2	4	7.71991	1.42489	2.5841	3.09586
ENSMUSG00000013160	120	59	181	322	84.2172	84.0683	233.861	249.216
ENSMUSG00000013236	117	44	26	30	82.1118	62.695	33.5933	23.2189
ENSMUSG00000013275	163	41	16	22	114.395	58.4204	20.6728	17.0272
ENSMUSG00000013465	339	255	114	109	237.914	363.346	147.294	84.3621
ENSMUSG00000013495	217	163	17	19	152.293	232.257	21.9649	14.7053
ENSMUSG00000013539	53	25	16	28	37.1959	35.6222	20.6728	21.671
ENSMUSG00000013593	362	159	143	117	254.055	226.557	184.763	90.5538
ENSMUSG00000013622	87	42	72	65	61.0575	59.8453	93.0276	50.3076
ENSMUSG00000013629	370	171	221	173	259.67	243.656	285.543	133.896
ENSMUSG00000013646	71	44	15	22	49.8285	62.695	19.3808	17.0272
ENSMUSG00000013662	156	56	79	162	109.482	79.7937	102.072	125.382
ENSMUSG00000013663	598	231	58	93	419.682	329.149	74.9389	71.9786
ENSMUSG00000013698	68	26	7	10	47.7231	37.0471	9.04435	7.73964
ENSMUSG00000013701	83	57	3	16	58.2502	81.2186	3.87615	12.3834
ENSMUSG00000013707	155	97	118	34	108.781	138.214	152.462	26.3148
ENSMUSG00000013736	368	237	41	73	258.266	337.698	52.9741	56.4994
ENSMUSG00000013787	711	319	236	143	498.987	454.539	304.924	110.677
ENSMUSG00000013822	85	40	30	60	59.6539	56.9955	38.7615	46.4378
ENSMUSG00000013833	152	53	95	83	106.675	75.519	122.745	64.239
ENSMUSG00000013846	561	489	84	64	393.715	696.77	108.532	49.5337
ENSMUSG00000013858	639	302	91	63	448.457	430.316	117.577	48.7597
ENSMUSG00000013973	249	111	25	53	174.751	158.162	32.3013	41.0201
ENSMUSG00000013974	4	2	4	3	2.80724	2.84977	5.1682	2.32189
ENSMUSG00000013997	824	596	24	45	578.291	849.233	31.0092	34.8284
ENSMUSG00000014030	1088	552	622	502	763.569	786.538	803.655	388.53
ENSMUSG00000014039	98	40	23	28	68.7774	56.9955	29.7172	21.671
ENSMUSG00000014074	85	41	7	8	59.6539	58.4204	9.04435	6.19171
ENSMUSG00000014075	3	6	3	6	2.10543	8.54932	3.87615	4.64378
ENSMUSG00000014077	213	104	35	63	149.486	148.188	45.2218	48.7597
ENSMUSG00000014177	89	27	20	41	62.4611	38.4719	25.841	31.7325
ENSMUSG00000014195	1310	402	170	342	919.371	572.805	219.649	264.696
ENSMUSG00000014226	132	74	126	195	92.6389	105.442	162.798	150.923
ENSMUSG00000014232	58	41	21	42	40.705	58.4204	27.1331	32.5065
ENSMUSG00000014243	26	4	5	5	18.2471	5.69955	6.46025	3.86982
ENSMUSG00000014245	29	5	5	11	20.3525	7.12444	6.46025	8.5136
ENSMUSG00000014294	86	34	66	98	60.3557	48.4462	85.2753	75.8485
ENSMUSG00000014301	12	7	2	6	8.42172	9.97421	2.5841	4.64378
ENSMUSG00000014313	194	126	48	75	136.151	179.536	62.0184	58.0473
ENSMUSG00000014349	287	125	133	81	201.419	178.111	171.843	62.6911
ENSMUSG00000014353	129	40	9	12	90.5335	56.9955	11.6285	9.28757
ENSMUSG00000014355	373	177	161	268	261.775	252.205	208.02	207.422
ENSMUSG00000014361	23	2	6	9	16.1416	2.84977	7.7523	6.96567
ENSMUSG00000014402	115	33	62	42	80.7082	47.0213	80.1071	32.5065
ENSMUSG00000014418	186	96	54	79	130.537	136.789	69.7707	61.1431
ENSMUSG00000014426	116	59	42	76	81.41	84.0683	54.2661	58.8212
ENSMUSG00000014444	582	258	66	53	408.453	367.621	85.2753	41.0201
ENSMUSG00000014453	1259	616	353	297	883.579	877.73	456.094	229.867
ENSMUSG00000014470	113	40	8	16	79.3045	56.9955	10.3364	12.3834
ENSMUSG00000014496	74	43	24	41	51.9339	61.2701	31.0092	31.7325
ENSMUSG00000014498	547	207	70	78	383.89	294.952	90.4435	60.3692
ENSMUSG00000014504	114	40	30	60	80.0063	56.9955	38.7615	46.4378
ENSMUSG00000014547	44	38	19	62	30.8796	54.1457	24.549	47.9858
ENSMUSG00000014550	109	59	18	36	76.4973	84.0683	23.2569	27.8627
ENSMUSG00000014551	2683	2136	13	27	1882.96	3043.56	16.7967	20.897
ENSMUSG00000014554	78	30	129	110	54.7412	42.7466	166.674	85.136
ENSMUSG00000014592	42	25	5	3	29.476	35.6222	6.46025	2.32189
ENSMUSG00000014599	15	7	8	14	10.5272	9.97421	10.3364	10.8355
ENSMUSG00000014601	212	115	119	89	148.784	163.862	153.754	68.8828
ENSMUSG00000014606	383	128	130	167	268.793	182.386	167.967	129.252
ENSMUSG00000014633	18	3	7	5	12.6326	4.27466	9.04435	3.86982
ENSMUSG00000014668	245	119	32	64	171.943	169.562	41.3456	49.5337
ENSMUSG00000014748	166	55	27	41	116.5	78.3688	34.8854	31.7325
ENSMUSG00000014763	182	88	44	52	127.729	125.39	56.8502	40.2461
ENSMUSG00000014767	1056	899	21	55	741.111	1280.97	27.1331	42.568
ENSMUSG00000014769	196	82	154	196	137.555	116.841	198.976	151.697
ENSMUSG00000014771	95	68	62	102	66.672	96.8923	80.1071	78.9443
ENSMUSG00000014773	11	7	9	17	7.71991	9.97421	11.6285	13.1574
ENSMUSG00000014778	283	182	55	87	198.612	259.329	71.0628	67.3349
ENSMUSG00000014786	8	5	5	3	5.61448	7.12444	6.46025	2.32189
ENSMUSG00000014791	28	5	9	11	19.6507	7.12444	11.6285	8.5136
ENSMUSG00000014850	83	24	24	58	58.2502	34.1973	31.0092	44.8899
ENSMUSG00000014856	76	51	25	43	53.3376	72.6692	32.3013	33.2804
ENSMUSG00000014859	348	101	68	115	244.23	143.914	87.8594	89.0058
ENSMUSG00000014867	310	153	156	136	217.561	218.008	201.56	105.259
ENSMUSG00000014873	176	92	12	24	123.519	131.09	15.5046	18.5751
ENSMUSG00000014905	35	10	5	54	24.5634	14.2489	6.46025	41.794
ENSMUSG00000014907	9	8	29	45	6.31629	11.3991	37.4695	34.8284
ENSMUSG00000014956	322	148	179	322	225.983	210.883	231.277	249.216
ENSMUSG00000014959	434	224	158	183	304.586	319.175	204.144	141.635
ENSMUSG00000014980	11	5	4	11	7.71991	7.12444	5.1682	8.5136
ENSMUSG00000015002	169	87	99	133	118.606	123.965	127.913	102.937
ENSMUSG00000015013	52	21	83	118	36.4941	29.9226	107.24	91.3277
ENSMUSG00000015016	46	17	27	42	32.2833	24.2231	34.8854	32.5065
ENSMUSG00000015023	133	68	38	68	93.3407	96.8923	49.0979	52.6295
ENSMUSG00000015027	92	44	72	37	64.5665	62.695	93.0276	28.6367
ENSMUSG00000015087	231	65	17	38	162.118	92.6177	21.9649	29.4106
ENSMUSG00000015092	212	102	97	88	148.784	145.338	125.329	68.1088
ENSMUSG00000015095	219	130	23	54	153.696	185.235	29.7172	41.794
ENSMUSG00000015112	7	4	3	3	4.91267	5.69955	3.87615	2.32189
ENSMUSG00000015120	437	218	134	135	306.691	310.625	173.135	104.485
ENSMUSG00000015126	31	18	28	40	21.7561	25.648	36.1774	30.9586
ENSMUSG00000015127	181	85	14	27	127.028	121.115	18.0887	20.897
ENSMUSG00000015133	299	112	88	58	209.841	159.587	113.7	44.8899
ENSMUSG00000015143	31	20	24	42	21.7561	28.4977	31.0092	32.5065
ENSMUSG00000015149	257	127	27	58	180.365	180.961	34.8854	44.8899
ENSMUSG00000015165	1242	344	1010	1534	871.648	490.161	1304.97	1187.26
ENSMUSG00000015176	281	105	225	148	197.209	149.613	290.711	114.547
ENSMUSG00000015189	115	69	28	52	80.7082	98.3172	36.1774	40.2461
ENSMUSG00000015202	34	21	12	26	23.8615	29.9226	15.5046	20.1231
ENSMUSG00000015214	99	44	60	43	69.4792	62.695	77.523	33.2804
ENSMUSG00000015217	13	11	2	3	9.12353	15.6738	2.5841	2.32189
ENSMUSG00000015222	15	4	3	5	10.5272	5.69955	3.87615	3.86982
ENSMUSG00000015243	601	333	319	399	421.788	474.487	412.164	308.812
ENSMUSG00000015247	64	33	51	37	44.9158	47.0213	65.8946	28.6367
ENSMUSG00000015289	29	21	10	14	20.3525	29.9226	12.9205	10.8355
ENSMUSG00000015290	117	39	17	37	82.1118	55.5706	21.9649	28.6367
ENSMUSG00000015291	1114	449	81	64	781.816	639.774	104.656	49.5337
ENSMUSG00000015305	13	2	5	10	9.12353	2.84977	6.46025	7.73964
ENSMUSG00000015312	51	20	52	61	35.7923	28.4977	67.1866	47.2118
ENSMUSG00000015314	98	65	112	95	68.7774	92.6177	144.71	73.5266
ENSMUSG00000015316	64	40	40	57	44.9158	56.9955	51.682	44.1159
ENSMUSG00000015335	45	26	9	10	31.5815	37.0471	11.6285	7.73964
ENSMUSG00000015337	117	76	34	21	82.1118	108.291	43.9297	16.2532
ENSMUSG00000015340	675	395	602	499	473.722	562.83	777.814	386.208
ENSMUSG00000015341	124	40	16	22	87.0244	56.9955	20.6728	17.0272
ENSMUSG00000015342	37	10	13	14	25.967	14.2489	16.7967	10.8355
ENSMUSG00000015355	147	80	175	228	103.166	113.991	226.109	176.464
ENSMUSG00000015357	92	42	39	45	64.5665	59.8453	50.39	34.8284
ENSMUSG00000015363	252	128	52	79	176.856	182.386	67.1866	61.1431
ENSMUSG00000015377	126	42	7	9	88.4281	59.8453	9.04435	6.96567
ENSMUSG00000015396	321	136	220	93	225.281	193.785	284.251	71.9786
ENSMUSG00000015461	362	197	246	97	254.055	280.703	317.844	75.0745
ENSMUSG00000015468	52	18	2	1	36.4941	25.648	2.5841	0.773964
ENSMUSG00000015474	10	2	14	16	7.0181	2.84977	18.0887	12.3834
ENSMUSG00000015478	100	36	31	42	70.181	51.2959	40.0536	32.5065
ENSMUSG00000015488	186	59	10	25	130.537	84.0683	12.9205	19.3491
ENSMUSG00000015501	394	213	187	153	276.513	303.501	241.613	118.416
ENSMUSG00000015522	218	122	62	94	152.995	173.836	80.1071	72.7526
ENSMUSG00000015536	65	17	12	22	45.6177	24.2231	15.5046	17.0272
ENSMUSG00000015542	50	24	12	21	35.0905	34.1973	15.5046	16.2532
ENSMUSG00000015568	10	17	6	5	7.0181	24.2231	7.7523	3.86982
ENSMUSG00000015575	146	41	67	126	102.464	58.4204	86.5674	97.5194
ENSMUSG00000015597	945	302	255	452	663.21	430.316	329.473	349.832
ENSMUSG00000015599	32	7	9	7	22.4579	9.97421	11.6285	5.41775
ENSMUSG00000015605	277	58	85	87	194.401	82.6434	109.824	67.3349
ENSMUSG00000015656	1841	633	564	840	1292.03	901.953	728.716	650.13
ENSMUSG00000015659	33	29	4	7	23.1597	41.3217	5.1682	5.41775
ENSMUSG00000015668	36	27	10	22	25.2652	38.4719	12.9205	17.0272
ENSMUSG00000015671	146	54	358	377	102.464	76.9439	462.554	291.784
ENSMUSG00000015672	32	16	27	50	22.4579	22.7982	34.8854	38.6982
ENSMUSG00000015697	192	105	78	69	134.748	149.613	100.78	53.4035
ENSMUSG00000015711	44	15	13	25	30.8796	21.3733	16.7967	19.3491
ENSMUSG00000015714	362	205	96	111	254.055	292.102	124.037	85.91
ENSMUSG00000015733	254	113	120	95	178.26	161.012	155.046	73.5266
ENSMUSG00000015745	479	223	132	70	336.167	317.75	170.551	54.1775
ENSMUSG00000015747	41	10	28	59	28.7742	14.2489	36.1774	45.6639
ENSMUSG00000015748	138	82	65	50	96.8498	116.841	83.9833	38.6982
ENSMUSG00000015749	481	119	209	401	337.571	169.562	270.038	310.359
ENSMUSG00000015750	74	26	3	13	51.9339	37.0471	3.87615	10.0615
ENSMUSG00000015755	384	192	21	49	269.495	273.578	27.1331	37.9242
ENSMUSG00000015757	228	90	59	121	160.013	128.24	76.231	93.6496
ENSMUSG00000015759	36	30	23	34	25.2652	42.7466	29.7172	26.3148
ENSMUSG00000015766	35	16	28	43	24.5634	22.7982	36.1774	33.2804
ENSMUSG00000015776	94	43	12	25	65.9701	61.2701	15.5046	19.3491
ENSMUSG00000015790	81	47	33	90	56.8466	66.9697	42.6377	69.6567
ENSMUSG00000015804	108	48	49	58	75.7955	68.3946	63.3105	44.8899
ENSMUSG00000015806	115	49	71	62	80.7082	69.8195	91.7356	47.9858
ENSMUSG00000015837	642	314	476	281	450.562	447.415	615.016	217.484
ENSMUSG00000015839	135	33	99	188	94.7444	47.0213	127.913	145.505
ENSMUSG00000015854	48	14	7	15	33.6869	19.9484	9.04435	11.6095
ENSMUSG00000015869	105	68	46	61	73.6901	96.8923	59.4343	47.2118
ENSMUSG00000015880	39	27	10	14	27.3706	38.4719	12.9205	10.8355
ENSMUSG00000015882	64	44	2	9	44.9158	62.695	2.5841	6.96567
ENSMUSG00000015889	105	64	98	193	73.6901	91.1928	126.621	149.375
ENSMUSG00000015932	28	18	17	51	19.6507	25.648	21.9649	39.4722
ENSMUSG00000015937	738	301	229	237	517.936	428.891	295.879	183.429
ENSMUSG00000015942	863	526	19	42	605.662	749.491	24.549	32.5065
ENSMUSG00000015943	14	5	32	24	9.82534	7.12444	41.3456	18.5751
ENSMUSG00000015944	31	11	6	5	21.7561	15.6738	7.7523	3.86982
ENSMUSG00000015950	1106	392	445	303	776.202	558.556	574.962	234.511
ENSMUSG00000015961	212	115	60	64	148.784	163.862	77.523	49.5337
ENSMUSG00000015968	35	16	5	11	24.5634	22.7982	6.46025	8.5136
ENSMUSG00000015971	89	33	54	28	62.4611	47.0213	69.7707	21.671
ENSMUSG00000015994	98	62	65	76	68.7774	88.343	83.9833	58.8212
ENSMUSG00000016018	267	102	207	167	187.383	145.338	267.454	129.252
ENSMUSG00000016087	471	32	260	471	330.553	45.5964	335.933	364.537
ENSMUSG00000016181	114	47	61	50	80.0063	66.9697	78.8151	38.6982
ENSMUSG00000016194	116	77	11	19	81.41	109.716	14.2126	14.7053
ENSMUSG00000016206	207	116	126	139	145.275	165.287	162.798	107.581
ENSMUSG00000016252	129	54	99	98	90.5335	76.9439	127.913	75.8485
ENSMUSG00000016253	223	54	84	147	156.504	76.9439	108.532	113.773
ENSMUSG00000016255	3	3	36	51	2.10543	4.27466	46.5138	39.4722
ENSMUSG00000016256	854	477	814	677	599.346	679.671	1051.73	523.973
ENSMUSG00000016257	66	48	20	49	46.3195	68.3946	25.841	37.9242
ENSMUSG00000016283	3	1	3	6	2.10543	1.42489	3.87615	4.64378
ENSMUSG00000016308	19	8	30	90	13.3344	11.3991	38.7615	69.6567
ENSMUSG00000016319	575	271	141	105	403.541	386.144	182.179	81.2662
ENSMUSG00000016344	245	91	38	51	171.943	129.665	49.0979	39.4722
ENSMUSG00000016409	52	20	46	70	36.4941	28.4977	59.4343	54.1775
ENSMUSG00000016427	92	60	59	57	64.5665	85.4932	76.231	44.1159
ENSMUSG00000016477	36	17	7	7	25.2652	24.2231	9.04435	5.41775
ENSMUSG00000016481	126	74	95	71	88.4281	105.442	122.745	54.9514
ENSMUSG00000016487	27	12	9	15	18.9489	17.0986	11.6285	11.6095
ENSMUSG00000016495	155	50	36	67	108.781	71.2444	46.5138	51.8556
ENSMUSG00000016496	161	26	23	22	112.991	37.0471	29.7172	17.0272
ENSMUSG00000016498	25	11	3	13	17.5453	15.6738	3.87615	10.0615
ENSMUSG00000016503	265	161	31	35	185.98	229.407	40.0536	27.0887
ENSMUSG00000016510	775	607	32	60	543.903	864.906	41.3456	46.4378
ENSMUSG00000016520	163	105	89	63	114.395	149.613	114.992	48.7597
ENSMUSG00000016526	15	2	4	12	10.5272	2.84977	5.1682	9.28757
ENSMUSG00000016528	312	142	82	104	218.965	202.334	105.948	80.4922
ENSMUSG00000016534	148	75	99	125	103.868	106.867	127.913	96.7455
ENSMUSG00000016541	133	50	85	194	93.3407	71.2444	109.824	150.149
ENSMUSG00000016552	61	53	18	28	42.8104	75.519	23.2569	21.671
ENSMUSG00000016554	554	200	341	607	388.803	284.977	440.589	469.796
ENSMUSG00000016559	862	405	720	642	604.96	577.079	930.276	496.885
ENSMUSG00000016619	248	139	63	59	174.049	198.059	81.3992	45.6639
ENSMUSG00000016637	26	2	24	45	18.2471	2.84977	31.0092	34.8284
ENSMUSG00000016664	140	51	106	154	98.2534	72.6692	136.957	119.19
ENSMUSG00000016756	1484	204	125	249	1041.49	290.677	161.506	192.717
ENSMUSG00000016757	32	8	18	33	22.4579	11.3991	23.2569	25.5408
ENSMUSG00000016831	897	693	75	81	629.524	987.447	96.9038	62.6911
ENSMUSG00000016833	36	17	27	55	25.2652	24.2231	34.8854	42.568
ENSMUSG00000016921	755	357	206	97	529.867	508.685	266.162	75.0745
ENSMUSG00000016933	171	39	33	49	120.01	55.5706	42.6377	37.9242
ENSMUSG00000016940	107	55	11	8	75.0937	78.3688	14.2126	6.19171
ENSMUSG00000016946	78	17	22	36	54.7412	24.2231	28.4251	27.8627
ENSMUSG00000016984	43	20	12	31	30.1778	28.4977	15.5046	23.9929
ENSMUSG00000017002	42	23	34	41	29.476	32.7724	43.9297	31.7325
ENSMUSG00000017009	449	72	351	592	315.113	102.592	453.51	458.187
ENSMUSG00000017057	11	1	2	6	7.71991	1.42489	2.5841	4.64378
ENSMUSG00000017119	389	226	86	94	273.004	322.024	111.116	72.7526
ENSMUSG00000017132	710	476	295	263	498.285	678.246	381.155	203.552
ENSMUSG00000017146	33	9	21	25	23.1597	12.824	27.1331	19.3491
ENSMUSG00000017176	67	43	37	64	47.0213	61.2701	47.8059	49.5337
ENSMUSG00000017188	55	22	39	55	38.5996	31.3475	50.39	42.568
ENSMUSG00000017195	11	6	1	2	7.71991	8.54932	1.29205	1.54793
ENSMUSG00000017210	238	76	147	123	167.031	108.291	189.931	95.1975
ENSMUSG00000017221	263	145	140	149	184.576	206.609	180.887	115.321
ENSMUSG00000017264	416	216	225	219	291.953	307.776	290.711	169.498
ENSMUSG00000017286	81	35	64	140	56.8466	49.871	82.6912	108.355
ENSMUSG00000017288	154	67	101	74	108.079	95.4674	130.497	57.2733
ENSMUSG00000017291	284	164	25	48	199.314	233.681	32.3013	37.1503
ENSMUSG00000017299	49	45	34	61	34.3887	64.1199	43.9297	47.2118
ENSMUSG00000017307	57	26	39	74	40.0032	37.0471	50.39	57.2733
ENSMUSG00000017376	84	41	9	13	58.952	58.4204	11.6285	10.0615
ENSMUSG00000017386	125	74	23	30	87.7263	105.442	29.7172	23.2189
ENSMUSG00000017390	36	15	19	38	25.2652	21.3733	24.549	29.4106
ENSMUSG00000017400	133	57	5	5	93.3407	81.2186	6.46025	3.86982
ENSMUSG00000017404	2251	270	73	135	1579.77	384.719	94.3197	104.485
ENSMUSG00000017405	85	39	16	18	59.6539	55.5706	20.6728	13.9313
ENSMUSG00000017418	38	31	3	5	26.6688	44.1715	3.87615	3.86982
ENSMUSG00000017421	587	260	281	286	411.962	370.471	363.066	221.354
ENSMUSG00000017428	176	94	74	74	123.519	133.939	95.6117	57.2733
ENSMUSG00000017466	4	6	1	5	2.80724	8.54932	1.29205	3.86982
ENSMUSG00000017478	484	282	108	85	339.676	401.818	139.541	65.7869
ENSMUSG00000017485	745	318	376	546	522.848	453.114	485.811	422.584
ENSMUSG00000017499	3	7	3	5	2.10543	9.97421	3.87615	3.86982
ENSMUSG00000017548	172	51	60	124	120.711	72.6692	77.523	95.9715
ENSMUSG00000017550	28	13	18	30	19.6507	18.5235	23.2569	23.2189
ENSMUSG00000017561	673	163	232	522	472.318	232.257	299.756	404.009
ENSMUSG00000017615	85	57	12	16	59.6539	81.2186	15.5046	12.3834
ENSMUSG00000017631	165	92	43	57	115.799	131.09	55.5582	44.1159
ENSMUSG00000017639	19	4	4	8	13.3344	5.69955	5.1682	6.19171
ENSMUSG00000017652	319	149	117	137	223.877	212.308	151.17	106.033
ENSMUSG00000017664	204	129	33	39	143.169	183.81	42.6377	30.1846
ENSMUSG00000017670	132	78	58	29	92.6389	111.141	74.9389	22.445
ENSMUSG00000017677	225	101	81	96	157.907	143.914	104.656	74.3005
ENSMUSG00000017679	602	281	222	242	422.49	400.393	286.835	187.299
ENSMUSG00000017686	79	53	22	76	55.443	75.519	28.4251	58.8212
ENSMUSG00000017697	18	20	22	14	12.6326	28.4977	28.4251	10.8355
ENSMUSG00000017707	4940	1527	2651	6151	3466.94	2175.8	3425.22	4760.65
ENSMUSG00000017713	18	12	1	1	12.6326	17.0986	1.29205	0.773964
ENSMUSG00000017715	141	77	22	39	98.9552	109.716	28.4251	30.1846
ENSMUSG00000017716	9	9	3	7	6.31629	12.824	3.87615	5.41775
ENSMUSG00000017718	34	17	5	9	23.8615	24.2231	6.46025	6.96567
ENSMUSG00000017721	299	150	125	83	209.841	213.733	161.506	64.239
ENSMUSG00000017747	58	24	30	24	40.705	34.1973	38.7615	18.5751
ENSMUSG00000017754	64	44	89	36	44.9158	62.695	114.992	27.8627
ENSMUSG00000017756	55	20	18	39	38.5996	28.4977	23.2569	30.1846
ENSMUSG00000017760	1053	274	364	586	739.006	390.419	470.306	453.543
ENSMUSG00000017764	37	14	27	32	25.967	19.9484	34.8854	24.7668
ENSMUSG00000017765	71	45	21	39	49.8285	64.1199	27.1331	30.1846
ENSMUSG00000017774	1783	947	561	613	1251.33	1349.37	724.84	474.44
ENSMUSG00000017776	317	87	24	32	222.474	123.965	31.0092	24.7668
ENSMUSG00000017778	213	104	4	14	149.486	148.188	5.1682	10.8355
ENSMUSG00000017781	633	334	153	176	444.246	475.912	197.684	136.218
ENSMUSG00000017801	70	41	57	65	49.1267	58.4204	73.6469	50.3076
ENSMUSG00000017802	581	291	224	206	407.752	414.642	289.419	159.437
ENSMUSG00000017830	85	37	81	95	59.6539	52.7208	104.656	73.5266
ENSMUSG00000017831	77	25	44	76	54.0394	35.6222	56.8502	58.8212
ENSMUSG00000017837	118	57	16	12	82.8136	81.2186	20.6728	9.28757
ENSMUSG00000017843	215	107	71	94	150.889	152.463	91.7356	72.7526
ENSMUSG00000017858	88	49	43	75	61.7593	69.8195	55.5582	58.0473
ENSMUSG00000017861	18	12	6	4	12.6326	17.0986	7.7523	3.09586
ENSMUSG00000017929	239	120	54	50	167.733	170.986	69.7707	38.6982
ENSMUSG00000017969	3	1	2	4	2.10543	1.42489	2.5841	3.09586
ENSMUSG00000017999	389	58	130	206	273.004	82.6434	167.967	159.437
ENSMUSG00000018001	34	11	3	15	23.8615	15.6738	3.87615	11.6095
ENSMUSG00000018008	554	300	137	148	388.803	427.466	177.011	114.547
ENSMUSG00000018040	360	220	42	64	252.652	313.475	54.2661	49.5337
ENSMUSG00000018042	183	42	90	191	128.431	59.8453	116.285	147.827
ENSMUSG00000018068	136	96	43	75	95.4462	136.789	55.5582	58.0473
ENSMUSG00000018076	380	246	80	37	266.688	350.522	103.364	28.6367
ENSMUSG00000018143	156	47	16	25	109.482	66.9697	20.6728	19.3491
ENSMUSG00000018160	427	216	108	71	299.673	307.776	139.541	54.9514
ENSMUSG00000018166	8	8	10	14	5.61448	11.3991	12.9205	10.8355
ENSMUSG00000018167	164	82	23	57	115.097	116.841	29.7172	44.1159
ENSMUSG00000018168	1878	875	1082	1317	1318	1246.78	1398	1019.31
ENSMUSG00000018169	189	112	10	23	132.642	159.587	12.9205	17.8012
ENSMUSG00000018171	87	66	48	69	61.0575	94.0425	62.0184	53.4035
ENSMUSG00000018189	52	20	42	79	36.4941	28.4977	54.2661	61.1431
ENSMUSG00000018196	42	21	14	36	29.476	29.9226	18.0887	27.8627
ENSMUSG00000018199	17	9	4	11	11.9308	12.824	5.1682	8.5136
ENSMUSG00000018209	995	486	340	349	698.301	692.495	439.297	270.113
ENSMUSG00000018239	12	5	12	29	8.42172	7.12444	15.5046	22.445
ENSMUSG00000018286	210	111	240	192	147.38	158.162	310.092	148.601
ENSMUSG00000018287	78	34	95	92	54.7412	48.4462	122.745	71.2047
ENSMUSG00000018293	4462	2141	1771	1101	3131.48	3050.68	2288.22	852.134
ENSMUSG00000018322	257	146	173	179	180.365	208.034	223.525	138.54
ENSMUSG00000018326	376	145	302	612	263.881	206.609	390.199	473.666
ENSMUSG00000018334	74	44	13	27	51.9339	62.695	16.7967	20.897
ENSMUSG00000018340	1055	388	948	608	740.41	552.856	1224.86	470.57
ENSMUSG00000018347	54	27	40	67	37.8977	38.4719	51.682	51.8556
ENSMUSG00000018362	70	39	26	41	49.1267	55.5706	33.5933	31.7325
ENSMUSG00000018363	128	22	18	39	89.8317	31.3475	23.2569	30.1846
ENSMUSG00000018372	91	56	12	23	63.8647	79.7937	15.5046	17.8012
ENSMUSG00000018377	272	140	78	117	190.892	199.484	100.78	90.5538
ENSMUSG00000018378	26	8	3	1	18.2471	11.3991	3.87615	0.773964
ENSMUSG00000018379	879	262	411	618	616.891	373.32	531.033	478.31
ENSMUSG00000018381	290	152	180	161	203.525	216.583	232.569	124.608
ENSMUSG00000018395	10	8	4	11	7.0181	11.3991	5.1682	8.5136
ENSMUSG00000018401	234	98	148	278	164.224	139.639	191.223	215.162
ENSMUSG00000018405	73	52	25	28	51.2321	74.0941	32.3013	21.671
ENSMUSG00000018412	387	126	127	281	271.6	179.536	164.09	217.484
ENSMUSG00000018415	76	50	3	9	53.3376	71.2444	3.87615	6.96567
ENSMUSG00000018425	154	88	65	100	108.079	125.39	83.9833	77.3964
ENSMUSG00000018427	40	24	1	3	28.0724	34.1973	1.29205	2.32189
ENSMUSG00000018433	77	15	119	110	54.0394	21.3733	153.754	85.136
ENSMUSG00000018442	179	53	12	53	125.624	75.519	15.5046	41.0201
ENSMUSG00000018446	160	88	91	102	112.29	125.39	117.577	78.9443
ENSMUSG00000018449	51	25	28	41	35.7923	35.6222	36.1774	31.7325
ENSMUSG00000018474	1225	483	144	88	859.717	688.22	186.055	68.1088
ENSMUSG00000018476	346	148	75	67	242.826	210.883	96.9038	51.8556
ENSMUSG00000018481	172	55	65	184	120.711	78.3688	83.9833	142.409
ENSMUSG00000018501	1047	547	229	279	734.795	779.413	295.879	215.936
ENSMUSG00000018507	315	122	104	72	221.07	173.836	134.373	55.7254
ENSMUSG00000018541	130	58	65	72	91.2353	82.6434	83.9833	55.7254
ENSMUSG00000018547	374	166	59	85	262.477	236.531	76.231	65.7869
ENSMUSG00000018548	38	20	9	14	26.6688	28.4977	11.6285	10.8355
ENSMUSG00000018559	271	128	33	28	190.191	182.386	42.6377	21.671
ENSMUSG00000018565	60	24	22	55	42.1086	34.1973	28.4251	42.568
ENSMUSG00000018567	407	203	174	164	285.637	289.252	224.817	126.93
ENSMUSG00000018572	158	91	94	46	110.886	129.665	121.453	35.6023
ENSMUSG00000018574	192	63	68	75	134.748	89.7679	87.8594	58.0473
ENSMUSG00000018583	790	387	310	177	554.43	551.431	400.536	136.992
ENSMUSG00000018585	41	15	54	24	28.7742	21.3733	69.7707	18.5751
ENSMUSG00000018599	41	22	17	22	28.7742	31.3475	21.9649	17.0272
ENSMUSG00000018651	21	15	3	12	14.738	21.3733	3.87615	9.28757
ENSMUSG00000018654	1094	539	531	216	767.78	768.014	686.079	167.176
ENSMUSG00000018659	46	24	56	61	32.2833	34.1973	72.3548	47.2118
ENSMUSG00000018661	449	206	75	112	315.113	293.527	96.9038	86.6839
ENSMUSG00000018666	271	126	106	100	190.191	179.536	136.957	77.3964
ENSMUSG00000018669	174	86	65	56	122.115	122.54	83.9833	43.342
ENSMUSG00000018677	88	42	22	29	61.7593	59.8453	28.4251	22.445
ENSMUSG00000018678	157	83	118	89	110.184	118.266	152.462	68.8828
ENSMUSG00000018697	81	35	31	82	56.8466	49.871	40.0536	63.465
ENSMUSG00000018707	1609	858	602	609	1129.21	1222.55	777.814	471.344
ENSMUSG00000018733	34	30	11	16	23.8615	42.7466	14.2126	12.3834
ENSMUSG00000018736	74	35	27	75	51.9339	49.871	34.8854	58.0473
ENSMUSG00000018740	68	63	6	5	47.7231	89.7679	7.7523	3.86982
ENSMUSG00000018750	439	179	75	61	308.095	255.055	96.9038	47.2118
ENSMUSG00000018761	100	52	32	54	70.181	74.0941	41.3456	41.794
ENSMUSG00000018765	329	162	84	55	230.895	230.832	108.532	42.568
ENSMUSG00000018770	273	52	136	324	191.594	74.0941	175.719	250.764
ENSMUSG00000018774	24	16	12	20	16.8434	22.7982	15.5046	15.4793
ENSMUSG00000018796	64	29	28	45	44.9158	41.3217	36.1774	34.8284
ENSMUSG00000018800	6	7	2	12	4.21086	9.97421	2.5841	9.28757
ENSMUSG00000018809	49	20	15	26	34.3887	28.4977	19.3808	20.1231
ENSMUSG00000018819	1537	719	1316	637	1078.68	1024.49	1700.34	493.015
ENSMUSG00000018820	249	111	36	64	174.751	158.162	46.5138	49.5337
ENSMUSG00000018841	72	46	22	22	50.5303	65.5448	28.4251	17.0272
ENSMUSG00000018846	125	57	26	44	87.7263	81.2186	33.5933	34.0544
ENSMUSG00000018848	138	40	143	274	96.8498	56.9955	184.763	212.066
ENSMUSG00000018858	42	33	34	68	29.476	47.0213	43.9297	52.6295
ENSMUSG00000018861	61	28	20	37	42.8104	39.8968	25.841	28.6367
ENSMUSG00000018882	69	32	25	64	48.4249	45.5964	32.3013	49.5337
ENSMUSG00000018899	490	140	243	348	343.887	199.484	313.968	269.339
ENSMUSG00000018900	41	15	15	12	28.7742	21.3733	19.3808	9.28757
ENSMUSG00000018909	213	96	30	75	149.486	136.789	38.7615	58.0473
ENSMUSG00000018920	21	17	1	2	14.738	24.2231	1.29205	1.54793
ENSMUSG00000018921	102	51	91	96	71.5846	72.6692	117.577	74.3005
ENSMUSG00000018923	42	27	68	53	29.476	38.4719	87.8594	41.0201
ENSMUSG00000018924	14	24	47	38	9.82534	34.1973	60.7264	29.4106
ENSMUSG00000018927	2	3	6	4	1.40362	4.27466	7.7523	3.09586
ENSMUSG00000018931	53	30	5	6	37.1959	42.7466	6.46025	4.64378
ENSMUSG00000018932	103	58	6	45	72.2864	82.6434	7.7523	34.8284
ENSMUSG00000018965	324	192	72	103	227.386	273.578	93.0276	79.7183
ENSMUSG00000018974	272	128	140	146	190.892	182.386	180.887	112.999
ENSMUSG00000018983	247	54	31	33	173.347	76.9439	40.0536	25.5408
ENSMUSG00000018986	5	4	3	2	3.50905	5.69955	3.87615	1.54793
ENSMUSG00000018995	27	8	7	21	18.9489	11.3991	9.04435	16.2532
ENSMUSG00000018999	105	45	17	37	73.6901	64.1199	21.9649	28.6367
ENSMUSG00000019039	234	158	67	93	164.224	225.132	86.5674	71.9786
ENSMUSG00000019054	171	98	123	105	120.01	139.639	158.922	81.2662
ENSMUSG00000019055	22	18	7	23	15.4398	25.648	9.04435	17.8012
ENSMUSG00000019066	28	9	11	3	19.6507	12.824	14.2126	2.32189
ENSMUSG00000019080	33	10	6	11	23.1597	14.2489	7.7523	8.5136
ENSMUSG00000019082	149	58	20	41	104.57	82.6434	25.841	31.7325
ENSMUSG00000019087	537	82	537	992	376.872	116.841	693.831	767.772
ENSMUSG00000019088	26	15	4	18	18.2471	21.3733	5.1682	13.9313
ENSMUSG00000019132	710	226	13	23	498.285	322.024	16.7967	17.8012
ENSMUSG00000019139	160	97	172	168	112.29	138.214	222.233	130.026
ENSMUSG00000019143	125	79	55	22	87.7263	112.566	71.0628	17.0272
ENSMUSG00000019158	45	19	93	44	31.5815	27.0729	120.161	34.0544
ENSMUSG00000019173	406	193	220	225	284.935	275.003	284.251	174.142
ENSMUSG00000019179	372	101	259	495	261.073	143.914	334.641	383.112
ENSMUSG00000019188	268	168	140	168	188.085	239.381	180.887	130.026
ENSMUSG00000019189	583	304	174	189	409.155	433.166	224.817	146.279
ENSMUSG00000019210	63	25	98	173	44.214	35.6222	126.621	133.896
ENSMUSG00000019214	21	10	10	12	14.738	14.2489	12.9205	9.28757
ENSMUSG00000019254	320	209	44	57	224.579	297.801	56.8502	44.1159
ENSMUSG00000019256	31	6	19	27	21.7561	8.54932	24.549	20.897
ENSMUSG00000019261	180	46	119	112	126.326	65.5448	153.754	86.6839
ENSMUSG00000019295	41	29	22	39	28.7742	41.3217	28.4251	30.1846
ENSMUSG00000019297	105	46	83	67	73.6901	65.5448	107.24	51.8556
ENSMUSG00000019302	365	124	55	69	256.161	176.686	71.0628	53.4035
ENSMUSG00000019303	204	134	3	4	143.169	190.935	3.87615	3.09586
ENSMUSG00000019312	42	46	8	3	29.476	65.5448	10.3364	2.32189
ENSMUSG00000019338	191	88	46	64	134.046	125.39	59.4343	49.5337
ENSMUSG00000019362	114	78	65	78	80.0063	111.141	83.9833	60.3692
ENSMUSG00000019370	583	270	128	171	409.155	384.719	165.382	132.348
ENSMUSG00000019373	76	43	53	64	53.3376	61.2701	68.4787	49.5337
ENSMUSG00000019428	511	261	215	192	358.625	371.896	277.791	148.601
ENSMUSG00000019432	1147	268	419	653	804.976	381.87	541.369	505.398
ENSMUSG00000019433	41	21	18	28	28.7742	29.9226	23.2569	21.671
ENSMUSG00000019437	7154	5706	1	1	5020.75	8130.41	1.29205	0.773964
ENSMUSG00000019461	36	11	22	13	25.2652	15.6738	28.4251	10.0615
ENSMUSG00000019470	356	206	235	172	249.844	293.527	303.632	133.122
ENSMUSG00000019471	644	343	222	171	451.966	488.736	286.835	132.348
ENSMUSG00000019487	54	18	11	25	37.8977	25.648	14.2126	19.3491
ENSMUSG00000019494	217	101	101	102	152.293	143.914	130.497	78.9443
ENSMUSG00000019505	1377	652	452	491	966.392	929.026	584.007	380.016
ENSMUSG00000019518	57	42	16	24	40.0032	59.8453	20.6728	18.5751
ENSMUSG00000019528	59	24	28	78	41.4068	34.1973	36.1774	60.3692
ENSMUSG00000019539	74	11	14	26	51.9339	15.6738	18.0887	20.1231
ENSMUSG00000019564	111	54	46	60	77.9009	76.9439	59.4343	46.4378
ENSMUSG00000019578	199	52	61	85	139.66	74.0941	78.8151	65.7869
ENSMUSG00000019579	68	40	38	87	47.7231	56.9955	49.0979	67.3349
ENSMUSG00000019659	136	68	61	53	95.4462	96.8923	78.8151	41.0201
ENSMUSG00000019689	26	14	26	43	18.2471	19.9484	33.5933	33.2804
ENSMUSG00000019699	229	132	13	17	160.714	188.085	16.7967	13.1574
ENSMUSG00000019710	425	242	104	99	298.269	344.823	134.373	76.6224
ENSMUSG00000019715	160	46	34	74	112.29	65.5448	43.9297	57.2733
ENSMUSG00000019726	369	214	107	73	258.968	304.926	138.249	56.4994
ENSMUSG00000019731	186	78	68	49	130.537	111.141	87.8594	37.9242
ENSMUSG00000019738	32	19	15	37	22.4579	27.0729	19.3808	28.6367
ENSMUSG00000019763	96	69	11	28	67.3738	98.3172	14.2126	21.671
ENSMUSG00000019768	9	10	4	5	6.31629	14.2489	5.1682	3.86982
ENSMUSG00000019769	102	53	28	33	71.5846	75.519	36.1774	25.5408
ENSMUSG00000019773	43	19	1	2	30.1778	27.0729	1.29205	1.54793
ENSMUSG00000019774	29	26	16	43	20.3525	37.0471	20.6728	33.2804
ENSMUSG00000019777	135	80	47	62	94.7444	113.991	60.7264	47.9858
ENSMUSG00000019782	60	24	10	23	42.1086	34.1973	12.9205	17.8012
ENSMUSG00000019790	88	46	27	58	61.7593	65.5448	34.8854	44.8899
ENSMUSG00000019791	15	15	8	28	10.5272	21.3733	10.3364	21.671
ENSMUSG00000019792	10	4	16	22	7.0181	5.69955	20.6728	17.0272
ENSMUSG00000019794	109	44	31	70	76.4973	62.695	40.0536	54.1775
ENSMUSG00000019795	160	46	77	73	112.29	65.5448	99.4879	56.4994
ENSMUSG00000019797	7	13	6	8	4.91267	18.5235	7.7523	6.19171
ENSMUSG00000019802	218	68	58	102	152.995	96.8923	74.9389	78.9443
ENSMUSG00000019804	240	145	114	148	168.434	206.609	147.294	114.547
ENSMUSG00000019806	31	18	8	13	21.7561	25.648	10.3364	10.0615
ENSMUSG00000019808	28	10	4	6	19.6507	14.2489	5.1682	4.64378
ENSMUSG00000019809	34	11	21	50	23.8615	15.6738	27.1331	38.6982
ENSMUSG00000019810	99	36	33	81	69.4792	51.2959	42.6377	62.6911
ENSMUSG00000019813	24	14	8	22	16.8434	19.9484	10.3364	17.0272
ENSMUSG00000019814	111	42	56	66	77.9009	59.8453	72.3548	51.0816
ENSMUSG00000019818	383	201	266	185	268.793	286.402	343.685	143.183
ENSMUSG00000019820	180	149	72	89	126.326	212.308	93.0276	68.8828
ENSMUSG00000019822	1134	722	17	21	795.853	1028.77	21.9649	16.2532
ENSMUSG00000019823	710	308	266	183	498.285	438.865	343.685	141.635
ENSMUSG00000019826	98	46	50	59	68.7774	65.5448	64.6025	45.6639
ENSMUSG00000019832	13	4	3	7	9.12353	5.69955	3.87615	5.41775
ENSMUSG00000019837	72	37	40	66	50.5303	52.7208	51.682	51.0816
ENSMUSG00000019838	36	15	12	14	25.2652	21.3733	15.5046	10.8355
ENSMUSG00000019841	147	57	15	47	103.166	81.2186	19.3808	36.3763
ENSMUSG00000019842	303	174	111	40	212.648	247.93	143.418	30.9586
ENSMUSG00000019843	158	67	39	28	110.886	95.4674	50.39	21.671
ENSMUSG00000019845	15	6	2	7	10.5272	8.54932	2.5841	5.41775
ENSMUSG00000019849	138	51	150	154	96.8498	72.6692	193.808	119.19
ENSMUSG00000019850	168	95	51	41	117.904	135.364	65.8946	31.7325
ENSMUSG00000019854	100	50	49	80	70.181	71.2444	63.3105	61.9171
ENSMUSG00000019857	125	114	27	44	87.7263	162.437	34.8854	34.0544
ENSMUSG00000019861	159	121	115	78	111.588	172.411	148.586	60.3692
ENSMUSG00000019863	75	47	37	74	52.6358	66.9697	47.8059	57.2733
ENSMUSG00000019864	67	32	16	26	47.0213	45.5964	20.6728	20.1231
ENSMUSG00000019866	315	189	212	136	221.07	269.304	273.915	105.259
ENSMUSG00000019868	94	37	28	88	65.9701	52.7208	36.1774	68.1088
ENSMUSG00000019872	48	23	35	75	33.6869	32.7724	45.2218	58.0473
ENSMUSG00000019873	114	48	39	58	80.0063	68.3946	50.39	44.8899
ENSMUSG00000019876	159	65	20	41	111.588	92.6177	25.841	31.7325
ENSMUSG00000019877	194	78	114	105	136.151	111.141	147.294	81.2662
ENSMUSG00000019878	12	3	10	28	8.42172	4.27466	12.9205	21.671
ENSMUSG00000019883	541	434	24	28	379.679	618.401	31.0092	21.671
ENSMUSG00000019891	9	4	1	5	6.31629	5.69955	1.29205	3.86982
ENSMUSG00000019897	144	73	36	70	101.061	104.017	46.5138	54.1775
ENSMUSG00000019907	306	174	207	257	214.754	247.93	267.454	198.909
ENSMUSG00000019916	50	43	26	64	35.0905	61.2701	33.5933	49.5337
ENSMUSG00000019917	7	1	8	7	4.91267	1.42489	10.3364	5.41775
ENSMUSG00000019920	112	52	83	96	78.6027	74.0941	107.24	74.3005
ENSMUSG00000019923	108	32	71	42	75.7955	45.5964	91.7356	32.5065
ENSMUSG00000019927	158	79	25	65	110.886	112.566	32.3013	50.3076
ENSMUSG00000019942	3	2	15	14	2.10543	2.84977	19.3808	10.8355
ENSMUSG00000019943	331	150	76	149	232.299	213.733	98.1958	115.321
ENSMUSG00000019947	137	53	61	65	96.148	75.519	78.8151	50.3076
ENSMUSG00000019948	12	8	23	48	8.42172	11.3991	29.7172	37.1503
ENSMUSG00000019951	213	94	52	42	149.486	133.939	67.1866	32.5065
ENSMUSG00000019952	144	77	25	30	101.061	109.716	32.3013	23.2189
ENSMUSG00000019960	167	73	148	141	117.202	104.017	191.223	109.129
ENSMUSG00000019961	326	168	231	212	228.79	239.381	298.464	164.08
ENSMUSG00000019969	233	95	95	82	163.522	135.364	122.745	63.465
ENSMUSG00000019970	44	18	22	43	30.8796	25.648	28.4251	33.2804
ENSMUSG00000019971	47	28	5	2	32.9851	39.8968	6.46025	1.54793
ENSMUSG00000019975	4	3	11	18	2.80724	4.27466	14.2126	13.9313
ENSMUSG00000019977	119	64	13	20	83.5154	91.1928	16.7967	15.4793
ENSMUSG00000019978	439	207	296	304	308.095	294.952	382.447	235.285
ENSMUSG00000019979	70	40	43	44	49.1267	56.9955	55.5582	34.0544
ENSMUSG00000019982	41	10	6	16	28.7742	14.2489	7.7523	12.3834
ENSMUSG00000019984	141	41	103	229	98.9552	58.4204	133.081	177.238
ENSMUSG00000019986	19	11	11	18	13.3344	15.6738	14.2126	13.9313
ENSMUSG00000019988	36	27	36	65	25.2652	38.4719	46.5138	50.3076
ENSMUSG00000019996	78	30	30	52	54.7412	42.7466	38.7615	40.2461
ENSMUSG00000019998	177	78	118	104	124.22	111.141	152.462	80.4922
ENSMUSG00000020003	17	2	20	40	11.9308	2.84977	25.841	30.9586
ENSMUSG00000020009	204	51	303	524	143.169	72.6692	391.491	405.557
ENSMUSG00000020015	164	65	84	77	115.097	92.6177	108.532	59.5952
ENSMUSG00000020018	100	38	25	48	70.181	54.1457	32.3013	37.1503
ENSMUSG00000020021	60	49	18	26	42.1086	69.8195	23.2569	20.1231
ENSMUSG00000020022	74	26	9	25	51.9339	37.0471	11.6285	19.3491
ENSMUSG00000020023	88	30	18	33	61.7593	42.7466	23.2569	25.5408
ENSMUSG00000020024	52	27	8	7	36.4941	38.4719	10.3364	5.41775
ENSMUSG00000020029	62	28	8	19	43.5122	39.8968	10.3364	14.7053
ENSMUSG00000020032	17	3	3	8	11.9308	4.27466	3.87615	6.19171
ENSMUSG00000020034	347	183	333	524	243.528	260.754	430.253	405.557
ENSMUSG00000020038	33	24	37	70	23.1597	34.1973	47.8059	54.1775
ENSMUSG00000020048	1226	798	967	1140	860.419	1137.06	1249.41	882.319
ENSMUSG00000020056	33	17	19	28	23.1597	24.2231	24.549	21.671
ENSMUSG00000020063	138	72	92	81	96.8498	102.592	118.869	62.6911
ENSMUSG00000020064	329	215	96	130	230.895	306.351	124.037	100.615
ENSMUSG00000020069	310	156	26	51	217.561	222.282	33.5933	39.4722
ENSMUSG00000020070	358	130	21	27	251.248	185.235	27.1331	20.897
ENSMUSG00000020074	246	50	128	290	172.645	71.2444	165.382	224.45
ENSMUSG00000020075	600	120	410	674	421.086	170.986	529.741	521.652
ENSMUSG00000020076	168	87	44	78	117.904	123.965	56.8502	60.3692
ENSMUSG00000020077	447	212	486	775	313.709	302.076	627.936	599.822
ENSMUSG00000020078	137	51	69	160	96.148	72.6692	89.1515	123.834
ENSMUSG00000020079	50	18	32	38	35.0905	25.648	41.3456	29.4106
ENSMUSG00000020085	11	8	1	5	7.71991	11.3991	1.29205	3.86982
ENSMUSG00000020087	116	63	80	44	81.41	89.7679	103.364	34.0544
ENSMUSG00000020088	217	103	53	71	152.293	146.763	68.4787	54.9514
ENSMUSG00000020089	23	17	42	73	16.1416	24.2231	54.2661	56.4994
ENSMUSG00000020091	174	121	18	25	122.115	172.411	23.2569	19.3491
ENSMUSG00000020097	270	106	200	193	189.489	151.038	258.41	149.375
ENSMUSG00000020100	123	58	81	102	86.3226	82.6434	104.656	78.9443
ENSMUSG00000020101	92	26	43	63	64.5665	37.0471	55.5582	48.7597
ENSMUSG00000020102	12	9	9	21	8.42172	12.824	11.6285	16.2532
ENSMUSG00000020107	192	86	25	70	134.748	122.54	32.3013	54.1775
ENSMUSG00000020108	501	239	463	392	351.607	340.548	598.219	303.394
ENSMUSG00000020109	111	63	49	73	77.9009	89.7679	63.3105	56.4994
ENSMUSG00000020111	112	48	86	96	78.6027	68.3946	111.116	74.3005
ENSMUSG00000020114	230	94	197	268	161.416	133.939	254.534	207.422
ENSMUSG00000020115	167	108	96	89	117.202	153.888	124.037	68.8828
ENSMUSG00000020116	49	15	32	88	34.3887	21.3733	41.3456	68.1088
ENSMUSG00000020120	449	206	223	222	315.113	293.527	288.127	171.82
ENSMUSG00000020124	235	117	58	68	164.925	166.712	74.9389	52.6295
ENSMUSG00000020128	156	78	13	5	109.482	111.141	16.7967	3.86982
ENSMUSG00000020130	109	72	78	51	76.4973	102.592	100.78	39.4722
ENSMUSG00000020132	184	110	106	130	129.133	156.738	136.957	100.615
ENSMUSG00000020133	119	64	29	36	83.5154	91.1928	37.4695	27.8627
ENSMUSG00000020134	159	38	51	102	111.588	54.1457	65.8946	78.9443
ENSMUSG00000020137	46	14	3	5	32.2833	19.9484	3.87615	3.86982
ENSMUSG00000020143	2229	1158	1085	1131	1564.33	1650.02	1401.87	875.353
ENSMUSG00000020149	328	197	50	97	230.194	280.703	64.6025	75.0745
ENSMUSG00000020150	8	2	5	6	5.61448	2.84977	6.46025	4.64378
ENSMUSG00000020152	1059	222	832	1845	743.217	316.325	1074.99	1427.96
ENSMUSG00000020153	189	93	172	73	132.642	132.514	222.233	56.4994
ENSMUSG00000020156	305	94	95	165	214.052	133.939	122.745	127.704
ENSMUSG00000020163	81	29	26	31	56.8466	41.3217	33.5933	23.9929
ENSMUSG00000020166	385	197	129	152	270.197	280.703	166.674	117.642
ENSMUSG00000020167	902	371	311	202	633.033	528.633	401.828	156.341
ENSMUSG00000020170	142	51	24	28	99.657	72.6692	31.0092	21.671
ENSMUSG00000020171	133	65	23	58	93.3407	92.6177	29.7172	44.8899
ENSMUSG00000020178	41	22	5	2	28.7742	31.3475	6.46025	1.54793
ENSMUSG00000020180	237	106	122	175	166.329	151.038	157.63	135.444
ENSMUSG00000020183	227	101	93	117	159.311	143.914	120.161	90.5538
ENSMUSG00000020184	197	107	55	56	138.257	152.463	71.0628	43.342
ENSMUSG00000020186	26	9	10	16	18.2471	12.824	12.9205	12.3834
ENSMUSG00000020189	192	87	59	102	134.748	123.965	76.231	78.9443
ENSMUSG00000020190	1777	953	427	298	1247.12	1357.92	551.705	230.641
ENSMUSG00000020196	397	50	192	248	278.619	71.2444	248.074	191.943
ENSMUSG00000020198	561	261	176	135	393.715	371.896	227.401	104.485
ENSMUSG00000020211	430	245	181	165	301.778	349.097	233.861	127.704
ENSMUSG00000020212	18	9	15	19	12.6326	12.824	19.3808	14.7053
ENSMUSG00000020219	114	60	66	49	80.0063	85.4932	85.2753	37.9242
ENSMUSG00000020220	507	252	114	114	355.818	359.072	147.294	88.2319
ENSMUSG00000020225	80	43	35	58	56.1448	61.2701	45.2218	44.8899
ENSMUSG00000020227	122	44	61	129	85.6208	62.695	78.8151	99.8413
ENSMUSG00000020228	142	73	49	52	99.657	104.017	63.3105	40.2461
ENSMUSG00000020230	59	34	10	26	41.4068	48.4462	12.9205	20.1231
ENSMUSG00000020231	40	11	14	27	28.0724	15.6738	18.0887	20.897
ENSMUSG00000020232	242	109	58	60	169.838	155.313	74.9389	46.4378
ENSMUSG00000020235	162	31	89	131	113.693	44.1715	114.992	101.389
ENSMUSG00000020238	286	180	70	68	200.718	256.48	90.4435	52.6295
ENSMUSG00000020246	44	23	23	39	30.8796	32.7724	29.7172	30.1846
ENSMUSG00000020248	104	69	31	79	72.9882	98.3172	40.0536	61.1431
ENSMUSG00000020250	150	22	80	193	105.272	31.3475	103.364	149.375
ENSMUSG00000020253	266	134	24	35	186.681	190.935	31.0092	27.0887
ENSMUSG00000020255	187	70	31	80	131.238	99.7421	40.0536	61.9171
ENSMUSG00000020257	300	135	170	198	210.543	192.36	219.649	153.245
ENSMUSG00000020258	46	13	19	18	32.2833	18.5235	24.549	13.9313
ENSMUSG00000020260	65	31	13	29	45.6177	44.1715	16.7967	22.445
ENSMUSG00000020261	93	45	3	4	65.2683	64.1199	3.87615	3.09586
ENSMUSG00000020263	74	58	8	26	51.9339	82.6434	10.3364	20.1231
ENSMUSG00000020265	149	58	42	83	104.57	82.6434	54.2661	64.239
ENSMUSG00000020267	215	135	38	23	150.889	192.36	49.0979	17.8012
ENSMUSG00000020271	144	52	29	102	101.061	74.0941	37.4695	78.9443
ENSMUSG00000020272	1284	680	773	715	901.124	968.923	998.755	553.384
ENSMUSG00000020273	93	52	50	55	65.2683	74.0941	64.6025	42.568
ENSMUSG00000020275	208	130	252	192	145.976	185.235	325.597	148.601
ENSMUSG00000020277	352	134	164	124	247.037	190.935	211.896	95.9715
ENSMUSG00000020279	251	121	80	124	176.154	172.411	103.364	95.9715
ENSMUSG00000020280	33	16	23	36	23.1597	22.7982	29.7172	27.8627
ENSMUSG00000020282	59	48	13	18	41.4068	68.3946	16.7967	13.9313
ENSMUSG00000020283	45	19	14	43	31.5815	27.0729	18.0887	33.2804
ENSMUSG00000020284	39	36	4	6	27.3706	51.2959	5.1682	4.64378
ENSMUSG00000020287	118	71	11	20	82.8136	101.167	14.2126	15.4793
ENSMUSG00000020288	1430	833	17	32	1003.59	1186.93	21.9649	24.7668
ENSMUSG00000020289	407	279	22	51	285.637	397.543	28.4251	39.4722
ENSMUSG00000020290	298	147	151	218	209.139	209.458	195.1	168.724
ENSMUSG00000020300	129	75	10	27	90.5335	106.867	12.9205	20.897
ENSMUSG00000020305	40	24	26	65	28.0724	34.1973	33.5933	50.3076
ENSMUSG00000020307	130	43	21	27	91.2353	61.2701	27.1331	20.897
ENSMUSG00000020308	57	21	73	69	40.0032	29.9226	94.3197	53.4035
ENSMUSG00000020309	6	3	4	10	4.21086	4.27466	5.1682	7.73964
ENSMUSG00000020311	53	16	27	54	37.1959	22.7982	34.8854	41.794
ENSMUSG00000020315	1186	627	193	212	832.347	893.404	249.366	164.08
ENSMUSG00000020319	3	1	1	2	2.10543	1.42489	1.29205	1.54793
ENSMUSG00000020321	281	81	420	805	197.209	115.416	542.661	623.041
ENSMUSG00000020326	139	71	12	39	97.5516	101.167	15.5046	30.1846
ENSMUSG00000020328	31	14	8	16	21.7561	19.9484	10.3364	12.3834
ENSMUSG00000020329	157	71	79	70	110.184	101.167	102.072	54.1775
ENSMUSG00000020330	1	2	3	5	0.70181	2.84977	3.87615	3.86982
ENSMUSG00000020340	1203	589	679	607	844.277	839.258	877.302	469.796
ENSMUSG00000020346	761	358	185	151	534.077	510.11	239.029	116.869
ENSMUSG00000020349	373	140	327	356	261.775	199.484	422.5	275.531
ENSMUSG00000020358	749	321	384	413	525.656	457.389	496.147	319.647
ENSMUSG00000020359	1229	1111	30	40	862.525	1583.05	38.7615	30.9586
ENSMUSG00000020361	553	283	476	612	388.101	403.243	615.016	473.666
ENSMUSG00000020362	195	90	23	53	136.853	128.24	29.7172	41.0201
ENSMUSG00000020366	137	35	27	47	96.148	49.871	34.8854	36.3763
ENSMUSG00000020368	526	298	617	539	369.152	424.616	797.195	417.166
ENSMUSG00000020372	2229	1102	938	567	1564.33	1570.23	1211.94	438.837
ENSMUSG00000020375	188	97	111	86	131.94	138.214	143.418	66.5609
ENSMUSG00000020376	201	70	122	219	141.064	99.7421	157.63	169.498
ENSMUSG00000020380	185	86	64	90	129.835	122.54	82.6912	69.6567
ENSMUSG00000020381	6	6	2	5	4.21086	8.54932	2.5841	3.86982
ENSMUSG00000020385	436	78	29	63	305.989	111.141	37.4695	48.7597
ENSMUSG00000020386	75	28	37	56	52.6358	39.8968	47.8059	43.342
ENSMUSG00000020387	383	236	159	136	268.793	336.273	205.436	105.259
ENSMUSG00000020389	12	4	3	6	8.42172	5.69955	3.87615	4.64378
ENSMUSG00000020390	220	102	60	88	154.398	145.338	77.523	68.1088
ENSMUSG00000020392	122	73	18	46	85.6208	104.017	23.2569	35.6023
ENSMUSG00000020393	72	18	6	19	50.5303	25.648	7.7523	14.7053
ENSMUSG00000020396	1	2	1	6	0.70181	2.84977	1.29205	4.64378
ENSMUSG00000020397	82	58	16	34	57.5484	82.6434	20.6728	26.3148
ENSMUSG00000020399	7	2	6	6	4.91267	2.84977	7.7523	4.64378
ENSMUSG00000020400	277	131	158	125	194.401	186.66	204.144	96.7455
ENSMUSG00000020402	174	76	93	96	122.115	108.291	120.161	74.3005
ENSMUSG00000020409	220	131	98	108	154.398	186.66	126.621	83.5881
ENSMUSG00000020412	192	87	41	56	134.748	123.965	52.9741	43.342
ENSMUSG00000020413	54	34	5	20	37.8977	48.4462	6.46025	15.4793
ENSMUSG00000020415	61	16	27	61	42.8104	22.7982	34.8854	47.2118
ENSMUSG00000020420	30	7	12	23	21.0543	9.97421	15.5046	17.8012
ENSMUSG00000020422	75	56	65	58	52.6358	79.7937	83.9833	44.8899
ENSMUSG00000020423	712	300	380	204	499.689	427.466	490.979	157.889
ENSMUSG00000020424	7	3	9	9	4.91267	4.27466	11.6285	6.96567
ENSMUSG00000020430	362	192	224	219	254.055	273.578	289.419	169.498
ENSMUSG00000020432	65	34	41	89	45.6177	48.4462	52.9741	68.8828
ENSMUSG00000020437	1310	573	416	419	919.371	816.46	537.493	324.291
ENSMUSG00000020439	7	6	5	6	4.91267	8.54932	6.46025	4.64378
ENSMUSG00000020440	149	57	152	183	104.57	81.2186	196.392	141.635
ENSMUSG00000020441	75	37	22	35	52.6358	52.7208	28.4251	27.0887
ENSMUSG00000020444	70	21	17	40	49.1267	29.9226	21.9649	30.9586
ENSMUSG00000020448	58	14	31	41	40.705	19.9484	40.0536	31.7325
ENSMUSG00000020451	339	160	51	49	237.914	227.982	65.8946	37.9242
ENSMUSG00000020453	188	77	85	38	131.94	109.716	109.824	29.4106
ENSMUSG00000020454	261	136	83	59	183.172	193.785	107.24	45.6639
ENSMUSG00000020455	390	82	80	85	273.706	116.841	103.364	65.7869
ENSMUSG00000020456	679	170	321	632	476.529	242.231	414.748	489.145
ENSMUSG00000020457	115	54	97	92	80.7082	76.9439	125.329	71.2047
ENSMUSG00000020458	225	117	126	69	157.907	166.712	162.798	53.4035
ENSMUSG00000020459	84	45	27	47	58.952	64.1199	34.8854	36.3763
ENSMUSG00000020460	1142	547	198	132	801.467	779.413	255.826	102.163
ENSMUSG00000020462	21	21	12	21	14.738	29.9226	15.5046	16.2532
ENSMUSG00000020463	463	205	108	171	324.938	292.102	139.541	132.348
ENSMUSG00000020464	105	55	25	51	73.6901	78.3688	32.3013	39.4722
ENSMUSG00000020471	129	69	39	81	90.5335	98.3172	50.39	62.6911
ENSMUSG00000020472	107	65	40	43	75.0937	92.6177	51.682	33.2804
ENSMUSG00000020474	229	75	65	38	160.714	106.867	83.9833	29.4106
ENSMUSG00000020476	797	369	600	321	559.343	525.783	775.23	248.442
ENSMUSG00000020477	62	27	22	26	43.5122	38.4719	28.4251	20.1231
ENSMUSG00000020482	242	96	74	59	169.838	136.789	95.6117	45.6639
ENSMUSG00000020483	61	35	13	29	42.8104	49.871	16.7967	22.445
ENSMUSG00000020484	221	29	113	152	155.1	41.3217	146.002	117.642
ENSMUSG00000020485	195	98	64	107	136.853	139.639	82.6912	82.8141
ENSMUSG00000020491	33	19	7	14	23.1597	27.0729	9.04435	10.8355
ENSMUSG00000020492	21	15	2	7	14.738	21.3733	2.5841	5.41775
ENSMUSG00000020493	6	7	1	3	4.21086	9.97421	1.29205	2.32189
ENSMUSG00000020495	70	53	72	56	49.1267	75.519	93.0276	43.342
ENSMUSG00000020496	450	220	72	52	315.815	313.475	93.0276	40.2461
ENSMUSG00000020513	21	9	6	7	14.738	12.824	7.7523	5.41775
ENSMUSG00000020514	19	7	39	89	13.3344	9.97421	50.39	68.8828
ENSMUSG00000020515	190	106	68	95	133.344	151.038	87.8594	73.5266
ENSMUSG00000020516	182	125	20	44	127.729	178.111	25.841	34.0544
ENSMUSG00000020519	28	19	8	18	19.6507	27.0729	10.3364	13.9313
ENSMUSG00000020520	143	103	50	50	100.359	146.763	64.6025	38.6982
ENSMUSG00000020521	82	44	10	20	57.5484	62.695	12.9205	15.4793
ENSMUSG00000020522	139	56	27	74	97.5516	79.7937	34.8854	57.2733
ENSMUSG00000020523	147	41	51	94	103.166	58.4204	65.8946	72.7526
ENSMUSG00000020525	86	57	52	104	60.3557	81.2186	67.1866	80.4922
ENSMUSG00000020526	16	16	26	27	11.229	22.7982	33.5933	20.897
ENSMUSG00000020527	55	53	1	10	38.5996	75.519	1.29205	7.73964
ENSMUSG00000020528	69	52	29	57	48.4249	74.0941	37.4695	44.1159
ENSMUSG00000020530	265	121	118	118	185.98	172.411	152.462	91.3277
ENSMUSG00000020532	135	73	53	90	94.7444	104.017	68.4787	69.6567
ENSMUSG00000020534	134	124	12	20	94.0425	176.686	15.5046	15.4793
ENSMUSG00000020536	127	74	64	89	89.1299	105.442	82.6912	68.8828
ENSMUSG00000020537	95	52	53	52	66.672	74.0941	68.4787	40.2461
ENSMUSG00000020538	292	126	250	160	204.929	179.536	323.013	123.834
ENSMUSG00000020546	9	5	1	4	6.31629	7.12444	1.29205	3.09586
ENSMUSG00000020547	48	24	76	43	33.6869	34.1973	98.1958	33.2804
ENSMUSG00000020549	117	51	61	49	82.1118	72.6692	78.8151	37.9242
ENSMUSG00000020553	36	12	20	17	25.2652	17.0986	25.841	13.1574
ENSMUSG00000020561	36	16	45	81	25.2652	22.7982	58.1423	62.6911
ENSMUSG00000020564	181	125	27	38	127.028	178.111	34.8854	29.4106
ENSMUSG00000020570	203	123	82	143	142.467	175.261	105.948	110.677
ENSMUSG00000020571	456	310	370	281	320.025	441.715	478.059	217.484
ENSMUSG00000020572	155	69	46	66	108.781	98.3172	59.4343	51.0816
ENSMUSG00000020573	239	143	284	334	167.733	203.759	366.942	258.504
ENSMUSG00000020576	79	50	72	133	55.443	71.2444	93.0276	102.937
ENSMUSG00000020577	273	110	88	134	191.594	156.738	113.7	103.711
ENSMUSG00000020580	254	127	51	68	178.26	180.961	65.8946	52.6295
ENSMUSG00000020585	300	153	311	336	210.543	218.008	401.828	260.052
ENSMUSG00000020589	101	69	35	79	70.8828	98.3172	45.2218	61.1431
ENSMUSG00000020590	124	44	8	26	87.0244	62.695	10.3364	20.1231
ENSMUSG00000020592	46	15	22	40	32.2833	21.3733	28.4251	30.9586
ENSMUSG00000020593	32	19	18	31	22.4579	27.0729	23.2569	23.9929
ENSMUSG00000020594	529	244	250	367	371.258	347.672	323.013	284.045
ENSMUSG00000020601	204	52	74	102	143.169	74.0941	95.6117	78.9443
ENSMUSG00000020604	11	3	1	3	7.71991	4.27466	1.29205	2.32189
ENSMUSG00000020605	21	16	11	11	14.738	22.7982	14.2126	8.5136
ENSMUSG00000020608	244	178	137	199	171.242	253.63	177.011	154.019
ENSMUSG00000020610	688	512	12	15	482.845	729.542	15.5046	11.6095
ENSMUSG00000020611	548	253	168	152	384.592	360.496	217.064	117.642
ENSMUSG00000020612	760	369	670	573	533.376	525.783	865.674	443.481
ENSMUSG00000020621	35	15	28	35	24.5634	21.3733	36.1774	27.0887
ENSMUSG00000020623	27	19	11	28	18.9489	27.0729	14.2126	21.671
ENSMUSG00000020628	94	62	104	173	65.9701	88.343	134.373	133.896
ENSMUSG00000020629	67	26	72	72	47.0213	37.0471	93.0276	55.7254
ENSMUSG00000020630	54	43	17	24	37.8977	61.2701	21.9649	18.5751
ENSMUSG00000020634	39	34	8	14	27.3706	48.4462	10.3364	10.8355
ENSMUSG00000020638	83	35	65	70	58.2502	49.871	83.9833	54.1775
ENSMUSG00000020640	960	495	211	208	673.738	705.319	272.623	160.984
ENSMUSG00000020641	17	6	7	22	11.9308	8.54932	9.04435	17.0272
ENSMUSG00000020642	352	169	57	65	247.037	240.806	73.6469	50.3076
ENSMUSG00000020644	14	10	10	16	9.82534	14.2489	12.9205	12.3834
ENSMUSG00000020647	213	89	95	113	149.486	126.815	122.745	87.4579
ENSMUSG00000020648	21	18	5	18	14.738	25.648	6.46025	13.9313
ENSMUSG00000020649	27	13	19	29	18.9489	18.5235	24.549	22.445
ENSMUSG00000020650	21	17	48	56	14.738	24.2231	62.0184	43.342
ENSMUSG00000020652	191	152	13	27	134.046	216.583	16.7967	20.897
ENSMUSG00000020653	62	19	18	31	43.5122	27.0729	23.2569	23.9929
ENSMUSG00000020654	88	44	20	23	61.7593	62.695	25.841	17.8012
ENSMUSG00000020657	62	28	1	2	43.5122	39.8968	1.29205	1.54793
ENSMUSG00000020659	107	58	50	82	75.0937	82.6434	64.6025	63.465
ENSMUSG00000020661	227	100	46	62	159.311	142.489	59.4343	47.9858
ENSMUSG00000020664	161	74	89	28	112.991	105.442	114.992	21.671
ENSMUSG00000020668	570	238	3	18	400.032	339.123	3.87615	13.9313
ENSMUSG00000020671	283	165	112	175	198.612	235.106	144.71	135.444
ENSMUSG00000020677	140	69	44	60	98.2534	98.3172	56.8502	46.4378
ENSMUSG00000020680	540	326	142	161	378.977	464.513	183.471	124.608
ENSMUSG00000020681	2	1	4	8	1.40362	1.42489	5.1682	6.19171
ENSMUSG00000020682	2	1	1	1	1.40362	1.42489	1.29205	0.773964
ENSMUSG00000020687	143	61	22	56	100.359	86.9181	28.4251	43.342
ENSMUSG00000020689	116	126	39	43	81.41	179.536	50.39	33.2804
ENSMUSG00000020691	61	38	14	40	42.8104	54.1457	18.0887	30.9586
ENSMUSG00000020692	79	38	39	39	55.443	54.1457	50.39	30.1846
ENSMUSG00000020694	208	103	20	57	145.976	146.763	25.841	44.1159
ENSMUSG00000020696	409	317	14	23	287.04	451.689	18.0887	17.8012
ENSMUSG00000020697	176	111	45	80	123.519	158.162	58.1423	61.9171
ENSMUSG00000020700	371	204	46	54	260.372	290.677	59.4343	41.794
ENSMUSG00000020705	478	271	121	111	335.465	386.144	156.338	85.91
ENSMUSG00000020706	333	130	130	167	233.703	185.235	167.967	129.252
ENSMUSG00000020707	30	11	23	40	21.0543	15.6738	29.7172	30.9586
ENSMUSG00000020708	210	134	171	180	147.38	190.935	220.941	139.313
ENSMUSG00000020713	5	2	13	10	3.50905	2.84977	16.7967	7.73964
ENSMUSG00000020715	82	26	8	12	57.5484	37.0471	10.3364	9.28757
ENSMUSG00000020716	108	49	30	57	75.7955	69.8195	38.7615	44.1159
ENSMUSG00000020717	689	276	225	266	483.547	393.269	290.711	205.874
ENSMUSG00000020718	113	61	7	10	79.3045	86.9181	9.04435	7.73964
ENSMUSG00000020719	3646	1967	950	931	2558.8	2802.75	1227.45	720.56
ENSMUSG00000020720	112	40	133	126	78.6027	56.9955	171.843	97.5194
ENSMUSG00000020721	265	110	64	108	185.98	156.738	82.6912	83.5881
ENSMUSG00000020732	34	13	5	8	23.8615	18.5235	6.46025	6.19171
ENSMUSG00000020733	306	129	223	145	214.754	183.81	288.127	112.225
ENSMUSG00000020736	207	58	129	194	145.275	82.6434	166.674	150.149
ENSMUSG00000020737	267	104	104	131	187.383	148.188	134.373	101.389
ENSMUSG00000020738	349	76	20	91	244.932	108.291	25.841	70.4307
ENSMUSG00000020739	162	81	54	65	113.693	115.416	69.7707	50.3076
ENSMUSG00000020740	412	204	37	70	289.146	290.677	47.8059	54.1775
ENSMUSG00000020741	243	122	120	112	170.54	173.836	155.046	86.6839
ENSMUSG00000020743	623	342	150	172	437.228	487.311	193.808	133.122
ENSMUSG00000020744	233	153	29	34	163.522	218.008	37.4695	26.3148
ENSMUSG00000020745	506	246	174	247	355.116	350.522	224.817	191.169
ENSMUSG00000020747	199	71	52	87	139.66	101.167	67.1866	67.3349
ENSMUSG00000020752	300	136	89	79	210.543	193.785	114.992	61.1431
ENSMUSG00000020755	283	161	68	48	198.612	229.407	87.8594	37.1503
ENSMUSG00000020766	50	22	34	64	35.0905	31.3475	43.9297	49.5337
ENSMUSG00000020770	216	121	61	83	151.591	172.411	78.8151	64.239
ENSMUSG00000020775	99	70	53	35	69.4792	99.7421	68.4787	27.0887
ENSMUSG00000020776	89	54	11	9	62.4611	76.9439	14.2126	6.96567
ENSMUSG00000020777	109	62	55	82	76.4973	88.343	71.0628	63.465
ENSMUSG00000020778	43	17	37	59	30.1778	24.2231	47.8059	45.6639
ENSMUSG00000020780	230	105	174	149	161.416	149.613	224.817	115.321
ENSMUSG00000020781	91	33	22	37	63.8647	47.0213	28.4251	28.6367
ENSMUSG00000020782	80	40	22	25	56.1448	56.9955	28.4251	19.3491
ENSMUSG00000020783	147	76	63	63	103.166	108.291	81.3992	48.7597
ENSMUSG00000020785	11	9	3	4	7.71991	12.824	3.87615	3.09586
ENSMUSG00000020788	3689	855	1199	1694	2588.98	1218.28	1549.17	1311.09
ENSMUSG00000020790	409	164	261	302	287.04	233.681	337.225	233.737
ENSMUSG00000020792	104	50	84	159	72.9882	71.2444	108.532	123.06
ENSMUSG00000020794	102	57	29	77	71.5846	81.2186	37.4695	59.5952
ENSMUSG00000020798	67	33	25	38	47.0213	47.0213	32.3013	29.4106
ENSMUSG00000020801	22	6	14	30	15.4398	8.54932	18.0887	23.2189
ENSMUSG00000020802	155	84	116	66	108.781	119.691	149.878	51.0816
ENSMUSG00000020803	40	37	35	59	28.0724	52.7208	45.2218	45.6639
ENSMUSG00000020806	340	79	171	241	238.615	112.566	220.941	186.525
ENSMUSG00000020807	34	20	14	16	23.8615	28.4977	18.0887	12.3834
ENSMUSG00000020817	198	86	38	64	138.958	122.54	49.0979	49.5337
ENSMUSG00000020818	427	228	12	22	299.673	324.874	15.5046	17.0272
ENSMUSG00000020821	265	163	23	43	185.98	232.257	29.7172	33.2804
ENSMUSG00000020823	104	50	36	62	72.9882	71.2444	46.5138	47.9858
ENSMUSG00000020827	336	163	54	54	235.808	232.257	69.7707	41.794
ENSMUSG00000020828	4	3	2	2	2.80724	4.27466	2.5841	1.54793
ENSMUSG00000020831	12	8	45	74	8.42172	11.3991	58.1423	57.2733
ENSMUSG00000020832	61	41	43	54	42.8104	58.4204	55.5582	41.794
ENSMUSG00000020834	2	2	3	3	1.40362	2.84977	3.87615	2.32189
ENSMUSG00000020840	86	42	110	98	60.3557	59.8453	142.126	75.8485
ENSMUSG00000020843	23	17	53	53	16.1416	24.2231	68.4787	41.0201
ENSMUSG00000020844	20	10	19	21	14.0362	14.2489	24.549	16.2532
ENSMUSG00000020846	82	53	26	33	57.5484	75.519	33.5933	25.5408
ENSMUSG00000020847	16	16	6	5	11.229	22.7982	7.7523	3.86982
ENSMUSG00000020849	726	330	176	271	509.514	470.213	227.401	209.744
ENSMUSG00000020850	1772	924	1414	1337	1243.61	1316.6	1826.96	1034.79
ENSMUSG00000020859	472	250	167	125	331.254	356.222	215.772	96.7455
ENSMUSG00000020863	698	320	202	112	489.863	455.964	260.994	86.6839
ENSMUSG00000020864	267	104	18	43	187.383	148.188	23.2569	33.2804
ENSMUSG00000020868	65	25	22	16	45.6177	35.6222	28.4251	12.3834
ENSMUSG00000020869	179	95	73	58	125.624	135.364	94.3197	44.8899
ENSMUSG00000020873	62	32	27	57	43.5122	45.5964	34.8854	44.1159
ENSMUSG00000020876	200	92	18	25	140.362	131.09	23.2569	19.3491
ENSMUSG00000020877	31	12	12	21	21.7561	17.0986	15.5046	16.2532
ENSMUSG00000020882	33	19	6	1	23.1597	27.0729	7.7523	0.773964
ENSMUSG00000020883	242	95	31	64	169.838	135.364	40.0536	49.5337
ENSMUSG00000020888	678	440	136	94	475.827	626.95	175.719	72.7526
ENSMUSG00000020889	14	6	2	1	9.82534	8.54932	2.5841	0.773964
ENSMUSG00000020893	235	120	107	79	164.925	170.986	138.249	61.1431
ENSMUSG00000020894	381	153	28	37	267.39	218.008	36.1774	28.6367
ENSMUSG00000020897	14	17	12	19	9.82534	24.2231	15.5046	14.7053
ENSMUSG00000020898	105	37	47	70	73.6901	52.7208	60.7264	54.1775
ENSMUSG00000020899	162	39	120	139	113.693	55.5706	155.046	107.581
ENSMUSG00000020901	115	58	10	28	80.7082	82.6434	12.9205	21.671
ENSMUSG00000020903	51	15	52	68	35.7923	21.3733	67.1866	52.6295
ENSMUSG00000020910	56	27	17	28	39.3014	38.4719	21.9649	21.671
ENSMUSG00000020914	48	41	89	37	33.6869	58.4204	114.992	28.6367
ENSMUSG00000020917	736	371	639	621	516.532	528.633	825.62	480.632
ENSMUSG00000020918	256	151	70	67	179.663	215.158	90.4435	51.8556
ENSMUSG00000020919	357	164	99	104	250.546	233.681	127.913	80.4922
ENSMUSG00000020921	29	13	17	39	20.3525	18.5235	21.9649	30.1846
ENSMUSG00000020922	96	64	11	33	67.3738	91.1928	14.2126	25.5408
ENSMUSG00000020923	1018	489	342	170	714.443	696.77	441.881	131.574
ENSMUSG00000020925	37	30	12	25	25.967	42.7466	15.5046	19.3491
ENSMUSG00000020929	417	186	279	293	292.655	265.029	360.482	226.771
ENSMUSG00000020935	57	13	8	28	40.0032	18.5235	10.3364	21.671
ENSMUSG00000020936	203	119	137	161	142.467	169.562	177.011	124.608
ENSMUSG00000020937	7	9	3	1	4.91267	12.824	3.87615	0.773964
ENSMUSG00000020941	269	128	132	105	188.787	182.386	170.551	81.2662
ENSMUSG00000020946	216	110	70	67	151.591	156.738	90.4435	51.8556
ENSMUSG00000020948	52	28	48	59	36.4941	39.8968	62.0184	45.6639
ENSMUSG00000020949	244	150	109	168	171.242	213.733	140.833	130.026
ENSMUSG00000020952	71	35	83	78	49.8285	49.871	107.24	60.3692
ENSMUSG00000020954	82	48	30	49	57.5484	68.3946	38.7615	37.9242
ENSMUSG00000020955	36	15	7	26	25.2652	21.3733	9.04435	20.1231
ENSMUSG00000020956	20	4	7	15	14.0362	5.69955	9.04435	11.6095
ENSMUSG00000020962	134	62	68	66	94.0425	88.343	87.8594	51.0816
ENSMUSG00000020964	273	113	79	98	191.594	161.012	102.072	75.8485
ENSMUSG00000020973	114	63	9	13	80.0063	89.7679	11.6285	10.0615
ENSMUSG00000020974	5	1	7	24	3.50905	1.42489	9.04435	18.5751
ENSMUSG00000020978	44	25	7	41	30.8796	35.6222	9.04435	31.7325
ENSMUSG00000020982	221	127	74	106	155.1	180.961	95.6117	82.0402
ENSMUSG00000020986	56	14	42	66	39.3014	19.9484	54.2661	51.0816
ENSMUSG00000020988	38	10	9	7	26.6688	14.2489	11.6285	5.41775
ENSMUSG00000020990	15	11	5	10	10.5272	15.6738	6.46025	7.73964
ENSMUSG00000020993	84	26	5	6	58.952	37.0471	6.46025	4.64378
ENSMUSG00000020994	872	401	142	133	611.978	571.38	183.471	102.937
ENSMUSG00000021000	220	88	94	179	154.398	125.39	121.453	138.54
ENSMUSG00000021009	36	16	8	17	25.2652	22.7982	10.3364	13.1574
ENSMUSG00000021012	154	97	64	55	108.079	138.214	82.6912	42.568
ENSMUSG00000021018	30	18	33	59	21.0543	25.648	42.6377	45.6639
ENSMUSG00000021020	57	27	6	12	40.0032	38.4719	7.7523	9.28757
ENSMUSG00000021022	51	19	13	42	35.7923	27.0729	16.7967	32.5065
ENSMUSG00000021023	37	24	9	13	25.967	34.1973	11.6285	10.0615
ENSMUSG00000021024	132	79	129	215	92.6389	112.566	166.674	166.402
ENSMUSG00000021025	423	222	710	490	296.866	316.325	917.356	379.242
ENSMUSG00000021027	171	89	62	74	120.01	126.815	80.1071	57.2733
ENSMUSG00000021028	17	5	22	49	11.9308	7.12444	28.4251	37.9242
ENSMUSG00000021033	63	22	3	10	44.214	31.3475	3.87615	7.73964
ENSMUSG00000021036	188	76	97	116	131.94	108.291	125.329	89.7798
ENSMUSG00000021037	328	87	141	267	230.194	123.965	182.179	206.648
ENSMUSG00000021038	110	65	45	64	77.1991	92.6177	58.1423	49.5337
ENSMUSG00000021039	247	138	178	219	173.347	196.634	229.985	169.498
ENSMUSG00000021040	1006	738	20	49	706.021	1051.57	25.841	37.9242
ENSMUSG00000021044	37	21	29	51	25.967	29.9226	37.4695	39.4722
ENSMUSG00000021048	141	72	146	95	98.9552	102.592	188.639	73.5266
ENSMUSG00000021051	120	55	38	79	84.2172	78.3688	49.0979	61.1431
ENSMUSG00000021054	92	43	76	123	64.5665	61.2701	98.1958	95.1975
ENSMUSG00000021057	25	40	3	10	17.5453	56.9955	3.87615	7.73964
ENSMUSG00000021065	38	12	7	10	26.6688	17.0986	9.04435	7.73964
ENSMUSG00000021067	149	71	13	21	104.57	101.167	16.7967	16.2532
ENSMUSG00000021068	318	203	106	92	223.176	289.252	136.957	71.2047
ENSMUSG00000021069	14	10	9	19	9.82534	14.2489	11.6285	14.7053
ENSMUSG00000021072	158	63	80	106	110.886	89.7679	103.364	82.0402
ENSMUSG00000021076	81	43	68	204	56.8466	61.2701	87.8594	157.889
ENSMUSG00000021079	28	9	3	12	19.6507	12.824	3.87615	9.28757
ENSMUSG00000021087	15	1	10	17	10.5272	1.42489	12.9205	13.1574
ENSMUSG00000021094	67	29	36	69	47.0213	41.3217	46.5138	53.4035
ENSMUSG00000021096	150	50	29	64	105.272	71.2444	37.4695	49.5337
ENSMUSG00000021102	74	33	47	54	51.9339	47.0213	60.7264	41.794
ENSMUSG00000021103	33	19	34	44	23.1597	27.0729	43.9297	34.0544
ENSMUSG00000021109	224	85	222	306	157.205	121.115	286.835	236.833
ENSMUSG00000021111	466	261	91	99	327.043	371.896	117.577	76.6224
ENSMUSG00000021112	65	36	33	49	45.6177	51.2959	42.6377	37.9242
ENSMUSG00000021113	48	35	36	80	33.6869	49.871	46.5138	61.9171
ENSMUSG00000021114	145	60	41	78	101.762	85.4932	52.9741	60.3692
ENSMUSG00000021115	154	61	94	103	108.079	86.9181	121.453	79.7183
ENSMUSG00000021116	152	83	77	87	106.675	118.266	99.4879	67.3349
ENSMUSG00000021120	35	16	11	16	24.5634	22.7982	14.2126	12.3834
ENSMUSG00000021123	137	44	70	40	96.148	62.695	90.4435	30.9586
ENSMUSG00000021124	182	125	8	18	127.729	178.111	10.3364	13.9313
ENSMUSG00000021127	1679	873	589	368	1178.34	1243.93	761.018	284.819
ENSMUSG00000021131	89	35	23	64	62.4611	49.871	29.7172	49.5337
ENSMUSG00000021133	247	122	51	69	173.347	173.836	65.8946	53.4035
ENSMUSG00000021134	1832	433	41	87	1285.72	616.976	52.9741	67.3349
ENSMUSG00000021140	197	36	20	28	138.257	51.2959	25.841	21.671
ENSMUSG00000021143	117	60	10	17	82.1118	85.4932	12.9205	13.1574
ENSMUSG00000021144	179	88	49	55	125.624	125.39	63.3105	42.568
ENSMUSG00000021147	105	43	40	67	73.6901	61.2701	51.682	51.8556
ENSMUSG00000021149	160	87	83	152	112.29	123.965	107.24	117.642
ENSMUSG00000021156	537	106	91	150	376.872	151.038	117.577	116.095
ENSMUSG00000021171	131	73	88	172	91.9371	104.017	113.7	133.122
ENSMUSG00000021175	25	15	14	12	17.5453	21.3733	18.0887	9.28757
ENSMUSG00000021177	62	37	39	47	43.5122	52.7208	50.39	36.3763
ENSMUSG00000021178	246	117	88	55	172.645	166.712	113.7	42.568
ENSMUSG00000021179	71	31	52	67	49.8285	44.1715	67.1866	51.8556
ENSMUSG00000021180	70	36	59	65	49.1267	51.2959	76.231	50.3076
ENSMUSG00000021182	924	227	199	221	648.472	323.449	257.118	171.046
ENSMUSG00000021185	56	27	16	45	39.3014	38.4719	20.6728	34.8284
ENSMUSG00000021188	201	129	79	53	141.064	183.81	102.072	41.0201
ENSMUSG00000021189	80	49	18	51	56.1448	69.8195	23.2569	39.4722
ENSMUSG00000021190	369	187	316	441	258.968	266.454	408.288	341.318
ENSMUSG00000021192	174	22	74	108	122.115	31.3475	95.6117	83.5881
ENSMUSG00000021193	114	63	51	34	80.0063	89.7679	65.8946	26.3148
ENSMUSG00000021196	368	111	138	294	258.266	158.162	178.303	227.545
ENSMUSG00000021200	34	29	44	36	23.8615	41.3217	56.8502	27.8627
ENSMUSG00000021203	58	34	3	6	40.705	48.4462	3.87615	4.64378
ENSMUSG00000021215	66	37	33	75	46.3195	52.7208	42.6377	58.0473
ENSMUSG00000021218	856	234	294	987	600.749	333.424	379.863	763.902
ENSMUSG00000021222	26	8	26	29	18.2471	11.3991	33.5933	22.445
ENSMUSG00000021224	80	23	40	53	56.1448	32.7724	51.682	41.0201
ENSMUSG00000021226	30	20	68	76	21.0543	28.4977	87.8594	58.8212
ENSMUSG00000021235	46	20	31	44	32.2833	28.4977	40.0536	34.0544
ENSMUSG00000021236	175	100	51	43	122.817	142.489	65.8946	33.2804
ENSMUSG00000021238	46	25	11	37	32.2833	35.6222	14.2126	28.6367
ENSMUSG00000021240	30	19	7	22	21.0543	27.0729	9.04435	17.0272
ENSMUSG00000021241	39	13	30	31	27.3706	18.5235	38.7615	23.9929
ENSMUSG00000021242	353	90	49	72	247.739	128.24	63.3105	55.7254
ENSMUSG00000021243	65	26	62	84	45.6177	37.0471	80.1071	65.013
ENSMUSG00000021244	406	221	133	115	284.935	314.9	171.843	89.0058
ENSMUSG00000021245	36	24	8	27	25.2652	34.1973	10.3364	20.897
ENSMUSG00000021248	257	117	197	133	180.365	166.712	254.534	102.937
ENSMUSG00000021250	11	8	4	3	7.71991	11.3991	5.1682	2.32189
ENSMUSG00000021252	69	30	32	45	48.4249	42.7466	41.3456	34.8284
ENSMUSG00000021253	21	20	2	8	14.738	28.4977	2.5841	6.19171
ENSMUSG00000021254	192	93	61	24	134.748	132.514	78.8151	18.5751
ENSMUSG00000021257	48	19	17	24	33.6869	27.0729	21.9649	18.5751
ENSMUSG00000021258	143	89	73	69	100.359	126.815	94.3197	53.4035
ENSMUSG00000021262	693	231	407	529	486.354	329.149	525.864	409.427
ENSMUSG00000021264	183	73	288	188	128.431	104.017	372.11	145.505
ENSMUSG00000021265	9	11	11	8	6.31629	15.6738	14.2126	6.19171
ENSMUSG00000021266	278	31	118	239	195.103	44.1715	152.462	184.977
ENSMUSG00000021270	402	251	159	185	282.128	357.647	205.436	143.183
ENSMUSG00000021271	111	39	34	60	77.9009	55.5706	43.9297	46.4378
ENSMUSG00000021273	102	41	33	36	71.5846	58.4204	42.6377	27.8627
ENSMUSG00000021275	49	46	8	15	34.3887	65.5448	10.3364	11.6095
ENSMUSG00000021276	61	31	13	9	42.8104	44.1715	16.7967	6.96567
ENSMUSG00000021277	504	247	43	67	353.712	351.947	55.5582	51.8556
ENSMUSG00000021279	37	16	7	21	25.967	22.7982	9.04435	16.2532
ENSMUSG00000021282	647	204	175	356	454.071	290.677	226.109	275.531
ENSMUSG00000021285	231	119	85	77	162.118	169.562	109.824	59.5952
ENSMUSG00000021286	9	6	7	12	6.31629	8.54932	9.04435	9.28757
ENSMUSG00000021287	348	244	1	3	244.23	347.672	1.29205	2.32189
ENSMUSG00000021288	235	109	90	59	164.925	155.313	116.285	45.6639
ENSMUSG00000021290	31	15	24	54	21.7561	21.3733	31.0092	41.794
ENSMUSG00000021298	303	62	115	216	212.648	88.343	148.586	167.176
ENSMUSG00000021302	72	38	21	35	50.5303	54.1457	27.1331	27.0887
ENSMUSG00000021306	151	92	6	7	105.973	131.09	7.7523	5.41775
ENSMUSG00000021311	139	59	92	33	97.5516	84.0683	118.869	25.5408
ENSMUSG00000021313	18	24	5	4	12.6326	34.1973	6.46025	3.09586
ENSMUSG00000021326	241	117	116	100	169.136	166.712	149.878	77.3964
ENSMUSG00000021327	192	63	19	44	134.748	89.7679	24.549	34.0544
ENSMUSG00000021338	106	72	21	27	74.3919	102.592	27.1331	20.897
ENSMUSG00000021339	53	18	21	32	37.1959	25.648	27.1331	24.7668
ENSMUSG00000021356	387	210	186	246	271.6	299.226	240.321	190.395
ENSMUSG00000021357	183	95	117	130	128.431	135.364	151.17	100.615
ENSMUSG00000021361	94	32	67	61	65.9701	45.5964	86.5674	47.2118
ENSMUSG00000021365	816	437	280	302	572.677	622.676	361.774	233.737
ENSMUSG00000021366	394	169	104	85	276.513	240.806	134.373	65.7869
ENSMUSG00000021368	10	3	2	8	7.0181	4.27466	2.5841	6.19171
ENSMUSG00000021371	58	49	32	43	40.705	69.8195	41.3456	33.2804
ENSMUSG00000021374	334	182	185	243	234.405	259.329	239.029	188.073
ENSMUSG00000021375	13	8	2	7	9.12353	11.3991	2.5841	5.41775
ENSMUSG00000021377	225	118	125	130	157.907	168.137	161.506	100.615
ENSMUSG00000021384	65	51	125	161	45.6177	72.6692	161.506	124.608
ENSMUSG00000021385	36	14	10	19	25.2652	19.9484	12.9205	14.7053
ENSMUSG00000021392	120	77	46	51	84.2172	109.716	59.4343	39.4722
ENSMUSG00000021395	212	109	41	80	148.784	155.313	52.9741	61.9171
ENSMUSG00000021400	149	35	78	108	104.57	49.871	100.78	83.5881
ENSMUSG00000021408	58	29	58	145	40.705	41.3217	74.9389	112.225
ENSMUSG00000021411	361	135	85	72	253.353	192.36	109.824	55.7254
ENSMUSG00000021413	459	218	133	220	322.131	310.625	171.843	170.272
ENSMUSG00000021417	85	33	14	22	59.6539	47.0213	18.0887	17.0272
ENSMUSG00000021418	14	6	6	12	9.82534	8.54932	7.7523	9.28757
ENSMUSG00000021420	49	18	18	26	34.3887	25.648	23.2569	20.1231
ENSMUSG00000021423	431	182	279	305	302.48	259.329	360.482	236.059
ENSMUSG00000021427	201	56	104	250	141.064	79.7937	134.373	193.491
ENSMUSG00000021428	136	60	32	90	95.4462	85.4932	41.3456	69.6567
ENSMUSG00000021431	100	46	10	18	70.181	65.5448	12.9205	13.9313
ENSMUSG00000021432	37	23	9	19	25.967	32.7724	11.6285	14.7053
ENSMUSG00000021451	1148	609	579	592	805.678	867.756	748.097	458.187
ENSMUSG00000021453	69	24	15	26	48.4249	34.1973	19.3808	20.1231
ENSMUSG00000021457	4334	2742	1174	811	3041.64	3907.04	1516.87	627.685
ENSMUSG00000021458	25	13	8	9	17.5453	18.5235	10.3364	6.96567
ENSMUSG00000021460	60	32	17	29	42.1086	45.5964	21.9649	22.445
ENSMUSG00000021461	40	29	12	23	28.0724	41.3217	15.5046	17.8012
ENSMUSG00000021466	58	21	14	35	40.705	29.9226	18.0887	27.0887
ENSMUSG00000021468	116	63	75	96	81.41	89.7679	96.9038	74.3005
ENSMUSG00000021470	71	40	29	35	49.8285	56.9955	37.4695	27.0887
ENSMUSG00000021474	92	38	29	64	64.5665	54.1457	37.4695	49.5337
ENSMUSG00000021476	47	21	9	7	32.9851	29.9226	11.6285	5.41775
ENSMUSG00000021477	17	1	17	34	11.9308	1.42489	21.9649	26.3148
ENSMUSG00000021481	119	37	15	22	83.5154	52.7208	19.3808	17.0272
ENSMUSG00000021482	29	14	12	44	20.3525	19.9484	15.5046	34.0544
ENSMUSG00000021483	4	4	1	3	2.80724	5.69955	1.29205	2.32189
ENSMUSG00000021484	419	233	295	182	294.058	331.999	381.155	140.861
ENSMUSG00000021485	31	29	2	2	21.7561	41.3217	2.5841	1.54793
ENSMUSG00000021486	246	31	30	48	172.645	44.1715	38.7615	37.1503
ENSMUSG00000021488	867	476	190	160	608.469	678.246	245.49	123.834
ENSMUSG00000021493	110	67	33	49	77.1991	95.4674	42.6377	37.9242
ENSMUSG00000021494	297	139	123	85	208.438	198.059	158.922	65.7869
ENSMUSG00000021495	493	234	16	19	345.992	333.424	20.6728	14.7053
ENSMUSG00000021496	32	14	12	29	22.4579	19.9484	15.5046	22.445
ENSMUSG00000021497	56	37	38	66	39.3014	52.7208	49.0979	51.0816
ENSMUSG00000021500	592	295	225	215	415.472	420.342	290.711	166.402
ENSMUSG00000021501	70	40	21	29	49.1267	56.9955	27.1331	22.445
ENSMUSG00000021504	88	38	20	24	61.7593	54.1457	25.841	18.5751
ENSMUSG00000021510	26	13	10	26	18.2471	18.5235	12.9205	20.1231
ENSMUSG00000021514	39	33	26	54	27.3706	47.0213	33.5933	41.794
ENSMUSG00000021518	138	74	27	68	96.8498	105.442	34.8854	52.6295
ENSMUSG00000021519	90	77	25	72	63.1629	109.716	32.3013	55.7254
ENSMUSG00000021520	139	53	6	33	97.5516	75.519	7.7523	25.5408
ENSMUSG00000021532	16	11	10	16	11.229	15.6738	12.9205	12.3834
ENSMUSG00000021537	82	44	78	126	57.5484	62.695	100.78	97.5194
ENSMUSG00000021540	130	43	15	24	91.2353	61.2701	19.3808	18.5751
ENSMUSG00000021546	1772	795	870	925	1243.61	1132.79	1124.08	715.917
ENSMUSG00000021548	143	93	24	62	100.359	132.514	31.0092	47.9858
ENSMUSG00000021549	154	51	29	74	108.079	72.6692	37.4695	57.2733
ENSMUSG00000021550	48	29	66	40	33.6869	41.3217	85.2753	30.9586
ENSMUSG00000021555	107	50	37	52	75.0937	71.2444	47.8059	40.2461
ENSMUSG00000021556	55	31	20	39	38.5996	44.1715	25.841	30.1846
ENSMUSG00000021557	137	74	12	23	96.148	105.442	15.5046	17.8012
ENSMUSG00000021569	3	6	6	8	2.10543	8.54932	7.7523	6.19171
ENSMUSG00000021572	21	11	26	22	14.738	15.6738	33.5933	17.0272
ENSMUSG00000021576	80	62	36	65	56.1448	88.343	46.5138	50.3076
ENSMUSG00000021577	822	408	524	500	576.888	581.354	677.034	386.982
ENSMUSG00000021578	71	40	11	34	49.8285	56.9955	14.2126	26.3148
ENSMUSG00000021583	150	36	190	421	105.272	51.2959	245.49	325.839
ENSMUSG00000021585	257	136	164	202	180.365	193.785	211.896	156.341
ENSMUSG00000021591	17	11	23	27	11.9308	15.6738	29.7172	20.897
ENSMUSG00000021592	18	13	13	46	12.6326	18.5235	16.7967	35.6023
ENSMUSG00000021595	254	141	152	120	178.26	200.909	196.392	92.8757
ENSMUSG00000021596	5	3	3	5	3.50905	4.27466	3.87615	3.86982
ENSMUSG00000021597	54	13	25	56	37.8977	18.5235	32.3013	43.342
ENSMUSG00000021598	72	36	19	48	50.5303	51.2959	24.549	37.1503
ENSMUSG00000021606	49	23	40	65	34.3887	32.7724	51.682	50.3076
[truncated: 7,912 more rows]

## Sheet: xtail(SampleSize1)
Ensembl_ID	log2FC_TE_v1	pvalue_v1	log2FC_TE_v2	pvalue_v2	pvalue_final	pvalue.adjust	log2FC_TE_final	CI(95%)			Final p-value determined by
ENSMUSG00000000001	0.144084	0.693723	0.140941	0.682228	0.693723	0.905404	0.144084	[-0.58,0.87]			log2FC	log2R
ENSMUSG00000000028	-0.0437809	0.922574	-0.0212787	0.994	0.994	0.999966	-0.0212787	[-1.19,1.25]			4439	5471
ENSMUSG00000000056	0.0493528	0.931668	0.0416274	0.946148	0.946148	0.995077	0.0416274	[-1.02,1.07]
ENSMUSG00000000078	-0.411167	0.387063	-0.419425	0.295393	0.387063	0.726081	-0.411167	[-1.34,0.52]
ENSMUSG00000000085	-0.274337	0.481189	-0.260311	0.612436	0.612436	0.868674	-0.260311	[-1.21,0.74]
ENSMUSG00000000088	0.466451	0.422288	0.45257	0.229442	0.422288	0.750175	0.466451	[-0.69,1.73]
ENSMUSG00000000120	-0.95103	0.0241657	-0.945099	0.02154	0.0241657	0.153909	-0.95103	[-1.81,-0.12]
ENSMUSG00000000131	-0.435922	0.261381	-0.44144	0.259683	0.261381	0.612505	-0.435922	[-1.2,0.33]
ENSMUSG00000000134	-0.438912	0.182646	-0.429193	0.312407	0.312407	0.664526	-0.429193	[-1.24,0.41]
ENSMUSG00000000148	-0.569599	0.30546	-0.579922	0.168825	0.30546	0.656892	-0.569599	[-1.64,0.53]
ENSMUSG00000000149	-0.316502	0.442224	-0.298594	0.609164	0.609164	0.867067	-0.298594	[-1.36,0.84]
ENSMUSG00000000168	-0.219151	0.773525	-0.232837	0.60459	0.773525	0.938685	-0.219151	[-1.59,1.24]
ENSMUSG00000000171	-0.0558116	0.965441	-0.0696803	0.871622	0.965441	0.999586	-0.0558116	[-1.54,1.57]
ENSMUSG00000000184	-0.0798852	0.859053	-0.0853609	0.825709	0.859053	0.97016	-0.0798852	[-0.96,0.81]
ENSMUSG00000000194	0.0535156	0.905579	0.0495105	0.908973	0.908973	0.983398	0.0495105	[-0.79,0.89]
ENSMUSG00000000244	0.513383	0.297473	0.504981	0.256945	0.297473	0.647933	0.513383	[-0.45,1.5]
ENSMUSG00000000275	-0.105434	0.702096	-0.107871	0.683438	0.702096	0.908882	-0.105434	[-0.64,0.43]
ENSMUSG00000000276	0.209257	0.544098	0.228393	0.649114	0.649114	0.885806	0.228393	[-0.8,1.36]
ENSMUSG00000000278	-0.074446	0.845534	-0.0798651	0.802014	0.845534	0.965718	-0.074446	[-0.83,0.68]
ENSMUSG00000000282	-1.20094	0.0112755	-1.20615	0.0106681	0.0112755	0.0876397	-1.20094	[-2.16,-0.27]
ENSMUSG00000000290	0.221306	0.506246	0.215052	0.431694	0.506246	0.808109	0.221306	[-0.44,0.89]
ENSMUSG00000000295	-0.792144	0.0694024	-0.782172	0.0885187	0.0885187	0.340272	-0.782172	[-1.64,0.12]
ENSMUSG00000000320	-0.876486	0.108616	-0.852755	0.203539	0.203539	0.539034	-0.852755	[-2.03,0.47]
ENSMUSG00000000325	0.375883	0.504236	0.414624	0.564321	0.564321	0.843778	0.414624	[-1.09,2.28]
ENSMUSG00000000326	-0.258189	0.48042	-0.247241	0.585825	0.585825	0.852626	-0.247241	[-1.1,0.64]
ENSMUSG00000000339	-1.0632	0.00468221	-1.05566	0.0113187	0.0113187	0.0879058	-1.05566	[-1.85,-0.24]
ENSMUSG00000000340	-0.307371	0.422782	-0.295675	0.524006	0.524006	0.81894	-0.295675	[-1.15,0.61]
ENSMUSG00000000346	-0.257091	0.356851	-0.259724	0.343378	0.356851	0.704666	-0.257091	[-0.8,0.29]
ENSMUSG00000000355	1.59204	0.00182833	1.60198	0.000134566	0.00182833	0.0213675	1.59204	[0.61,2.52]
ENSMUSG00000000374	0.750383	0.111851	0.745322	0.102316	0.111851	0.391399	0.750383	[-0.18,1.69]
ENSMUSG00000000378	0.276675	0.439243	0.269757	0.421141	0.439243	0.762974	0.276675	[-0.43,0.99]
ENSMUSG00000000384	0.0590336	0.933206	0.0502879	0.949237	0.949237	0.995546	0.0502879	[-1.2,1.24]
ENSMUSG00000000386	-0.740195	0.280147	-0.695109	0.515071	0.515071	0.812278	-0.695109	[-2.56,1.41]
ENSMUSG00000000399	0.0178324	0.959798	0.00801027	0.985127	0.985127	0.999966	0.00801027	[-0.73,0.74]
ENSMUSG00000000409	-0.601717	0.0769067	-0.589497	0.197738	0.197738	0.531053	-0.589497	[-1.45,0.31]
ENSMUSG00000000420	0.713892	0.0491545	0.708621	0.0546527	0.0546527	0.256808	0.708621	[-0.01,1.43]
ENSMUSG00000000439	0.302896	0.449077	0.317781	0.503248	0.503248	0.806363	0.317781	[-0.62,1.33]
ENSMUSG00000000441	-0.505131	0.203017	-0.508131	0.245311	0.245311	0.595111	-0.508131	[-1.38,0.35]
ENSMUSG00000000486	-0.0826361	0.772441	-0.0867507	0.73588	0.772441	0.938685	-0.0826361	[-0.63,0.48]
ENSMUSG00000000530	1.83018	0.117255	1.91076	0.0777596	0.117255	0.402912	1.83018	[-0.49,3.91]
ENSMUSG00000000531	-2.43923	0.00396629	-2.40513	0.00570897	0.00570897	0.0531229	-2.40513	[-4.09,-0.71]
ENSMUSG00000000532	0.412483	0.466472	0.397823	0.406432	0.466472	0.781366	0.412483	[-0.71,1.57]
ENSMUSG00000000538	-0.335304	0.515694	-0.298006	0.757453	0.757453	0.933511	-0.298006	[-1.8,1.46]
ENSMUSG00000000552	-0.771077	0.0205787	-0.764384	0.0469018	0.0469018	0.236538	-0.764384	[-1.5,-0.01]
ENSMUSG00000000561	-0.0399929	0.948532	-0.0505532	0.909215	0.948532	0.995473	-0.0399929	[-1.17,1.11]
ENSMUSG00000000563	0.130281	0.761311	0.124648	0.76525	0.76525	0.936215	0.124648	[-0.69,0.93]
ENSMUSG00000000568	0.338867	0.262137	0.335732	0.24141	0.262137	0.613262	0.338867	[-0.25,0.94]
ENSMUSG00000000581	-0.417828	0.340874	-0.405578	0.401669	0.401669	0.736864	-0.405578	[-1.3,0.54]
ENSMUSG00000000594	0.168519	0.581987	0.163731	0.553639	0.581987	0.850537	0.168519	[-0.44,0.78]
ENSMUSG00000000600	0.457736	0.437962	0.449273	0.409974	0.437962	0.761893	0.457736	[-0.71,1.64]
ENSMUSG00000000605	0.463815	0.401032	0.452145	0.340222	0.401032	0.736356	0.463815	[-0.62,1.59]
ENSMUSG00000000617	-3.99956	0.000223561	-3.92373	0.0118434	0.0118434	0.0911109	-3.92373	[-6.57,-0.93]
ENSMUSG00000000628	-1.18163	0.002975	-1.1682	0.0202089	0.0202089	0.135318	-1.1682	[-2.09,-0.19]
ENSMUSG00000000631	-0.285649	0.348697	-0.288608	0.328552	0.348697	0.696972	-0.285649	[-0.88,0.31]
ENSMUSG00000000673	-0.0274095	0.947582	-0.0354833	0.9315	0.947582	0.995473	-0.0274095	[-0.99,0.92]
ENSMUSG00000000682	0.446178	0.101404	0.441846	0.0545907	0.101404	0.368975	0.446178	[-0.09,0.99]
ENSMUSG00000000686	0.473291	0.637263	0.692786	0.622059	0.637263	0.87883	0.473291	[-1.67,3.01]
ENSMUSG00000000693	0.10987	0.772162	0.10803	0.980682	0.980682	0.999966	0.10803	[-11.88,12.05]
ENSMUSG00000000708	0.628739	0.222419	0.670985	0.373597	0.373597	0.716675	0.670985	[-0.84,2.53]
ENSMUSG00000000711	-0.068195	0.889037	-0.0743945	0.885057	0.889037	0.978929	-0.068195	[-1.21,1.02]
ENSMUSG00000000732	-0.00408376	0.992882	-0.00680627	0.978793	0.992882	0.999966	-0.00408376	[-0.54,0.54]
ENSMUSG00000000738	-0.327313	0.511388	-0.334968	0.464761	0.511388	0.810856	-0.327313	[-1.31,0.65]
ENSMUSG00000000740	-0.562582	0.0594196	-0.563769	0.102994	0.102994	0.371423	-0.563769	[-1.24,0.11]
ENSMUSG00000000743	0.265848	0.486696	0.262162	0.482134	0.486696	0.796293	0.265848	[-0.49,1.03]
ENSMUSG00000000751	0.729191	0.055392	0.720695	0.0139645	0.055392	0.258565	0.729191	[-0.02,1.49]
ENSMUSG00000000759	-0.21309	0.68636	-0.216612	0.68911	0.68911	0.903198	-0.216612	[-1.33,0.87]
ENSMUSG00000000776	0.314125	0.499753	0.334427	0.567279	0.567279	0.84547	0.334427	[-0.84,1.62]
ENSMUSG00000000787	0.307751	0.282999	0.304557	0.280774	0.282999	0.635509	0.307751	[-0.26,0.88]
ENSMUSG00000000791	-0.328398	0.666928	-0.278391	0.826847	0.826847	0.957228	-0.278391	[-1.81,1.77]
ENSMUSG00000000804	1.02376	0.00204975	1.03742	0.0177491	0.0177491	0.123956	1.03742	[0.18,1.96]
ENSMUSG00000000811	-1.74629	0.00313463	-1.72556	0.00436965	0.00436965	0.0434771	-1.72556	[-2.81,-0.55]
ENSMUSG00000000823	-0.3689	0.58181	-0.379366	0.528857	0.58181	0.850537	-0.3689	[-1.79,0.97]
ENSMUSG00000000826	0.505086	0.304974	0.501504	0.38565	0.38565	0.726081	0.501504	[-0.64,1.61]
ENSMUSG00000000827	0.645533	0.0451398	0.652738	0.0745927	0.0745927	0.309346	0.652738	[-0.07,1.4]
ENSMUSG00000000838	0.950873	0.103798	0.938689	0.0568338	0.103798	0.373097	0.950873	[-0.2,2.15]
ENSMUSG00000000861	0.0260077	0.924801	0.0217755	0.939636	0.939636	0.994106	0.0217755	[-0.55,0.59]
ENSMUSG00000000876	0.709159	0.123313	0.728989	0.190896	0.190896	0.524137	0.728989	[-0.37,1.94]
ENSMUSG00000000881	-1.38146	0.013457	-1.35193	0.0718394	0.0718394	0.303206	-1.35193	[-2.69,0.13]
ENSMUSG00000000884	1.02492	0.186718	1.06777	0.182345	0.186718	0.518458	1.02492	[-0.51,2.48]
ENSMUSG00000000901	0.69154	0.287465	0.734115	0.329955	0.329955	0.680936	0.734115	[-0.77,2.77]
ENSMUSG00000000902	0.317357	0.436612	0.309003	0.355546	0.436612	0.761667	0.317357	[-0.49,1.14]
ENSMUSG00000000903	1.36658	0.0300234	1.34958	0.000245843	0.0300234	0.177885	1.36658	[0.13,2.79]
ENSMUSG00000000915	-0.403473	0.158088	-0.407269	0.165329	0.165329	0.489993	-0.407269	[-0.99,0.17]
ENSMUSG00000000916	-0.553678	0.338599	-0.557502	0.422684	0.422684	0.750175	-0.557502	[-2,0.82]
ENSMUSG00000000934	-1.40119	0.0591335	-1.35843	0.167757	0.167757	0.494048	-1.35843	[-3.14,0.59]
ENSMUSG00000000958	-0.589186	0.263581	-0.555173	0.510809	0.510809	0.810856	-0.555173	[-2.01,1.1]
ENSMUSG00000000959	-0.790432	0.0812428	-0.794438	0.0614711	0.0812428	0.32399	-0.790432	[-1.69,0.1]
ENSMUSG00000000976	0.210095	0.66956	0.200187	0.645535	0.66956	0.893439	0.210095	[-0.77,1.21]
ENSMUSG00000001016	0.420441	0.410474	0.409873	0.312263	0.410474	0.741733	0.420441	[-0.59,1.47]
ENSMUSG00000001017	-0.252472	0.584241	-0.260388	0.571511	0.584241	0.851897	-0.252472	[-1.19,0.66]
ENSMUSG00000001018	0.2508	0.712978	0.248074	0.746588	0.746588	0.927921	0.248074	[-1.24,1.68]
ENSMUSG00000001020	1.39525	0.185992	1.41202	0.00599288	0.185992	0.517687	1.39525	[-0.72,3.14]
ENSMUSG00000001025	1.04653	0.129436	1.06325	0.0413737	0.129436	0.428285	1.04653	[-0.32,2.3]
ENSMUSG00000001027	-0.0816214	0.884592	-0.0902131	0.862588	0.884592	0.978334	-0.0816214	[-1.33,1.12]
ENSMUSG00000001029	-0.356532	0.489691	-0.366554	0.239931	0.489691	0.79821	-0.356532	[-1.33,0.66]
ENSMUSG00000001034	-0.374526	0.325838	-0.360256	0.481294	0.481294	0.792013	-0.360256	[-1.31,0.64]
ENSMUSG00000001052	-0.0719203	0.859547	-0.0745499	0.847357	0.859547	0.97016	-0.0719203	[-0.86,0.72]
ENSMUSG00000001053	0.282703	0.439152	0.290416	0.470534	0.470534	0.784688	0.290416	[-0.51,1.12]
ENSMUSG00000001054	-0.285717	0.576265	-0.290214	0.539728	0.576265	0.848892	-0.285717	[-1.29,0.72]
ENSMUSG00000001056	0.479169	0.46876	0.472664	0.470917	0.470917	0.784688	0.472664	[-0.82,1.72]
ENSMUSG00000001062	-0.147823	0.733349	-0.114742	0.917013	0.917013	0.986421	-0.114742	[-1.43,1.44]
ENSMUSG00000001065	-0.939967	0.0836385	-0.947508	0.127044	0.127044	0.423451	-0.947508	[-2.28,0.27]
ENSMUSG00000001082	-0.983476	0.128695	-0.992799	0.0346451	0.128695	0.426688	-0.983476	[-2.24,0.29]
ENSMUSG00000001098	0.243926	0.568746	0.235965	0.543978	0.568746	0.84551	0.243926	[-0.6,1.1]
ENSMUSG00000001100	0.78086	0.0477232	0.797759	0.102609	0.102609	0.370574	0.797759	[-0.16,1.85]
ENSMUSG00000001105	-0.0864134	0.81979	-0.0659941	0.931466	0.931466	0.991399	-0.0659941	[-1.1,1.09]
ENSMUSG00000001120	2.84144	0.03169	2.91937	0.0113038	0.03169	0.184019	2.84144	[0.26,5.37]
ENSMUSG00000001123	0.349429	0.425779	0.339569	0.295907	0.425779	0.751732	0.349429	[-0.52,1.25]
ENSMUSG00000001127	-0.291085	0.502817	-0.299059	0.492678	0.502817	0.806363	-0.291085	[-1.16,0.57]
ENSMUSG00000001128	-0.435259	0.450965	-0.444451	0.254388	0.450965	0.770263	-0.435259	[-1.53,0.7]
ENSMUSG00000001134	0.236331	0.656208	0.253835	0.620308	0.656208	0.889129	0.236331	[-0.8,1.23]
ENSMUSG00000001138	-0.861168	0.0136214	-0.857788	0.0152941	0.0152941	0.11055	-0.857788	[-1.54,-0.16]
ENSMUSG00000001143	0.475357	0.200089	0.503566	0.40606	0.40606	0.739117	0.503566	[-0.71,2]
ENSMUSG00000001150	-0.0790596	0.837378	-0.0833504	0.807694	0.837378	0.962917	-0.0790596	[-0.83,0.67]
ENSMUSG00000001151	-0.276109	0.452987	-0.279606	0.428466	0.452987	0.771986	-0.276109	[-0.99,0.45]
ENSMUSG00000001156	0.633863	0.112758	0.6597	0.255925	0.255925	0.607397	0.6597	[-0.48,2]
ENSMUSG00000001157	0.908557	0.027833	0.922557	0.059565	0.059565	0.270651	0.922557	[-0.04,1.95]
ENSMUSG00000001158	0.0653851	0.911648	0.0542534	0.916777	0.916777	0.986381	0.0542534	[-0.92,1]
ENSMUSG00000001166	0.685215	0.221523	0.759176	0.420073	0.420073	0.748081	0.759176	[-1.21,3.93]
ENSMUSG00000001173	1.41121	0.0355136	1.44063	0.0400322	0.0400322	0.213634	1.44063	[0.06,3.12]
ENSMUSG00000001175	-0.0399538	0.88052	-0.0432363	0.859403	0.88052	0.977819	-0.0399538	[-0.54,0.47]
ENSMUSG00000001211	0.374899	0.430856	0.370345	0.475725	0.475725	0.788403	0.370345	[-0.65,1.37]
ENSMUSG00000001227	1.5985	0.119377	1.69613	0.157056	0.157056	0.478371	1.69613	[-0.67,5.02]
ENSMUSG00000001228	-0.316403	0.406395	-0.309203	0.473247	0.473247	0.786497	-0.309203	[-1.13,0.54]
ENSMUSG00000001229	-0.531449	0.237949	-0.537953	0.164589	0.237949	0.58513	-0.531449	[-1.41,0.35]
ENSMUSG00000001247	-1.03549	0.309108	-0.915073	0.617013	0.617013	0.871055	-0.915073	[-3.72,2.65]
ENSMUSG00000001248	-0.318722	0.445721	-0.324781	0.438024	0.445721	0.767122	-0.318722	[-1.14,0.5]
ENSMUSG00000001270	1.97457	0.0136765	1.99931	0.00155723	0.0136765	0.101676	1.97457	[0.42,3.39]
ENSMUSG00000001280	0.502176	0.102172	0.49872	0.0904275	0.102172	0.370211	0.502176	[-0.1,1.11]
ENSMUSG00000001281	-0.0875001	0.766953	-0.0924862	0.72174	0.766953	0.936484	-0.0875001	[-0.66,0.49]
ENSMUSG00000001285	0.135293	0.813989	0.120106	0.803171	0.813989	0.953358	0.135293	[-1.06,1.39]
ENSMUSG00000001288	-3.00071	0.113441	-2.72731	0.367045	0.367045	0.710572	-2.72731	[-7.48,3.54]
ENSMUSG00000001289	0.71886	0.119606	0.713613	0.129985	0.129985	0.428738	0.713613	[-0.21,1.63]
ENSMUSG00000001300	-0.570014	0.622482	-0.452847	0.833579	0.833579	0.961001	-0.452847	[-3.25,3.12]
ENSMUSG00000001305	0.118834	0.802061	0.124005	0.771583	0.802061	0.948997	0.118834	[-0.8,1.02]
ENSMUSG00000001323	-0.3475	0.803682	-0.402881	0.824654	0.824654	0.956163	-0.402881	[-4.76,3.67]
ENSMUSG00000001348	0.178715	0.53607	0.176887	0.534523	0.53607	0.825538	0.178715	[-0.39,0.75]
ENSMUSG00000001366	-0.34884	0.401819	-0.324369	0.640721	0.640721	0.880222	-0.324369	[-1.51,1.01]
ENSMUSG00000001376	0.934312	0.00685854	0.950575	0.0396549	0.0396549	0.212192	0.950575	[0.04,1.96]
ENSMUSG00000001379	-0.106152	0.805685	-0.0786986	0.938173	0.938173	0.993746	-0.0786986	[-1.3,1.32]
ENSMUSG00000001380	-0.0293275	0.953888	-0.0363893	0.920238	0.953888	0.997247	-0.0293275	[-0.96,0.92]
ENSMUSG00000001383	0.918366	0.0469332	0.912646	0.0368731	0.0469332	0.236576	0.918366	[0.01,1.84]
ENSMUSG00000001403	-0.76886	0.445309	-0.720565	0.465294	0.465294	0.780346	-0.720565	[-2.51,1.23]
ENSMUSG00000001415	-0.108848	0.81758	-0.116203	0.800221	0.81758	0.954111	-0.108848	[-1.07,0.84]
ENSMUSG00000001416	0.394792	0.178141	0.391832	0.136616	0.178141	0.507972	0.394792	[-0.18,0.97]
ENSMUSG00000001418	-0.149229	0.735726	-0.15802	0.657419	0.735726	0.922739	-0.149229	[-1,0.72]
ENSMUSG00000001419	-0.348087	0.303799	-0.352146	0.343465	0.343465	0.691389	-0.352146	[-1.1,0.38]
ENSMUSG00000001424	-0.441008	0.189554	-0.445963	0.112231	0.189554	0.522667	-0.441008	[-1.1,0.22]
ENSMUSG00000001436	0.791718	0.103907	0.821296	0.21585	0.21585	0.556525	0.821296	[-0.48,2.46]
ENSMUSG00000001440	0.0778515	0.783577	0.0735711	0.79266	0.79266	0.946412	0.0735711	[-0.48,0.63]
ENSMUSG00000001441	0.417842	0.430621	0.413435	0.423405	0.430621	0.756799	0.417842	[-0.63,1.47]
ENSMUSG00000001444	-1.92579	0.000564805	-1.90423	0.00323797	0.00323797	0.034064	-1.90423	[-3.06,-0.65]
ENSMUSG00000001445	-0.255401	0.43838	-0.247657	0.530643	0.530643	0.822589	-0.247657	[-1,0.53]
ENSMUSG00000001467	0.109138	0.853664	0.094524	0.84282	0.853664	0.968306	0.109138	[-1.27,1.62]
ENSMUSG00000001472	-0.182717	0.573423	-0.187109	0.572775	0.573423	0.847875	-0.182717	[-0.81,0.46]
ENSMUSG00000001473	-4.56771	6.71642e-06	-4.5831	0.000420497	0.000420497	0.00658656	-4.5831	[-7.22,-2.1]
ENSMUSG00000001482	0.75233	0.0831645	0.77538	0.173983	0.173983	0.5016	0.77538	[-0.34,2.03]
ENSMUSG00000001507	-1.11546	0.323437	-0.991972	0.585771	0.585771	0.852626	-0.991972	[-3.8,2.57]
ENSMUSG00000001517	-2.99124	0.0191845	-2.94086	0.0884197	0.0884197	0.340155	-2.94086	[-6.22,0.48]
ENSMUSG00000001518	0.0334346	0.92847	0.0417089	0.915382	0.92847	0.990435	0.0334346	[-0.72,0.79]
ENSMUSG00000001521	-0.764809	0.235937	-0.726525	0.420785	0.420785	0.748783	-0.726525	[-2.26,1.05]
ENSMUSG00000001524	0.354885	0.365675	0.363473	0.373092	0.373092	0.716218	0.363473	[-0.44,1.2]
ENSMUSG00000001525	-0.118311	0.666213	-0.122453	0.614443	0.666213	0.892185	-0.118311	[-0.65,0.42]
ENSMUSG00000001542	0.318915	0.349312	0.336526	0.493134	0.493134	0.801259	0.336526	[-0.64,1.41]
ENSMUSG00000001552	0.823584	0.409389	0.841011	0.152867	0.409389	0.741093	0.823584	[-1.17,2.58]
ENSMUSG00000001569	-0.249819	0.617283	-0.254298	0.520761	0.617283	0.871158	-0.249819	[-1.23,0.73]
ENSMUSG00000001576	0.124532	0.751576	0.137064	0.761638	0.761638	0.934997	0.137064	[-0.79,1.13]
ENSMUSG00000001588	-0.215842	0.430565	-0.218809	0.459733	0.459733	0.776803	-0.218809	[-0.8,0.36]
ENSMUSG00000001627	1.12809	0.0406893	1.15725	0.0883912	0.0883912	0.340155	1.15725	[-0.18,2.81]
ENSMUSG00000001630	-0.181249	0.760154	-0.140686	0.902485	0.902485	0.981812	-0.140686	[-1.75,1.69]
ENSMUSG00000001632	-0.256166	0.548248	-0.261068	0.546881	0.548248	0.833143	-0.256166	[-1.1,0.58]
ENSMUSG00000001642	-0.16449	0.719921	-0.171981	0.669696	0.719921	0.917373	-0.16449	[-1.06,0.74]
ENSMUSG00000001666	2.01937	0.00253128	2.04045	0.000568158	0.00253128	0.0278413	2.01937	[0.73,3.25]
ENSMUSG00000001674	-0.0457244	0.939063	-0.0538199	0.893523	0.939063	0.993949	-0.0457244	[-1.11,1.04]
ENSMUSG00000001687	1.12268	0.029482	1.12649	0.0622682	0.0622682	0.278211	1.12649	[-0.06,2.32]
ENSMUSG00000001700	0.627951	0.21525	0.623322	0.243907	0.243907	0.59362	0.623322	[-0.43,1.66]
ENSMUSG00000001707	0.529673	0.227305	0.544316	0.277498	0.277498	0.63059	0.544316	[-0.44,1.6]
ENSMUSG00000001729	0.043639	0.928492	0.0391246	0.944201	0.944201	0.995077	0.0391246	[-0.96,1.01]
ENSMUSG00000001741	-0.149518	0.561764	-0.153261	0.517496	0.561764	0.842477	-0.149518	[-0.65,0.36]
ENSMUSG00000001750	-0.0459471	0.916509	-0.0507002	0.912874	0.916509	0.986324	-0.0459471	[-0.99,0.88]
ENSMUSG00000001751	-0.625469	0.351678	-0.633745	0.144437	0.351678	0.700638	-0.625469	[-1.93,0.7]
ENSMUSG00000001755	0.184977	0.610415	0.193267	0.621678	0.621678	0.872849	0.193267	[-0.58,1]
ENSMUSG00000001767	0.735586	0.130339	0.726277	0.0599871	0.130339	0.428946	0.735586	[-0.22,1.72]
ENSMUSG00000001768	-0.208686	0.842797	-0.0196616	0.860443	0.860443	0.97016	-0.0196616	[-2.93,5.39]
ENSMUSG00000001774	0.351502	0.479744	0.346598	0.434541	0.479744	0.791314	0.351502	[-0.63,1.35]
ENSMUSG00000001783	0.0682382	0.821087	0.0657113	0.833143	0.833143	0.960611	0.0657113	[-0.55,0.68]
ENSMUSG00000001785	-0.0436076	0.950654	-0.0531309	0.900908	0.950654	0.99577	-0.0436076	[-1.28,1.23]
ENSMUSG00000001786	0.643887	0.0989998	0.654408	0.12916	0.12916	0.427656	0.654408	[-0.19,1.54]
ENSMUSG00000001794	-0.254436	0.473028	-0.260298	0.378777	0.473028	0.786307	-0.254436	[-0.94,0.44]
ENSMUSG00000001829	-0.096792	0.818958	-0.0852464	0.87209	0.87209	0.974392	-0.0852464	[-1.02,0.89]
ENSMUSG00000001833	0.303451	0.39939	0.299289	0.305871	0.39939	0.73513	0.303451	[-0.4,1.01]
ENSMUSG00000001844	-0.0512968	0.913845	-0.0168255	0.977971	0.977971	0.999966	-0.0168255	[-1.34,1.55]
ENSMUSG00000001847	0.969299	0.0121344	0.961599	0.00179787	0.0121344	0.0928584	0.969299	[0.21,1.75]
ENSMUSG00000001855	-0.207993	0.598159	-0.21357	0.525336	0.598159	0.860604	-0.207993	[-0.98,0.57]
ENSMUSG00000001870	-0.0190265	0.941269	0	0.983866	0.983866	0.999966	0	[-1.11,1.18]
ENSMUSG00000001891	0.163512	0.813706	0.152875	0.762202	0.813706	0.953358	0.163512	[-1.31,1.73]
ENSMUSG00000001909	-0.859889	0.132429	-0.86911	0.134772	0.134772	0.437762	-0.86911	[-2.12,0.27]
ENSMUSG00000001910	-0.069513	0.885155	-0.073726	0.89396	0.89396	0.979782	-0.073726	[-1.32,1.12]
ENSMUSG00000001911	-0.281009	0.948562	0	0.934756	0.948562	0.995473	-0.281009	[-2.78,3.49]
ENSMUSG00000001918	-0.683374	0.0244681	-0.685111	0.0499888	0.0499888	0.242838	-0.685111	[-1.37,0]
ENSMUSG00000001924	-0.0192901	0.943065	-0.022708	0.923555	0.943065	0.995077	-0.0192901	[-0.52,0.49]
ENSMUSG00000001930	-0.911094	0.0312496	-0.890897	0.12605	0.12605	0.421585	-0.890897	[-1.96,0.26]
ENSMUSG00000001942	-0.031906	0.9236	-0.0251579	0.956208	0.956208	0.998527	-0.0251579	[-0.77,0.74]
ENSMUSG00000001946	0.321534	0.987766	0.480885	0.622372	0.987766	0.999966	0.321534	[-4.95,3.56]
ENSMUSG00000001962	-0.155207	0.787749	-0.165898	0.70415	0.787749	0.943851	-0.155207	[-1.26,0.97]
ENSMUSG00000001964	-0.203697	0.704259	-0.213751	0.606591	0.704259	0.910054	-0.203697	[-1.24,0.85]
ENSMUSG00000001983	1.00642	0.0296391	1.0108	0.00958611	0.0296391	0.176623	1.00642	[0.1,1.87]
ENSMUSG00000001995	-1.15222	0.000544967	-1.14233	0.00785758	0.00785758	0.0673604	-1.14233	[-1.96,-0.3]
ENSMUSG00000001998	1.70926	5.38843e-07	1.72873	0.000509199	0.000509199	0.00759964	1.72873	[0.74,2.86]
ENSMUSG00000001999	-0.184053	0.615894	-0.169895	0.729429	0.729429	0.920274	-0.169895	[-1.05,0.77]
ENSMUSG00000002007	-0.184896	0.644789	-0.192167	0.606901	0.644789	0.882783	-0.184896	[-0.97,0.6]
ENSMUSG00000002010	0.524133	0.17263	0.516403	0.0954998	0.17263	0.500808	0.524133	[-0.23,1.3]
ENSMUSG00000002014	0.0428159	0.927776	0.033754	0.939945	0.939945	0.994128	0.033754	[-0.8,0.86]
ENSMUSG00000002015	-0.0670202	0.861633	-0.0734522	0.815051	0.861633	0.970414	-0.0670202	[-0.8,0.68]
ENSMUSG00000002017	0.241216	0.459471	0.247446	0.492294	0.492294	0.800695	0.247446	[-0.46,0.98]
ENSMUSG00000002020	-3.40906	0.00734021	-3.29633	0.027478	0.027478	0.167884	-3.29633	[-5.83,-0.39]
ENSMUSG00000002028	-0.0335688	0.917453	-0.036219	0.913112	0.917453	0.986434	-0.0335688	[-0.62,0.57]
ENSMUSG00000002031	0.700702	0.154039	0.71368	0.157076	0.157076	0.478371	0.71368	[-0.28,1.78]
ENSMUSG00000002043	-1.33047	0.000609293	-1.32607	0.000700093	0.000700093	0.00982709	-1.32607	[-2.08,-0.56]
ENSMUSG00000002052	0.263559	0.406949	0.258659	0.410918	0.410918	0.742154	0.258659	[-0.36,0.87]
ENSMUSG00000002055	-2.48744	5.86715e-05	-2.46146	0.000564452	0.000564452	0.00827474	-2.46146	[-3.72,-1.1]
ENSMUSG00000002058	0.460772	0.410447	0.454014	0.366447	0.410447	0.741733	0.460772	[-0.64,1.59]
ENSMUSG00000002064	0.161436	0.75399	0.15077	0.732803	0.75399	0.931327	0.161436	[-0.88,1.23]
ENSMUSG00000002068	-0.626173	0.53928	-0.690783	0.575714	0.575714	0.848513	-0.690783	[-4.16,1.97]
ENSMUSG00000002083	-0.86651	0.486771	-0.733136	0.703431	0.703431	0.909815	-0.733136	[-3.69,2.92]
ENSMUSG00000002102	0.276148	0.463869	0.269275	0.387516	0.463869	0.7801	0.276148	[-0.47,1.03]
ENSMUSG00000002103	0.139699	0.875822	0.156615	0.949541	0.949541	0.995552	0.156615	[-5.07,5.38]
ENSMUSG00000002105	-0.296901	0.503929	-0.277302	0.658724	0.658724	0.889717	-0.277302	[-1.41,0.94]
ENSMUSG00000002107	0.30626	0.366938	0.300143	0.323065	0.366938	0.710504	0.30626	[-0.36,0.98]
ENSMUSG00000002109	0.0321074	0.913301	0.0407155	0.908306	0.913301	0.985045	0.0321074	[-0.59,0.67]
ENSMUSG00000002111	-0.0359686	0.93108	-0.0406637	0.903461	0.93108	0.991399	-0.0359686	[-0.83,0.76]
ENSMUSG00000002129	-0.277506	0.378859	-0.280319	0.367189	0.378859	0.721039	-0.277506	[-0.89,0.34]
ENSMUSG00000002147	-0.539918	0.0597969	-0.54301	0.0609106	0.0609106	0.27425	-0.54301	[-1.11,0.03]
ENSMUSG00000002204	-0.61348	0.0291531	-0.618001	0.00885431	0.0291531	0.174791	-0.61348	[-1.16,-0.06]
ENSMUSG00000002205	0.125223	0.801088	0.115215	0.784972	0.801088	0.948475	0.125223	[-0.89,1.16]
ENSMUSG00000002210	-0.571778	0.314018	-0.578129	0.242085	0.314018	0.665726	-0.571778	[-1.7,0.55]
ENSMUSG00000002221	0.621626	0.0558123	0.635419	0.150864	0.150864	0.467499	0.635419	[-0.23,1.57]
ENSMUSG00000002222	0.0965404	0.872853	0.0926	0.886378	0.886378	0.978488	0.0926	[-1.11,1.25]
ENSMUSG00000002227	-0.0963561	0.769251	-0.0910638	0.802898	0.802898	0.949036	-0.0910638	[-0.79,0.62]
ENSMUSG00000002250	-0.212683	0.62289	-0.183674	0.829687	0.829687	0.9583	-0.183674	[-1.46,1.29]
ENSMUSG00000002257	-0.373841	0.403422	-0.382004	0.321157	0.403422	0.738316	-0.373841	[-1.25,0.51]
ENSMUSG00000002274	-0.207898	0.793858	-0.144504	0.933458	0.933458	0.991953	-0.144504	[-1.98,2.08]
ENSMUSG00000002279	-0.205931	0.64992	-0.198848	0.674821	0.674821	0.895244	-0.198848	[-1.09,0.72]
ENSMUSG00000002280	-0.6213	0.201287	-0.623283	0.208933	0.208933	0.547094	-0.623283	[-1.62,0.35]
ENSMUSG00000002297	-0.928184	0.0898385	-0.90286	0.208765	0.208765	0.547071	-0.90286	[-2.2,0.51]
ENSMUSG00000002307	-0.0024413	0.996323	-0.00990575	0.976966	0.996323	0.999966	-0.0024413	[-0.88,0.88]
ENSMUSG00000002308	-1.91024	0.00514621	-1.8864	0.00460604	0.00514621	0.0488495	-1.91024	[-3.41,-0.57]
ENSMUSG00000002319	0.359485	0.49592	0.352502	0.413127	0.49592	0.80264	0.359485	[-0.68,1.42]
ENSMUSG00000002320	0.849626	0.142805	0.844544	0.147517	0.147517	0.462142	0.844544	[-0.3,1.98]
ENSMUSG00000002324	2.02021	0.33726	2.10542	0.0974967	0.33726	0.68813	2.02021	[-2.38,5.7]
ENSMUSG00000002325	0.111373	0.770192	0.104505	0.758987	0.770192	0.938588	0.111373	[-0.65,0.89]
ENSMUSG00000002326	-0.221309	0.69874	-0.221309	0.729218	0.729218	0.920274	-0.221309	[-1.55,1.07]
ENSMUSG00000002329	0.265877	0.682583	0.257369	0.687936	0.687936	0.902159	0.257369	[-0.99,1.45]
ENSMUSG00000002332	1.05536	0.0876337	1.04347	0.0289615	0.0876337	0.338577	1.05536	[-0.16,2.34]
ENSMUSG00000002342	-2.41312	4.71416e-07	-2.40758	1.39e-05	1.39e-05	0.000363721	-2.40758	[-3.5,-1.33]
ENSMUSG00000002343	-0.956244	0.0303741	-0.943601	0.0639657	0.0639657	0.282487	-0.943601	[-1.9,0.06]
ENSMUSG00000002345	0.982483	0.0199251	0.991484	0.0254418	0.0254418	0.159777	0.991484	[0.12,1.9]
ENSMUSG00000002346	-1.36789	0.176593	-1.29288	0.388661	0.388661	0.726691	-1.29288	[-3.94,1.7]
ENSMUSG00000002365	0.0719896	0.822624	0.0680257	0.810939	0.822624	0.955744	0.0719896	[-0.56,0.71]
ENSMUSG00000002372	-0.252862	0.580169	-0.261142	0.511455	0.580169	0.850487	-0.252862	[-1.14,0.65]
ENSMUSG00000002379	-0.628295	0.0898309	-0.624266	0.085664	0.0898309	0.343451	-0.628295	[-1.37,0.1]
ENSMUSG00000002393	-1.2798	0.219113	-1.31439	0.318685	0.318685	0.67092	-1.31439	[-4.27,1.31]
ENSMUSG00000002395	-0.491802	0.328524	-0.501046	0.338616	0.338616	0.68916	-0.501046	[-1.6,0.53]
ENSMUSG00000002396	-1.84985	0.0584194	-1.90331	0.0988522	0.0988522	0.363228	-1.90331	[-5.18,0.36]
ENSMUSG00000002409	0.439663	0.347807	0.466032	0.447742	0.447742	0.767935	0.466032	[-0.76,1.86]
ENSMUSG00000002413	0.256347	0.734084	0.246961	0.750059	0.750059	0.92989	0.246961	[-1.23,1.63]
ENSMUSG00000002416	-0.481786	0.171235	-0.475443	0.214329	0.214329	0.55515	-0.475443	[-1.21,0.28]
ENSMUSG00000002428	0.117878	0.819518	0.112805	0.812475	0.819518	0.95486	0.117878	[-0.91,1.16]
ENSMUSG00000002455	0.242682	0.539694	0.233953	0.464949	0.539694	0.827672	0.242682	[-0.54,1.04]
ENSMUSG00000002458	0.0574913	0.888642	0.0512342	0.899107	0.899107	0.981513	0.0512342	[-0.73,0.82]
ENSMUSG00000002477	1.90202	5.60305e-05	1.92347	0.000675399	0.000675399	0.00957539	1.92347	[0.79,3.3]
ENSMUSG00000002486	0.190161	0.634912	0.215757	0.701724	0.701724	0.908882	0.215757	[-0.96,1.55]
ENSMUSG00000002489	-1.79091	0.0605268	-1.74373	0.139311	0.139311	0.447948	-1.74373	[-3.94,0.59]
ENSMUSG00000002496	-1.15587	0.00318103	-1.15799	0.00603627	0.00603627	0.0558538	-1.15799	[-2,-0.33]
ENSMUSG00000002524	-0.0368226	0.918959	-0.0429529	0.877592	0.918959	0.986982	-0.0368226	[-0.7,0.64]
ENSMUSG00000002546	-0.582892	0.170563	-0.587763	0.118888	0.170563	0.498154	-0.582892	[-1.42,0.25]
ENSMUSG00000002550	0.207189	0.542499	0.223164	0.625952	0.625952	0.873611	0.223164	[-0.7,1.2]
ENSMUSG00000002580	0.240397	0.442404	0.246989	0.471474	0.471474	0.784867	0.246989	[-0.43,0.94]
ENSMUSG00000002602	2.22714	2.96402e-05	2.2501	0.000378402	0.000378402	0.00600956	2.2501	[0.99,3.71]
ENSMUSG00000002603	-0.304031	0.337656	-0.307784	0.300721	0.337656	0.68837	-0.304031	[-0.92,0.32]
ENSMUSG00000002608	-0.0535258	0.907093	-0.0596479	0.890685	0.907093	0.983099	-0.0535258	[-0.98,0.87]
ENSMUSG00000002617	-0.203269	0.773861	-0.119287	0.966274	0.966274	0.999586	-0.119287	[-2.22,3.1]
ENSMUSG00000002625	-0.0501213	0.908132	-0.0565471	0.891275	0.908132	0.983099	-0.0501213	[-0.93,0.83]
ENSMUSG00000002635	0.10302	0.78263	0.110761	0.762178	0.78263	0.941932	0.10302	[-0.62,0.81]
ENSMUSG00000002658	-0.109737	0.803437	-0.117861	0.759636	0.803437	0.949411	-0.109737	[-0.97,0.75]
ENSMUSG00000002660	0.614547	0.127382	0.622997	0.153196	0.153196	0.471775	0.622997	[-0.23,1.51]
ENSMUSG00000002661	0.616496	0.257348	0.620418	0.127009	0.257348	0.608517	0.616496	[-0.46,1.63]
ENSMUSG00000002668	-0.274321	0.510821	-0.280259	0.497685	0.510821	0.810856	-0.274321	[-1.1,0.55]
ENSMUSG00000002679	1.27583	0.0192767	1.29002	0.0135924	0.0192767	0.130844	1.27583	[0.21,2.3]
ENSMUSG00000002699	2.43906	0.00413552	2.4624	0.000163243	0.00413552	0.0416071	2.43906	[0.81,3.94]
ENSMUSG00000002718	0.305944	0.485104	0.298529	0.412056	0.485104	0.795529	0.305944	[-0.56,1.18]
ENSMUSG00000002728	-1.07087	0.106709	-1.02136	0.327762	0.327762	0.679381	-1.02136	[-2.85,1.05]
ENSMUSG00000002731	1.09699	0.150487	1.15442	0.193456	0.193456	0.525966	1.15442	[-0.6,3.61]
ENSMUSG00000002733	0.762252	0.122797	0.808199	0.319674	0.319674	0.671331	0.808199	[-0.81,2.91]
ENSMUSG00000002741	0.35321	0.471671	0.354699	0.515695	0.515695	0.812748	0.354699	[-0.72,1.43]
ENSMUSG00000002748	0.183652	0.539779	0.179545	0.540292	0.540292	0.827876	0.179545	[-0.4,0.75]
ENSMUSG00000002763	-0.558463	0.241852	-0.566915	0.155091	0.241852	0.591013	-0.558463	[-1.49,0.38]
ENSMUSG00000002767	0.77573	0.0517425	0.783733	0.0673927	0.0673927	0.29183	0.783733	[-0.06,1.65]
ENSMUSG00000002768	-0.260638	0.430734	-0.253079	0.53559	0.53559	0.825538	-0.253079	[-1.03,0.55]
ENSMUSG00000002771	0.0128439	0.968451	0.136663	0.874692	0.968451	0.999966	0.0128439	[-3.63,3.12]
ENSMUSG00000002778	0.162077	0.782161	0.149507	0.73811	0.782161	0.941737	0.162077	[-1.04,1.41]
ENSMUSG00000002781	-0.780594	0.162115	-0.771496	0.129789	0.162115	0.486301	-0.780594	[-1.93,0.32]
ENSMUSG00000002797	0.728965	0.0738849	0.744092	0.132791	0.132791	0.43431	0.744092	[-0.23,1.79]
ENSMUSG00000002803	-1.2858	0.0332261	-1.25331	0.16788	0.16788	0.494117	-1.25331	[-2.91,0.54]
ENSMUSG00000002804	0.282792	0.501829	0.289949	0.46863	0.501829	0.805659	0.282792	[-0.55,1.09]
ENSMUSG00000002812	-0.24735	0.421781	-0.251404	0.371593	0.421781	0.750143	-0.24735	[-0.84,0.36]
ENSMUSG00000002814	0.222946	0.480876	0.231887	0.536449	0.536449	0.825538	0.231887	[-0.51,1.01]
ENSMUSG00000002820	-0.859898	0.229333	-0.884262	0.330252	0.330252	0.681123	-0.884262	[-2.93,0.92]
ENSMUSG00000002825	-0.490714	0.240025	-0.474031	0.373895	0.373895	0.71689	-0.474031	[-1.45,0.58]
ENSMUSG00000002833	-0.017709	0.973611	-0.027413	0.94113	0.973611	0.999966	-0.017709	[-0.94,0.92]
ENSMUSG00000002835	-0.414306	0.427931	-0.392931	0.550417	0.550417	0.834424	-0.392931	[-1.57,0.89]
ENSMUSG00000002844	-0.30671	0.528643	-0.317325	0.342803	0.528643	0.821265	-0.30671	[-1.23,0.65]
ENSMUSG00000002845	0.491666	0.35021	0.522972	0.460078	0.460078	0.77699	0.522972	[-0.9,2.16]
ENSMUSG00000002846	-0.0532743	0.895567	-0.0336841	0.983005	0.983005	0.999966	-0.0336841	[-1.09,1.16]
ENSMUSG00000002870	-0.526614	0.23692	-0.534079	0.105612	0.23692	0.58382	-0.526614	[-1.39,0.35]
ENSMUSG00000002871	0.429319	0.237749	0.4481	0.37556	0.37556	0.718216	0.4481	[-0.55,1.54]
ENSMUSG00000002881	0.105018	0.859503	0.0980569	0.863811	0.863811	0.971501	0.0980569	[-0.99,1.15]
ENSMUSG00000002885	0.0978572	0.640831	0.0958185	0.662886	0.662886	0.891272	0.0958185	[-0.34,0.53]
ENSMUSG00000002897	-0.246474	0.426955	-0.250824	0.386732	0.426955	0.753134	-0.246474	[-0.85,0.36]
ENSMUSG00000002910	-0.39894	0.474313	-0.384727	0.543886	0.543886	0.830291	-0.384727	[-1.58,0.86]
ENSMUSG00000002944	0.502136	0.344806	0.491802	0.1905	0.344806	0.692195	0.502136	[-0.55,1.59]
ENSMUSG00000002948	0.236227	0.57757	0.235063	0.598081	0.598081	0.860604	0.235063	[-0.64,1.11]
ENSMUSG00000002949	-0.128989	0.813381	-0.133887	0.794441	0.813381	0.953358	-0.128989	[-1.22,0.96]
ENSMUSG00000002957	-0.0980341	0.858268	-0.106127	0.810228	0.858268	0.97016	-0.0980341	[-1.16,0.98]
ENSMUSG00000002963	-0.00414198	0.99262	-0.0124259	0.971763	0.99262	0.999966	-0.00414198	[-1,0.99]
ENSMUSG00000002968	-0.581406	0.318277	-0.589675	0.237133	0.318277	0.670748	-0.581406	[-1.73,0.57]
ENSMUSG00000002981	-0.029728	0.946548	-0.037368	0.916597	0.946548	0.995188	-0.029728	[-0.86,0.81]
ENSMUSG00000002983	-0.462276	0.30154	-0.468826	0.20954	0.30154	0.652601	-0.462276	[-1.33,0.42]
ENSMUSG00000002984	-0.248337	0.676509	-0.257734	0.592413	0.676509	0.895821	-0.248337	[-1.41,0.92]
ENSMUSG00000002985	-1.00275	0.00156312	-1.00717	0.000219188	0.00156312	0.0188909	-1.00275	[-1.62,-0.38]
ENSMUSG00000002996	-0.358337	0.307978	-0.361479	0.364885	0.364885	0.709764	-0.361479	[-1.16,0.42]
ENSMUSG00000002997	-0.221468	0.792646	-0.184392	0.850246	0.850246	0.967346	-0.184392	[-1.82,1.59]
ENSMUSG00000003031	-0.129154	0.751855	-0.136387	0.715122	0.751855	0.930272	-0.129154	[-0.93,0.67]
ENSMUSG00000003032	0.792809	0.377992	0.82512	0.287791	0.377992	0.720496	0.792809	[-0.99,2.49]
ENSMUSG00000003033	0.109263	0.763039	0.102487	0.738838	0.763039	0.935411	0.109263	[-0.62,0.85]
ENSMUSG00000003037	0.716774	0.0592722	0.711828	0.0622957	0.0622957	0.278211	0.711828	[-0.04,1.46]
ENSMUSG00000003038	-0.00296072	0.991943	-0.0103625	0.972856	0.991943	0.999966	-0.00296072	[-1,0.98]
ENSMUSG00000003039	-0.399943	0.389693	-0.403324	0.382361	0.389693	0.727149	-0.399943	[-1.32,0.51]
ENSMUSG00000003062	0.859945	0.130252	0.882384	0.138552	0.138552	0.446085	0.882384	[-0.29,2.24]
ENSMUSG00000003068	-0.371726	0.462253	-0.376372	0.513135	0.513135	0.812113	-0.376372	[-1.59,0.77]
ENSMUSG00000003072	-0.266304	0.556855	-0.275354	0.395057	0.556855	0.838667	-0.266304	[-1.14,0.62]
ENSMUSG00000003099	-0.0034816	0.994736	-0.00944429	0.974722	0.994736	0.999966	-0.0034816	[-0.85,0.85]
ENSMUSG00000003119	-0.173448	0.677314	-0.178736	0.644427	0.677314	0.896272	-0.173448	[-0.99,0.65]
ENSMUSG00000003123	-0.0498449	0.943932	-0.0613623	0.88393	0.943932	0.995077	-0.0498449	[-1.22,1.17]
ENSMUSG00000003131	-0.0733904	0.876767	-0.0773353	0.858665	0.876767	0.976154	-0.0733904	[-1,0.86]
ENSMUSG00000003134	-0.486959	0.231532	-0.46281	0.479805	0.479805	0.791314	-0.46281	[-1.62,0.82]
ENSMUSG00000003135	0.808907	0.268935	0.790922	0.127058	0.268935	0.62197	0.808907	[-0.64,2.43]
ENSMUSG00000003153	0.120542	0.83194	0.107153	0.825135	0.83194	0.960106	0.120542	[-1.05,1.34]
ENSMUSG00000003154	0.143911	0.761707	0.143911	0.786315	0.786315	0.943273	0.143911	[-0.89,1.17]
ENSMUSG00000003161	0.621848	0.125403	0.613576	0.0671251	0.125403	0.420985	0.621848	[-0.17,1.44]
ENSMUSG00000003166	-0.428758	0.870941	-0.158676	0.980147	0.980147	0.999966	-0.158676	[-4.92,6.11]
ENSMUSG00000003178	1.03881	0.102241	1.07429	0.138309	0.138309	0.445891	1.07429	[-0.35,2.77]
ENSMUSG00000003184	-0.305448	0.394502	-0.310887	0.35614	0.394502	0.729833	-0.305448	[-1,0.4]
ENSMUSG00000003190	-0.688597	0.0759567	-0.672919	0.214952	0.214952	0.555601	-0.672919	[-1.68,0.4]
ENSMUSG00000003198	-0.588365	0.286243	-0.557618	0.471147	0.471147	0.784688	-0.557618	[-1.82,0.96]
ENSMUSG00000003199	-0.470244	0.340927	-0.4758	0.290138	0.340927	0.690493	-0.470244	[-1.45,0.5]
ENSMUSG00000003200	-0.620548	0.180766	-0.626029	0.141464	0.180766	0.510656	-0.620548	[-1.53,0.29]
ENSMUSG00000003206	-0.851949	0.126411	-0.827142	0.222996	0.222996	0.565767	-0.827142	[-2.06,0.51]
ENSMUSG00000003208	1.68066	0.00178983	1.68998	0.00033005	0.00178983	0.0209908	1.68066	[0.64,2.69]
ENSMUSG00000003226	0.628335	0.049043	0.62294	0.0348005	0.049043	0.24108	0.628335	[0,1.26]
ENSMUSG00000003228	-1.23339	0.0447739	-1.18575	0.209642	0.209642	0.548311	-1.18575	[-2.73,0.7]
ENSMUSG00000003233	0.663878	0.251462	0.667598	0.299551	0.299551	0.650541	0.667598	[-0.6,1.94]
ENSMUSG00000003234	0.213462	0.584949	0.210974	0.587456	0.587456	0.853871	0.210974	[-0.55,0.97]
ENSMUSG00000003235	0.569315	0.290642	0.559073	0.188265	0.290642	0.641769	0.569315	[-0.49,1.68]
ENSMUSG00000003269	-1.19584	0.0728598	-1.20367	0.0690923	0.0728598	0.305432	-1.19584	[-2.68,0.11]
ENSMUSG00000003283	-0.193985	0.614893	-0.199694	0.558788	0.614893	0.869767	-0.193985	[-0.94,0.56]
ENSMUSG00000003299	-0.452577	0.47934	-0.46504	0.237412	0.47934	0.791314	-0.452577	[-1.65,0.81]
ENSMUSG00000003308	-0.530162	0.226864	-0.537056	0.143162	0.226864	0.570942	-0.530162	[-1.38,0.33]
ENSMUSG00000003309	0.438235	0.517512	0.467025	0.472299	0.517512	0.814443	0.438235	[-0.89,1.68]
ENSMUSG00000003316	-0.215829	0.480547	-0.220198	0.413525	0.480547	0.791819	-0.215829	[-0.81,0.39]
ENSMUSG00000003344	-0.140958	0.67546	-0.132361	0.753703	0.753703	0.931321	-0.132361	[-0.92,0.68]
ENSMUSG00000003345	-0.467999	0.2965	-0.472758	0.344313	0.344313	0.691698	-0.472758	[-1.49,0.51]
ENSMUSG00000003346	0.00340186	0.997003	0.00510278	0.995821	0.997003	0.999966	0.00340186	[-1.04,1.03]
ENSMUSG00000003348	0.316235	0.396629	0.309879	0.364118	0.396629	0.732051	0.316235	[-0.42,1.06]
ENSMUSG00000003355	-2.12318	0.00820651	-2.09747	0.00225026	0.00820651	0.0694505	-2.12318	[-3.89,-0.55]
ENSMUSG00000003360	-0.66302	0.0608237	-0.666263	0.0567781	0.0608237	0.273983	-0.66302	[-1.35,0.03]
ENSMUSG00000003363	-0.0698639	0.872428	-0.0779131	0.821266	0.872428	0.974392	-0.0698639	[-0.9,0.78]
ENSMUSG00000003379	-0.0663821	0.675509	-0.0671156	0.679593	0.679593	0.897908	-0.0671156	[-0.39,0.25]
ENSMUSG00000003380	-0.0758348	0.842522	-0.082586	0.811144	0.842522	0.965098	-0.0758348	[-0.81,0.67]
ENSMUSG00000003382	-0.702153	0.0616076	-0.706782	0.0555787	0.0616076	0.276258	-0.702153	[-1.44,0.03]
ENSMUSG00000003402	-0.151716	0.69896	-0.155766	0.640275	0.69896	0.907122	-0.151716	[-0.92,0.62]
ENSMUSG00000003418	-0.149186	0.700441	-0.128436	0.858232	0.858232	0.97016	-0.128436	[-1.19,1.08]
ENSMUSG00000003420	0.446086	0.174525	0.450239	0.179073	0.179073	0.509655	0.450239	[-0.21,1.12]
ENSMUSG00000003421	-0.129188	0.7606	-0.133285	0.733113	0.7606	0.934368	-0.129188	[-0.96,0.7]
ENSMUSG00000003423	-0.479834	0.188676	-0.472879	0.260927	0.260927	0.612193	-0.472879	[-1.28,0.35]
ENSMUSG00000003429	-0.581181	0.0154892	-0.582991	0.0323468	0.0323468	0.186046	-0.582991	[-1.12,-0.05]
ENSMUSG00000003435	-0.227936	0.372272	-0.229889	0.377914	0.377914	0.720494	-0.229889	[-0.74,0.28]
ENSMUSG00000003437	-0.193363	0.66369	-0.19956	0.639199	0.66369	0.891272	-0.193363	[-1.07,0.68]
ENSMUSG00000003438	0.21231	0.733144	0.203202	0.679074	0.733144	0.921934	0.21231	[-1.06,1.53]
ENSMUSG00000003444	1.36586	0.00773804	1.37308	0.00106302	0.00773804	0.0666238	1.36586	[0.37,2.32]
ENSMUSG00000003452	-0.118378	0.946024	0.108766	0.843954	0.946024	0.995077	-0.118378	[-2.67,2.63]
ENSMUSG00000003458	0.283828	0.499274	0.27513	0.415886	0.499274	0.804583	0.283828	[-0.55,1.14]
ENSMUSG00000003464	-0.73988	0.0354043	-0.734214	0.0621966	0.0621966	0.278145	-0.734214	[-1.49,0.04]
ENSMUSG00000003484	-0.060797	0.872927	-0.0671249	0.814094	0.872927	0.974464	-0.060797	[-0.78,0.67]
ENSMUSG00000003500	-1.02861	0.00227409	-1.02255	0.00898017	0.00898017	0.0741612	-1.02255	[-1.78,-0.26]
ENSMUSG00000003518	-0.565559	0.180421	-0.546512	0.34484	0.34484	0.692195	-0.546512	[-1.61,0.59]
ENSMUSG00000003526	-2.42536	0.0104291	-2.38393	0.0506698	0.0506698	0.244945	-2.38393	[-4.68,0.01]
ENSMUSG00000003527	-0.85479	0.0238187	-0.851448	0.0349545	0.0349545	0.195264	-0.851448	[-1.63,-0.06]
ENSMUSG00000003528	0.766179	0.0333262	0.77404	0.0564218	0.0564218	0.261696	0.77404	[-0.02,1.6]
ENSMUSG00000003531	0.979581	0.155566	1.02543	0.19601	0.19601	0.528992	1.02543	[-0.54,3.09]
ENSMUSG00000003534	1.459	0.149554	1.57453	0.20016	0.20016	0.534967	1.57453	[-0.92,6.92]
ENSMUSG00000003545	-0.577629	0.527045	-0.530851	0.603153	0.603153	0.863153	-0.530851	[-2.39,1.47]
ENSMUSG00000003546	-0.41064	0.204651	-0.406289	0.238857	0.238857	0.586503	-0.406289	[-1.07,0.27]
ENSMUSG00000003549	0.00448129	0.994857	0.0136035	0.964181	0.994857	0.999966	0.00448129	[-0.8,0.79]
ENSMUSG00000003559	1.7961	0.000149554	1.80648	9.1377e-05	0.000149554	0.00285015	1.7961	[0.88,2.68]
ENSMUSG00000003573	-1.2084	0.206582	-1.24854	0.31261	0.31261	0.664526	-1.24854	[-4.1,1.22]
ENSMUSG00000003575	-0.793433	0.146033	-0.798163	0.110155	0.146033	0.460011	-0.793433	[-1.88,0.28]
ENSMUSG00000003581	-0.971293	0.0097262	-0.961595	0.0316784	0.0316784	0.184019	-0.961595	[-1.81,-0.08]
ENSMUSG00000003604	-0.97085	0.0182585	-0.953517	0.0796773	0.0796773	0.320455	-0.953517	[-1.95,0.12]
ENSMUSG00000003623	0.330208	0.386221	0.338292	0.415071	0.415071	0.744899	0.338292	[-0.48,1.18]
ENSMUSG00000003644	0.479628	0.277178	0.47004	0.176796	0.277178	0.630442	0.479628	[-0.39,1.38]
ENSMUSG00000003660	0.024404	0.922387	0.0203772	0.931598	0.931598	0.991424	0.0203772	[-0.46,0.5]
ENSMUSG00000003662	-0.37094	0.394566	-0.374024	0.332073	0.394566	0.729833	-0.37094	[-1.23,0.49]
ENSMUSG00000003680	-0.437862	0.255951	-0.428974	0.33598	0.33598	0.686959	-0.428974	[-1.28,0.45]
ENSMUSG00000003721	0.100606	0.787015	0.120421	0.800444	0.800444	0.948235	0.120421	[-0.93,1.29]
ENSMUSG00000003731	-0.255319	0.632494	-0.263601	0.558849	0.632494	0.877185	-0.255319	[-1.3,0.8]
ENSMUSG00000003746	0.187423	0.438629	0.184559	0.447471	0.447471	0.767935	0.184559	[-0.29,0.66]
ENSMUSG00000003752	-0.59659	0.120291	-0.582101	0.257419	0.257419	0.608517	-0.582101	[-1.54,0.43]
ENSMUSG00000003762	-0.0724517	0.8609	-0.0656643	0.885436	0.885436	0.978334	-0.0656643	[-0.91,0.8]
ENSMUSG00000003778	0.0843889	0.831689	0.0774563	0.837164	0.837164	0.96287	0.0774563	[-0.65,0.8]
ENSMUSG00000003779	-1.68205	0.00720112	-1.69034	0.023229	0.023229	0.149893	-1.69034	[-3.29,-0.23]
ENSMUSG00000003808	-0.134787	0.739507	-0.141239	0.684238	0.739507	0.923684	-0.134787	[-0.92,0.66]
ENSMUSG00000003809	0.0712349	0.873164	0.0877639	0.852063	0.873164	0.974464	0.0712349	[-0.81,0.95]
ENSMUSG00000003810	-1.1697	0.00594144	-1.15394	0.0478601	0.0478601	0.23918	-1.15394	[-2.24,-0.01]
ENSMUSG00000003812	-0.653193	0.229844	-0.659085	0.149078	0.229844	0.573886	-0.653193	[-1.72,0.42]
ENSMUSG00000003813	-0.179268	0.675493	-0.181944	0.693493	0.693493	0.905404	-0.181944	[-1.11,0.73]
ENSMUSG00000003814	0.143226	0.463364	0.142278	0.490494	0.490494	0.798809	0.142278	[-0.26,0.55]
ENSMUSG00000003824	0.0515853	0.925047	0.140372	0.808166	0.925047	0.989233	0.0515853	[-1.24,1.4]
ENSMUSG00000003847	0.259552	0.540443	0.263093	0.619939	0.619939	0.872451	0.263093	[-0.78,1.31]
ENSMUSG00000003848	-0.0383076	0.949436	-0.0474925	0.91219	0.949436	0.995546	-0.0383076	[-1.16,1.1]
ENSMUSG00000003865	0.821247	0.0377921	0.826129	0.0339539	0.0377921	0.205667	0.821247	[0.05,1.59]
ENSMUSG00000003868	-0.205108	0.642806	-0.212173	0.580431	0.642806	0.881446	-0.205108	[-1.07,0.66]
ENSMUSG00000003873	-0.847089	0.122409	-0.856774	0.0542915	0.122409	0.4143	-0.847089	[-1.92,0.23]
ENSMUSG00000003923	1.33274	0.004737	1.32519	0.00246246	0.004737	0.0462955	1.33274	[0.41,2.29]
ENSMUSG00000003929	1.24485	0.0103965	1.28904	0.107066	0.107066	0.380431	1.28904	[-0.28,3.67]
ENSMUSG00000003948	0.841479	0.111909	0.877914	0.222754	0.222754	0.565298	0.877914	[-0.54,2.69]
ENSMUSG00000003955	0.658287	0.165552	0.665829	0.104303	0.165552	0.490177	0.658287	[-0.28,1.55]
ENSMUSG00000003970	-0.305044	0.137865	-0.305854	0.194644	0.194644	0.527606	-0.305854	[-0.77,0.16]
ENSMUSG00000003992	-0.655523	0.143201	-0.638217	0.284048	0.284048	0.636426	-0.638217	[-1.73,0.54]
ENSMUSG00000004018	0.944044	0.268462	0.96089	0.403429	0.403429	0.738316	0.96089	[-1.33,3.35]
ENSMUSG00000004040	-0.367592	0.234306	-0.372427	0.173098	0.234306	0.579624	-0.367592	[-0.97,0.24]
ENSMUSG00000004043	-0.0740288	0.901988	-0.086228	0.836918	0.901988	0.981812	-0.0740288	[-1.17,1.06]
ENSMUSG00000004054	-0.971596	0.0571308	-0.978464	0.0558785	0.0571308	0.263947	-0.971596	[-2.03,0.03]
ENSMUSG00000004056	0.53609	0.34826	0.533044	0.407988	0.407988	0.74039	0.533044	[-0.73,1.77]
ENSMUSG00000004069	0.51939	0.38323	0.504179	0.226113	0.38323	0.725281	0.51939	[-0.66,1.8]
ENSMUSG00000004070	-0.559018	0.176459	-0.561851	0.150347	0.176459	0.505408	-0.559018	[-1.37,0.25]
ENSMUSG00000004071	-0.138674	0.794723	-0.139408	0.841793	0.841793	0.964747	-0.139408	[-1.65,1.32]
ENSMUSG00000004085	0.299544	0.622029	0.336536	0.616567	0.622029	0.872899	0.299544	[-0.89,1.44]
ENSMUSG00000004096	0.463843	0.242666	0.462428	0.261942	0.261942	0.613095	0.462428	[-0.35,1.28]
ENSMUSG00000004098	1.7745	0.0217349	1.8371	0.0753268	0.0753268	0.31092	1.8371	[-0.19,4.44]
ENSMUSG00000004099	-0.393485	0.215681	-0.397949	0.168784	0.215681	0.556323	-0.393485	[-1.01,0.23]
ENSMUSG00000004100	-0.12125	0.803966	-0.128513	0.766848	0.803966	0.949578	-0.12125	[-1.08,0.84]
ENSMUSG00000004110	-1.04535	0.1169	-1.05598	0.16092	0.16092	0.484569	-1.05598	[-2.72,0.43]
ENSMUSG00000004127	-0.445569	0.436099	-0.401683	0.692362	0.692362	0.905356	-0.401683	[-1.96,1.5]
ENSMUSG00000004207	0.165714	0.360552	0.164345	0.38954	0.38954	0.727149	0.164345	[-0.21,0.54]
ENSMUSG00000004221	0.912271	0.0591194	0.902525	0.0280036	0.0591194	0.269615	0.912271	[-0.04,1.9]
ENSMUSG00000004233	-0.30391	0.501859	-0.284307	0.637175	0.637175	0.87883	-0.284307	[-1.36,0.88]
ENSMUSG00000004263	-0.612702	0.264886	-0.616543	0.269784	0.269784	0.622692	-0.616543	[-1.77,0.48]
ENSMUSG00000004264	-0.0715227	0.850739	-0.0770523	0.835219	0.850739	0.967346	-0.0715227	[-0.81,0.67]
ENSMUSG00000004266	0.00484473	0.971232	0.00352344	0.984307	0.984307	0.999966	0.00352344	[-0.38,0.39]
ENSMUSG00000004268	0.383112	0.424697	0.375141	0.403057	0.424697	0.751075	0.383112	[-0.56,1.34]
ENSMUSG00000004270	1.11577	0.0018806	1.12843	0.0118901	0.0118901	0.0913416	1.12843	[0.25,2.07]
ENSMUSG00000004285	0.0563704	0.894184	0.0490097	0.903444	0.903444	0.982269	0.0490097	[-0.73,0.81]
ENSMUSG00000004317	-0.672637	0.123447	-0.661474	0.184777	0.184777	0.515668	-0.661474	[-1.6,0.32]
ENSMUSG00000004319	-0.145477	0.792919	-0.151485	0.762729	0.792919	0.946412	-0.145477	[-1.25,0.95]
ENSMUSG00000004328	-2.44407	0.061382	-2.21245	0.413202	0.413202	0.743716	-2.21245	[-5.7,3.4]
ENSMUSG00000004356	0.445937	0.358751	0.433676	0.245868	0.358751	0.706111	0.445937	[-0.51,1.45]
ENSMUSG00000004359	-2.43631	0.00121692	-2.37526	0.0420073	0.0420073	0.221197	-2.37526	[-4.3,-0.09]
ENSMUSG00000004364	0.779499	0.0549063	0.772677	0.0356283	0.0549063	0.257397	0.779499	[-0.02,1.59]
ENSMUSG00000004393	0.240732	0.708923	0.224576	0.615654	0.708923	0.91161	0.240732	[-1.11,1.74]
ENSMUSG00000004394	0.684879	0.268054	0.67635	0.245157	0.268054	0.620512	0.684879	[-0.53,1.92]
ENSMUSG00000004446	-0.419381	0.418524	-0.426805	0.357315	0.418524	0.746908	-0.419381	[-1.44,0.6]
ENSMUSG00000004451	-2.53643	0.000153268	-2.5181	0.00184609	0.00184609	0.0215232	-2.5181	[-4.09,-0.95]
ENSMUSG00000004455	1.30115	0.000921568	1.30299	0.00480999	0.00480999	0.0466677	1.30299	[0.4,2.21]
ENSMUSG00000004460	0.248069	0.533589	0.242847	0.530079	0.533589	0.824169	0.248069	[-0.54,1.04]
ENSMUSG00000004462	1.41826	0.0106428	1.44081	0.0191932	0.0191932	0.130456	1.44081	[0.23,2.82]
ENSMUSG00000004500	0.368564	0.592151	0.39385	0.545224	0.592151	0.856473	0.368564	[-0.98,1.66]
ENSMUSG00000004530	0.073804	0.877071	0.0676263	0.874454	0.877071	0.976154	0.073804	[-0.88,1.03]
ENSMUSG00000004535	0.548836	0.098621	0.542948	0.0453772	0.098621	0.363051	0.548836	[-0.1,1.21]
ENSMUSG00000004552	0.70982	0.154093	0.732437	0.228618	0.228618	0.572701	0.732437	[-0.46,2.05]
ENSMUSG00000004561	0.487614	0.45385	0.476767	0.438903	0.45385	0.7727	0.487614	[-0.79,1.77]
ENSMUSG00000004562	-1.48036	0.167154	-1.36057	0.454931	0.454931	0.773519	-1.36057	[-4.33,2.3]
ENSMUSG00000004565	-0.334843	0.518256	-0.338349	0.533178	0.533178	0.823791	-0.338349	[-1.45,0.74]
ENSMUSG00000004567	-0.592056	0.081007	-0.582099	0.173499	0.173499	0.501531	-0.582099	[-1.39,0.26]
ENSMUSG00000004568	-0.124547	0.660828	-0.127477	0.667437	0.667437	0.893141	-0.127477	[-0.72,0.46]
ENSMUSG00000004591	0.497568	0.382815	0.491656	0.373613	0.382815	0.725094	0.497568	[-0.63,1.63]
ENSMUSG00000004610	-0.944817	0.12459	-0.95525	0.0146294	0.12459	0.418679	-0.944817	[-2.13,0.27]
ENSMUSG00000004626	0.167994	0.663239	0.161379	0.644806	0.663239	0.891272	0.167994	[-0.6,0.95]
ENSMUSG00000004637	-0.778479	0.100618	-0.754589	0.245921	0.245921	0.596109	-0.754589	[-1.91,0.53]
ENSMUSG00000004642	0.267574	0.555751	0.262123	0.477	0.555751	0.837628	0.267574	[-0.63,1.16]
ENSMUSG00000004661	0.295226	0.597047	0.290316	0.643586	0.643586	0.881947	0.290316	[-0.94,1.47]
ENSMUSG00000004665	0.0323969	0.894738	0.0285677	0.90711	0.90711	0.983099	0.0285677	[-0.45,0.51]
ENSMUSG00000004667	-0.0930816	0.802315	-0.0960035	0.775508	0.802315	0.948997	-0.0930816	[-0.81,0.63]
ENSMUSG00000004677	-0.351547	0.338882	-0.357279	0.31196	0.338882	0.68916	-0.351547	[-1.07,0.37]
ENSMUSG00000004698	0.553838	0.0766739	0.562672	0.14072	0.14072	0.451159	0.562672	[-0.19,1.34]
ENSMUSG00000004707	-0.0864094	0.797046	-0.0916677	0.735437	0.797046	0.947028	-0.0864094	[-0.74,0.57]
ENSMUSG00000004709	0.50714	0.590247	0.555402	0.518679	0.590247	0.855292	0.50714	[-1.35,2.26]
ENSMUSG00000004730	0.266755	0.565276	0.276825	0.539236	0.565276	0.843857	0.266755	[-0.64,1.14]
ENSMUSG00000004748	-3.66788	1.05583e-06	-3.61618	0.00107361	0.00107361	0.0139993	-3.61618	[-5.45,-1.54]
ENSMUSG00000004768	-0.598323	0.488262	-0.482244	0.811104	0.811104	0.95261	-0.482244	[-2.98,2.92]
ENSMUSG00000004771	1.77217	0.0181843	1.75205	4.16186e-05	0.0181843	0.125492	1.77217	[0.3,3.59]
ENSMUSG00000004788	0.24553	0.60135	0.240179	0.555545	0.60135	0.862126	0.24553	[-0.68,1.19]
ENSMUSG00000004789	-0.253215	0.539525	-0.257716	0.523359	0.539525	0.827661	-0.253215	[-1.06,0.56]
ENSMUSG00000004798	0.42345	0.240411	0.440293	0.368708	0.368708	0.711706	0.440293	[-0.53,1.49]
ENSMUSG00000004815	-1.09005	0.180556	-1.11264	0.232093	0.232093	0.576162	-1.11264	[-3.34,0.73]
ENSMUSG00000004837	-0.428915	0.1815	-0.433857	0.112807	0.1815	0.511636	-0.428915	[-1.05,0.2]
ENSMUSG00000004843	0.894478	0.0157435	0.905142	0.0262196	0.0262196	0.163316	0.905142	[0.11,1.75]
ENSMUSG00000004846	-0.646178	0.30876	-0.651585	0.32083	0.32083	0.671787	-0.651585	[-2.06,0.64]
ENSMUSG00000004849	0.177436	0.644599	0.186134	0.642842	0.644599	0.882783	0.177436	[-0.58,0.92]
ENSMUSG00000004865	0.218423	0.615475	0.214937	0.623898	0.623898	0.87316	0.214937	[-0.65,1.07]
ENSMUSG00000004880	0.614049	0.0679058	0.607344	0.0213921	0.0679058	0.293351	0.614049	[-0.05,1.28]
ENSMUSG00000004895	-1.2999	0.00841556	-1.30402	0.0030652	0.00841556	0.0706166	-1.2999	[-2.28,-0.33]
ENSMUSG00000004896	-1.84378	0.0222678	-1.88183	0.0537525	0.0537525	0.254846	-1.88183	[-4.42,0.03]
ENSMUSG00000004897	0.0365306	0.919169	0.0344432	0.932262	0.932262	0.991585	0.0344432	[-0.76,0.83]
ENSMUSG00000004929	0.60839	0.229251	0.620733	0.196983	0.229251	0.573078	0.60839	[-0.39,1.56]
ENSMUSG00000004931	-0.0718881	0.868821	-0.0423812	0.989162	0.989162	0.999966	-0.0423812	[-1.3,1.42]
ENSMUSG00000004933	-0.509917	0.215793	-0.493781	0.358039	0.358039	0.70526	-0.493781	[-1.49,0.56]
ENSMUSG00000004934	0.215163	0.690162	0.204427	0.670327	0.690162	0.904001	0.215163	[-0.86,1.31]
ENSMUSG00000004936	-0.263937	0.458084	-0.26914	0.375541	0.458084	0.775907	-0.263937	[-0.96,0.44]
ENSMUSG00000004937	-0.469856	0.414968	-0.47926	0.316092	0.414968	0.744853	-0.469856	[-1.6,0.67]
ENSMUSG00000004945	2.92484	3.78717e-09	2.96942	0.000490289	0.000490289	0.00739803	2.96942	[1.22,6.07]
ENSMUSG00000004947	0.127171	0.82604	0.114952	0.821057	0.82604	0.957065	0.127171	[-1.07,1.37]
ENSMUSG00000004952	0.0495086	0.900186	0.0702198	0.877445	0.900186	0.981513	0.0495086	[-0.76,0.87]
ENSMUSG00000004980	0.273271	0.218501	0.271449	0.286347	0.286347	0.637255	0.271449	[-0.23,0.77]
ENSMUSG00000004994	-0.738456	0.0780319	-0.721455	0.194746	0.194746	0.527611	-0.721455	[-1.75,0.37]
ENSMUSG00000004996	-0.289784	0.605333	-0.301167	0.468974	0.605333	0.865011	-0.289784	[-1.36,0.81]
ENSMUSG00000005034	0.525395	0.220494	0.517321	0.154017	0.220494	0.562296	0.525395	[-0.32,1.39]
ENSMUSG00000005043	-0.372381	0.497873	-0.378686	0.413225	0.497873	0.80397	-0.372381	[-1.45,0.71]
ENSMUSG00000005054	0.569019	0.288335	0.574419	0.155386	0.288335	0.639211	0.569019	[-0.49,1.55]
ENSMUSG00000005057	-1.86021	0.00564507	-1.83371	0.0147311	0.0147311	0.107898	-1.83371	[-3.23,-0.37]
ENSMUSG00000005069	0.0576246	0.914161	0.0443298	0.931116	0.931116	0.991399	0.0443298	[-0.88,0.95]
ENSMUSG00000005078	1.48059	0.0106594	1.49709	0.00659701	0.0106594	0.0840375	1.48059	[0.35,2.58]
ENSMUSG00000005087	0.263331	0.581031	0.253027	0.492884	0.581031	0.850487	0.263331	[-0.68,1.25]
ENSMUSG00000005102	-0.294927	0.524747	-0.298269	0.489893	0.524747	0.819455	-0.294927	[-1.21,0.62]
ENSMUSG00000005103	0.0716059	0.80263	0.0674559	0.784399	0.80263	0.948997	0.0716059	[-0.5,0.65]
ENSMUSG00000005107	-0.747423	0.362968	-0.688256	0.575423	0.575423	0.848513	-0.688256	[-2.8,1.72]
ENSMUSG00000005125	-0.397273	0.422424	-0.368996	0.621828	0.621828	0.872849	-0.368996	[-1.59,1.06]
ENSMUSG00000005142	0.0171924	0.950647	0.0122663	0.964649	0.964649	0.999586	0.0122663	[-0.53,0.56]
ENSMUSG00000005150	-0.061666	0.914725	-0.0516092	0.950528	0.950528	0.99577	-0.0516092	[-1.78,1.67]
ENSMUSG00000005161	-0.245645	0.607043	-0.251324	0.527998	0.607043	0.866248	-0.245645	[-1.18,0.69]
ENSMUSG00000005198	-0.0208035	0.932178	-0.0224903	0.924085	0.932178	0.991585	-0.0208035	[-0.45,0.42]
ENSMUSG00000005204	0.0384901	0.951926	0.0327166	0.965456	0.965456	0.999586	0.0327166	[-1.13,1.15]
ENSMUSG00000005233	1.4704	0.169417	1.61072	0.216959	0.216959	0.557157	1.61072	[-1.03,6.97]
ENSMUSG00000005262	-0.222335	0.706723	-0.231578	0.638528	0.706723	0.911177	-0.222335	[-1.39,0.94]
ENSMUSG00000005267	0.408826	0.410211	0.439578	0.497958	0.497958	0.80397	0.439578	[-0.87,2]
ENSMUSG00000005299	-0.417891	0.359608	-0.42312	0.310704	0.359608	0.706385	-0.417891	[-1.31,0.48]
ENSMUSG00000005312	0.145773	0.662292	0.141431	0.63783	0.662292	0.890907	0.145773	[-0.51,0.81]
ENSMUSG00000005338	1.2201	0.495004	1.42555	0.362156	0.495004	0.801828	1.2201	[-2.41,4.37]
ENSMUSG00000005354	0.00312124	0.996095	-0.00468186	0.985374	0.996095	0.999966	0.00312124	[-1.03,1.02]
ENSMUSG00000005362	0.216945	0.588648	0.214661	0.623144	0.623144	0.872899	0.214661	[-0.65,1.07]
ENSMUSG00000005364	1.15504	0.0393434	1.16631	0.016037	0.0393434	0.21121	1.15504	[0.06,2.2]
ENSMUSG00000005370	0.0778947	0.87081	0.0670258	0.865308	0.87081	0.974392	0.0778947	[-0.96,1.16]
ENSMUSG00000005371	0.671045	0.115407	0.666357	0.113531	0.115407	0.398637	0.671045	[-0.17,1.52]
ENSMUSG00000005374	0.118372	0.786951	0.13042	0.788658	0.788658	0.944255	0.13042	[-0.87,1.18]
ENSMUSG00000005378	-0.513415	0.277706	-0.515922	0.298261	0.298261	0.648764	-0.515922	[-1.51,0.46]
ENSMUSG00000005397	-0.282802	0.719095	-0.291759	0.574721	0.719095	0.916911	-0.282802	[-1.74,1.24]
ENSMUSG00000005410	-0.453264	0.328317	-0.460147	0.170423	0.328317	0.679552	-0.453264	[-1.35,0.46]
ENSMUSG00000005413	2.76105	0.000267491	2.7547	1.05211e-08	0.000267491	0.00454688	2.76105	[1.3,4.37]
ENSMUSG00000005417	-0.425711	0.293775	-0.428076	0.315076	0.315076	0.666752	-0.428076	[-1.28,0.41]
ENSMUSG00000005442	-0.683909	0.0197391	-0.686779	0.0268672	0.0268672	0.165994	-0.686779	[-1.3,-0.08]
ENSMUSG00000005447	0.554197	0.3121	0.54574	0.247568	0.3121	0.664284	0.554197	[-0.52,1.66]
ENSMUSG00000005465	-0.266895	0.558259	-0.273973	0.434724	0.558259	0.839655	-0.266895	[-1.15,0.63]
ENSMUSG00000005469	0.66477	0.263247	0.6501	0.169851	0.263247	0.614987	0.66477	[-0.51,1.9]
ENSMUSG00000005470	-0.612108	0.255472	-0.578024	0.476687	0.476687	0.789011	-0.578024	[-1.95,1.02]
ENSMUSG00000005481	-0.535996	0.0518365	-0.537258	0.107531	0.107531	0.381538	-0.537258	[-1.2,0.12]
ENSMUSG00000005483	0.240097	0.58565	0.23169	0.55074	0.58565	0.852626	0.240097	[-0.63,1.13]
ENSMUSG00000005501	-0.106272	0.867243	-0.0510354	0.99075	0.99075	0.999966	-0.0510354	[-1.87,2.16]
ENSMUSG00000005505	-0.0323637	0.955207	-0.0385105	0.928952	0.955207	0.997692	-0.0323637	[-1.14,1.08]
ENSMUSG00000005506	0.153226	0.680319	0.148049	0.707274	0.707274	0.911177	0.148049	[-0.63,0.91]
ENSMUSG00000005510	-0.739897	0.244452	-0.747906	0.11552	0.244452	0.594046	-0.739897	[-1.98,0.51]
ENSMUSG00000005514	0.182079	0.736436	0.169944	0.706327	0.736436	0.923106	0.182079	[-0.91,1.33]
ENSMUSG00000005534	0.353509	0.311168	0.369306	0.444941	0.444941	0.766618	0.369306	[-0.59,1.41]
ENSMUSG00000005540	0.108703	0.64904	0.105577	0.661999	0.661999	0.890634	0.105577	[-0.37,0.58]
ENSMUSG00000005566	-0.33246	0.30651	-0.337956	0.203633	0.30651	0.658192	-0.33246	[-0.97,0.31]
ENSMUSG00000005575	-0.43356	0.511022	-0.444837	0.360092	0.511022	0.810856	-0.43356	[-1.69,0.86]
ENSMUSG00000005580	-0.732748	0.518478	-0.645746	0.65241	0.65241	0.887767	-0.645746	[-2.92,2.1]
ENSMUSG00000005583	0.228413	0.337118	0.225494	0.352656	0.352656	0.701056	0.225494	[-0.25,0.7]
ENSMUSG00000005609	-0.0185111	0.973708	-0.0273582	0.933277	0.973708	0.999966	-0.0185111	[-0.92,0.91]
ENSMUSG00000005610	0.213592	0.403364	0.210514	0.448871	0.448871	0.768806	0.210514	[-0.34,0.76]
ENSMUSG00000005611	0.690932	0.636133	0.772264	0.45474	0.636133	0.878157	0.690932	[-2.19,3.14]
ENSMUSG00000005615	0.294294	0.495796	0.315979	0.563679	0.563679	0.843433	0.315979	[-0.79,1.54]
ENSMUSG00000005621	-0.0808412	0.822078	-0.0870598	0.795789	0.822078	0.955411	-0.0808412	[-0.77,0.62]
ENSMUSG00000005625	-0.0336965	0.943752	-0.041002	0.894275	0.943752	0.995077	-0.0336965	[-0.88,0.83]
ENSMUSG00000005656	0.478846	0.456899	0.468385	0.297444	0.456899	0.775146	0.478846	[-0.8,1.82]
ENSMUSG00000005667	0.408331	0.285255	0.425896	0.39209	0.39209	0.728872	0.425896	[-0.56,1.52]
ENSMUSG00000005672	0.997745	0.47659	1.02884	0.108884	0.47659	0.789011	0.997745	[-1.83,3.22]
ENSMUSG00000005674	0.402137	0.4724	0.434514	0.558278	0.558278	0.839655	0.434514	[-1.07,2.12]
ENSMUSG00000005682	-0.0623401	0.890152	-0.0700121	0.868102	0.890152	0.979059	-0.0623401	[-0.97,0.84]
ENSMUSG00000005683	-0.256051	0.46068	-0.260945	0.398645	0.46068	0.77711	-0.256051	[-0.93,0.43]
ENSMUSG00000005686	0.281514	0.419641	0.286244	0.453345	0.453345	0.772216	0.286244	[-0.47,1.05]
ENSMUSG00000005687	0.00330106	0.991041	0	0.99966	0.99966	0.999966	0	[-0.83,0.83]
ENSMUSG00000005698	0.214516	0.506322	0.209338	0.501368	0.506322	0.808109	0.214516	[-0.42,0.86]
ENSMUSG00000005699	-0.0812174	0.889076	-0.0513291	0.973993	0.973993	0.999966	-0.0513291	[-1.41,1.49]
ENSMUSG00000005718	-0.233858	0.595317	-0.223315	0.656533	0.656533	0.889129	-0.223315	[-1.14,0.75]
ENSMUSG00000005732	0.0703344	0.875439	0.0643717	0.864058	0.875439	0.976154	0.0703344	[-0.82,0.97]
ENSMUSG00000005774	-0.206312	0.640006	-0.213415	0.614359	0.640006	0.880222	-0.206312	[-1.08,0.66]
ENSMUSG00000005779	0.0532684	0.876679	0.0478524	0.873753	0.876679	0.976154	0.0532684	[-0.65,0.76]
ENSMUSG00000005802	2.13906	2.94369e-05	2.17511	0.00345956	0.00345956	0.0361648	2.17511	[0.7,4.2]
ENSMUSG00000005804	-0.805671	0.0273668	-0.798255	0.0476154	0.0476154	0.238855	-0.798255	[-1.56,-0.01]
ENSMUSG00000005813	1.24219	0.00133899	1.25609	0.00970292	0.00970292	0.0786874	1.25609	[0.3,2.28]
ENSMUSG00000005823	0.125518	0.822816	0.11556	0.813478	0.822816	0.955744	0.125518	[-1.01,1.29]
ENSMUSG00000005846	0.361133	0.503346	0.350625	0.344782	0.503346	0.806363	0.361133	[-0.71,1.49]
ENSMUSG00000005871	-0.0753706	0.867434	-0.0798928	0.863388	0.867434	0.973089	-0.0753706	[-1.01,0.84]
ENSMUSG00000005873	0.367571	0.379049	0.360422	0.285958	0.379049	0.7211	0.367571	[-0.45,1.2]
ENSMUSG00000005881	0.101973	0.790027	0.0987915	0.782679	0.790027	0.944525	0.101973	[-0.66,0.87]
ENSMUSG00000005882	0.474497	0.309261	0.487821	0.328106	0.328106	0.679552	0.487821	[-0.49,1.54]
ENSMUSG00000005886	-0.00981286	0.981884	-0.0138192	0.966124	0.981884	0.999966	-0.00981286	[-0.76,0.75]
ENSMUSG00000005893	0.103902	0.829288	0.0992497	0.852877	0.852877	0.968161	0.0992497	[-0.93,1.1]
ENSMUSG00000005897	0.417022	0.426365	0.442327	0.455124	0.455124	0.773519	0.442327	[-0.74,1.81]
ENSMUSG00000005899	-0.0776344	0.883301	-0.0826976	0.872486	0.883301	0.978238	-0.0776344	[-1.17,1]
ENSMUSG00000005907	0.802254	0.0313598	0.83286	0.182086	0.182086	0.512633	0.83286	[-0.39,2.33]
ENSMUSG00000005936	0.967914	0.0494552	0.959847	0.0377099	0.0494552	0.242002	0.967914	[0,1.96]
ENSMUSG00000005947	-1.35917	0.32394	-1.27216	0.291852	0.32394	0.67513	-1.35917	[-5.29,1.46]
ENSMUSG00000005949	0.614902	0.213585	0.624615	0.185569	0.213585	0.553745	0.614902	[-0.36,1.56]
ENSMUSG00000005951	0.800528	0.337081	0.836329	0.279414	0.337081	0.687905	0.800528	[-0.85,2.36]
ENSMUSG00000005973	1.32834	0.0677583	1.38449	0.117018	0.117018	0.402408	1.38449	[-0.35,3.83]
ENSMUSG00000005981	-0.174393	0.655622	-0.179114	0.591728	0.655622	0.888934	-0.174393	[-0.94,0.6]
ENSMUSG00000005982	-0.350344	0.594891	-0.360166	0.622348	0.622348	0.872899	-0.360166	[-1.97,1.12]
ENSMUSG00000005983	-2.66404	0.0278278	-2.77192	0.0569543	0.0569543	0.263377	-2.77192	[-8.18,0.09]
ENSMUSG00000005986	0.19805	0.729204	0.263481	0.736955	0.736955	0.92329	0.263481	[-1.67,2.82]
ENSMUSG00000006005	0.466578	0.0622098	0.464861	0.0715701	0.0715701	0.302818	0.464861	[-0.04,0.97]
ENSMUSG00000006010	0.658315	0.141945	0.68234	0.234221	0.234221	0.579588	0.68234	[-0.45,1.97]
ENSMUSG00000006014	-0.630511	0.247488	-0.635679	0.218465	0.247488	0.597469	-0.630511	[-1.73,0.44]
ENSMUSG00000006019	-0.0829973	0.793502	-0.0787265	0.82448	0.82448	0.956163	-0.0787265	[-0.76,0.61]
ENSMUSG00000006021	-0.470401	0.323308	-0.4681	0.279981	0.323308	0.674777	-0.470401	[-1.43,0.47]
ENSMUSG00000006024	-0.0784941	0.8673	-0.0857445	0.832303	0.8673	0.97305	-0.0784941	[-0.99,0.84]
ENSMUSG00000006050	-0.320534	0.555047	-0.326586	0.481044	0.555047	0.837263	-0.320534	[-1.38,0.75]
ENSMUSG00000006057	0.239573	0.568474	0.257559	0.613423	0.613423	0.868814	0.257559	[-0.78,1.39]
ENSMUSG00000006058	-0.101632	0.827022	-0.105126	0.803987	0.827022	0.957228	-0.101632	[-1.01,0.81]
ENSMUSG00000006095	-0.371778	0.506466	-0.378406	0.420899	0.506466	0.808109	-0.371778	[-1.47,0.73]
ENSMUSG00000006127	0.336013	0.467184	0.328442	0.429076	0.467184	0.781796	0.336013	[-0.58,1.27]
ENSMUSG00000006134	0.162068	0.727188	0.156423	0.722133	0.727188	0.920274	0.162068	[-0.76,1.09]
ENSMUSG00000006154	-1.4032	0.02069	-1.40857	0.0380244	0.0380244	0.206252	-1.40857	[-2.88,-0.08]
ENSMUSG00000006169	0.235025	0.514751	0.228913	0.476615	0.514751	0.812278	0.235025	[-0.48,0.96]
ENSMUSG00000006191	0.0100877	0.98625	0.019513	0.948425	0.98625	0.999966	0.0100877	[-0.76,0.76]
ENSMUSG00000006215	-0.188363	0.77518	-0.200755	0.729524	0.77518	0.93878	-0.188363	[-1.58,1.15]
ENSMUSG00000006262	-0.333655	0.470903	-0.308377	0.660087	0.660087	0.889717	-0.308377	[-1.5,1.03]
ENSMUSG00000006273	0.67495	0.127594	0.666574	0.0610418	0.127594	0.424172	0.67495	[-0.19,1.57]
ENSMUSG00000006276	-0.421627	0.384409	-0.428015	0.302104	0.384409	0.725292	-0.421627	[-1.37,0.53]
ENSMUSG00000006281	0.228328	0.622555	0.221207	0.621993	0.622555	0.872899	0.228328	[-0.69,1.15]
ENSMUSG00000006288	-0.412236	0.414239	-0.420289	0.33134	0.414239	0.744218	-0.412236	[-1.4,0.58]
ENSMUSG00000006289	-0.147423	0.774655	-0.152777	0.724365	0.774655	0.938685	-0.147423	[-1.17,0.87]
ENSMUSG00000006299	-0.473642	0.207834	-0.480084	0.128313	0.207834	0.545889	-0.473642	[-1.21,0.27]
ENSMUSG00000006301	-0.795154	0.146444	-0.756366	0.389916	0.389916	0.727149	-0.756366	[-2.23,0.98]
ENSMUSG00000006304	0.564371	0.0346859	0.561128	0.0283707	0.0346859	0.194628	0.564371	[0.04,1.1]
ENSMUSG00000006307	-0.494205	0.212026	-0.500352	0.225558	0.225558	0.569591	-0.500352	[-1.34,0.31]
ENSMUSG00000006310	0.961639	0.479129	1.2004	0.570011	0.570011	0.84551	1.2004	[-3.55,7.47]
ENSMUSG00000006315	-0.0501075	0.897959	-0.037568	0.95054	0.95054	0.99577	-0.037568	[-0.94,0.92]
ENSMUSG00000006333	-0.0896509	0.707728	-0.0916581	0.740336	0.740336	0.924487	-0.0916581	[-0.64,0.45]
ENSMUSG00000006335	0.0345859	0.945178	0.0460169	0.910688	0.945178	0.995077	0.0345859	[-0.89,0.94]
ENSMUSG00000006344	1.80626	0.0960136	1.86611	0.0621237	0.0960136	0.3569	1.80626	[-0.34,3.83]
ENSMUSG00000006356	-0.270923	0.926396	-0.244173	0.827577	0.926396	0.989551	-0.270923	[-5.51,5.36]
ENSMUSG00000006360	0.0497576	0.896417	0.0465578	0.853164	0.896417	0.980427	0.0497576	[-0.68,0.76]
ENSMUSG00000006362	-1.84871	1.05661e-05	-1.85081	2.76279e-06	1.05661e-05	0.000291671	-1.84871	[-2.68,-1.03]
ENSMUSG00000006373	-1.28907	0.00607572	-1.28752	0.00314775	0.00607572	0.0561141	-1.28907	[-2.22,-0.37]
ENSMUSG00000006390	-0.998054	0.01731	-0.996875	0.0197944	0.0197944	0.133262	-0.996875	[-1.83,-0.16]
ENSMUSG00000006392	-0.822765	0.0931889	-0.82392	0.0609354	0.0931889	0.350741	-0.822765	[-1.8,0.14]
ENSMUSG00000006395	-1.87693	0.0981055	-1.88911	0.188036	0.188036	0.521005	-1.88911	[-5,0.96]
ENSMUSG00000006398	-2.45062	0.0173462	-2.42134	0.00024147	0.0173462	0.121804	-2.45062	[-4.8,-0.44]
ENSMUSG00000006412	0.960731	0.0447052	0.964476	0.0323041	0.0447052	0.228988	0.960731	[0.02,1.89]
ENSMUSG00000006418	-0.556167	0.102579	-0.554528	0.151127	0.151127	0.467766	-0.554528	[-1.31,0.2]
ENSMUSG00000006423	0.622651	0.228511	0.634809	0.275395	0.275395	0.628232	0.634809	[-0.51,1.82]
ENSMUSG00000006442	-0.0663463	0.882468	-0.0652802	0.883308	0.883308	0.978238	-0.0652802	[-0.92,0.8]
ENSMUSG00000006445	-3.70929	0.0285626	-3.59341	0.0013233	0.0285626	0.17249	-3.70929	[-9.03,-0.41]
ENSMUSG00000006456	-1.27772	0.000468329	-1.2796	0.000169121	0.000468329	0.00715121	-1.27772	[-2,-0.56]
ENSMUSG00000006463	1.25761	0.0762509	1.28931	0.104023	0.104023	0.373097	1.28931	[-0.27,3.08]
ENSMUSG00000006471	-0.975063	0.00938894	-0.974552	0.0194267	0.0194267	0.131536	-0.974552	[-1.8,-0.16]
ENSMUSG00000006494	0.0656299	0.883214	0.071877	0.881564	0.883214	0.978238	0.0656299	[-0.83,0.97]
ENSMUSG00000006498	-0.790122	0.000533352	-0.791522	0.000708601	0.000708601	0.00993245	-0.791522	[-1.25,-0.33]
ENSMUSG00000006517	-0.320549	0.569714	-0.304406	0.652612	0.652612	0.887767	-0.304406	[-1.57,1.01]
ENSMUSG00000006519	-1.59956	6.49082e-11	-1.60081	1.14403e-10	1.14403e-10	1.13373e-08	-1.60081	[-2.08,-1.12]
ENSMUSG00000006526	-1.02696	0.226355	-1.0209	0.323898	0.323898	0.67513	-1.0209	[-3.15,1.03]
ENSMUSG00000006527	-0.149283	0.751065	-0.146853	0.750413	0.751065	0.930207	-0.149283	[-1.09,0.78]
ENSMUSG00000006585	0.790418	0.043878	0.785885	0.00521315	0.043878	0.22697	0.790418	[0.02,1.55]
ENSMUSG00000006589	-0.59847	0.24301	-0.598575	0.161952	0.24301	0.592577	-0.59847	[-1.63,0.41]
ENSMUSG00000006599	-0.0760052	0.877848	-0.0646589	0.913158	0.913158	0.985045	-0.0646589	[-1.14,1.05]
ENSMUSG00000006611	2.88903	0.0809801	3.04074	0.108982	0.108982	0.384346	3.04074	[-0.73,8.78]
ENSMUSG00000006641	-0.607966	0.449318	-0.566994	0.573702	0.573702	0.847875	-0.566994	[-2.38,1.41]
ENSMUSG00000006673	-1.01434	0.00244872	-1.01585	0.00101556	0.00244872	0.0271451	-1.01434	[-1.67,-0.36]
ENSMUSG00000006676	-1.03996	6.97218e-05	-1.0407	0.000262137	0.000262137	0.00447121	-1.0407	[-1.6,-0.48]
ENSMUSG00000006678	-1.00076	0.079312	-0.99857	0.0329579	0.079312	0.320025	-1.00076	[-2.18,0.12]
ENSMUSG00000006699	0.0377698	0.858765	0.0373588	0.880197	0.880197	0.977819	0.0373588	[-0.45,0.53]
ENSMUSG00000006705	-0.243595	0.617579	-0.239322	0.630729	0.630729	0.877069	-0.239322	[-1.2,0.74]
ENSMUSG00000006715	0.107585	0.885954	0.121015	0.82765	0.885954	0.978488	0.107585	[-1.28,1.43]
ENSMUSG00000006717	0.93636	0.23177	0.939255	0.0457126	0.23177	0.57567	0.93636	[-0.62,2.42]
ENSMUSG00000006728	1.35573	5.57045e-05	1.35977	0.00103491	0.00103491	0.0136021	1.35977	[0.55,2.19]
ENSMUSG00000006731	-0.81847	0.000792495	-0.819408	0.00257282	0.00257282	0.0281731	-0.819408	[-1.35,-0.29]
ENSMUSG00000006732	-0.185619	0.764395	-0.176072	0.780848	0.780848	0.941273	-0.176072	[-1.39,1.06]
ENSMUSG00000006736	0.286636	0.552901	0.299521	0.577987	0.577987	0.849826	0.299521	[-0.77,1.43]
ENSMUSG00000006740	-0.813279	0.0100706	-0.813279	0.010298	0.010298	0.0820515	-0.813279	[-1.43,-0.19]
ENSMUSG00000006763	1.18108	0.0434753	1.1858	0.0237266	0.0434753	0.226155	1.18108	[0.03,2.33]
ENSMUSG00000006782	-2.09671	1.22659e-20	-2.0973	1.06786e-18	1.06786e-18	4.60106e-16	-2.0973	[-2.55,-1.64]
ENSMUSG00000006800	0.614187	0.344421	0.64833	0.451201	0.451201	0.770533	0.64833	[-1.07,2.55]
ENSMUSG00000006818	-0.854759	0.0567409	-0.85796	0.0189971	0.0567409	0.262758	-0.854759	[-1.75,0.03]
ENSMUSG00000006850	-0.452031	0.415702	-0.447981	0.356149	0.415702	0.745476	-0.452031	[-1.58,0.64]
ENSMUSG00000006906	0.0914474	0.902073	0.106479	0.850683	0.902073	0.981812	0.0914474	[-1.27,1.4]
ENSMUSG00000006920	-0.130116	0.713065	-0.131309	0.713526	0.713526	0.913422	-0.131309	[-0.83,0.57]
ENSMUSG00000006930	2.96099	0.140936	3.00062	0.273993	0.273993	0.627083	3.00062	[-2.72,9.9]
ENSMUSG00000006932	-0.57926	0.0128153	-0.579741	0.0187802	0.0187802	0.128708	-0.579741	[-1.06,-0.1]
ENSMUSG00000006941	-1.84479	3.14024e-05	-1.84385	8.17537e-05	8.17537e-05	0.00168787	-1.84385	[-2.78,-0.93]
ENSMUSG00000006998	-0.555374	0.0571572	-0.556189	0.0650653	0.0650653	0.285792	-0.556189	[-1.15,0.04]
ENSMUSG00000007029	-1.31944	1.59016e-11	-1.32017	6.90978e-10	6.90978e-10	5.90309e-08	-1.32017	[-1.73,-0.91]
ENSMUSG00000007036	0.321828	0.485229	0.322406	0.498645	0.498645	0.804297	0.322406	[-0.62,1.27]
ENSMUSG00000007038	0.220452	0.560048	0.221971	0.580811	0.580811	0.850487	0.221971	[-0.57,1.02]
ENSMUSG00000007039	-1.1198	0.338832	-1.09211	0.332816	0.338832	0.68916	-1.1198	[-3.64,1.21]
ENSMUSG00000007041	0.908314	0.000130573	0.906055	4.11409e-05	0.000130573	0.00254721	0.908314	[0.44,1.38]
ENSMUSG00000007050	-0.0348034	0.950969	-0.0332068	0.948606	0.950969	0.99586	-0.0348034	[-1.45,1.34]
ENSMUSG00000007080	-1.92564	0.000292168	-1.91742	0.000151766	0.000292168	0.00493252	-1.92564	[-3.01,-0.88]
ENSMUSG00000007216	0.11266	0.908399	0.149923	0.871743	0.908399	0.983099	0.11266	[-1.79,1.99]
ENSMUSG00000007338	0.0122139	0.978302	0.0187384	0.96451	0.978302	0.999966	0.0122139	[-0.91,0.93]
ENSMUSG00000007411	0.0532865	0.884167	0.0571057	0.888827	0.888827	0.978929	0.0571057	[-0.78,0.9]
ENSMUSG00000007415	-0.896204	0.126644	-0.885637	0.230807	0.230807	0.574988	-0.885637	[-2.34,0.57]
ENSMUSG00000007458	0.107988	0.730745	0.112451	0.773882	0.773882	0.938685	0.112451	[-0.67,0.9]
ENSMUSG00000007564	-0.304732	0.24747	-0.305883	0.247402	0.24747	0.597469	-0.304732	[-0.82,0.21]
ENSMUSG00000007570	0.0482955	0.950562	0.0910822	0.921122	0.950562	0.99577	0.0482955	[-1.81,1.95]
ENSMUSG00000007589	0.641941	0.150632	0.647285	0.159738	0.159738	0.482446	0.647285	[-0.26,1.57]
ENSMUSG00000007603	-1.58446	4.79255e-05	-1.58386	0.000258121	0.000258121	0.0044205	-1.58386	[-2.44,-0.74]
ENSMUSG00000007610	-0.478492	0.405483	-0.468258	0.458264	0.458264	0.775909	-0.468258	[-1.69,0.77]
ENSMUSG00000007613	1.57358	0.000910646	1.57916	0.00124024	0.00124024	0.015677	1.57916	[0.62,2.58]
ENSMUSG00000007617	1.83874	0.180355	2.04864	0.268232	0.268232	0.620634	2.04864	[-1.73,7.76]
ENSMUSG00000007646	-1.18554	0.302206	-1.15529	0.233405	0.302206	0.653203	-1.18554	[-3.7,1.1]
ENSMUSG00000007656	-0.604981	0.183591	-0.604678	0.190368	0.190368	0.523691	-0.604678	[-1.51,0.3]
ENSMUSG00000007659	-0.745102	0.589539	-0.696557	0.684108	0.684108	0.900932	-0.696557	[-3.98,2.72]
ENSMUSG00000007670	-1.36725	1.33384e-07	-1.36837	2.81467e-07	2.81467e-07	1.18695e-05	-1.36837	[-1.89,-0.85]
ENSMUSG00000007721	0.0569112	0.895811	0.0604682	0.885605	0.895811	0.980427	0.0569112	[-0.8,0.91]
ENSMUSG00000007739	-0.0548603	0.848346	-0.0562318	0.844906	0.848346	0.967317	-0.0548603	[-0.62,0.51]
ENSMUSG00000007777	-1.13207	0.275113	-1.08917	0.318971	0.318971	0.670983	-1.08917	[-3.18,1.07]
ENSMUSG00000007812	-0.149204	0.766637	-0.148216	0.739394	0.766637	0.936387	-0.149204	[-1.18,0.86]
ENSMUSG00000007815	-0.917806	0.000257473	-0.918483	0.00081367	0.00081367	0.0110888	-0.918483	[-1.45,-0.38]
ENSMUSG00000007817	1.0662	0.0011494	1.06298	0.000541169	0.0011494	0.0147623	1.0662	[0.42,1.72]
ENSMUSG00000007827	-0.0765539	0.901783	-0.0628363	0.933015	0.933015	0.99176	-0.0628363	[-1.38,1.3]
ENSMUSG00000007833	-1.42639	0.000453936	-1.42937	0.000100128	0.000453936	0.00702891	-1.42639	[-2.23,-0.63]
ENSMUSG00000007836	-1.85801	9.90372e-15	-1.85943	1.89147e-15	9.90372e-15	2.72627e-12	-1.85801	[-2.32,-1.4]
ENSMUSG00000007837	-3.52794	0.175779	-3.69952	0.229187	0.229187	0.573078	-3.69952	[-11,2.68]
ENSMUSG00000007850	-0.473879	0.0526998	-0.472837	0.10951	0.10951	0.385521	-0.472837	[-1.05,0.11]
ENSMUSG00000007872	-1.00854	0.0109111	-1.01044	0.00470016	0.0109111	0.0854774	-1.00854	[-1.79,-0.23]
ENSMUSG00000007880	-1.09613	3.12371e-07	-1.09674	4.93643e-06	4.93643e-06	0.000152399	-1.09674	[-1.56,-0.63]
ENSMUSG00000007891	-0.0175193	0.96062	-0.0189654	0.957955	0.96062	0.999586	-0.0175193	[-0.73,0.69]
ENSMUSG00000007892	-1.28391	2.80135e-05	-1.28425	0.000552279	0.000552279	0.00814448	-1.28425	[-2.01,-0.56]
ENSMUSG00000007950	0.880382	0.192473	0.900478	0.224575	0.224575	0.568174	0.900478	[-0.56,2.47]
ENSMUSG00000007987	-0.124244	0.834003	-0.110884	0.867883	0.867883	0.973263	-0.110884	[-1.32,1.14]
ENSMUSG00000008035	-0.33872	0.538701	-0.331891	0.582236	0.582236	0.850633	-0.331891	[-1.51,0.85]
ENSMUSG00000008036	-1.06107	0.01601	-1.0641	0.00433078	0.01601	0.113816	-1.06107	[-1.94,-0.2]
ENSMUSG00000008090	-0.822053	0.541111	-0.781837	0.498282	0.541111	0.828683	-0.822053	[-3.95,1.96]
ENSMUSG00000008140	-1.0904	0.000606717	-1.09208	0.000396064	0.000606717	0.00880317	-1.0904	[-1.71,-0.47]
ENSMUSG00000008167	0.311943	0.779971	0.330762	0.802554	0.802554	0.948997	0.330762	[-2.42,3.16]
ENSMUSG00000008193	-1.1951	1.42416e-08	-1.19513	6.58499e-07	6.58499e-07	2.53919e-05	-1.19513	[-1.66,-0.73]
ENSMUSG00000008200	0.478716	0.135612	0.479967	0.220549	0.220549	0.562296	0.479967	[-0.29,1.25]
ENSMUSG00000008206	0.227418	0.598785	0.231902	0.610397	0.610397	0.867494	0.231902	[-0.67,1.15]
ENSMUSG00000008226	1.22208	0.157813	1.24099	0.154624	0.157813	0.47929	1.22208	[-0.48,2.94]
ENSMUSG00000008301	-2.01044	0.000252004	-2.00922	1.30685e-05	0.000252004	0.0043508	-2.01044	[-3.13,-0.93]
ENSMUSG00000008305	-0.783466	0.227525	-0.766207	0.274419	0.274419	0.62719	-0.766207	[-2.12,0.62]
ENSMUSG00000008318	-0.602343	0.227659	-0.598865	0.253093	0.253093	0.604048	-0.598865	[-1.63,0.43]
ENSMUSG00000008333	0.113349	0.829921	0.11197	0.787185	0.829921	0.958456	0.113349	[-0.91,1.12]
ENSMUSG00000008348	-1.18179	0.00104865	-1.18277	0.00086287	0.00104865	0.0137483	-1.18179	[-1.89,-0.48]
ENSMUSG00000008373	1.47319	0.00123137	1.46654	5.68202e-05	0.00123137	0.0155848	1.47319	[0.58,2.38]
ENSMUSG00000008384	-1.27125	0.0137577	-1.27089	0.00384134	0.0137577	0.102181	-1.27125	[-2.32,-0.26]
ENSMUSG00000008393	-1.06587	0.104556	-1.05458	0.205792	0.205792	0.542857	-1.05458	[-2.69,0.59]
ENSMUSG00000008398	-0.299767	0.455025	-0.296736	0.489757	0.489757	0.79821	-0.296736	[-1.13,0.55]
ENSMUSG00000008429	-0.275003	0.538451	-0.273169	0.537956	0.538451	0.827038	-0.275003	[-1.16,0.61]
ENSMUSG00000008435	0.741235	0.277924	0.759643	0.270556	0.277924	0.631269	0.741235	[-0.6,2.06]
ENSMUSG00000008450	0.0861434	0.921054	0.0991306	0.866512	0.921054	0.987352	0.0861434	[-1.48,1.59]
ENSMUSG00000008475	-0.593962	0.0299003	-0.595353	0.0308933	0.0308933	0.181048	-0.595353	[-1.14,-0.05]
ENSMUSG00000008496	-1.44402	2.20251e-06	-1.44537	1.83592e-06	2.20251e-06	7.65857e-05	-1.44402	[-2.03,-0.85]
ENSMUSG00000008604	-0.0722631	0.857211	-0.0698925	0.871916	0.871916	0.974392	-0.0698925	[-0.91,0.78]
ENSMUSG00000008668	-1.02139	0.000972417	-1.02043	0.00957454	0.00957454	0.0777735	-1.02043	[-1.79,-0.25]
ENSMUSG00000008682	0.671699	0.00269465	0.671914	0.0162838	0.0162838	0.115514	0.671914	[0.12,1.22]
ENSMUSG00000008683	1.09277	0.000191046	1.09157	0.000469378	0.000469378	0.00715621	1.09157	[0.48,1.7]
ENSMUSG00000008690	-1.66036	7.76124e-07	-1.65969	2.1467e-05	2.1467e-05	0.000529198	-1.65969	[-2.42,-0.9]
ENSMUSG00000008730	-1.37107	3.76305e-06	-1.37057	5.7013e-05	5.7013e-05	0.00125835	-1.37057	[-2.04,-0.71]
ENSMUSG00000008763	1.34161	0.00117971	1.35832	0.0102808	0.0102808	0.082031	1.35832	[0.32,2.47]
ENSMUSG00000008822	0.801375	0.258176	0.804058	0.128831	0.258176	0.608517	0.801375	[-0.6,2.19]
ENSMUSG00000008845	1.84928	0.230886	1.80445	0.192092	0.230886	0.575039	1.84928	[-1.23,5.48]
ENSMUSG00000008855	-0.0151413	0.973105	-0.00680776	0.992104	0.992104	0.999966	-0.00680776	[-0.92,0.92]
ENSMUSG00000008859	0.421866	0.364092	0.432621	0.387722	0.387722	0.726081	0.432621	[-0.55,1.45]
ENSMUSG00000008892	0.638639	0.236849	0.639206	0.147696	0.236849	0.58382	0.638639	[-0.43,1.69]
ENSMUSG00000008958	-1.02053	0.0156799	-1.02009	0.0149774	0.0156799	0.111951	-1.02053	[-1.85,-0.19]
ENSMUSG00000008976	-0.978082	0.0151811	-0.975976	0.0221664	0.0221664	0.145553	-0.975976	[-1.81,-0.14]
ENSMUSG00000009013	0.121471	0.741601	0.124518	0.763054	0.763054	0.935411	0.124518	[-0.69,0.95]
ENSMUSG00000009030	0.724646	0.101347	0.730215	0.115184	0.115184	0.398343	0.730215	[-0.18,1.66]
ENSMUSG00000009035	-0.314191	0.476365	-0.305538	0.568924	0.568924	0.84551	-0.305538	[-1.33,0.75]
ENSMUSG00000009073	-0.0785681	0.881187	-0.0573532	0.952923	0.952923	0.997081	-0.0573532	[-1.48,1.46]
ENSMUSG00000009076	-0.54424	0.381637	-0.544498	0.229605	0.381637	0.723694	-0.54424	[-1.82,0.68]
ENSMUSG00000009079	-1.31895	1.26556e-08	-1.32057	5.44321e-08	5.44321e-08	2.91579e-06	-1.32057	[-1.79,-0.85]
ENSMUSG00000009090	-0.916218	0.0015115	-0.917202	0.001477	0.0015115	0.0183791	-0.916218	[-1.48,-0.35]
ENSMUSG00000009092	0.0392433	0.981484	0.0673101	0.915515	0.981484	0.999966	0.0392433	[-1.88,1.83]
ENSMUSG00000009112	0.625688	0.132336	0.639619	0.21604	0.21604	0.556525	0.639619	[-0.38,1.7]
ENSMUSG00000009207	0.49317	0.435727	0.502998	0.348537	0.435727	0.760761	0.49317	[-0.76,1.7]
ENSMUSG00000009246	0.591927	0.641766	0.828301	0.671256	0.671256	0.893857	0.828301	[-3.9,7.11]
ENSMUSG00000009291	-0.79416	0.0852484	-0.793789	0.0877531	0.0877531	0.338774	-0.793789	[-1.72,0.12]
ENSMUSG00000009292	0.419934	0.542841	0.462756	0.596069	0.596069	0.859472	0.462756	[-1.33,2.52]
ENSMUSG00000009293	0.210125	0.641925	0.216266	0.665896	0.665896	0.892156	0.216266	[-0.78,1.23]
ENSMUSG00000009406	-3.01601	0.0383937	-3.1617	0.0741074	0.0741074	0.308293	-3.1617	[-8.74,0.34]
ENSMUSG00000009418	2.07961	0.0297876	2.11754	0.0184318	0.0297876	0.177081	2.07961	[0.21,3.91]
ENSMUSG00000009470	-0.43189	0.154668	-0.432415	0.165456	0.165456	0.490056	-0.432415	[-1.05,0.18]
ENSMUSG00000009535	0.330992	0.451854	0.335212	0.424943	0.451854	0.771196	0.330992	[-0.54,1.19]
ENSMUSG00000009549	-1.0979	0.0030732	-1.09811	0.00165655	0.0030732	0.0325031	-1.0979	[-1.83,-0.37]
ENSMUSG00000009555	-0.757238	0.00983248	-0.758167	0.00938214	0.00983248	0.0795028	-0.757238	[-1.33,-0.18]
ENSMUSG00000009563	-0.363106	0.44005	-0.362873	0.400139	0.44005	0.763708	-0.363106	[-1.3,0.56]
ENSMUSG00000009566	-0.841711	0.079832	-0.838164	0.0707768	0.079832	0.320817	-0.841711	[-1.8,0.1]
ENSMUSG00000009569	-0.707488	0.150083	-0.70798	0.11378	0.150083	0.466244	-0.707488	[-1.68,0.26]
ENSMUSG00000009575	0.131268	0.738131	0.141357	0.770711	0.770711	0.938618	0.141357	[-0.84,1.15]
ENSMUSG00000009585	-1.27685	5.89786e-09	-1.27721	2.19051e-07	2.19051e-07	9.60531e-06	-1.27721	[-1.76,-0.8]
ENSMUSG00000009621	-1.14143	0.00205563	-1.14128	0.0101068	0.0101068	0.0809034	-1.14128	[-2.02,-0.27]
ENSMUSG00000009630	-0.62245	0.157462	-0.620689	0.14511	0.157462	0.478787	-0.62245	[-1.5,0.24]
ENSMUSG00000009640	1.09419	0.0786506	1.08509	0.00944198	0.0786506	0.319089	1.09419	[-0.13,2.37]
ENSMUSG00000009647	-0.497968	0.461396	-0.481566	0.489338	0.489338	0.797982	-0.481566	[-1.82,0.89]
ENSMUSG00000009681	0.312508	0.509025	0.318527	0.528913	0.528913	0.821537	0.318527	[-0.68,1.34]
ENSMUSG00000009687	-0.981556	0.00940619	-0.982574	0.00728926	0.00940619	0.0767837	-0.981556	[-1.72,-0.24]
ENSMUSG00000009733	0.269416	0.743382	0.289838	0.684345	0.743382	0.926169	0.269416	[-1.33,1.81]
ENSMUSG00000009739	-0.994289	0.126554	-0.983619	0.259884	0.259884	0.611311	-0.983619	[-2.71,0.74]
ENSMUSG00000009741	-2.133	5.21683e-07	-2.13447	1.12664e-05	1.12664e-05	0.000306731	-2.13447	[-3.12,-1.18]
ENSMUSG00000009772	0.896485	0.0108586	0.892335	0.00143259	0.0108586	0.0852012	0.896485	[0.21,1.59]
ENSMUSG00000009828	3.32467	0.0470365	3.44556	0.145351	0.145351	0.45888	3.44556	[-1.32,9.69]
ENSMUSG00000009863	0.369452	0.324335	0.366013	0.186401	0.324335	0.675528	0.369452	[-0.37,1.09]
ENSMUSG00000009894	-0.446916	0.462889	-0.443642	0.352043	0.462889	0.779478	-0.446916	[-1.7,0.76]
ENSMUSG00000009905	-0.153321	0.801829	-0.154169	0.744877	0.801829	0.948997	-0.153321	[-1.38,1.06]
ENSMUSG00000009907	-0.279802	0.369026	-0.279789	0.386885	0.386885	0.726081	-0.279789	[-0.92,0.36]
ENSMUSG00000009927	0.287775	0.32868	0.292763	0.474308	0.474308	0.787452	0.292763	[-0.51,1.11]
ENSMUSG00000009995	0.308123	0.437691	0.317404	0.539362	0.539362	0.827644	0.317404	[-0.71,1.37]
ENSMUSG00000010021	0.676231	0.512821	0.702837	0.406287	0.512821	0.812113	0.676231	[-1.38,2.65]
ENSMUSG00000010025	-0.286791	0.451421	-0.286791	0.45503	0.45503	0.773519	-0.286791	[-1.04,0.47]
ENSMUSG00000010045	0.193365	0.706794	0.195871	0.685907	0.706794	0.911177	0.193365	[-0.82,1.21]
ENSMUSG00000010047	-0.531062	0.581065	-0.487273	0.632076	0.632076	0.877185	-0.487273	[-2.31,1.49]
ENSMUSG00000010048	0.91078	0.167231	0.961456	0.304812	0.304812	0.656475	0.961456	[-0.9,3.21]
ENSMUSG00000010054	-0.758125	0.45105	-0.731073	0.608443	0.608443	0.866978	-0.731073	[-3.47,2.1]
ENSMUSG00000010057	-0.836135	0.102275	-0.833845	0.0792801	0.102275	0.370238	-0.836135	[-1.86,0.17]
ENSMUSG00000010067	0.392817	0.415979	0.396912	0.41618	0.41618	0.74579	0.396912	[-0.57,1.38]
ENSMUSG00000010095	0.711319	0.0257633	0.708803	0.0119118	0.0257633	0.161183	0.711319	[0.09,1.34]
ENSMUSG00000010097	0.952698	0.000588064	0.953145	0.0030369	0.0030369	0.0321879	0.953145	[0.32,1.59]
ENSMUSG00000010110	-0.984666	0.0127176	-0.983209	0.0256062	0.0256062	0.160605	-0.983209	[-1.85,-0.12]
ENSMUSG00000010136	0.793085	0.973637	1.05444	0.53362	0.973637	0.999966	0.793085	[-12.45,6.65]
ENSMUSG00000010142	0.616131	0.0418061	0.615119	0.0641085	0.0641085	0.282865	0.615119	[-0.04,1.27]
ENSMUSG00000010205	-0.594026	0.0363029	-0.596075	0.0255514	0.0363029	0.200648	-0.594026	[-1.15,-0.04]
ENSMUSG00000010277	-0.261827	0.42138	-0.258592	0.519793	0.519793	0.816477	-0.258592	[-1.04,0.53]
ENSMUSG00000010290	-0.425312	0.531358	-0.389841	0.67169	0.67169	0.893978	-0.389841	[-2.02,1.39]
ENSMUSG00000010307	-0.611929	0.574833	-0.577422	0.540943	0.574833	0.848212	-0.611929	[-3.05,1.61]
ENSMUSG00000010358	-0.981183	0.0126014	-0.982244	0.00764021	0.0126014	0.0953222	-0.981183	[-1.76,-0.21]
ENSMUSG00000010362	-0.501439	0.352298	-0.500457	0.281859	0.352298	0.700638	-0.501439	[-1.58,0.56]
ENSMUSG00000010376	1.95887	1.95996e-06	1.96066	1.39102e-05	1.39102e-05	0.000363721	1.96066	[1.08,2.86]
ENSMUSG00000010392	0.4994	0.26481	0.506625	0.301528	0.301528	0.652601	0.506625	[-0.46,1.49]
ENSMUSG00000010406	-0.81042	0.139764	-0.810354	0.0614999	0.139764	0.448675	-0.81042	[-1.93,0.27]
ENSMUSG00000010453	-0.096567	0.807087	-0.0890849	0.85223	0.85223	0.967866	-0.0890849	[-1.01,0.84]
ENSMUSG00000010517	0.24076	0.618079	0.243161	0.562572	0.618079	0.871688	0.24076	[-0.71,1.17]
ENSMUSG00000010554	-1.21048	0.00526074	-1.20791	0.00688445	0.00688445	0.0613397	-1.20791	[-2.09,-0.33]
ENSMUSG00000010607	-0.389609	0.704176	-0.368312	0.691456	0.704176	0.910054	-0.389609	[-2.56,1.69]
ENSMUSG00000010608	0.724293	0.00604682	0.723762	0.0112251	0.0112251	0.0873158	0.723762	[0.16,1.28]
ENSMUSG00000010609	-0.331937	0.318332	-0.33062	0.365258	0.365258	0.709905	-0.33062	[-1.05,0.39]
ENSMUSG00000010663	-0.550955	0.828569	-0.549091	0.729754	0.828569	0.957788	-0.550955	[-6.61,5.35]
ENSMUSG00000010751	3.15092	0.00470171	3.30582	0.0307513	0.0307513	0.18043	3.30582	[0.3,8.74]
ENSMUSG00000010755	-0.468704	0.290295	-0.464685	0.296279	0.296279	0.646838	-0.464685	[-1.33,0.41]
ENSMUSG00000010911	-0.0238599	0.954955	-0.00696726	0.993418	0.993418	0.999966	-0.00696726	[-1.23,1.29]
ENSMUSG00000010914	1.62474	0.0383183	1.62168	0.00337935	0.0383183	0.207279	1.62474	[0.09,3.22]
ENSMUSG00000010936	0.11679	0.765639	0.114842	0.750615	0.765639	0.936265	0.11679	[-0.65,0.89]
ENSMUSG00000011008	0.801339	0.124224	0.805568	0.0969693	0.124224	0.417782	0.801339	[-0.22,1.82]
ENSMUSG00000011096	-0.934514	0.150177	-0.920834	0.24168	0.24168	0.591013	-0.920834	[-2.46,0.63]
ENSMUSG00000011114	-0.601408	0.0747445	-0.602684	0.0590579	0.0747445	0.309346	-0.601408	[-1.27,0.06]
ENSMUSG00000011148	-0.123713	0.860033	-0.115921	0.855239	0.860033	0.97016	-0.123713	[-1.62,1.33]
ENSMUSG00000011158	-0.360563	0.338391	-0.358343	0.391733	0.391733	0.728617	-0.358343	[-1.18,0.46]
ENSMUSG00000011179	1.12211	0.0329434	1.12617	0.0482909	0.0482909	0.240238	1.12617	[0.01,2.26]
ENSMUSG00000011254	-0.025511	0.960515	-0.0132144	0.990253	0.990253	0.999966	-0.0132144	[-1.28,1.29]
ENSMUSG00000011256	0.817368	0.0220282	0.819578	0.0502464	0.0502464	0.243731	0.819578	[0,1.65]
ENSMUSG00000011257	0.00174078	0.997057	0.0117648	0.978945	0.997057	0.999966	0.00174078	[-0.97,0.97]
ENSMUSG00000011267	-0.924301	0.0197737	-0.922395	0.0222322	0.0222322	0.145715	-0.922395	[-1.71,-0.13]
ENSMUSG00000011306	-0.894023	0.0216719	-0.891042	0.0335831	0.0335831	0.190721	-0.891042	[-1.71,-0.07]
ENSMUSG00000011382	-0.909243	0.314985	-0.866274	0.357583	0.357583	0.705072	-0.866274	[-2.62,1]
ENSMUSG00000011427	0.151499	0.819272	0.165002	0.772437	0.819272	0.95486	0.151499	[-1.12,1.38]
ENSMUSG00000011658	-0.965782	0.0275582	-0.958867	0.0953366	0.0953366	0.355049	-0.958867	[-2.08,0.17]
ENSMUSG00000011752	0.0868698	0.868592	0.0888754	0.850503	0.868592	0.973598	0.0868698	[-0.94,1.1]
ENSMUSG00000011831	-0.213211	0.863938	-0.19633	0.893066	0.893066	0.979773	-0.19633	[-3.17,2.78]
ENSMUSG00000011832	1.51153	0.0175974	1.53013	0.0285231	0.0285231	0.172356	1.53013	[0.16,3.04]
ENSMUSG00000011837	-0.749546	0.213675	-0.747252	0.102598	0.213675	0.553745	-0.749546	[-2,0.44]
ENSMUSG00000011877	-0.604713	0.186091	-0.601829	0.224986	0.224986	0.569069	-0.601829	[-1.57,0.37]
ENSMUSG00000011884	-0.610464	0.148711	-0.609426	0.167004	0.167004	0.493003	-0.609426	[-1.48,0.26]
ENSMUSG00000011958	-0.0775411	0.840107	-0.0755666	0.861617	0.861617	0.970414	-0.0755666	[-0.91,0.77]
ENSMUSG00000011960	-0.931698	0.00465558	-0.932278	0.00713068	0.00713068	0.0627576	-0.932278	[-1.61,-0.25]
ENSMUSG00000012076	0.010088	0.991687	0.0385231	0.946276	0.991687	0.999966	0.010088	[-1.42,1.42]
ENSMUSG00000012114	-2.20619	1.45536e-08	-2.20605	9.97345e-08	9.97345e-08	4.91726e-06	-2.20605	[-3.03,-1.4]
ENSMUSG00000012117	-0.433793	0.350089	-0.43011	0.370498	0.370498	0.713201	-0.43011	[-1.36,0.51]
ENSMUSG00000012126	-0.00318033	0.993442	0.0352836	0.944186	0.993442	0.999966	-0.00318033	[-1.2,1.25]
ENSMUSG00000012296	-0.409792	0.433777	-0.403081	0.487003	0.487003	0.796293	-0.403081	[-1.53,0.74]
ENSMUSG00000012405	-0.401801	0.263278	-0.397939	0.363925	0.363925	0.708824	-0.397939	[-1.25,0.46]
ENSMUSG00000012422	1.51416	0.00116827	1.52188	0.00144435	0.00144435	0.0177366	1.52188	[0.58,2.5]
ENSMUSG00000012429	-0.918574	0.159456	-0.918484	0.0662942	0.159456	0.482243	-0.918574	[-2.22,0.36]
ENSMUSG00000012443	-1.52608	0.0963762	-1.51465	0.00771767	0.0963762	0.357577	-1.52608	[-3.6,0.28]
ENSMUSG00000012483	0.939855	0.187341	0.961203	0.144279	0.187341	0.519459	0.939855	[-0.47,2.3]
ENSMUSG00000012535	-0.113277	0.750736	-0.111426	0.788134	0.788134	0.94397	-0.111426	[-0.92,0.7]
ENSMUSG00000012609	-0.720802	0.389985	-0.69706	0.533068	0.533068	0.823749	-0.69706	[-2.88,1.53]
ENSMUSG00000012640	0.0549281	0.909626	0.0560455	0.898093	0.909626	0.983674	0.0549281	[-0.9,1.01]
ENSMUSG00000012848	-0.374855	0.0921394	-0.37415	0.175772	0.175772	0.504418	-0.37415	[-0.92,0.17]
ENSMUSG00000013033	-2.16111	0.229905	-2.37521	0.299025	0.299025	0.649701	-2.37521	[-8.55,2.35]
ENSMUSG00000013089	0.121653	0.843234	0.128954	0.803741	0.843234	0.965505	0.121653	[-1.07,1.29]
ENSMUSG00000013155	2.86861	0.168513	2.77009	0.143979	0.168513	0.494805	2.86861	[-1.34,8.7]
ENSMUSG00000013160	0.0782267	0.83938	0.075662	0.795492	0.83938	0.963877	0.0782267	[-0.67,0.81]
ENSMUSG00000013236	-0.165942	0.744775	-0.161651	0.772305	0.772305	0.938685	-0.161651	[-1.25,0.94]
ENSMUSG00000013275	0.666577	0.231303	0.675843	0.296086	0.296086	0.646838	0.675843	[-0.6,1.98]
ENSMUSG00000013465	-1.43611	1.10472e-05	-1.43512	7.17504e-05	7.17504e-05	0.00152585	-1.43512	[-2.14,-0.73]
ENSMUSG00000013495	-1.21458	0.0172972	-1.20596	0.070375	0.070375	0.299835	-1.20596	[-2.5,0.1]
ENSMUSG00000013539	0.108419	0.863665	0.119202	0.838303	0.863665	0.971501	0.108419	[-1.11,1.3]
ENSMUSG00000013593	-0.883927	0.00721925	-0.883903	0.0100206	0.0100206	0.080604	-0.883903	[-1.56,-0.21]
ENSMUSG00000013622	-0.877164	0.0591743	-0.878139	0.0340445	0.0591743	0.269741	-0.877164	[-1.8,0.03]
ENSMUSG00000013629	-1.02032	0.000865041	-1.0211	0.000894488	0.000894488	0.0119951	-1.0211	[-1.62,-0.42]
ENSMUSG00000013646	-0.545469	0.339017	-0.531365	0.429662	0.429662	0.756118	-0.531365	[-1.82,0.79]
ENSMUSG00000013662	0.737869	0.0627316	0.736128	0.0415534	0.0627316	0.279277	0.737869	[-0.04,1.51]
ENSMUSG00000013663	0.271827	0.403783	0.275104	0.498208	0.498208	0.804111	0.275104	[-0.53,1.08]
ENSMUSG00000013698	0.113678	0.886442	0.13352	0.878078	0.886442	0.978488	0.113678	[-1.44,1.65]
ENSMUSG00000013701	1.17219	0.0757901	1.24072	0.225464	0.225464	0.569551	1.24072	[-0.79,3.85]
ENSMUSG00000013707	-2.90725	8.75315e-12	-2.90874	4.93419e-12	8.75315e-12	1.12654e-09	-2.90725	[-3.76,-2.08]
ENSMUSG00000013736	-0.315016	0.382495	-0.309106	0.493303	0.493303	0.801259	-0.309106	[-1.18,0.58]
ENSMUSG00000013787	-1.34809	2.86374e-06	-1.34897	1.4959e-05	1.4959e-05	0.000386052	-1.34897	[-1.96,-0.74]
ENSMUSG00000013822	0.307623	0.527323	0.313346	0.513917	0.527323	0.820475	0.307623	[-0.65,1.26]
ENSMUSG00000013833	-0.45369	0.278111	-0.456363	0.233008	0.278111	0.631442	-0.45369	[-1.28,0.37]
ENSMUSG00000013846	-1.97767	1.19241e-08	-1.9762	1.28255e-06	1.28255e-06	4.70742e-05	-1.9762	[-2.77,-1.18]
ENSMUSG00000013858	-1.23192	0.000364206	-1.23229	0.00211241	0.00211241	0.0241175	-1.23229	[-2.02,-0.45]
ENSMUSG00000013973	0.467627	0.252511	0.476379	0.346908	0.346908	0.694542	0.476379	[-0.52,1.5]
ENSMUSG00000013974	-1.29339	0.502621	-1.22887	0.436807	0.502621	0.806363	-1.29339	[-6.45,2.85]
ENSMUSG00000013997	-0.409447	0.283545	-0.398605	0.458644	0.458644	0.776288	-0.398605	[-1.43,0.66]
ENSMUSG00000014030	-1.11036	1.61793e-06	-1.11148	8.23109e-06	8.23109e-06	0.000235752	-1.11148	[-1.6,-0.63]
ENSMUSG00000014039	-0.208076	0.695562	-0.200671	0.72874	0.72874	0.920274	-0.200671	[-1.33,0.94]
ENSMUSG00000014074	-0.547168	0.481642	-0.531197	0.606716	0.606716	0.866047	-0.531197	[-2.54,1.51]
ENSMUSG00000014075	-1.82868	0.194955	-1.72002	0.265968	0.265968	0.618599	-1.72002	[-4.53,1.37]
ENSMUSG00000014077	0.100593	0.797711	0.106422	0.814968	0.814968	0.953511	0.106422	[-0.81,1.04]
ENSMUSG00000014177	0.977893	0.0747633	0.984606	0.0747832	0.0747832	0.309346	0.984606	[-0.1,2.11]
ENSMUSG00000014195	0.933128	0.000115576	0.933678	0.0016174	0.0016174	0.0193814	0.933678	[0.35,1.51]
ENSMUSG00000014226	-0.313404	0.39386	-0.314291	0.339015	0.39386	0.729833	-0.313404	[-1.05,0.41]
ENSMUSG00000014232	-0.282032	0.584639	-0.270974	0.630325	0.630325	0.876828	-0.270974	[-1.34,0.83]
ENSMUSG00000014243	0.933016	0.475558	0.919862	0.475086	0.475558	0.788403	0.933016	[-1.69,3.65]
ENSMUSG00000014245	1.91077	0.0770572	1.92693	0.058165	0.0770572	0.315215	1.91077	[-0.22,4.16]
ENSMUSG00000014294	0.131836	0.780806	0.130149	0.740299	0.780806	0.941273	0.131836	[-0.8,1.06]
ENSMUSG00000014301	0.58512	0.656505	0.688972	0.636032	0.656505	0.889129	0.58512	[-2.09,3.36]
ENSMUSG00000014313	-0.515256	0.179996	-0.511289	0.241611	0.241611	0.591013	-0.511289	[-1.36,0.35]
ENSMUSG00000014349	-1.29864	0.000284805	-1.29963	0.000362642	0.000362642	0.00583406	-1.29963	[-2.02,-0.59]
ENSMUSG00000014353	0.318885	0.643914	0.332483	0.691642	0.691642	0.905142	0.332483	[-1.35,2.06]
ENSMUSG00000014355	0.030934	0.911884	0.031091	0.917175	0.917175	0.986421	0.031091	[-0.57,0.63]
ENSMUSG00000014361	2.37486	0.0786063	2.34472	0.0231055	0.0786063	0.319089	2.37486	[-0.29,5.76]
ENSMUSG00000014402	-0.542547	0.278886	-0.544362	0.224938	0.278886	0.631926	-0.542547	[-1.53,0.44]
ENSMUSG00000014418	-0.277527	0.478862	-0.275205	0.516818	0.516818	0.813996	-0.275205	[-1.1,0.56]
ENSMUSG00000014426	0.0512655	0.905211	0.0551309	0.897108	0.905211	0.983084	0.0512655	[-0.8,0.9]
ENSMUSG00000014444	-0.92637	0.0110661	-0.925129	0.0320538	0.0320538	0.185149	-0.925129	[-1.78,-0.08]
ENSMUSG00000014453	-0.99895	4.50523e-05	-0.998936	0.00029276	0.00029276	0.00493411	-0.998936	[-1.54,-0.46]
ENSMUSG00000014470	0.714022	0.263414	0.738207	0.363534	0.363534	0.708673	0.738207	[-0.87,2.45]
ENSMUSG00000014496	-0.226496	0.65361	-0.218475	0.69007	0.69007	0.904001	-0.218475	[-1.27,0.85]
ENSMUSG00000014498	-0.223531	0.519811	-0.221858	0.584059	0.584059	0.851897	-0.221858	[-1.02,0.58]
ENSMUSG00000014504	0.733261	0.124649	0.736579	0.126974	0.126974	0.423393	0.736579	[-0.21,1.71]
ENSMUSG00000014547	0.137244	0.794984	0.150779	0.764873	0.794984	0.946785	0.137244	[-0.89,1.14]
ENSMUSG00000014550	0.101362	0.834594	0.11464	0.83423	0.834594	0.961603	0.101362	[-0.87,1.07]
ENSMUSG00000014551	-0.400182	0.360494	-0.383757	0.574029	0.574029	0.847986	-0.383757	[-1.66,0.95]
ENSMUSG00000014554	-0.627773	0.186129	-0.63247	0.0716275	0.186129	0.517687	-0.627773	[-1.58,0.31]
ENSMUSG00000014592	-1.80138	0.119481	-1.81308	0.207164	0.207164	0.544561	-1.81308	[-4.91,1.04]
ENSMUSG00000014599	0.112731	0.926059	0.144519	0.852896	0.926059	0.989551	0.112731	[-2.02,2.12]
ENSMUSG00000014601	-1.31871	0.000299814	-1.31903	0.000328124	0.000328124	0.0054559	-1.31903	[-2.04,-0.6]
ENSMUSG00000014606	0.16325	0.608262	0.162233	0.62417	0.62417	0.87316	0.162233	[-0.49,0.82]
ENSMUSG00000014633	0.310811	0.820728	0.298087	0.80375	0.820728	0.95486	0.310811	[-2.54,3.25]
ENSMUSG00000014668	0.260154	0.503906	0.267543	0.569094	0.569094	0.84551	0.267543	[-0.66,1.22]
ENSMUSG00000014748	0.41458	0.376696	0.420099	0.419434	0.419434	0.747785	0.420099	[-0.6,1.46]
ENSMUSG00000014763	-0.493546	0.241468	-0.490479	0.290725	0.290725	0.64181	-0.490479	[-1.4,0.42]
ENSMUSG00000014767	-0.161927	0.661864	-0.149259	0.78922	0.78922	0.944445	-0.149259	[-1.17,0.92]
ENSMUSG00000014769	-0.173339	0.620524	-0.174972	0.582262	0.620524	0.872451	-0.173339	[-0.87,0.52]
ENSMUSG00000014771	-0.579194	0.158384	-0.577739	0.150977	0.158384	0.480437	-0.579194	[-1.39,0.23]
ENSMUSG00000014773	-0.226162	0.801328	-0.196508	0.82095	0.82095	0.95486	-0.196508	[-1.73,1.43]
ENSMUSG00000014778	-0.483298	0.176121	-0.478874	0.251846	0.251846	0.603285	-0.478874	[-1.29,0.34]
ENSMUSG00000014786	-1.92975	0.196862	-1.88235	0.190465	0.196862	0.529701	-1.92975	[-5.34,1.04]
ENSMUSG00000014791	0.996602	0.342956	0.999612	0.2516	0.342956	0.691289	0.996602	[-1.09,3.18]
ENSMUSG00000014850	1.28758	0.0178369	1.29162	0.010656	0.0178369	0.124132	1.28758	[0.22,2.36]
ENSMUSG00000014856	-0.424938	0.38562	-0.416185	0.437488	0.437488	0.761881	-0.416185	[-1.45,0.64]
ENSMUSG00000014859	0.763457	0.0308158	0.764758	0.0483143	0.0483143	0.240238	0.764758	[0.01,1.53]
ENSMUSG00000014867	-0.959679	0.00322089	-0.960614	0.00389974	0.00389974	0.0397846	-0.960614	[-1.61,-0.31]
ENSMUSG00000014873	0.150055	0.767846	0.168555	0.793009	0.793009	0.946412	0.168555	[-1.16,1.56]
ENSMUSG00000014905	3.472	1.36735e-05	3.49696	4.00314e-07	1.36735e-05	0.000360385	3.472	[1.98,4.96]
ENSMUSG00000014907	-0.982353	0.270228	-0.972108	0.0596345	0.270228	0.622692	-0.982353	[-3.05,0.79]
ENSMUSG00000014956	0.189883	0.524991	0.189056	0.520653	0.524991	0.819455	0.189883	[-0.4,0.78]
ENSMUSG00000014959	-0.614744	0.039608	-0.614524	0.0551181	0.0551181	0.257773	-0.614524	[-1.24,0.01]
ENSMUSG00000014980	0.80808	0.531112	0.865265	0.412656	0.531112	0.822807	0.80808	[-1.78,3.23]
ENSMUSG00000015002	-0.395436	0.283507	-0.395907	0.269594	0.283507	0.635677	-0.395436	[-1.12,0.33]
ENSMUSG00000015013	0.0411104	0.946154	0.0367997	0.919845	0.946154	0.995077	0.0411104	[-1.06,1.11]
ENSMUSG00000015016	0.293614	0.64691	0.297489	0.564543	0.64691	0.883292	0.293614	[-0.97,1.54]
ENSMUSG00000015023	0.0264662	0.94844	0.0320695	0.940182	0.94844	0.995473	0.0264662	[-0.81,0.87]
ENSMUSG00000015027	-1.68233	0.000560603	-1.68202	0.00017204	0.000560603	0.0082427	-1.68233	[-2.66,-0.73]
ENSMUSG00000015087	1.20828	0.0096192	1.22058	0.0347228	0.0347228	0.194628	1.22058	[0.09,2.4]
ENSMUSG00000015092	-0.866308	0.0203673	-0.866524	0.022411	0.022411	0.146306	-0.866524	[-1.61,-0.12]
ENSMUSG00000015095	0.200947	0.616103	0.212279	0.674763	0.674763	0.895244	0.212279	[-0.8,1.26]
ENSMUSG00000015112	-1.01996	0.551815	-0.970977	0.591447	0.591447	0.85603	-0.970977	[-4.66,2.7]
ENSMUSG00000015120	-0.766942	0.0142158	-0.76674	0.0245111	0.0245111	0.155409	-0.76674	[-1.43,-0.1]
ENSMUSG00000015126	-0.482993	0.449019	-0.478375	0.364918	0.449019	0.768926	-0.482993	[-1.81,0.78]
ENSMUSG00000015127	0.253705	0.609798	0.269513	0.667623	0.667623	0.893141	0.269513	[-0.99,1.58]
ENSMUSG00000015133	-0.967911	0.0119359	-0.968451	0.0173205	0.0173205	0.121735	-0.968451	[-1.77,-0.17]
ENSMUSG00000015143	-0.341955	0.578933	-0.335029	0.538742	0.578933	0.849859	-0.341955	[-1.63,0.89]
ENSMUSG00000015149	0.337912	0.39189	0.346624	0.480466	0.480466	0.791819	0.346624	[-0.62,1.34]
ENSMUSG00000015165	0.675873	0.00139432	0.674498	0.0016128	0.0016128	0.0193731	0.674498	[0.26,1.09]
ENSMUSG00000015176	-0.963834	0.00388182	-0.966255	0.0019221	0.00388182	0.0396586	-0.963834	[-1.62,-0.31]
ENSMUSG00000015189	-0.1519	0.734389	-0.144572	0.779422	0.779422	0.941042	-0.144572	[-1.12,0.86]
ENSMUSG00000015202	0.0262154	0.976655	0.0450581	0.932462	0.976655	0.999966	0.0262154	[-1.32,1.33]
ENSMUSG00000015214	-1.09422	0.0227778	-1.094	0.015284	0.0227778	0.147534	-1.09422	[-2.05,-0.15]
ENSMUSG00000015217	-0.964594	0.587109	-0.880733	0.697722	0.697722	0.906744	-0.880733	[-5.22,3.71]
ENSMUSG00000015222	0.87793	0.546107	0.913311	0.537811	0.546107	0.831316	0.87793	[-2.06,3.89]
ENSMUSG00000015243	-0.605163	0.0183981	-0.605811	0.0255727	0.0255727	0.160497	-0.605811	[-1.14,-0.07]
ENSMUSG00000015247	-1.292	0.0146746	-1.29178	0.0064594	0.0146746	0.107563	-1.292	[-2.35,-0.25]
ENSMUSG00000015289	-0.844851	0.256645	-0.820154	0.317923	0.317923	0.670487	-0.820154	[-2.4,0.8]
ENSMUSG00000015290	0.927322	0.073244	0.937127	0.106263	0.106263	0.378664	0.937127	[-0.2,2.12]
ENSMUSG00000015291	-0.812041	0.015119	-0.811667	0.0462446	0.0462446	0.234416	-0.811667	[-1.61,-0.01]
ENSMUSG00000015305	1.94449	0.201722	1.95316	0.0621224	0.201722	0.536975	1.94449	[-1.12,5.41]
ENSMUSG00000015312	-0.1976	0.72853	-0.198381	0.651698	0.72853	0.920274	-0.1976	[-1.36,0.94]
ENSMUSG00000015314	-1.42523	0.000461955	-1.42642	0.000107762	0.000461955	0.00709763	-1.42523	[-2.24,-0.63]
ENSMUSG00000015316	-0.592236	0.227942	-0.588483	0.207575	0.227942	0.571565	-0.592236	[-1.57,0.37]
ENSMUSG00000015335	-0.854288	0.263688	-0.834846	0.35638	0.35638	0.704387	-0.834846	[-2.6,0.95]
ENSMUSG00000015337	-1.86423	0.000243954	-1.85915	0.000876376	0.000876376	0.0118162	-1.85915	[-2.98,-0.77]
ENSMUSG00000015340	-1.2777	1.61426e-07	-1.27885	3.47597e-07	3.47597e-07	1.41757e-05	-1.27885	[-1.77,-0.79]
ENSMUSG00000015341	0.306889	0.587567	0.316241	0.621499	0.621499	0.872849	0.316241	[-0.96,1.62]
ENSMUSG00000015342	0.206438	0.808352	0.215934	0.772193	0.808352	0.950833	0.206438	[-1.47,1.87]
ENSMUSG00000015355	-0.518943	0.14204	-0.520477	0.0905907	0.14204	0.453806	-0.518943	[-1.22,0.17]
ENSMUSG00000015357	-0.44441	0.364209	-0.442366	0.360992	0.364209	0.709081	-0.44441	[-1.42,0.52]
ENSMUSG00000015363	-0.200965	0.594378	-0.197244	0.644533	0.644533	0.882783	-0.197244	[-1.03,0.64]
ENSMUSG00000015377	0.159476	0.83686	0.178798	0.849957	0.849957	0.967346	0.178798	[-1.77,2.17]
ENSMUSG00000015396	-1.78533	1.24434e-07	-1.78733	6.94523e-08	1.24434e-07	5.87208e-06	-1.78533	[-2.44,-1.13]
ENSMUSG00000015461	-2.24766	3.17609e-12	-2.24915	5.37043e-12	5.37043e-12	7.19202e-10	-2.24915	[-2.88,-1.62]
ENSMUSG00000015468	-1.2528	0.600223	-1.47277	0.608538	0.608538	0.866978	-1.47277	[-8.77,4.91]
ENSMUSG00000015474	0.732022	0.629783	0.737138	0.302905	0.629783	0.87632	0.732022	[-2.49,4.11]
ENSMUSG00000015478	0.130794	0.796435	0.135154	0.787823	0.796435	0.946931	0.130794	[-0.87,1.13]
ENSMUSG00000015488	1.19565	0.0247203	1.21512	0.0819278	0.0819278	0.325543	1.21512	[-0.16,2.69]
ENSMUSG00000015501	-1.18338	0.000109519	-1.18407	0.000214787	0.000214787	0.0038352	-1.18407	[-1.81,-0.56]
ENSMUSG00000015522	-0.342989	0.353326	-0.340574	0.401243	0.401243	0.736491	-0.340574	[-1.13,0.46]
ENSMUSG00000015536	1.02948	0.129007	1.04138	0.1311	0.1311	0.429915	1.04138	[-0.31,2.46]
ENSMUSG00000015542	0.0801325	0.905905	0.0976142	0.878832	0.905905	0.983099	0.0801325	[-1.22,1.36]
ENSMUSG00000015568	-2.85918	0.00714451	-2.82119	0.0206347	0.0206347	0.137426	-2.82119	[-5.26,-0.44]
ENSMUSG00000015575	0.968404	0.0243325	0.965502	0.0118645	0.0243325	0.154772	0.968404	[0.13,1.81]
ENSMUSG00000015597	0.691891	0.00488722	0.691416	0.0118509	0.0118509	0.0911109	0.691416	[0.15,1.23]
ENSMUSG00000015599	0.0376431	0.97724	0.0380281	0.973707	0.97724	0.999966	0.0376431	[-2.08,2.1]
ENSMUSG00000015605	0.511658	0.195471	0.508506	0.189587	0.195471	0.528545	0.511658	[-0.26,1.3]
ENSMUSG00000015656	0.335012	0.104156	0.334329	0.162943	0.162943	0.487255	0.334329	[-0.14,0.81]
ENSMUSG00000015659	-0.801508	0.400026	-0.753217	0.572559	0.572559	0.847128	-0.753217	[-3.2,1.88]
ENSMUSG00000015668	-0.235769	0.713373	-0.210468	0.789948	0.789948	0.944525	-0.210468	[-1.62,1.29]
ENSMUSG00000015671	-0.267308	0.4643	-0.271175	0.312491	0.4643	0.7801	-0.267308	[-1,0.45]
ENSMUSG00000015672	0.111193	0.877699	0.114833	0.815154	0.877699	0.976207	0.111193	[-1.23,1.39]
ENSMUSG00000015697	-1.08805	0.00516173	-1.08818	0.00743959	0.00743959	0.064559	-1.08818	[-1.89,-0.29]
ENSMUSG00000015711	0.71591	0.314058	0.727094	0.268915	0.314058	0.665726	0.71591	[-0.69,2.1]
ENSMUSG00000015714	-0.751962	0.0230988	-0.750787	0.0420755	0.0420755	0.221438	-0.750787	[-1.47,-0.03]
ENSMUSG00000015733	-0.949304	0.0081139	-0.95066	0.00878551	0.00878551	0.0727964	-0.95066	[-1.66,-0.24]
ENSMUSG00000015745	-1.59547	3.08545e-06	-1.59634	1.81845e-05	1.81845e-05	0.000458545	-1.59634	[-2.33,-0.87]
ENSMUSG00000015747	1.33859	0.0651179	1.33719	0.00640893	0.0651179	0.285792	1.33859	[-0.09,2.78]
ENSMUSG00000015748	-1.41098	0.000920602	-1.41035	0.00125543	0.00125543	0.0157885	-1.41035	[-2.27,-0.56]
ENSMUSG00000015749	1.17755	6.41896e-05	1.17553	3.77675e-05	6.41896e-05	0.00138584	1.17755	[0.6,1.76]
ENSMUSG00000015750	1.8468	0.0158781	1.9136	0.0812319	0.0812319	0.32399	1.9136	[-0.25,4.59]
ENSMUSG00000015755	0.439224	0.261562	0.451773	0.393955	0.393955	0.729833	0.451773	[-0.59,1.53]
ENSMUSG00000015757	0.598844	0.105271	0.600463	0.126727	0.126727	0.423136	0.600463	[-0.17,1.38]
ENSMUSG00000015759	-0.958115	0.0970943	-0.949515	0.093345	0.0970943	0.359019	-0.958115	[-2.13,0.18]
ENSMUSG00000015766	-0.030619	0.951021	-0.0285649	0.960382	0.960382	0.999586	-0.0285649	[-1.04,1]
ENSMUSG00000015776	0.40314	0.472341	0.420988	0.525755	0.525755	0.819857	0.420988	[-0.9,1.81]
ENSMUSG00000015790	0.454718	0.32004	0.4601	0.305375	0.32004	0.671331	0.454718	[-0.45,1.35]
ENSMUSG00000015804	-0.367745	0.423035	-0.366011	0.413836	0.423035	0.750363	-0.367745	[-1.28,0.54]
ENSMUSG00000015806	-0.745285	0.0960094	-0.747077	0.0738198	0.0960094	0.3569	-0.745285	[-1.63,0.13]
ENSMUSG00000015837	-1.50882	1.01709e-08	-1.51043	2.17921e-08	2.17921e-08	1.27035e-06	-1.51043	[-2.03,-0.99]
ENSMUSG00000015839	1.18388	0.00678024	1.1792	0.000591174	0.00678024	0.0605372	1.18388	[0.33,2.04]
ENSMUSG00000015854	1.09631	0.165697	1.11955	0.190723	0.190723	0.523869	1.11955	[-0.56,2.94]
ENSMUSG00000015869	-0.748324	0.085834	-0.744366	0.0990703	0.0990703	0.36349	-0.744366	[-1.62,0.14]
ENSMUSG00000015880	-0.777176	0.269895	-0.756893	0.357682	0.357682	0.705072	-0.756893	[-2.33,0.86]
ENSMUSG00000015882	0.928134	0.273766	1.03868	0.42711	0.42711	0.753134	1.03868	[-1.64,4.53]
ENSMUSG00000015889	-0.0858039	0.819742	-0.0860284	0.801582	0.819742	0.95486	-0.0858039	[-0.86,0.67]
ENSMUSG00000015932	0.444081	0.511344	0.45607	0.405945	0.511344	0.810856	0.444081	[-0.89,1.71]
ENSMUSG00000015937	-0.43707	0.106876	-0.437366	0.138473	0.138473	0.446085	-0.437366	[-1.02,0.14]
ENSMUSG00000015942	0.0749478	0.833181	0.0885902	0.864784	0.864784	0.972166	0.0885902	[-1,1.22]
ENSMUSG00000015943	-0.717421	0.488564	-0.713578	0.195666	0.488564	0.797114	-0.717421	[-2.96,1.39]
ENSMUSG00000015944	-0.569574	0.585963	-0.557583	0.636085	0.636085	0.878157	-0.557583	[-3,1.82]
ENSMUSG00000015950	-0.838595	0.000743307	-0.839827	0.00172688	0.00172688	0.0204217	-0.839827	[-1.36,-0.32]
ENSMUSG00000015961	-0.807238	0.0392963	-0.804329	0.0601306	0.0601306	0.272118	-0.804329	[-1.64,0.03]
ENSMUSG00000015968	0.479991	0.578446	0.516925	0.596382	0.596382	0.859472	0.516925	[-1.48,2.71]
ENSMUSG00000015971	-1.3026	0.0149364	-1.30343	0.00763231	0.0149364	0.108918	-1.3026	[-2.38,-0.25]
ENSMUSG00000015994	-0.895103	0.0364144	-0.893507	0.0307807	0.0364144	0.200928	-0.895103	[-1.74,-0.06]
ENSMUSG00000016018	-0.700665	0.0357997	-0.703356	0.0236735	0.0357997	0.198988	-0.700665	[-1.36,-0.05]
ENSMUSG00000016087	2.96498	2.74804e-16	2.95677	4.09251e-25	2.74804e-16	9.39072e-14	2.96498	[2.25,3.72]
ENSMUSG00000016181	-0.790056	0.0882472	-0.790525	0.072486	0.0882472	0.339882	-0.790056	[-1.71,0.12]
ENSMUSG00000016194	-0.408803	0.467375	-0.389135	0.609521	0.609521	0.867243	-0.389135	[-1.82,1.1]
ENSMUSG00000016206	-0.802642	0.0203644	-0.803209	0.0192907	0.0203644	0.136083	-0.802642	[-1.48,-0.12]
ENSMUSG00000016252	-0.537707	0.194872	-0.539604	0.147622	0.194872	0.527791	-0.537707	[-1.36,0.28]
ENSMUSG00000016253	1.07776	0.00565302	1.07461	0.00308152	0.00565302	0.0527012	1.07776	[0.31,1.85]
ENSMUSG00000016255	-1.27528	0.341488	-1.27495	0.0087232	0.341488	0.690767	-1.27528	[-5.47,1.55]
ENSMUSG00000016256	-1.20562	1.33549e-07	-1.20646	3.3503e-07	3.3503e-07	1.38092e-05	-1.20646	[-1.67,-0.75]
ENSMUSG00000016257	-0.029986	0.949332	-0.0176304	0.983124	0.983124	0.999966	-0.0176304	[-1.07,1.08]
ENSMUSG00000016283	0.804889	0.843734	0.864924	0.531615	0.843734	0.965617	0.804889	[-6.68,6.44]
ENSMUSG00000016308	1.0596	0.2276	1.06089	0.0203253	0.2276	0.571518	1.0596	[-0.69,2.7]
ENSMUSG00000016319	-1.12231	0.000360087	-1.12167	0.00131326	0.00131326	0.0163497	-1.12167	[-1.81,-0.44]
ENSMUSG00000016344	0.0712348	0.860376	0.075828	0.871109	0.871109	0.974392	0.075828	[-0.86,1.02]
ENSMUSG00000016409	0.208733	0.722275	0.206479	0.636331	0.722275	0.918602	0.208733	[-0.94,1.33]
ENSMUSG00000016427	-1.2158	0.00639076	-1.2142	0.00543109	0.00639076	0.0582635	-1.2158	[-2.1,-0.34]
ENSMUSG00000016477	-0.717136	0.427179	-0.696195	0.508047	0.508047	0.809607	-0.696195	[-2.79,1.4]
ENSMUSG00000016481	-1.43449	0.000455289	-1.435	0.000257983	0.000455289	0.00703887	-1.43449	[-2.24,-0.63]
ENSMUSG00000016487	0.117248	0.896208	0.139876	0.851018	0.896208	0.980427	0.117248	[-1.58,1.76]
ENSMUSG00000016495	0.75042	0.091064	0.753321	0.102152	0.102152	0.370211	0.753321	[-0.15,1.67]
ENSMUSG00000016496	0.786197	0.174312	0.785692	0.19321	0.19321	0.525966	0.785692	[-0.4,1.97]
ENSMUSG00000016498	1.52189	0.107167	1.58469	0.146585	0.146585	0.46018	1.58469	[-0.57,4.26]
ENSMUSG00000016503	-0.891786	0.0378007	-0.885855	0.0924466	0.0924466	0.349199	-0.885855	[-1.91,0.15]
ENSMUSG00000016510	-0.524002	0.139669	-0.515979	0.288594	0.288594	0.639384	-0.515979	[-1.45,0.44]
ENSMUSG00000016520	-1.64791	3.00462e-05	-1.6466	4.50321e-05	4.50321e-05	0.0010259	-1.6466	[-2.44,-0.86]
ENSMUSG00000016526	2.75115	0.0622313	2.75922	0.00859697	0.0622313	0.278174	2.75115	[-0.16,6.18]
ENSMUSG00000016528	-0.302355	0.386996	-0.301253	0.429874	0.429874	0.756133	-0.301253	[-1.05,0.45]
ENSMUSG00000016534	-0.461917	0.226171	-0.4623	0.200246	0.226171	0.570393	-0.461917	[-1.22,0.29]
ENSMUSG00000016541	0.826228	0.0412499	0.82461	0.0181743	0.0412499	0.218486	0.826228	[0.03,1.61]
ENSMUSG00000016552	-0.947613	0.0752627	-0.934135	0.130444	0.130444	0.428946	-0.934135	[-2.12,0.28]
ENSMUSG00000016554	0.523276	0.0461529	0.521728	0.0446825	0.0461529	0.234071	0.523276	[0.01,1.04]
ENSMUSG00000016559	-0.855722	0.000232605	-0.856603	0.000351668	0.000351668	0.0056835	-0.856603	[-1.32,-0.39]
ENSMUSG00000016619	-1.0423	0.00694458	-1.04086	0.0153847	0.0153847	0.110721	-1.04086	[-1.88,-0.2]
ENSMUSG00000016637	2.85626	0.0146047	2.83332	9.03031e-08	0.0146047	0.107259	2.85626	[0.58,6.05]
ENSMUSG00000016664	0.218597	0.588038	0.215986	0.531942	0.588038	0.853965	0.218597	[-0.58,1.01]
ENSMUSG00000016756	2.07813	2.327e-15	2.07816	1.39991e-10	1.39991e-10	1.37358e-08	2.07816	[1.45,2.71]
ENSMUSG00000016757	1.09977	0.183844	1.10205	0.0597009	0.183844	0.514816	1.09977	[-0.54,2.75]
ENSMUSG00000016831	-1.29968	6.24813e-05	-1.29744	0.00124989	0.00124989	0.0157589	-1.29744	[-2.08,-0.51]
ENSMUSG00000016833	0.331461	0.613518	0.335877	0.498378	0.613518	0.868814	0.331461	[-0.96,1.57]
ENSMUSG00000016921	-1.78826	4.148e-09	-1.78922	7.91996e-08	7.91996e-08	4.06667e-06	-1.78922	[-2.44,-1.14]
ENSMUSG00000016933	0.925078	0.0516684	0.926101	0.0587204	0.0587204	0.268413	0.926101	[-0.04,1.9]
ENSMUSG00000016940	-1.29518	0.0693095	-1.29002	0.144358	0.144358	0.457204	-1.29002	[-3.09,0.45]
ENSMUSG00000016946	1.13377	0.064417	1.13459	0.0410484	0.064417	0.283595	1.13377	[-0.07,2.35]
ENSMUSG00000016984	0.691863	0.290797	0.708752	0.268923	0.290797	0.641825	0.691863	[-0.6,1.96]
ENSMUSG00000017002	-0.642832	0.273335	-0.639565	0.204139	0.273335	0.626392	-0.642832	[-1.84,0.51]
ENSMUSG00000017009	1.61936	2.30205e-07	1.61431	8.8836e-10	2.30205e-07	1.00058e-05	1.61936	[1.01,2.23]
ENSMUSG00000017057	3.42754	0.086001	3.37507	0.0361928	0.086001	0.335469	3.42754	[-0.53,9.02]
ENSMUSG00000017119	-0.870454	0.00988552	-0.869049	0.0237672	0.0237672	0.152192	-0.869049	[-1.62,-0.12]
ENSMUSG00000017132	-1.36964	1.60796e-07	-1.37012	1.65986e-06	1.65986e-06	5.91699e-05	-1.37012	[-1.93,-0.81]
ENSMUSG00000017146	0.343563	0.670818	0.348684	0.558836	0.670818	0.893578	0.343563	[-1.27,1.95]
ENSMUSG00000017176	-0.350187	0.463655	-0.345892	0.459877	0.463655	0.7801	-0.350187	[-1.3,0.59]
ENSMUSG00000017188	0.0395943	0.947783	0.0404188	0.928127	0.947783	0.995473	0.0395943	[-1.1,1.16]
ENSMUSG00000017195	0.151362	0.819453	0.342478	0.892439	0.892439	0.979519	0.342478	[-7.19,8.64]
ENSMUSG00000017210	-0.389439	0.286472	-0.391794	0.247444	0.286472	0.637255	-0.389439	[-1.11,0.33]
ENSMUSG00000017221	-0.831475	0.011485	-0.832054	0.012977	0.012977	0.0973519	-0.832054	[-1.49,-0.18]
ENSMUSG00000017264	-0.873731	0.00264159	-0.874135	0.00347106	0.00347106	0.0362091	-0.874135	[-1.46,-0.29]
ENSMUSG00000017286	0.563731	0.225215	0.562851	0.139069	0.225215	0.569358	0.563731	[-0.35,1.47]
ENSMUSG00000017288	-1.02867	0.0115928	-1.03111	0.00750105	0.0115928	0.0895044	-1.02867	[-1.83,-0.23]
ENSMUSG00000017291	-0.0501105	0.906263	-0.0406877	0.944165	0.944165	0.995077	-0.0406877	[-1.05,1]
ENSMUSG00000017299	-0.815583	0.0933085	-0.808989	0.0912616	0.0933085	0.350925	-0.815583	[-1.79,0.14]
ENSMUSG00000017307	0.279387	0.606533	0.280717	0.528944	0.606533	0.865976	0.279387	[-0.79,1.33]
ENSMUSG00000017376	-0.222925	0.73425	-0.205957	0.816773	0.816773	0.953976	-0.205957	[-1.85,1.5]
ENSMUSG00000017386	-0.646046	0.18533	-0.637405	0.267089	0.267089	0.619478	-0.637405	[-1.75,0.49]
ENSMUSG00000017390	0.482381	0.486193	0.49139	0.382379	0.486193	0.796129	0.482381	[-0.89,1.82]
ENSMUSG00000017400	-0.567507	0.540436	-0.55761	0.663366	0.663366	0.891272	-0.55761	[-3.12,2.01]
ENSMUSG00000017404	2.16684	5.67895e-15	2.16878	1.08653e-08	1.08653e-08	6.85828e-07	2.16878	[1.43,2.91]
ENSMUSG00000017405	-0.494467	0.403438	-0.48375	0.476609	0.476609	0.789011	-0.48375	[-1.81,0.86]
ENSMUSG00000017418	-0.762028	0.505948	-0.706752	0.668394	0.668394	0.893141	-0.706752	[-3.71,2.53]
ENSMUSG00000017421	-0.579806	0.0324833	-0.580248	0.0403049	0.0403049	0.214397	-0.580248	[-1.14,-0.03]
ENSMUSG00000017428	-0.876588	0.0256457	-0.8762	0.0309478	0.0309478	0.181153	-0.8762	[-1.67,-0.08]
ENSMUSG00000017466	-0.0346366	0.99652	0.220202	0.842431	0.99652	0.999966	-0.0346366	[-3.41,3.57]
ENSMUSG00000017478	-1.34891	4.87991e-05	-1.34805	0.000329759	0.000329759	0.00547388	-1.34805	[-2.08,-0.61]
ENSMUSG00000017485	-0.0133746	0.961489	-0.0138347	0.956335	0.961489	0.999586	-0.0133746	[-0.49,0.47]
ENSMUSG00000017499	-2.31985	0.106449	-2.21832	0.17165	0.17165	0.499281	-2.21832	[-5.22,1.01]
ENSMUSG00000017548	1.02492	0.0125234	1.0245	0.00890199	0.0125234	0.0952469	1.02492	[0.22,1.83]
ENSMUSG00000017550	0.0602395	0.944033	0.0700739	0.897739	0.944033	0.995077	0.0602395	[-1.44,1.5]
ENSMUSG00000017561	1.43757	1.00608e-07	1.43626	2.02569e-07	2.02569e-07	9.00204e-06	1.43626	[0.9,1.97]
ENSMUSG00000017615	-0.797655	0.18329	-0.783841	0.301337	0.301337	0.652601	-0.783841	[-2.24,0.71]
ENSMUSG00000017631	-0.532807	0.200209	-0.529073	0.250665	0.250665	0.602058	-0.529073	[-1.43,0.38]
ENSMUSG00000017639	1.49074	0.244308	1.51017	0.202224	0.244308	0.593843	1.49074	[-1.05,4.12]
ENSMUSG00000017652	-0.454067	0.168721	-0.454304	0.190932	0.190932	0.524137	-0.454304	[-1.14,0.23]
ENSMUSG00000017664	-0.88294	0.0398437	-0.876797	0.0863975	0.0863975	0.335958	-0.876797	[-1.87,0.13]
ENSMUSG00000017670	-2.02972	1.26463e-05	-2.02857	2.48138e-05	2.48138e-05	0.000604189	-2.02857	[-2.99,-1.09]
ENSMUSG00000017677	-0.379935	0.30706	-0.379509	0.325954	0.325954	0.677619	-0.379509	[-1.14,0.38]
ENSMUSG00000017679	-0.556633	0.0432841	-0.557023	0.0599234	0.0599234	0.271781	-0.557023	[-1.14,0.02]
ENSMUSG00000017686	0.585543	0.201865	0.595612	0.227962	0.227962	0.571565	0.595612	[-0.38,1.61]
ENSMUSG00000017697	-2.61096	0.000337991	-2.5937	8.51673e-05	0.000337991	0.00553635	-2.61096	[-4.16,-1.18]
ENSMUSG00000017707	1.12756	5.41574e-14	1.12746	6.58203e-11	6.58203e-11	6.93915e-09	1.12746	[0.79,1.46]
ENSMUSG00000017713	-1.15385	0.906254	-1.19911	0.809047	0.906254	0.983099	-1.15385	[-6.65,10.27]
ENSMUSG00000017715	-0.0846894	0.854745	-0.0751689	0.898086	0.898086	0.981299	-0.0751689	[-1.15,1.03]
ENSMUSG00000017716	-0.578132	0.625919	-0.491521	0.753975	0.753975	0.931327	-0.491521	[-3.15,2.49]
ENSMUSG00000017718	0.0583398	0.948335	0.0943036	0.910738	0.948335	0.995473	0.0583398	[-1.74,1.85]
ENSMUSG00000017721	-1.37818	8.87111e-05	-1.37813	0.000175681	0.000175681	0.00324208	-1.37813	[-2.1,-0.66]
ENSMUSG00000017747	-0.835661	0.167941	-0.832281	0.136865	0.167941	0.494151	-0.835661	[-2.06,0.36]
ENSMUSG00000017754	-2.5536	2.28604e-07	-2.5528	4.96692e-09	2.28604e-07	9.98001e-06	-2.5536	[-3.55,-1.59]
ENSMUSG00000017756	0.796264	0.195809	0.804934	0.156876	0.195809	0.528594	0.796264	[-0.42,2]
ENSMUSG00000017760	0.849967	0.000391659	0.849282	0.00108047	0.00108047	0.0140702	0.849282	[0.34,1.36]
ENSMUSG00000017764	-0.133815	0.838759	-0.132176	0.810848	0.838759	0.963691	-0.133815	[-1.53,1.23]
ENSMUSG00000017765	-0.232638	0.648173	-0.221382	0.697919	0.697919	0.906744	-0.221382	[-1.31,0.89]
ENSMUSG00000017774	-0.739677	0.000623328	-0.739964	0.0027526	0.0027526	0.029586	-0.739964	[-1.22,-0.26]
ENSMUSG00000017776	0.496826	0.276158	0.502778	0.364909	0.364909	0.709764	0.502778	[-0.59,1.61]
ENSMUSG00000017778	1.05758	0.101049	1.1098	0.263525	0.263525	0.615488	1.1098	[-0.86,3.42]
ENSMUSG00000017781	-0.656234	0.0218308	-0.655628	0.0425151	0.0425151	0.223159	-0.655628	[-1.29,-0.02]
ENSMUSG00000017801	-0.818782	0.0852878	-0.818105	0.0576142	0.0852878	0.33394	-0.818782	[-1.77,0.12]
ENSMUSG00000017802	-0.903744	0.00126669	-0.90433	0.0026792	0.0026792	0.0289541	-0.90433	[-1.49,-0.32]
ENSMUSG00000017830	-0.348156	0.449293	-0.350093	0.365146	0.449293	0.76913	-0.348156	[-1.27,0.56]
ENSMUSG00000017831	0.636543	0.225676	0.635266	0.147229	0.225676	0.569591	0.636543	[-0.4,1.66]
ENSMUSG00000017837	-1.15935	0.0598242	-1.15341	0.115556	0.115556	0.398871	-1.15341	[-2.63,0.29]
ENSMUSG00000017843	-0.369412	0.322631	-0.367904	0.353238	0.353238	0.701831	-0.367904	[-1.14,0.41]
ENSMUSG00000017858	-0.132662	0.767916	-0.128629	0.772869	0.772869	0.938685	-0.128629	[-0.99,0.75]
ENSMUSG00000017861	-1.8319	0.108316	-1.80612	0.151246	0.151246	0.467805	-1.80612	[-4.45,0.68]
ENSMUSG00000017929	-0.900762	0.0255617	-0.899102	0.045851	0.045851	0.233136	-0.899102	[-1.78,-0.02]
ENSMUSG00000017969	0.845133	0.833	0.899274	0.616536	0.833	0.960588	0.845133	[-6.76,6.8]
ENSMUSG00000017999	1.63425	3.50092e-06	1.63034	6.47146e-07	3.50092e-06	0.000113751	1.63425	[0.94,2.34]
ENSMUSG00000018001	2.17833	0.0144739	2.23275	0.0336113	0.0336113	0.190772	2.23275	[0.17,4.86]
ENSMUSG00000018008	-0.784956	0.00859936	-0.784535	0.0196328	0.0196328	0.132478	-0.784535	[-1.44,-0.13]
ENSMUSG00000018040	-0.465195	0.208724	-0.458673	0.313976	0.313976	0.665726	-0.458673	[-1.35,0.44]
ENSMUSG00000018042	1.4345	0.000421116	1.43115	3.95148e-05	0.000421116	0.00658656	1.4345	[0.64,2.23]
ENSMUSG00000018068	-0.476188	0.237283	-0.471003	0.289921	0.289921	0.641179	-0.471003	[-1.34,0.4]
ENSMUSG00000018076	-2.27153	7.54711e-09	-2.27139	2.68957e-07	2.68957e-07	1.14886e-05	-2.27139	[-3.15,-1.41]
ENSMUSG00000018143	0.591211	0.269548	0.600368	0.33911	0.33911	0.68916	0.600368	[-0.64,1.88]
ENSMUSG00000018160	-1.40488	5.30136e-05	-1.40497	0.000253789	0.000253789	0.00436227	-1.40497	[-2.16,-0.65]
ENSMUSG00000018166	-1.32301	0.18629	-1.28538	0.118395	0.18629	0.517687	-1.32301	[-3.58,0.65]
ENSMUSG00000018167	0.527641	0.216951	0.538893	0.290991	0.290991	0.642111	0.538893	[-0.46,1.58]
ENSMUSG00000018168	-0.394681	0.0427586	-0.395527	0.0654886	0.0654886	0.286278	-0.395527	[-0.82,0.03]
ENSMUSG00000018169	0.170088	0.737565	0.192974	0.773019	0.773019	0.938685	0.192974	[-1.2,1.69]
ENSMUSG00000018171	-0.859424	0.0478149	-0.856287	0.0525898	0.0525898	0.25068	-0.856287	[-1.71,0.01]
ENSMUSG00000018189	0.515194	0.374149	0.514176	0.241315	0.374149	0.71689	0.515194	[-0.63,1.64]
ENSMUSG00000018196	0.580992	0.361163	0.596748	0.32348	0.361163	0.70811	0.580992	[-0.67,1.81]
ENSMUSG00000018199	0.592871	0.574055	0.646705	0.535074	0.574055	0.847986	0.592871	[-1.49,2.61]
ENSMUSG00000018209	-0.708764	0.00391485	-0.709669	0.00927219	0.00927219	0.0760658	-0.709669	[-1.24,-0.18]
ENSMUSG00000018239	0.75395	0.516447	0.769826	0.235683	0.516447	0.813671	0.75395	[-1.58,2.9]
ENSMUSG00000018286	-1.18196	0.00033369	-1.18379	8.56718e-05	0.00033369	0.00550362	-1.18196	[-1.83,-0.54]
ENSMUSG00000018287	-0.626794	0.183599	-0.628894	0.0960377	0.183599	0.5147	-0.626794	[-1.57,0.3]
ENSMUSG00000018293	-1.40721	2.69477e-14	-1.40763	1.18401e-11	1.18401e-11	1.48526e-09	-1.40763	[-1.81,-1.01]
ENSMUSG00000018322	-0.914837	0.00425701	-0.915669	0.00390864	0.00425701	0.0425853	-0.914837	[-1.54,-0.29]
ENSMUSG00000018326	0.615324	0.0301213	0.613895	0.0196	0.0301213	0.178314	0.615324	[0.06,1.17]
ENSMUSG00000018334	0.0191679	0.972165	0.035439	0.941574	0.972165	0.999966	0.0191679	[-1.08,1.11]
ENSMUSG00000018340	-0.977592	1.87627e-05	-0.979207	2.66589e-05	2.66589e-05	0.000636601	-0.979207	[-1.43,-0.52]
ENSMUSG00000018347	-0.0339094	0.94221	-0.0328587	0.945697	0.945697	0.995077	-0.0328587	[-0.92,0.87]
ENSMUSG00000018362	-0.281258	0.584073	-0.274425	0.608547	0.608547	0.866978	-0.274425	[-1.31,0.78]
ENSMUSG00000018363	1.88291	0.000695218	1.88595	0.000925181	0.000925181	0.0123068	1.88595	[0.77,3.05]
ENSMUSG00000018372	-0.147407	0.788497	-0.129256	0.864271	0.864271	0.971851	-0.129256	[-1.47,1.28]
ENSMUSG00000018377	-0.237716	0.49554	-0.235184	0.534326	0.534326	0.824536	-0.235184	[-0.98,0.51]
ENSMUSG00000018378	-1.71924	0.363413	-1.89575	0.398917	0.398917	0.734535	-1.89575	[-8.05,2.83]
ENSMUSG00000018379	0.555827	0.0223031	0.554516	0.0295183	0.0295183	0.176148	0.554516	[0.06,1.05]
ENSMUSG00000018381	-1.00928	0.00157702	-1.01003	0.0015632	0.00157702	0.0190125	-1.00928	[-1.63,-0.39]
ENSMUSG00000018395	-0.0120413	0.972722	0.0508855	0.929974	0.972722	0.999966	-0.0120413	[-2.32,2.12]
ENSMUSG00000018401	0.387426	0.24259	0.386139	0.208807	0.24259	0.592056	0.387426	[-0.26,1.04]
ENSMUSG00000018405	-1.13393	0.0296898	-1.12713	0.0483515	0.0483515	0.240302	-1.12713	[-2.24,-0.01]
ENSMUSG00000018412	0.986377	0.00135831	0.986519	0.00170733	0.00170733	0.020263	0.986519	[0.37,1.6]
ENSMUSG00000018415	0.401629	0.612408	0.479175	0.673835	0.673835	0.894904	0.479175	[-1.95,3.32]
ENSMUSG00000018425	-0.351108	0.363983	-0.349933	0.381371	0.381371	0.723604	-0.349933	[-1.13,0.43]
ENSMUSG00000018427	0.564371	0.633132	0.824503	0.725997	0.725997	0.919903	0.824503	[-4.89,7.73]
ENSMUSG00000018433	0.474052	0.39918	0.465179	0.191309	0.39918	0.734882	0.474052	[-0.64,1.62]
ENSMUSG00000018442	2.12127	4.66865e-06	2.13832	0.000258642	0.000258642	0.0044205	2.13832	[0.98,3.4]
ENSMUSG00000018446	-0.753482	0.0478518	-0.753573	0.0453969	0.0478518	0.23918	-0.753482	[-1.5,-0.01]
ENSMUSG00000018449	-0.202002	0.719334	-0.197647	0.70785	0.719334	0.916991	-0.202002	[-1.35,0.92]
ENSMUSG00000018474	-1.1501	0.000157747	-1.15046	0.00120956	0.00120956	0.0153874	-1.15046	[-1.85,-0.46]
ENSMUSG00000018476	-0.719531	0.0507796	-0.719433	0.0792238	0.0792238	0.319799	-0.719433	[-1.52,0.08]
ENSMUSG00000018481	1.36965	0.000511996	1.37055	0.000192133	0.000511996	0.00762989	1.36965	[0.6,2.14]
ENSMUSG00000018501	-0.559049	0.0266109	-0.558481	0.0547314	0.0547314	0.257056	-0.558481	[-1.13,0.01]
ENSMUSG00000018507	-0.943676	0.0100572	-0.94547	0.014039	0.014039	0.103825	-0.94547	[-1.7,-0.19]
ENSMUSG00000018541	-0.467978	0.273907	-0.468497	0.259812	0.273907	0.627031	-0.467978	[-1.31,0.37]
ENSMUSG00000018547	-0.0826827	0.819896	-0.0794484	0.847457	0.847457	0.967053	-0.0794484	[-0.89,0.73]
ENSMUSG00000018548	-0.227587	0.755771	-0.204729	0.815221	0.815221	0.953511	-0.204729	[-1.82,1.48]
ENSMUSG00000018559	-0.94156	0.0371512	-0.937581	0.0804407	0.0804407	0.321568	-0.937581	[-2,0.11]
ENSMUSG00000018565	0.867225	0.125917	0.873595	0.0919191	0.125917	0.421357	0.867225	[-0.25,1.97]
ENSMUSG00000018567	-0.86214	0.00464725	-0.862712	0.00701137	0.00701137	0.0620381	-0.862712	[-1.49,-0.24]
ENSMUSG00000018572	-2.02027	1.23913e-06	-2.02027	1.29019e-06	1.29019e-06	4.70885e-05	-2.02027	[-2.85,-1.21]
ENSMUSG00000018574	-0.0302553	0.941057	-0.0306985	0.93887	0.941057	0.994437	-0.0302553	[-0.84,0.78]
ENSMUSG00000018583	-1.56045	1.22041e-08	-1.56147	1.19811e-07	1.19811e-07	5.73589e-06	-1.56147	[-2.14,-0.99]
ENSMUSG00000018585	-1.50981	0.0268242	-1.50933	0.00257752	0.0268242	0.165831	-1.50981	[-2.89,-0.17]
ENSMUSG00000018599	-0.517799	0.42508	-0.505393	0.43538	0.43538	0.760687	-0.505393	[-1.76,0.77]
ENSMUSG00000018651	0.701375	0.444642	0.775123	0.474378	0.474378	0.787452	0.775123	[-1.43,3.48]
ENSMUSG00000018654	-2.05767	1.04828e-15	-2.05871	6.46793e-14	6.46793e-14	1.45675e-11	-2.05871	[-2.59,-1.53]
ENSMUSG00000018659	-0.716945	0.195296	-0.718439	0.0992347	0.195296	0.528328	-0.716945	[-1.84,0.37]
ENSMUSG00000018661	-0.0780808	0.81731	-0.0760701	0.843033	0.843033	0.965387	-0.0760701	[-0.83,0.68]
ENSMUSG00000018666	-0.76036	0.0314119	-0.760384	0.0386331	0.0386331	0.20864	-0.760384	[-1.48,-0.04]
ENSMUSG00000018669	-0.980856	0.0175421	-0.979996	0.0225765	0.0225765	0.146732	-0.979996	[-1.83,-0.14]
ENSMUSG00000018677	-0.319927	0.547618	-0.311802	0.594016	0.594016	0.857713	-0.311802	[-1.44,0.84]
ENSMUSG00000018678	-1.26854	0.000993481	-1.26992	0.000552202	0.000993481	0.0130923	-1.26854	[-2.03,-0.51]
ENSMUSG00000018697	0.836556	0.0866972	0.841258	0.0674684	0.0866972	0.336401	0.836556	[-0.12,1.79]
ENSMUSG00000018707	-0.856565	8.5516e-05	-0.856938	0.000485499	0.000485499	0.00735671	-0.856938	[-1.34,-0.38]
ENSMUSG00000018733	-1.07156	0.112258	-1.05137	0.17748	0.17748	0.506721	-1.05137	[-2.54,0.48]
ENSMUSG00000018736	0.777183	0.118374	0.783018	0.100863	0.118374	0.406172	0.777183	[-0.2,1.75]
ENSMUSG00000018740	-1.94804	0.0332454	-1.94398	0.107226	0.107226	0.380671	-1.94398	[-4.38,0.43]
ENSMUSG00000018750	-0.786282	0.031117	-0.785621	0.0580492	0.0580492	0.265712	-0.785621	[-1.6,0.03]
ENSMUSG00000018761	-0.0823931	0.85716	-0.0777501	0.877443	0.877443	0.976154	-0.0777501	[-1.03,0.89]
ENSMUSG00000018765	-1.37245	0.000267159	-1.37288	0.00090923	0.00090923	0.0121599	-1.37288	[-2.19,-0.56]
ENSMUSG00000018770	1.86998	2.8924e-07	1.86593	1.64681e-09	2.8924e-07	1.21456e-05	1.86998	[1.16,2.58]
ENSMUSG00000018774	-0.469129	0.52373	-0.447404	0.540302	0.540302	0.827876	-0.447404	[-1.83,0.99]
ENSMUSG00000018796	0.0453633	0.934753	0.0511604	0.915367	0.934753	0.992543	0.0453633	[-1.03,1.11]
ENSMUSG00000018800	0.568398	0.665604	0.679093	0.545301	0.665604	0.892156	0.568398	[-2.01,2.89]
ENSMUSG00000018809	0.303854	0.645273	0.31547	0.614701	0.645273	0.88289	0.303854	[-0.99,1.58]
ENSMUSG00000018819	-1.73101	5.83304e-16	-1.73221	1.62205e-14	1.62205e-14	4.23014e-12	-1.73221	[-2.17,-1.3]
ENSMUSG00000018820	0.21462	0.582738	0.219388	0.63242	0.63242	0.877185	0.219388	[-0.69,1.14]
ENSMUSG00000018841	-1.14235	0.0393724	-1.13429	0.0626237	0.0626237	0.279144	-1.13429	[-2.33,0.06]
ENSMUSG00000018846	0.110493	0.814174	0.116344	0.8168	0.8168	0.953976	0.116344	[-0.9,1.16]
ENSMUSG00000018848	0.950177	0.0204374	0.945904	0.00229698	0.0204374	0.136387	0.950177	[0.15,1.75]
ENSMUSG00000018858	-0.4316	0.402246	-0.42721	0.366314	0.402246	0.737268	-0.4316	[-1.48,0.58]
ENSMUSG00000018861	0.230031	0.68862	0.23802	0.666586	0.68862	0.902794	0.230031	[-0.9,1.34]
ENSMUSG00000018882	0.687444	0.184214	0.693294	0.160733	0.184214	0.514843	0.687444	[-0.33,1.69]
ENSMUSG00000018899	0.54704	0.0577106	0.54519	0.0536751	0.0577106	0.265132	0.54704	[-0.02,1.12]
ENSMUSG00000018900	-0.666473	0.386209	-0.657432	0.376308	0.386209	0.726081	-0.666473	[-2.25,0.85]
ENSMUSG00000018909	0.691027	0.0804292	0.698891	0.135318	0.135318	0.438802	0.698891	[-0.22,1.64]
ENSMUSG00000018920	-0.454359	0.988974	-0.227828	0.97298	0.988974	0.999966	-0.454359	[-4.18,6.42]
ENSMUSG00000018921	-0.701527	0.0997056	-0.703232	0.0635279	0.0997056	0.36528	-0.701527	[-1.55,0.14]
ENSMUSG00000018923	-1.50546	0.00585187	-1.50545	0.000480516	0.00585187	0.0543505	-1.50546	[-2.62,-0.44]
ENSMUSG00000018924	-2.87478	3.05698e-06	-2.86711	3.72115e-09	3.05698e-06	0.000100982	-2.87478	[-4.19,-1.66]
ENSMUSG00000018927	-3.0875	0.073965	-2.97669	0.0194205	0.073965	0.308192	-3.0875	[-8,0.33]
ENSMUSG00000018931	-0.70996	0.446378	-0.685942	0.581493	0.581493	0.850487	-0.685942	[-3.1,1.78]
ENSMUSG00000018932	1.95534	7.13491e-05	1.98576	0.00451022	0.00451022	0.0445598	1.98576	[0.61,3.67]
ENSMUSG00000018965	-0.510206	0.135806	-0.507412	0.194297	0.194297	0.527097	-0.507412	[-1.27,0.26]
ENSMUSG00000018974	-0.631684	0.058142	-0.632851	0.0590243	0.0590243	0.269358	-0.632851	[-1.29,0.03]
ENSMUSG00000018983	0.501848	0.291257	0.503513	0.340425	0.340425	0.6903	0.503513	[-0.54,1.55]
ENSMUSG00000018986	-2.15768	0.266906	-2.09959	0.29481	0.29481	0.64602	-2.09959	[-6.47,1.96]
ENSMUSG00000018995	1.56504	0.0843584	1.58684	0.0445401	0.0843584	0.331743	1.56504	[-0.22,3.34]
ENSMUSG00000018999	0.562547	0.269955	0.575007	0.320442	0.320442	0.671486	0.575007	[-0.57,1.76]
ENSMUSG00000019039	-0.742354	0.0385889	-0.739012	0.065486	0.065486	0.286278	-0.739012	[-1.52,0.05]
ENSMUSG00000019054	-1.20647	0.00105661	-1.20626	0.00073949	0.00105661	0.0137958	-1.20647	[-1.93,-0.49]
ENSMUSG00000019055	0.219091	0.777839	0.252737	0.724068	0.777839	0.940208	0.219091	[-1.28,1.66]
ENSMUSG00000019066	-2.0889	0.0631058	-2.07458	0.0525042	0.0631058	0.280187	-2.0889	[-4.8,0.12]
ENSMUSG00000019080	0.816351	0.381312	0.838092	0.381544	0.381544	0.723656	0.838092	[-1.07,2.87]
ENSMUSG00000019082	0.614871	0.194393	0.62487	0.257016	0.257016	0.608504	0.62487	[-0.46,1.75]
ENSMUSG00000019087	1.82064	5.69017e-10	1.8164	7.0715e-14	5.69017e-10	4.90345e-08	1.82064	[1.25,2.39]
ENSMUSG00000019088	1.18194	0.151109	1.23239	0.186213	0.186213	0.517687	1.23239	[-0.6,3.46]
ENSMUSG00000019132	0.689691	0.147089	0.70459	0.292171	0.292171	0.643426	0.70459	[-0.61,2.07]
ENSMUSG00000019139	-1.09178	0.00176484	-1.09313	0.000647633	0.00176484	0.0207834	-1.09178	[-1.78,-0.41]
ENSMUSG00000019143	-2.45067	4.64524e-07	-2.44998	1.29244e-06	1.29244e-06	4.70885e-05	-2.44998	[-3.48,-1.46]
ENSMUSG00000019158	-1.6179	0.00690273	-1.62204	0.000110954	0.00690273	0.0613507	-1.6179	[-2.83,-0.45]
ENSMUSG00000019173	-0.674512	0.0214571	-0.675517	0.0237751	0.0237751	0.152192	-0.675517	[-1.26,-0.09]
ENSMUSG00000019179	1.0384	0.000662732	1.03574	0.000149661	0.000662732	0.00944009	1.0384	[0.44,1.63]
ENSMUSG00000019188	-0.843451	0.00825746	-0.843744	0.0106361	0.0106361	0.0839546	-0.843744	[-1.49,-0.2]
ENSMUSG00000019189	-0.722035	0.0113122	-0.72213	0.0218028	0.0218028	0.143948	-0.72213	[-1.34,-0.1]
ENSMUSG00000019210	0.379242	0.457226	0.375087	0.278447	0.457226	0.775211	0.379242	[-0.63,1.36]
ENSMUSG00000019214	-0.462723	0.60181	-0.443453	0.600838	0.60181	0.862126	-0.462723	[-2.35,1.32]
ENSMUSG00000019254	-0.795348	0.0358026	-0.790742	0.0850784	0.0850784	0.333384	-0.790742	[-1.69,0.11]
ENSMUSG00000019256	1.10354	0.218738	1.10032	0.0671144	0.218738	0.559549	1.10354	[-0.67,2.95]
ENSMUSG00000019261	0.10354	0.79878	0.10006	0.778141	0.79878	0.947189	0.10354	[-0.7,0.91]
ENSMUSG00000019295	-0.458322	0.419657	-0.4486	0.42408	0.42408	0.750645	-0.4486	[-1.52,0.65]
ENSMUSG00000019297	-0.89869	0.0454411	-0.90063	0.0255313	0.0454411	0.231409	-0.89869	[-1.79,-0.02]
ENSMUSG00000019302	0.103838	0.775921	0.105136	0.803529	0.803529	0.949411	0.105136	[-0.74,0.95]
ENSMUSG00000019303	-0.763984	0.517878	-0.729189	0.670598	0.670598	0.893578	-0.729189	[-4.01,2.69]
ENSMUSG00000019312	-3.36324	0.000706188	-3.38334	0.00481746	0.00481746	0.0466677	-3.38334	[-6.16,-1.04]
ENSMUSG00000019338	-0.186832	0.647194	-0.183411	0.682003	0.682003	0.899616	-0.183411	[-1.06,0.7]
ENSMUSG00000019362	-0.971124	0.0178549	-0.969682	0.0188678	0.0188678	0.129041	-0.969682	[-1.78,-0.16]
ENSMUSG00000019370	-0.252089	0.393473	-0.251725	0.450205	0.450205	0.769761	-0.251725	[-0.9,0.4]
ENSMUSG00000019373	-0.686111	0.144937	-0.685849	0.116851	0.144937	0.458304	-0.686111	[-1.63,0.24]
ENSMUSG00000019428	-0.975048	0.000697144	-0.975353	0.00140259	0.00140259	0.0173313	-0.975353	[-1.57,-0.38]
ENSMUSG00000019432	0.958891	4.85877e-05	0.957356	0.000164616	0.000164616	0.00306984	0.957356	[0.46,1.45]
ENSMUSG00000019433	-0.181546	0.769436	-0.170347	0.78406	0.78406	0.942508	-0.170347	[-1.35,1.04]
ENSMUSG00000019437	-1.42872	0.850907	-1.4731	0.770182	0.850907	0.967346	-1.42872	[-6.7,9.95]
ENSMUSG00000019461	-0.847047	0.295739	-0.838011	0.20565	0.295739	0.646257	-0.847047	[-2.5,0.75]
ENSMUSG00000019470	-1.44165	1.75201e-06	-1.44247	2.49148e-06	2.49148e-06	8.42683e-05	-1.44247	[-2.04,-0.85]
ENSMUSG00000019471	-1.24905	1.01625e-05	-1.24967	5.08348e-05	5.08348e-05	0.00114234	-1.24967	[-1.85,-0.65]
ENSMUSG00000019487	0.990249	0.142014	1.00336	0.141752	0.142014	0.453806	0.990249	[-0.34,2.31]
ENSMUSG00000019494	-0.662497	0.0704195	-0.662969	0.0726998	0.0726998	0.305012	-0.662969	[-1.39,0.06]
ENSMUSG00000019505	-0.582192	0.0106479	-0.582642	0.0234267	0.0234267	0.150654	-0.582642	[-1.09,-0.08]
ENSMUSG00000019518	-0.761822	0.179842	-0.748973	0.250535	0.250535	0.602038	-0.748973	[-2,0.53]
ENSMUSG00000019528	0.999438	0.0695985	1.00476	0.0332564	0.0695985	0.29759	0.999438	[-0.08,2.07]
ENSMUSG00000019539	1.87397	0.00767944	1.874	0.0037014	0.00767944	0.066292	1.87397	[0.5,3.31]
ENSMUSG00000019564	-0.357481	0.4253	-0.356384	0.430816	0.430816	0.756874	-0.356384	[-1.24,0.53]
ENSMUSG00000019578	0.637606	0.126595	0.635907	0.120653	0.126595	0.422879	0.637606	[-0.18,1.46]
ENSMUSG00000019579	0.181808	0.704155	0.186198	0.669437	0.704155	0.910054	0.181808	[-0.76,1.11]
ENSMUSG00000019659	-0.985839	0.0230183	-0.984601	0.0244117	0.0244117	0.155022	-0.984601	[-1.85,-0.13]
ENSMUSG00000019689	-0.162826	0.804424	-0.156059	0.77097	0.804424	0.949933	-0.162826	[-1.61,1.21]
ENSMUSG00000019699	-0.606094	0.262907	-0.592756	0.417191	0.417191	0.746087	-0.592756	[-2,0.85]
ENSMUSG00000019710	-1.04055	0.00157539	-1.04019	0.0049552	0.0049552	0.0476008	-1.04019	[-1.76,-0.32]
ENSMUSG00000019715	1.14325	0.0101481	1.14683	0.01259	0.01259	0.0953222	1.14683	[0.25,2.07]
ENSMUSG00000019726	-1.54882	9.18243e-06	-1.5484	5.4679e-05	5.4679e-05	0.00121791	-1.5484	[-2.3,-0.8]
ENSMUSG00000019731	-1.00209	0.0177458	-1.00201	0.0209303	0.0209303	0.139208	-1.00201	[-1.86,-0.15]
ENSMUSG00000019738	0.272169	0.68704	0.286632	0.622471	0.68704	0.902011	0.272169	[-1.05,1.55]
ENSMUSG00000019763	0.0383795	0.937548	0.0603661	0.910256	0.937548	0.993594	0.0383795	[-0.99,1.07]
ENSMUSG00000019768	-1.6477	0.181083	-1.5907	0.262534	0.262534	0.613902	-1.5907	[-4.34,1.24]
ENSMUSG00000019769	-0.603872	0.225588	-0.597553	0.270246	0.270246	0.622692	-0.597553	[-1.66,0.47]
ENSMUSG00000019773	0.423959	0.693176	0.64368	0.825843	0.825843	0.956982	0.64368	[-6.89,8.94]
ENSMUSG00000019774	-0.198713	0.730348	-0.183812	0.766684	0.766684	0.936387	-0.183812	[-1.31,1]
ENSMUSG00000019777	-0.62737	0.135805	-0.624494	0.16401	0.16401	0.488053	-0.624494	[-1.5,0.26]
ENSMUSG00000019782	0.741326	0.250328	0.761269	0.283521	0.283521	0.635677	0.761269	[-0.64,2.25]
ENSMUSG00000019790	0.258559	0.587741	0.266555	0.587266	0.587741	0.853909	0.258559	[-0.68,1.19]
ENSMUSG00000019791	0.021138	0.996215	0.0518876	0.91487	0.996215	0.999966	0.021138	[-1.58,1.51]
ENSMUSG00000019792	-0.00980103	0.972678	0.00642079	0.985595	0.985595	0.999966	0.00642079	[-1.27,1.31]
ENSMUSG00000019794	0.706321	0.128012	0.710929	0.130459	0.130459	0.428946	0.710929	[-0.21,1.66]
ENSMUSG00000019795	-0.0566851	0.895209	-0.0595108	0.880928	0.895209	0.980062	-0.0566851	[-0.91,0.8]
ENSMUSG00000019797	-2.29773	0.0231514	-2.24387	0.0421515	0.0421515	0.22172	-2.24387	[-4.34,-0.08]
ENSMUSG00000019802	0.717142	0.0675922	0.717399	0.0752304	0.0752304	0.310768	0.717399	[-0.07,1.52]
ENSMUSG00000019804	-0.676557	0.0425575	-0.676519	0.050705	0.050705	0.244996	-0.676519	[-1.35,0]
ENSMUSG00000019806	-0.309052	0.691098	-0.279508	0.759712	0.759712	0.933988	-0.279508	[-1.97,1.5]
ENSMUSG00000019808	0.284329	0.796914	0.315177	0.794529	0.796914	0.947028	0.284329	[-1.94,2.52]
ENSMUSG00000019809	1.1064	0.135772	1.10804	0.0366538	0.135772	0.439615	1.1064	[-0.36,2.54]
ENSMUSG00000019810	0.978015	0.040452	0.980941	0.031364	0.040452	0.214949	0.978015	[0.04,1.91]
ENSMUSG00000019813	0.452329	0.574562	0.478471	0.517711	0.574562	0.847986	0.452329	[-1.13,1.97]
ENSMUSG00000019814	-0.140102	0.759984	-0.1404	0.744075	0.759984	0.933988	-0.140102	[-1.05,0.77]
ENSMUSG00000019818	-1.37429	3.7881e-06	-1.37525	4.18549e-06	4.18549e-06	0.000133371	-1.37525	[-1.96,-0.79]
ENSMUSG00000019820	-1.20385	0.00102595	-1.20158	0.00266795	0.00266795	0.0288982	-1.20158	[-1.98,-0.42]
ENSMUSG00000019822	-0.827655	0.0743758	-0.821153	0.209483	0.209483	0.548042	-0.821153	[-2.09,0.47]
ENSMUSG00000019823	-1.11583	6.10867e-05	-1.11681	0.000182071	0.000182071	0.00332902	-1.11681	[-1.7,-0.53]
ENSMUSG00000019826	-0.450302	0.330665	-0.449771	0.313205	0.330665	0.681407	-0.450302	[-1.37,0.46]
ENSMUSG00000019832	1.15521	0.413044	1.20534	0.362375	0.413044	0.743716	1.15521	[-1.67,3.98]
ENSMUSG00000019837	-0.0966363	0.840257	-0.093974	0.839562	0.840257	0.964104	-0.0966363	[-1.07,0.87]
ENSMUSG00000019838	-0.305894	0.686354	-0.29266	0.707065	0.707065	0.911177	-0.29266	[-1.8,1.24]
ENSMUSG00000019841	1.23368	0.00860195	1.24971	0.0291078	0.0291078	0.174791	1.24971	[0.13,2.44]
ENSMUSG00000019842	-2.45875	2.812e-10	-2.46056	3.03697e-09	3.03697e-09	2.26288e-07	-2.46056	[-3.29,-1.65]
ENSMUSG00000019843	-1.02755	0.0327521	-1.02532	0.0481299	0.0481299	0.24004	-1.02532	[-2.06,-0.01]
ENSMUSG00000019845	1.36289	0.293921	1.46274	0.320281	0.320281	0.671403	1.46274	[-1.5,5.12]
ENSMUSG00000019849	-0.303654	0.443825	-0.306467	0.35082	0.443825	0.765798	-0.303654	[-1.09,0.48]
ENSMUSG00000019850	-1.27759	0.00309279	-1.27508	0.00637907	0.00637907	0.0582404	-1.27508	[-2.2,-0.36]
ENSMUSG00000019854	-0.072247	0.869065	-0.0699962	0.872045	0.872045	0.974392	-0.0699962	[-0.91,0.78]
ENSMUSG00000019857	-0.947735	0.0300942	-0.937471	0.0746232	0.0746232	0.309346	-0.937471	[-1.95,0.1]
ENSMUSG00000019861	-1.94846	1.98614e-07	-1.94846	2.45832e-07	2.45832e-07	1.05922e-05	-1.94846	[-2.69,-1.22]
ENSMUSG00000019863	-0.105552	0.816601	-0.100682	0.828536	0.828536	0.957788	-0.100682	[-0.99,0.8]
ENSMUSG00000019864	-0.0176161	0.970704	-0.00630493	0.998812	0.998812	0.999966	-0.00630493	[-1.24,1.26]
ENSMUSG00000019866	-1.68464	9.10737e-08	-1.68621	1.32321e-07	1.32321e-07	6.1854e-06	-1.68621	[-2.31,-1.07]
ENSMUSG00000019868	1.22119	0.0103732	1.22656	0.00825783	0.0103732	0.0824178	1.22119	[0.29,2.15]
ENSMUSG00000019872	0.383974	0.500365	0.386723	0.394984	0.500365	0.805128	0.383974	[-0.74,1.48]
ENSMUSG00000019873	0.0398109	0.929762	0.0436592	0.922146	0.929762	0.991173	0.0398109	[-0.87,0.95]
ENSMUSG00000019876	0.54392	0.243023	0.555301	0.314267	0.314267	0.665726	0.555301	[-0.53,1.68]
ENSMUSG00000019877	-0.584222	0.122588	-0.585682	0.104541	0.122588	0.41448	-0.584222	[-1.33,0.16]
ENSMUSG00000019878	1.71734	0.200151	1.72316	0.0115413	0.200151	0.534967	1.71734	[-0.98,4.39]
ENSMUSG00000019883	-1.24487	0.00398943	-1.23897	0.0316935	0.0316935	0.184019	-1.23897	[-2.36,-0.11]
ENSMUSG00000019891	1.76539	0.292937	1.97588	0.326989	0.326989	0.678345	1.97588	[-2.2,7.88]
ENSMUSG00000019897	0.158916	0.703873	0.164591	0.716076	0.716076	0.915772	0.164591	[-0.73,1.08]
ENSMUSG00000019907	-0.652975	0.0286706	-0.65374	0.0278673	0.0286706	0.172931	-0.652975	[-1.24,-0.07]
ENSMUSG00000019916	-0.263641	0.588518	-0.254929	0.615909	0.615909	0.870584	-0.254929	[-1.22,0.74]
ENSMUSG00000019917	0.82262	0.667654	0.828542	0.417745	0.667654	0.893141	0.82262	[-3.72,6.27]
ENSMUSG00000019920	-0.4624	0.275515	-0.463655	0.228434	0.275515	0.628232	-0.4624	[-1.3,0.37]
ENSMUSG00000019923	-0.78371	0.119413	-0.787536	0.0732794	0.119413	0.408345	-0.78371	[-1.78,0.2]
ENSMUSG00000019927	0.597339	0.156255	0.606809	0.217961	0.217961	0.558427	0.606809	[-0.36,1.61]
ENSMUSG00000019942	-1.33056	0.414065	-1.29775	0.0743416	0.414065	0.744041	-1.33056	[-6.63,2.25]
ENSMUSG00000019943	0.333644	0.308098	0.335796	0.360325	0.360325	0.707198	0.335796	[-0.39,1.06]
ENSMUSG00000019947	-0.318792	0.467119	-0.31887	0.453431	0.467119	0.781796	-0.318792	[-1.18,0.54]
ENSMUSG00000019948	-0.131883	0.850641	-0.125675	0.819482	0.850641	0.967346	-0.131883	[-2.09,1.61]
ENSMUSG00000019951	-0.911987	0.032143	-0.910417	0.0494438	0.0494438	0.242002	-0.910417	[-1.82,0]
ENSMUSG00000019952	-0.619732	0.198172	-0.612976	0.277126	0.277126	0.630442	-0.612976	[-1.71,0.5]
ENSMUSG00000019960	-0.654768	0.0776779	-0.657123	0.0488348	0.0776779	0.316655	-0.654768	[-1.39,0.07]
ENSMUSG00000019961	-0.947709	0.00174662	-0.948324	0.00152736	0.00174662	0.0206059	-0.947709	[-1.54,-0.36]
ENSMUSG00000019969	-0.698927	0.0643794	-0.69936	0.0682894	0.0682894	0.294494	-0.69936	[-1.45,0.05]
ENSMUSG00000019970	0.478752	0.454988	0.483762	0.367339	0.454988	0.773519	0.478752	[-0.78,1.71]
ENSMUSG00000019971	-2.38787	0.0596439	-2.44937	0.117564	0.117564	0.403834	-2.44937	[-6.15,0.65]
ENSMUSG00000019975	-0.67734	0.597064	-0.645337	0.398873	0.597064	0.859866	-0.67734	[-4.58,2.23]
ENSMUSG00000019977	-0.271572	0.623654	-0.256903	0.722186	0.722186	0.918602	-0.256903	[-1.61,1.15]
ENSMUSG00000019978	-0.656356	0.0190088	-0.657622	0.0188403	0.0190088	0.129651	-0.656356	[-1.2,-0.11]
ENSMUSG00000019979	-0.941991	0.0601265	-0.939793	0.0487846	0.0601265	0.272118	-0.941991	[-1.94,0.04]
ENSMUSG00000019982	1.6765	0.0487565	1.70013	0.05231	0.05231	0.250064	1.70013	[-0.02,3.61]
ENSMUSG00000019984	1.15949	0.00502683	1.15625	0.000505773	0.00502683	0.0479921	1.15949	[0.35,1.97]
ENSMUSG00000019986	-0.29171	0.717386	-0.271309	0.726794	0.726794	0.92007	-0.271309	[-1.72,1.23]
ENSMUSG00000019988	-0.511948	0.349624	-0.508622	0.278921	0.349624	0.697924	-0.511948	[-1.64,0.57]
ENSMUSG00000019996	0.393428	0.453894	0.39692	0.419493	0.453894	0.7727	0.393428	[-0.64,1.42]
ENSMUSG00000019998	-0.779583	0.0401095	-0.781504	0.0296726	0.0401095	0.213816	-0.779583	[-1.53,-0.03]
ENSMUSG00000020003	2.32914	0.0755989	2.31651	3.18282e-05	0.0755989	0.311253	2.32914	[-0.26,5.58]
ENSMUSG00000020009	1.01455	0.00529493	1.01	0.000158751	0.00529493	0.0501172	1.01455	[0.3,1.72]
ENSMUSG00000020015	-0.570931	0.163278	-0.57151	0.147487	0.163278	0.487432	-0.570931	[-1.38,0.23]
ENSMUSG00000020018	0.557809	0.265364	0.563309	0.274419	0.274419	0.62719	0.563309	[-0.45,1.6]
ENSMUSG00000020021	-0.96521	0.0765116	-0.952439	0.127088	0.127088	0.423451	-0.952439	[-2.15,0.27]
ENSMUSG00000020022	1.20211	0.0522911	1.2247	0.087502	0.087502	0.3382	1.2247	[-0.18,2.75]
ENSMUSG00000020023	0.646398	0.245775	0.654282	0.262066	0.262066	0.613241	0.654282	[-0.49,1.84]
ENSMUSG00000020024	-1.04672	0.208728	-1.03476	0.304941	0.304941	0.656475	-1.03476	[-3.06,0.96]
ENSMUSG00000020029	0.611474	0.353426	0.636721	0.411918	0.411918	0.742742	0.636721	[-0.9,2.3]
ENSMUSG00000020032	2.17682	0.119162	2.2011	0.0862771	0.119162	0.407769	2.17682	[-0.58,5.17]
ENSMUSG00000020034	-0.202091	0.465263	-0.203018	0.440718	0.465263	0.780346	-0.202091	[-0.75,0.34]
ENSMUSG00000020038	-0.398788	0.476582	-0.396588	0.391843	0.476582	0.789011	-0.398788	[-1.57,0.71]
ENSMUSG00000020048	-0.923421	7.06514e-06	-0.92363	3.00846e-05	3.00846e-05	0.000711547	-0.92363	[-1.36,-0.49]
ENSMUSG00000020056	-0.269946	0.685613	-0.259303	0.672108	0.685613	0.901237	-0.269946	[-1.66,1.07]
ENSMUSG00000020063	-1.02616	0.0110232	-1.02657	0.0080171	0.0110232	0.086151	-1.02616	[-1.82,-0.24]
ENSMUSG00000020064	-0.730215	0.0243444	-0.728723	0.0442232	0.0442232	0.228019	-0.728723	[-1.44,-0.02]
ENSMUSG00000020069	0.179938	0.645095	0.189216	0.704879	0.704879	0.910274	0.189216	[-0.81,1.21]
ENSMUSG00000020070	0.0394675	0.93115	0.0463969	0.932122	0.932122	0.991585	0.0463969	[-1.11,1.22]
ENSMUSG00000020074	1.70387	4.89427e-06	1.70026	6.89845e-08	4.89427e-06	0.000151569	1.70387	[0.98,2.43]
ENSMUSG00000020075	1.26137	5.54002e-06	1.2587	7.98978e-07	5.54002e-06	0.000169449	1.26137	[0.72,1.81]
ENSMUSG00000020076	-0.00530329	0.990436	-0.00120067	0.999747	0.999747	0.999966	-0.00120067	[-0.86,0.87]
ENSMUSG00000020077	-0.0292905	0.908572	-0.0309758	0.898911	0.908572	0.983179	-0.0292905	[-0.54,0.48]
ENSMUSG00000020078	0.862174	0.0349212	0.861838	0.0197869	0.0349212	0.195189	0.862174	[0.06,1.66]
ENSMUSG00000020079	-0.0591534	0.91995	-0.0563957	0.912271	0.91995	0.987301	-0.0591534	[-1.3,1.17]
ENSMUSG00000020085	1.02717	0.462981	1.26477	0.507084	0.507084	0.80882	1.26477	[-2.92,7.18]
ENSMUSG00000020087	-1.76645	7.58863e-05	-1.76672	4.02452e-05	7.58863e-05	0.00158425	-1.76645	[-2.65,-0.89]
ENSMUSG00000020088	-0.284144	0.467949	-0.282128	0.513358	0.513358	0.812124	-0.282128	[-1.12,0.57]
ENSMUSG00000020089	-0.544429	0.38901	-0.543333	0.226664	0.38901	0.726691	-0.544429	[-1.89,0.71]
ENSMUSG00000020091	-0.78926	0.105828	-0.777517	0.215111	0.215111	0.555721	-0.777517	[-1.99,0.46]
ENSMUSG00000020097	-0.481903	0.142484	-0.483298	0.115461	0.142484	0.454024	-0.481903	[-1.13,0.16]
ENSMUSG00000020100	-0.361982	0.379572	-0.362271	0.344119	0.379572	0.721711	-0.361982	[-1.18,0.45]
ENSMUSG00000020101	0.598386	0.24799	0.596226	0.185901	0.24799	0.598533	0.598386	[-0.42,1.62]
ENSMUSG00000020102	-0.153551	0.843671	-0.125386	0.889022	0.889022	0.978929	-0.125386	[-1.59,1.45]
ENSMUSG00000020107	0.864335	0.0346293	0.872531	0.0737888	0.0737888	0.307764	0.872531	[-0.08,1.87]
ENSMUSG00000020108	-0.952299	0.000336038	-0.953381	0.000272401	0.000336038	0.00552262	-0.952299	[-1.47,-0.43]
ENSMUSG00000020109	-0.38839	0.365585	-0.385939	0.376476	0.376476	0.719127	-0.385939	[-1.24,0.47]
ENSMUSG00000020111	-0.396932	0.354268	-0.39939	0.296233	0.354268	0.702758	-0.396932	[-1.25,0.45]
ENSMUSG00000020114	-0.0433493	0.89346	-0.0450984	0.878725	0.89346	0.979782	-0.0433493	[-0.7,0.61]
ENSMUSG00000020115	-1.26176	0.000774483	-1.26135	0.000919527	0.000919527	0.0122645	-1.26135	[-2.01,-0.52]
ENSMUSG00000020116	1.39598	0.0265602	1.3946	0.00211132	0.0265602	0.16461	1.39598	[0.16,2.62]
ENSMUSG00000020120	-0.662601	0.0223925	-0.662939	0.0263392	0.0263392	0.163754	-0.662939	[-1.25,-0.08]
ENSMUSG00000020124	-0.545912	0.157171	-0.544625	0.202485	0.202485	0.537537	-0.544625	[-1.38,0.3]
ENSMUSG00000020128	-2.17976	0.0040471	-2.18963	0.0171918	0.0171918	0.120916	-2.18963	[-4.24,-0.39]
ENSMUSG00000020130	-1.79921	3.22765e-05	-1.79877	2.23476e-05	3.22765e-05	0.000756172	-1.79921	[-2.66,-0.95]
ENSMUSG00000020132	-0.743873	0.0365865	-0.743498	0.0368168	0.0368168	0.202014	-0.743498	[-1.44,-0.05]
ENSMUSG00000020133	-0.578361	0.225471	-0.572068	0.281798	0.281798	0.634687	-0.572068	[-1.61,0.47]
ENSMUSG00000020134	1.29001	0.00352567	1.28873	0.00179633	0.00352567	0.0366407	1.29001	[0.43,2.16]
ENSMUSG00000020137	0.675817	0.543609	0.72038	0.622405	0.622405	0.872899	0.72038	[-2.29,3.96]
ENSMUSG00000020143	-0.775866	6.82291e-05	-0.776398	0.000373535	0.000373535	0.00595897	-0.776398	[-1.2,-0.35]
ENSMUSG00000020149	-0.0900016	0.801275	-0.0846782	0.841343	0.841343	0.964677	-0.0846782	[-0.9,0.74]
ENSMUSG00000020150	0.474037	0.797426	0.491907	0.680186	0.797426	0.947087	0.474037	[-3.3,4.15]
ENSMUSG00000020152	1.62452	9.54208e-13	1.6224	9.06574e-14	9.54208e-13	1.41137e-10	1.62452	[1.18,2.07]
ENSMUSG00000020153	-1.99672	1.19404e-07	-1.99785	1.93159e-08	1.19404e-07	5.73589e-06	-1.99672	[-2.74,-1.26]
ENSMUSG00000020156	0.716452	0.0373311	0.716452	0.0409573	0.0409573	0.217284	0.716452	[0.03,1.41]
ENSMUSG00000020163	-0.0466113	0.929865	-0.0433265	0.939186	0.939186	0.993949	-0.0433265	[-1.13,1.05]
ENSMUSG00000020166	-0.577628	0.0653133	-0.576465	0.0877405	0.0877405	0.338774	-0.576465	[-1.24,0.09]
ENSMUSG00000020167	-1.12212	2.66833e-05	-1.12262	0.00010673	0.00010673	0.00213676	-1.12262	[-1.69,-0.56]
ENSMUSG00000020170	-0.0852386	0.865351	-0.0784092	0.891131	0.891131	0.979059	-0.0784092	[-1.2,1.05]
ENSMUSG00000020171	0.586228	0.186797	0.596527	0.241141	0.241141	0.590489	0.596527	[-0.4,1.63]
ENSMUSG00000020178	-2.23951	0.0804934	-2.29664	0.141185	0.141185	0.451919	-2.29664	[-6,0.8]
ENSMUSG00000020180	-0.0974448	0.773694	-0.0979446	0.768861	0.773694	0.938685	-0.0974448	[-0.77,0.57]
ENSMUSG00000020183	-0.280678	0.438095	-0.280641	0.446129	0.446129	0.767425	-0.280641	[-1,0.44]
ENSMUSG00000020184	-0.876099	0.0301119	-0.874265	0.0480158	0.0480158	0.239716	-0.874265	[-1.74,-0.01]
ENSMUSG00000020186	0.424037	0.641148	0.438203	0.564861	0.641148	0.880278	0.424037	[-1.37,2.17]
ENSMUSG00000020189	0.152265	0.688341	0.154829	0.698969	0.698969	0.907122	0.154829	[-0.64,0.95]
ENSMUSG00000020190	-1.40129	4.3037e-09	-1.40174	2.4284e-07	2.4284e-07	1.05089e-05	-1.40174	[-1.93,-0.87]
ENSMUSG00000020196	1.58338	7.00925e-06	1.57836	2.08702e-07	7.00925e-06	0.0002037	1.58338	[0.89,2.29]
ENSMUSG00000020198	-1.06036	0.000432535	-1.06059	0.00118284	0.00118284	0.0150667	-1.06059	[-1.7,-0.42]
ENSMUSG00000020211	-1.10315	0.000225833	-1.10293	0.000534523	0.000534523	0.00791798	-1.10293	[-1.73,-0.48]
ENSMUSG00000020212	-0.450723	0.598404	-0.434728	0.527106	0.598404	0.860604	-0.450723	[-2.3,1.28]
ENSMUSG00000020219	-1.2874	0.00401282	-1.28729	0.00322336	0.00401282	0.0407449	-1.2874	[-2.17,-0.41]
ENSMUSG00000020220	-0.772916	0.014812	-0.772354	0.0307166	0.0307166	0.18043	-0.772354	[-1.47,-0.07]
ENSMUSG00000020225	-0.156328	0.742851	-0.152279	0.75243	0.75243	0.930328	-0.152279	[-1.08,0.79]
ENSMUSG00000020227	0.77574	0.0720006	0.775585	0.0458415	0.0720006	0.303686	0.77574	[-0.07,1.62]
ENSMUSG00000020228	-0.737669	0.0889137	-0.735252	0.106508	0.106508	0.378991	-0.735252	[-1.63,0.16]
ENSMUSG00000020230	0.389967	0.51328	0.411657	0.54486	0.54486	0.830896	0.411657	[-0.95,1.88]
ENSMUSG00000020231	1.03306	0.174063	1.04036	0.103569	0.174063	0.5016	1.03306	[-0.46,2.53]
ENSMUSG00000020232	-0.583164	0.139989	-0.581438	0.180249	0.180249	0.510518	-0.581438	[-1.43,0.27]
ENSMUSG00000020235	1.16994	0.00833892	1.16382	0.00145795	0.00833892	0.0703308	1.16994	[0.3,2.05]
ENSMUSG00000020238	-1.15691	0.00165032	-1.15443	0.0053769	0.0053769	0.0507477	-1.15443	[-1.97,-0.34]
ENSMUSG00000020246	-0.0837927	0.881025	-0.0759818	0.893937	0.893937	0.979782	-0.0759818	[-1.14,1.01]
ENSMUSG00000020248	0.161846	0.704788	0.169273	0.710284	0.710284	0.91213	0.169273	[-0.74,1.1]
ENSMUSG00000020250	2.26919	1.46536e-06	2.2633	2.36406e-10	1.46536e-06	5.2999e-05	2.26919	[1.35,3.22]
ENSMUSG00000020253	-0.251409	0.568229	-0.2418	0.664064	0.664064	0.891356	-0.2418	[-1.32,0.85]
ENSMUSG00000020255	1.00584	0.014506	1.01274	0.0282959	0.0282959	0.171309	1.01274	[0.11,1.94]
ENSMUSG00000020257	-0.407665	0.199067	-0.408446	0.192717	0.199067	0.533033	-0.407665	[-1.03,0.22]
ENSMUSG00000020258	-0.0409341	0.950476	-0.036428	0.9529	0.9529	0.997081	-0.036428	[-1.32,1.24]
ENSMUSG00000020260	0.443211	0.44865	0.458756	0.469554	0.469554	0.784688	0.458756	[-0.8,1.78]
ENSMUSG00000020261	-0.325947	0.794945	-0.282768	0.871284	0.871284	0.974392	-0.282768	[-3.56,3.13]
ENSMUSG00000020263	0.266108	0.626839	0.297336	0.669628	0.669628	0.893439	0.297336	[-1.14,1.88]
ENSMUSG00000020265	0.565859	0.182405	0.567907	0.192502	0.192502	0.52568	0.567907	[-0.29,1.44]
ENSMUSG00000020267	-1.84242	8.02573e-05	-1.83964	0.000637987	0.000637987	0.00917628	-1.83964	[-2.92,-0.79]
ENSMUSG00000020271	1.50723	0.000444085	1.51348	0.000830402	0.000830402	0.011273	1.51348	[0.63,2.43]
ENSMUSG00000020272	-0.975958	7.34241e-06	-0.976316	3.54195e-05	3.54195e-05	0.000823961	-0.976316	[-1.44,-0.52]
ENSMUSG00000020273	-0.805067	0.0794655	-0.804366	0.0743589	0.0794655	0.320334	-0.805067	[-1.72,0.1]
ENSMUSG00000020275	-1.49447	3.47759e-06	-1.49571	6.43957e-07	3.47759e-06	0.000113365	-1.49447	[-2.13,-0.87]
ENSMUSG00000020277	-0.790499	0.0166822	-0.792137	0.017495	0.017495	0.1227	-0.792137	[-1.45,-0.14]
ENSMUSG00000020279	-0.0951957	0.78852	-0.0940189	0.802726	0.802726	0.948997	-0.0940189	[-0.83,0.64]
ENSMUSG00000020280	-0.0905374	0.882074	-0.0844589	0.883443	0.883443	0.978238	-0.0844589	[-1.16,1.02]
ENSMUSG00000020282	-1.02368	0.0870503	-1.00754	0.164853	0.164853	0.489445	-1.00754	[-2.4,0.42]
ENSMUSG00000020283	1.08435	0.0880841	1.09861	0.0622294	0.0880841	0.339391	1.08435	[-0.16,2.31]
ENSMUSG00000020284	-1.0948	0.265602	-1.05534	0.441301	0.441301	0.764506	-1.05534	[-3.63,1.66]
ENSMUSG00000020287	-0.191245	0.730144	-0.171286	0.824916	0.824916	0.956354	-0.171286	[-1.58,1.31]
ENSMUSG00000020288	-0.0910035	0.830312	-0.0787627	0.903823	0.903823	0.982269	-0.0787627	[-1.25,1.13]
ENSMUSG00000020289	-0.0252487	0.955166	-0.0132998	0.987748	0.987748	0.999966	-0.0132998	[-1.04,1.05]
ENSMUSG00000020290	-0.230497	0.46209	-0.230497	0.465044	0.465044	0.780267	-0.230497	[-0.85,0.39]
ENSMUSG00000020300	0.431068	0.404006	0.454204	0.50269	0.50269	0.806363	0.454204	[-0.9,1.91]
ENSMUSG00000020305	0.280898	0.632976	0.286511	0.554249	0.632976	0.877185	0.280898	[-0.87,1.39]
ENSMUSG00000020307	0.17526	0.742099	0.181594	0.754547	0.754547	0.931668	0.181594	[-0.98,1.35]
ENSMUSG00000020308	-0.418107	0.450767	-0.421719	0.302744	0.450767	0.770101	-0.418107	[-1.53,0.68]
ENSMUSG00000020309	0.525975	0.778009	0.584528	0.580597	0.778009	0.940208	0.525975	[-3.03,3.55]
ENSMUSG00000020311	0.953169	0.128625	0.954367	0.0563658	0.128625	0.426599	0.953169	[-0.28,2.18]
ENSMUSG00000020315	-0.726194	0.00525373	-0.725528	0.0178107	0.0178107	0.124124	-0.725528	[-1.33,-0.13]
ENSMUSG00000020319	1.00611	0.762752	1.03421	0.738634	0.762752	0.935272	1.00611	[-6.96,9.3]
ENSMUSG00000020321	0.956203	0.00259475	0.952847	0.000132472	0.00259475	0.0283506	0.956203	[0.34,1.57]
ENSMUSG00000020326	0.887291	0.062595	0.906062	0.141844	0.141844	0.453635	0.906062	[-0.31,2.21]
ENSMUSG00000020328	0.361562	0.659801	0.386865	0.627786	0.659801	0.889717	0.361562	[-1.25,1.93]
ENSMUSG00000020329	-0.810599	0.0482952	-0.811554	0.044715	0.0482952	0.240238	-0.810599	[-1.62,-0.01]
ENSMUSG00000020330	-2.13915	0.279881	-1.99708	0.217737	0.279881	0.632813	-2.13915	[-9.55,2.04]
ENSMUSG00000020340	-0.911821	4.76157e-05	-0.912461	0.000168685	0.000168685	0.00313047	-0.912461	[-1.39,-0.44]
ENSMUSG00000020346	-0.986572	0.000565839	-0.986618	0.00206465	0.00206465	0.023654	-0.986618	[-1.61,-0.36]
ENSMUSG00000020349	-0.242716	0.406424	-0.244272	0.369749	0.406424	0.739292	-0.242716	[-0.82,0.33]
ENSMUSG00000020358	-0.452236	0.0725769	-0.453076	0.0870685	0.0870685	0.33705	-0.453076	[-0.97,0.07]
ENSMUSG00000020359	-1.22322	0.00140244	-1.21652	0.0196351	0.0196351	0.132478	-1.21652	[-2.23,-0.2]
ENSMUSG00000020361	-0.450634	0.0725219	-0.45151	0.0720257	0.0725219	0.304794	-0.450634	[-0.94,0.04]
ENSMUSG00000020362	0.537976	0.204578	0.547495	0.287529	0.287529	0.638167	0.547495	[-0.46,1.6]
ENSMUSG00000020366	0.990868	0.0458151	0.992929	0.0519027	0.0519027	0.248842	0.992929	[-0.01,2.02]
ENSMUSG00000020368	-1.1553	4.27974e-06	-1.15608	3.21882e-06	4.27974e-06	0.000135071	-1.1553	[-1.64,-0.67]
ENSMUSG00000020372	-1.49058	2.80913e-12	-1.49132	2.90969e-10	2.90969e-10	2.66991e-08	-1.49132	[-1.95,-1.03]
ENSMUSG00000020375	-1.19547	0.00151516	-1.19547	0.00133805	0.00151516	0.018401	-1.19547	[-1.93,-0.46]
ENSMUSG00000020376	0.588173	0.103971	0.58727	0.071051	0.103971	0.373097	0.588173	[-0.12,1.3]
ENSMUSG00000020380	-0.182977	0.638179	-0.181736	0.653898	0.653898	0.88806	-0.181736	[-0.97,0.61]
ENSMUSG00000020381	-0.473554	0.755638	-0.347682	0.881551	0.881551	0.978131	-0.347682	[-3.77,3.6]
ENSMUSG00000020385	1.82395	4.3567e-06	1.8282	0.000155624	0.000155624	0.00294882	1.8282	[0.88,2.8]
ENSMUSG00000020386	0.241363	0.64809	0.242289	0.604189	0.64809	0.884774	0.241363	[-0.8,1.27]
ENSMUSG00000020387	-1.3086	2.60966e-05	-1.308	8.4869e-05	8.4869e-05	0.00174492	-1.308	[-1.96,-0.66]
ENSMUSG00000020389	0.811477	0.580014	0.863084	0.531616	0.580014	0.850487	0.811477	[-2.14,3.74]
ENSMUSG00000020390	-0.119044	0.755201	-0.116853	0.776413	0.776413	0.939354	-0.116853	[-0.92,0.69]
ENSMUSG00000020392	0.312198	0.494756	0.325651	0.551583	0.551583	0.835042	0.325651	[-0.76,1.46]
ENSMUSG00000020393	1.88699	0.00747213	1.91304	0.0224749	0.0224749	0.14653	1.91304	[0.27,3.77]
ENSMUSG00000020396	-0.223459	0.803673	0.0459638	0.883068	0.883068	0.978238	0.0459638	[-3.72,5.77]
ENSMUSG00000020397	-0.197539	0.695747	-0.183303	0.773701	0.773701	0.938685	-0.183303	[-1.35,1.04]
ENSMUSG00000020399	0	0.983355	0.0264159	0.979877	0.983355	0.999966	0	[-3.95,3.65]
ENSMUSG00000020400	-1.03863	0.00200872	-1.03954	0.00195303	0.00200872	0.0231201	-1.03863	[-1.69,-0.38]
ENSMUSG00000020402	-0.539504	0.165327	-0.539652	0.152511	0.165327	0.489993	-0.539504	[-1.3,0.22]
ENSMUSG00000020409	-0.893122	0.0116255	-0.891821	0.015723	0.015723	0.112137	-0.891821	[-1.61,-0.17]
ENSMUSG00000020412	-0.190079	0.649053	-0.186336	0.689435	0.689435	0.903504	-0.186336	[-1.09,0.73]
ENSMUSG00000020413	0.883597	0.17512	0.925212	0.280129	0.280129	0.632941	0.925212	[-0.77,2.91]
ENSMUSG00000020415	1.33429	0.0291772	1.33312	0.00663558	0.0291772	0.174791	1.33429	[0.14,2.54]
ENSMUSG00000020420	1.26356	0.157495	1.27098	0.0630878	0.157495	0.478787	1.26356	[-0.5,3.05]
ENSMUSG00000020422	-1.52624	0.000744128	-1.5246	0.000387033	0.000744128	0.0102993	-1.52624	[-2.43,-0.64]
ENSMUSG00000020423	-1.43123	1.49154e-07	-1.43294	4.38339e-07	4.38339e-07	1.75159e-05	-1.43294	[-1.99,-0.88]
ENSMUSG00000020424	-0.592997	0.660326	-0.556896	0.543692	0.660326	0.889717	-0.592997	[-3.98,2.35]
ENSMUSG00000020430	-0.897665	0.00243303	-0.898944	0.00268972	0.00268972	0.0290361	-0.898944	[-1.48,-0.31]
ENSMUSG00000020432	0.27647	0.57895	0.278607	0.519734	0.57895	0.849859	0.27647	[-0.7,1.24]
ENSMUSG00000020437	-0.576889	0.0136735	-0.577565	0.0278803	0.0278803	0.169662	-0.577565	[-1.09,-0.06]
ENSMUSG00000020439	-1.34481	0.293329	-1.28313	0.302061	0.302061	0.653203	-1.28313	[-3.7,1.19]
ENSMUSG00000020440	-0.123475	0.744505	-0.12596	0.694286	0.744505	0.927123	-0.123475	[-0.88,0.63]
ENSMUSG00000020441	-0.0929591	0.857557	-0.0847375	0.88383	0.88383	0.978238	-0.0847375	[-1.18,1.03]
ENSMUSG00000020444	1.1954	0.0441215	1.20316	0.035861	0.0441215	0.227613	1.1954	[0.03,2.36]
ENSMUSG00000020448	0.677914	0.294488	0.676851	0.18415	0.294488	0.645838	0.677914	[-0.6,1.97]
ENSMUSG00000020451	-0.758046	0.0525834	-0.755908	0.097051	0.097051	0.359019	-0.755908	[-1.65,0.14]
ENSMUSG00000020453	-1.65911	0.000130392	-1.66056	0.000132166	0.000132166	0.00256817	-1.66056	[-2.53,-0.81]
ENSMUSG00000020454	-1.3353	0.000467149	-1.33541	0.0011551	0.0011551	0.0148085	-1.33541	[-2.14,-0.53]
ENSMUSG00000020455	0.558657	0.131544	0.557229	0.156339	0.156339	0.476713	0.557229	[-0.21,1.33]
ENSMUSG00000020456	1.19699	5.66746e-06	1.1951	5.22925e-06	5.66746e-06	0.000170713	1.19699	[0.68,1.72]
ENSMUSG00000020457	-0.764743	0.0684472	-0.766639	0.0419946	0.0684472	0.294662	-0.764743	[-1.6,0.06]
ENSMUSG00000020458	-1.70808	4.75111e-06	-1.70967	5.59159e-06	5.59159e-06	0.000169458	-1.70967	[-2.45,-0.98]
ENSMUSG00000020459	-0.0808922	0.866075	-0.0748829	0.889335	0.889335	0.979005	-0.0748829	[-1.08,0.95]
ENSMUSG00000020460	-1.3044	3.46832e-06	-1.30544	5.18969e-05	5.18969e-05	0.00116357	-1.30544	[-1.94,-0.68]
ENSMUSG00000020462	-0.984631	0.159349	-0.961448	0.183872	0.183872	0.514816	-0.961448	[-2.33,0.46]
ENSMUSG00000020463	0.0581513	0.841265	0.0592084	0.860369	0.860369	0.97016	0.0592084	[-0.61,0.73]
ENSMUSG00000020464	0.179921	0.699427	0.188544	0.70763	0.70763	0.911202	0.188544	[-0.81,1.22]
ENSMUSG00000020471	0.177834	0.670912	0.18195	0.677867	0.677867	0.896526	0.18195	[-0.69,1.07]
ENSMUSG00000020472	-0.960495	0.0366268	-0.95725	0.0487072	0.0487072	0.240652	-0.95725	[-1.91,-0.01]
ENSMUSG00000020474	-0.948316	0.0296316	-0.948918	0.0359243	0.0359243	0.199222	-0.948918	[-1.85,-0.06]
ENSMUSG00000020476	-1.57201	4.82658e-10	-1.57292	1.56392e-09	1.56392e-09	1.26004e-07	-1.57292	[-2.08,-1.07]
ENSMUSG00000020477	-0.34486	0.557677	-0.338566	0.568302	0.568302	0.84551	-0.338566	[-1.49,0.83]
ENSMUSG00000020482	-0.775789	0.0507686	-0.775768	0.0632499	0.0632499	0.280702	-0.775768	[-1.6,0.04]
ENSMUSG00000020483	0.17451	0.761631	0.191002	0.754288	0.761631	0.934997	0.17451	[-0.96,1.3]
ENSMUSG00000020484	1.58513	0.000219014	1.57756	5.52148e-06	0.000219014	0.00390365	1.58513	[0.75,2.45]
ENSMUSG00000020485	-0.045349	0.903663	-0.0438808	0.913001	0.913001	0.985045	-0.0438808	[-0.82,0.74]
ENSMUSG00000020491	0.00572369	0.996453	0.0394196	0.946491	0.996453	0.999966	0.00572369	[-1.55,1.54]
ENSMUSG00000020492	0.513733	0.625846	0.628954	0.64485	0.64485	0.882783	0.628954	[-2.33,4.28]
ENSMUSG00000020493	-0.403277	0.922789	-0.154125	0.989492	0.989492	0.999966	-0.154125	[-5.86,6.75]
ENSMUSG00000020495	-1.74417	0.000139241	-1.74329	4.04326e-05	0.000139241	0.00266901	-1.74417	[-2.66,-0.85]
ENSMUSG00000020496	-1.2207	0.00100488	-1.2208	0.0042783	0.0042783	0.0427398	-1.2208	[-2.06,-0.38]
ENSMUSG00000020513	-0.356588	0.728605	-0.328517	0.77073	0.77073	0.938618	-0.328517	[-2.51,1.9]
ENSMUSG00000020514	0.858867	0.3453	0.856039	0.0505245	0.3453	0.692696	0.858867	[-0.96,2.58]
ENSMUSG00000020515	-0.456799	0.224774	-0.45441	0.254199	0.254199	0.605264	-0.45441	[-1.23,0.33]
ENSMUSG00000020516	-0.103971	0.811926	-0.0920562	0.877467	0.877467	0.976154	-0.0920562	[-1.16,1.02]
ENSMUSG00000020519	-0.0590792	0.927464	-0.0310095	0.988347	0.988347	0.999966	-0.0310095	[-1.59,1.65]
ENSMUSG00000020520	-1.31137	0.00178659	-1.30695	0.00425853	0.00425853	0.0425853	-1.30695	[-2.2,-0.41]
ENSMUSG00000020521	0.112993	0.850701	0.133953	0.843295	0.850701	0.967346	0.112993	[-1.07,1.29]
ENSMUSG00000020522	0.988044	0.024246	0.993989	0.0374685	0.0374685	0.204355	0.993989	[0.06,1.96]
ENSMUSG00000020523	0.948848	0.0318689	0.947282	0.0229242	0.0318689	0.184568	0.948848	[0.08,1.82]
ENSMUSG00000020525	-0.185268	0.661262	-0.183493	0.658823	0.661262	0.890238	-0.185268	[-1.03,0.65]
ENSMUSG00000020526	-1.73648	0.0156501	-1.72649	0.00251013	0.0156501	0.111899	-1.73648	[-3.27,-0.33]
ENSMUSG00000020527	1.59192	0.0577161	1.77493	0.231421	0.231421	0.575515	1.77493	[-1.22,7.22]
ENSMUSG00000020528	-0.398615	0.397312	-0.391262	0.433945	0.433945	0.76007	-0.391262	[-1.35,0.59]
ENSMUSG00000020530	-0.649646	0.0610488	-0.650331	0.0660827	0.0660827	0.288239	-0.650331	[-1.34,0.04]
ENSMUSG00000020532	-0.129137	0.750671	-0.126894	0.76383	0.76383	0.93552	-0.126894	[-0.94,0.7]
ENSMUSG00000020534	-0.94046	0.0783523	-0.921298	0.206675	0.206675	0.543709	-0.921298	[-2.31,0.52]
ENSMUSG00000020536	-0.525621	0.194668	-0.523575	0.197215	0.197215	0.530222	-0.523575	[-1.32,0.27]
ENSMUSG00000020537	-0.940488	0.041336	-0.939259	0.0366248	0.041336	0.218591	-0.940488	[-1.85,-0.04]
ENSMUSG00000020538	-1.21185	0.0001678	-1.21316	6.97555e-05	0.0001678	0.00311989	-1.21185	[-1.84,-0.58]
ENSMUSG00000020546	1.1239	0.494572	1.33747	0.533449	0.533449	0.82408	1.33747	[-3.4,7.6]
ENSMUSG00000020547	-1.6051	0.00447242	-1.60712	0.000220049	0.00447242	0.0442621	-1.6051	[-2.75,-0.5]
ENSMUSG00000020549	-0.900429	0.0495048	-0.901264	0.0414867	0.0495048	0.242029	-0.900429	[-1.81,0]
ENSMUSG00000020553	-0.440554	0.565196	-0.433143	0.502475	0.565196	0.843857	-0.440554	[-2,1.08]
ENSMUSG00000020561	0.24323	0.710501	0.241969	0.574811	0.710501	0.912173	0.24323	[-1.03,1.47]
ENSMUSG00000020564	-0.757765	0.0840135	-0.749338	0.161873	0.161873	0.485815	-0.749338	[-1.79,0.3]
ENSMUSG00000020570	-0.254543	0.465587	-0.252706	0.490075	0.490075	0.798527	-0.252706	[-0.97,0.47]
ENSMUSG00000020571	-1.6204	2.3238e-09	-1.62122	5.51941e-09	5.51941e-09	3.73056e-07	-1.62122	[-2.16,-1.08]
ENSMUSG00000020572	-0.0925949	0.827134	-0.0892021	0.841752	0.841752	0.964747	-0.0892021	[-0.96,0.79]
ENSMUSG00000020573	-0.803873	0.00771437	-0.805843	0.00394921	0.00771437	0.0665356	-0.803873	[-1.4,-0.21]
ENSMUSG00000020576	-0.232056	0.582509	-0.232241	0.539281	0.582509	0.850672	-0.232056	[-1.09,0.6]
ENSMUSG00000020577	0.13854	0.687063	0.139138	0.700582	0.700582	0.908376	0.139138	[-0.58,0.86]
ENSMUSG00000020580	-0.367151	0.33924	-0.363743	0.404791	0.404791	0.738899	-0.363743	[-1.22,0.49]
ENSMUSG00000020585	-0.695873	0.0179586	-0.697791	0.011534	0.0179586	0.124542	-0.695873	[-1.27,-0.12]
ENSMUSG00000020589	-0.056289	0.893967	-0.0496203	0.917447	0.917447	0.986434	-0.0496203	[-0.94,0.86]
ENSMUSG00000020590	1.41481	0.0113499	1.43833	0.0485092	0.0485092	0.240315	1.43833	[0.01,3.03]
ENSMUSG00000020592	0.702116	0.29149	0.706233	0.194751	0.29149	0.642926	0.702116	[-0.61,2]
ENSMUSG00000020593	-0.248132	0.698436	-0.236731	0.700026	0.700026	0.908249	-0.236731	[-1.4,0.96]
ENSMUSG00000020594	-0.109185	0.686696	-0.110065	0.694501	0.694501	0.905404	-0.110065	[-0.66,0.44]
ENSMUSG00000020601	0.657531	0.106154	0.655538	0.0910382	0.106154	0.378564	0.657531	[-0.14,1.46]
ENSMUSG00000020604	1.81889	0.343916	1.94235	0.458184	0.458184	0.775907	1.94235	[-3.76,8.85]
ENSMUSG00000020605	-1.4131	0.0868193	-1.38803	0.0961675	0.0961675	0.35707	-1.38803	[-3.03,0.25]
ENSMUSG00000020608	-0.786824	0.0120917	-0.785965	0.0154917	0.0154917	0.111247	-0.785965	[-1.42,-0.15]
ENSMUSG00000020610	-1.03726	0.0535821	-1.02833	0.180162	0.180162	0.510518	-1.02833	[-2.51,0.48]
ENSMUSG00000020611	-0.81	0.00654369	-0.810302	0.0124662	0.0124662	0.0949574	-0.810302	[-1.45,-0.17]
ENSMUSG00000020612	-0.962929	5.57822e-05	-0.964363	7.83192e-05	7.83192e-05	0.00162713	-0.964363	[-1.44,-0.49]
ENSMUSG00000020621	-0.236483	0.719018	-0.233142	0.663604	0.719018	0.916911	-0.236483	[-1.62,1.1]
ENSMUSG00000020623	0.0693594	0.929295	0.0919683	0.875122	0.929295	0.990781	0.0693594	[-1.33,1.41]
ENSMUSG00000020628	-0.443767	0.258224	-0.444463	0.196902	0.258224	0.608517	-0.443767	[-1.23,0.33]
ENSMUSG00000020629	-0.411705	0.426299	-0.415096	0.309101	0.426299	0.752496	-0.411705	[-1.45,0.61]
ENSMUSG00000020630	-0.963087	0.0891954	-0.948625	0.138922	0.138922	0.447132	-0.948625	[-2.18,0.31]
ENSMUSG00000020634	-0.785757	0.259333	-0.758518	0.392478	0.392478	0.729048	-0.758518	[-2.42,0.99]
ENSMUSG00000020638	-0.42534	0.375099	-0.427756	0.304925	0.375099	0.717889	-0.42534	[-1.38,0.52]
ENSMUSG00000020640	-0.846298	0.00142326	-0.845874	0.00528211	0.00528211	0.0500437	-0.845874	[-1.44,-0.25]
ENSMUSG00000020641	1.37926	0.188991	1.40164	0.0727336	0.188991	0.521554	1.37926	[-0.71,3.38]
ENSMUSG00000020642	-0.534548	0.149282	-0.531563	0.216702	0.216702	0.556915	-0.531563	[-1.38,0.31]
ENSMUSG00000020644	-0.635456	0.473577	-0.604408	0.451381	0.473577	0.786913	-0.635456	[-2.55,1.13]
ENSMUSG00000020647	-0.270359	0.46455	-0.270359	0.461925	0.46455	0.7801	-0.270359	[-0.99,0.46]
ENSMUSG00000020648	0.282197	0.726405	0.331122	0.687703	0.726405	0.919985	0.282197	[-1.3,1.82]
ENSMUSG00000020649	-0.121391	0.859615	-0.109726	0.859083	0.859615	0.97016	-0.121391	[-1.64,1.33]
ENSMUSG00000020650	-1.25565	0.0539928	-1.25207	0.00583471	0.0539928	0.255159	-1.25565	[-2.63,0.02]
ENSMUSG00000020652	-0.401909	0.404596	-0.384668	0.574594	0.574594	0.847986	-0.384668	[-1.66,0.96]
ENSMUSG00000020653	0.712136	0.258046	0.717504	0.224484	0.258046	0.608517	0.712136	[-0.53,1.95]
ENSMUSG00000020654	-0.584995	0.288054	-0.577872	0.350319	0.350319	0.69886	-0.577872	[-1.78,0.64]
ENSMUSG00000020657	0.393635	0.701389	0.604486	0.832711	0.832711	0.960559	0.604486	[-6.91,8.92]
ENSMUSG00000020659	-0.182665	0.670335	-0.17988	0.674611	0.674611	0.895221	-0.17988	[-1.01,0.66]
ENSMUSG00000020661	-0.168647	0.675396	-0.165168	0.713847	0.713847	0.91351	-0.165168	[-1.04,0.72]
ENSMUSG00000020664	-2.33581	3.09224e-07	-2.33738	2.25745e-07	3.09224e-07	1.28757e-05	-2.33581	[-3.26,-1.44]
ENSMUSG00000020668	2.06276	0.000311726	2.12864	0.0335121	0.0335121	0.190536	2.12864	[0.16,4.69]
ENSMUSG00000020671	-0.358176	0.264171	-0.356951	0.29306	0.29306	0.644479	-0.356951	[-1.02,0.31]
ENSMUSG00000020677	-0.313391	0.466528	-0.31031	0.496069	0.496069	0.80267	-0.31031	[-1.2,0.58]
ENSMUSG00000020680	-0.87226	0.00301938	-0.871583	0.00851781	0.00851781	0.0711133	-0.871583	[-1.52,-0.22]
ENSMUSG00000020681	0.190667	0.920691	0.260779	0.806954	0.920691	0.987352	0.190667	[-9.25,5.72]
ENSMUSG00000020682	-0.659563	0.918916	-0.76977	0.872884	0.918916	0.986982	-0.659563	[-11.05,11.32]
ENSMUSG00000020687	0.797283	0.0762348	0.8057	0.118461	0.118461	0.406211	0.8057	[-0.21,1.86]
ENSMUSG00000020689	-1.76351	4.06629e-05	-1.75894	0.000341664	0.000341664	0.00557807	-1.75894	[-2.71,-0.8]
ENSMUSG00000020691	0.416288	0.440937	0.431567	0.463929	0.463929	0.7801	0.431567	[-0.74,1.67]
ENSMUSG00000020692	-0.72801	0.154559	-0.725565	0.141943	0.154559	0.473625	-0.72801	[-1.75,0.28]
ENSMUSG00000020694	0.743186	0.0723552	0.755972	0.14968	0.14968	0.465724	0.755972	[-0.27,1.83]
ENSMUSG00000020696	-0.701209	0.141025	-0.68698	0.312348	0.312348	0.664526	-0.68698	[-1.99,0.65]
ENSMUSG00000020697	-0.285973	0.461783	-0.281627	0.52097	0.52097	0.816805	-0.281627	[-1.13,0.58]
ENSMUSG00000020700	-0.689583	0.0695646	-0.685665	0.134713	0.134713	0.437762	-0.685665	[-1.58,0.21]
ENSMUSG00000020705	-1.08767	0.00061705	-1.08694	0.00225295	0.00225295	0.0254448	-1.08694	[-1.78,-0.39]
ENSMUSG00000020706	-0.0613337	0.852646	-0.0612812	0.85288	0.85288	0.968161	-0.0612812	[-0.72,0.59]
ENSMUSG00000020707	0.466798	0.540678	0.472266	0.380886	0.540678	0.828149	0.466798	[-1.04,1.94]
ENSMUSG00000020708	-1.05783	0.00122081	-1.05829	0.000877964	0.00122081	0.0155077	-1.05783	[-1.7,-0.42]
ENSMUSG00000020713	-0.889054	0.581907	-0.845752	0.292553	0.581907	0.850537	-0.889054	[-5.21,2.67]
ENSMUSG00000020715	0.45699	0.532412	0.474431	0.583751	0.583751	0.851897	0.474431	[-1.26,2.28]
ENSMUSG00000020716	0.285942	0.539125	0.29145	0.546157	0.546157	0.831316	0.29145	[-0.66,1.27]
ENSMUSG00000020717	-0.218466	0.420497	-0.218928	0.453355	0.453355	0.772216	-0.218928	[-0.79,0.36]
ENSMUSG00000020718	-0.385646	0.58701	-0.363495	0.716569	0.716569	0.915832	-0.363495	[-2.25,1.59]
ENSMUSG00000020719	-0.919587	2.18603e-06	-0.919419	4.54204e-05	4.54204e-05	0.00103238	-0.919419	[-1.36,-0.48]
ENSMUSG00000020720	-0.369234	0.388981	-0.373839	0.27651	0.388981	0.726691	-0.369234	[-1.22,0.48]
ENSMUSG00000020721	0.243641	0.496542	0.245424	0.531672	0.531672	0.822913	0.245424	[-0.53,1.03]
ENSMUSG00000020732	0.276261	0.774461	0.308286	0.76975	0.774461	0.938685	0.276261	[-1.64,2.19]
ENSMUSG00000020733	-1.15499	0.00037152	-1.15674	0.000219593	0.00037152	0.00595754	-1.15499	[-1.79,-0.52]
ENSMUSG00000020736	0.647179	0.0841292	0.644857	0.0489585	0.0841292	0.33155	0.647179	[-0.09,1.38]
ENSMUSG00000020737	-0.086016	0.806729	-0.0868849	0.807425	0.807425	0.950759	-0.0868849	[-0.78,0.61]
ENSMUSG00000020738	2.6076	1.6299e-11	2.61787	8.93687e-08	8.93687e-08	4.49566e-06	2.61787	[1.65,3.64]
ENSMUSG00000020739	-0.514071	0.212357	-0.511416	0.238793	0.238793	0.586503	-0.511416	[-1.36,0.34]
ENSMUSG00000020740	0.152263	0.66546	0.158154	0.724538	0.724538	0.919474	0.158154	[-0.74,1.07]
ENSMUSG00000020741	-0.886003	0.0113228	-0.887059	0.0126049	0.0126049	0.0953222	-0.887059	[-1.58,-0.19]
ENSMUSG00000020743	-0.718058	0.0124341	-0.71793	0.0274081	0.0274081	0.16756	-0.71793	[-1.36,-0.08]
ENSMUSG00000020744	-0.949706	0.0295852	-0.942251	0.0787799	0.0787799	0.319308	-0.942251	[-1.99,0.11]
ENSMUSG00000020745	-0.234287	0.409013	-0.234224	0.442644	0.442644	0.765294	-0.234224	[-0.83,0.37]
ENSMUSG00000020747	0.450259	0.259781	0.452008	0.280013	0.280013	0.632823	0.452008	[-0.37,1.28]
ENSMUSG00000020752	-0.81247	0.0250114	-0.811857	0.0373563	0.0373563	0.204108	-0.811857	[-1.58,-0.05]
ENSMUSG00000020755	-1.47285	0.000165476	-1.47243	0.000740231	0.000740231	0.0102754	-1.47243	[-2.33,-0.62]
ENSMUSG00000020766	0.319774	0.581197	0.321715	0.489736	0.581197	0.850487	0.319774	[-0.82,1.43]
ENSMUSG00000020770	-0.501036	0.182588	-0.498695	0.22745	0.22745	0.571509	-0.498695	[-1.31,0.31]
ENSMUSG00000020775	-1.88512	4.95298e-05	-1.88361	7.59353e-05	7.59353e-05	0.00158425	-1.88361	[-2.82,-0.95]
ENSMUSG00000020776	-1.36491	0.0504179	-1.35537	0.117239	0.117239	0.402912	-1.35537	[-3.09,0.35]
ENSMUSG00000020777	-0.3896	0.357822	-0.38801	0.356964	0.357822	0.705072	-0.3896	[-1.23,0.44]
ENSMUSG00000020778	0.23399	0.710801	0.235538	0.611738	0.710801	0.912283	0.23399	[-1.01,1.45]
ENSMUSG00000020780	-0.87204	0.010626	-0.873497	0.00690225	0.010626	0.0839546	-0.87204	[-1.54,-0.2]
ENSMUSG00000020781	0.432155	0.418558	0.439345	0.424103	0.424103	0.750645	0.439345	[-0.65,1.55]
ENSMUSG00000020782	-0.601935	0.27399	-0.59446	0.318521	0.318521	0.67092	-0.59446	[-1.76,0.58]
ENSMUSG00000020783	-0.830402	0.0463893	-0.828693	0.05133	0.05133	0.247052	-0.828693	[-1.66,0.01]
ENSMUSG00000020785	-1.10772	0.430415	-1.04828	0.539699	0.539699	0.827672	-1.04828	[-4.32,2.37]
ENSMUSG00000020788	0.827513	3.02147e-06	0.827154	7.22341e-05	7.22341e-05	0.00153254	0.827154	[0.42,1.23]
ENSMUSG00000020790	-0.250369	0.387556	-0.251492	0.374917	0.387556	0.726081	-0.250369	[-0.82,0.32]
ENSMUSG00000020792	0.200301	0.632102	0.199579	0.577067	0.632102	0.877185	0.200301	[-0.62,1.01]
ENSMUSG00000020794	0.468812	0.289136	0.476582	0.309198	0.309198	0.661268	0.476582	[-0.45,1.42]
ENSMUSG00000020798	-0.15672	0.768509	-0.150257	0.785146	0.785146	0.942874	-0.150257	[-1.2,0.92]
ENSMUSG00000020801	1.20058	0.212373	1.20487	0.0543797	0.212373	0.552247	1.20058	[-0.71,3.1]
ENSMUSG00000020802	-1.71292	1.69431e-05	-1.71411	8.0276e-06	1.69431e-05	0.000430391	-1.71292	[-2.5,-0.94]
ENSMUSG00000020803	-0.915194	0.073841	-0.910839	0.0572381	0.073841	0.307852	-0.915194	[-1.95,0.09]
ENSMUSG00000020806	0.823589	0.0136312	0.820417	0.00750187	0.0136312	0.101644	0.823589	[0.17,1.48]
ENSMUSG00000020807	-0.83582	0.239705	-0.819255	0.256565	0.256565	0.607831	-0.819255	[-2.23,0.6]
ENSMUSG00000020817	0.174044	0.667719	0.178858	0.694101	0.694101	0.905404	0.178858	[-0.72,1.09]
ENSMUSG00000020818	-0.00588094	0.991835	0.0100815	0.977122	0.991835	0.999966	-0.00588094	[-0.97,0.97]
ENSMUSG00000020821	-0.180593	0.669001	-0.169103	0.759651	0.759651	0.933988	-0.169103	[-1.22,0.91]
ENSMUSG00000020823	0.0607741	0.894381	0.0649805	0.884751	0.894381	0.979782	0.0607741	[-0.84,0.96]
ENSMUSG00000020827	-0.739613	0.0539967	-0.736806	0.0977343	0.0977343	0.360246	-0.736806	[-1.61,0.14]
ENSMUSG00000020828	-1.41706	0.542383	-1.36126	0.586191	0.586191	0.852782	-1.36126	[-6.59,3.86]
ENSMUSG00000020831	-0.477118	0.56541	-0.474724	0.283449	0.56541	0.843857	-0.477118	[-2.41,1.23]
ENSMUSG00000020832	-0.87944	0.0737323	-0.877478	0.0590123	0.0737323	0.307709	-0.87944	[-1.86,0.08]
ENSMUSG00000020834	-1.91246	0.364271	-1.78471	0.329998	0.364271	0.709081	-1.91246	[-8.31,2.51]
ENSMUSG00000020840	-0.911429	0.0399032	-0.914122	0.0126557	0.0399032	0.213291	-0.911429	[-1.8,-0.04]
ENSMUSG00000020843	-1.34757	0.0378612	-1.34509	0.00277428	0.0378612	0.20593	-1.34757	[-2.71,-0.07]
ENSMUSG00000020844	-0.645612	0.432074	-0.635636	0.317291	0.432074	0.758386	-0.645612	[-2.39,0.99]
ENSMUSG00000020846	-0.812149	0.107439	-0.804671	0.144651	0.144651	0.457546	-0.804671	[-1.88,0.28]
ENSMUSG00000020847	-2.08278	0.0474536	-2.05243	0.0890837	0.0890837	0.341781	-2.05243	[-4.49,0.33]
ENSMUSG00000020849	-0.0196597	0.946894	-0.0194977	0.94799	0.94799	0.995473	-0.0194977	[-0.61,0.57]
ENSMUSG00000020850	-0.921871	1.97366e-06	-0.922304	1.008e-05	1.008e-05	0.000281388	-0.922304	[-1.33,-0.51]
ENSMUSG00000020859	-1.28273	3.33081e-05	-1.28289	0.000118547	0.000118547	0.00233559	-1.28289	[-1.94,-0.63]
ENSMUSG00000020863	-1.50797	5.2211e-07	-1.50874	4.25062e-06	4.25062e-06	0.000135012	-1.50874	[-2.15,-0.87]
ENSMUSG00000020864	0.834379	0.0531403	0.846457	0.130025	0.130025	0.428738	0.846457	[-0.25,1.99]
ENSMUSG00000020868	-0.873407	0.173285	-0.866558	0.175458	0.175458	0.504418	-0.866558	[-2.15,0.39]
ENSMUSG00000020869	-1.20155	0.00299334	-1.19999	0.00428701	0.00428701	0.0427838	-1.19999	[-2.03,-0.38]
ENSMUSG00000020873	0.252795	0.631855	0.258909	0.597792	0.631855	0.877185	0.252795	[-0.79,1.28]
ENSMUSG00000020876	-0.191272	0.696725	-0.182174	0.774411	0.774411	0.938685	-0.182174	[-1.39,1.05]
ENSMUSG00000020877	0.39329	0.624099	0.407613	0.55377	0.624099	0.87316	0.39329	[-1.18,1.93]
ENSMUSG00000020882	-3.64661	0.0103546	-3.73869	0.022467	0.022467	0.14653	-3.73869	[-9.22,-0.53]
ENSMUSG00000020883	0.614132	0.126129	0.621212	0.191602	0.191602	0.525103	0.621212	[-0.31,1.58]
ENSMUSG00000020888	-1.69193	6.95243e-08	-1.69115	2.29047e-06	2.29047e-06	7.85416e-05	-1.69115	[-2.39,-1]
ENSMUSG00000020889	-1.583	0.531888	-1.77547	0.542405	0.542405	0.829451	-1.77547	[-9.07,4.6]
ENSMUSG00000020893	-1.25049	0.000688273	-1.25101	0.000973562	0.000973562	0.0128469	-1.25101	[-2,-0.51]
ENSMUSG00000020894	-0.0651603	0.878216	-0.0595297	0.913049	0.913049	0.985045	-0.0595297	[-1.1,0.99]
ENSMUSG00000020897	-1.41374	0.0630057	-1.38863	0.0602075	0.0630057	0.279869	-1.41374	[-3.02,0.08]
ENSMUSG00000020898	0.301741	0.524124	0.302255	0.489782	0.524124	0.818995	0.301741	[-0.63,1.23]
ENSMUSG00000020899	0.490992	0.241815	0.486093	0.158652	0.241815	0.591013	0.490992	[-0.33,1.32]
ENSMUSG00000020901	0.69006	0.192191	0.710801	0.295036	0.295036	0.646026	0.710801	[-0.63,2.16]
ENSMUSG00000020903	0.37691	0.544018	0.3732	0.387271	0.544018	0.830291	0.37691	[-0.85,1.6]
ENSMUSG00000020910	-0.0111662	0.978892	0	0.994319	0.994319	0.999966	0	[-1.2,1.23]
ENSMUSG00000020914	-2.82798	2.17142e-08	-2.8264	9.04467e-11	2.17142e-08	1.27035e-06	-2.82798	[-3.86,-1.84]
ENSMUSG00000020917	-0.832747	0.000469082	-0.833903	0.000618733	0.000618733	0.00895131	-0.833903	[-1.31,-0.36]
ENSMUSG00000020918	-1.08399	0.00380788	-1.08307	0.00914987	0.00914987	0.0753116	-1.08307	[-1.9,-0.27]
ENSMUSG00000020919	-0.587844	0.0830466	-0.587775	0.11222	0.11222	0.392332	-0.587775	[-1.31,0.14]
ENSMUSG00000020921	0.577296	0.437335	0.585387	0.306631	0.437335	0.761881	0.577296	[-0.89,1.99]
ENSMUSG00000020922	0.385375	0.445313	0.407508	0.521946	0.521946	0.817654	0.407508	[-0.86,1.78]
ENSMUSG00000020923	-1.73187	1.11592e-10	-1.73337	3.34221e-09	3.34221e-09	2.45343e-07	-1.73337	[-2.3,-1.16]
ENSMUSG00000020925	-0.426864	0.488059	-0.406073	0.567344	0.567344	0.84547	-0.406073	[-1.72,0.98]
ENSMUSG00000020929	-0.543885	0.0564324	-0.545254	0.0536828	0.0564324	0.261696	-0.543885	[-1.1,0.02]
ENSMUSG00000020935	2.16911	0.00230076	2.18378	0.00228531	0.00230076	0.0259391	2.16911	[0.78,3.58]
ENSMUSG00000020936	-0.776627	0.0220776	-0.776882	0.0195724	0.0220776	0.145278	-0.776627	[-1.44,-0.11]
ENSMUSG00000020937	-3.85325	0.0630118	-3.95551	0.0950239	0.0950239	0.354233	-3.95551	[-10.11,0.76]
ENSMUSG00000020941	-1.03955	0.00274938	-1.04021	0.00319186	0.00319186	0.0336146	-1.04021	[-1.73,-0.35]
ENSMUSG00000020946	-0.872282	0.0246965	-0.8707	0.0358094	0.0358094	0.198988	-0.8707	[-1.69,-0.06]
ENSMUSG00000020948	-0.589365	0.268018	-0.588384	0.190411	0.268018	0.620512	-0.589365	[-1.66,0.46]
ENSMUSG00000020949	-0.454336	0.166498	-0.453223	0.186336	0.186336	0.517687	-0.453223	[-1.12,0.22]
ENSMUSG00000020952	-0.848291	0.0765928	-0.849957	0.0315352	0.0765928	0.314124	-0.848291	[-1.81,0.09]
ENSMUSG00000020954	-0.30195	0.530652	-0.295839	0.55956	0.55956	0.840697	-0.295839	[-1.27,0.7]
ENSMUSG00000020955	1.37847	0.0626454	1.40463	0.0620225	0.0626454	0.279144	1.37847	[-0.07,2.81]
ENSMUSG00000020956	1.65391	0.150059	1.6621	0.0526201	0.150059	0.466244	1.65391	[-0.62,4.03]
ENSMUSG00000020962	-0.712163	0.095046	-0.712729	0.0878634	0.095046	0.354233	-0.712163	[-1.55,0.13]
ENSMUSG00000020964	-0.197364	0.588259	-0.195967	0.611735	0.611735	0.868524	-0.195967	[-0.95,0.56]
ENSMUSG00000020973	-0.403225	0.527597	-0.385097	0.658489	0.658489	0.889717	-0.385097	[-2.03,1.32]
ENSMUSG00000020974	2.33245	0.336725	2.34534	0.00212187	0.336725	0.687463	2.33245	[-3.01,7.68]
ENSMUSG00000020978	1.58611	0.00970564	1.61418	0.0190361	0.0190361	0.129744	1.61418	[0.26,3.2]
ENSMUSG00000020982	-0.463205	0.198151	-0.461643	0.234076	0.234076	0.579588	-0.461643	[-1.22,0.3]
ENSMUSG00000020986	0.880238	0.161811	0.874552	0.0519921	0.161811	0.485815	0.880238	[-0.36,2.13]
ENSMUSG00000020988	-0.232317	0.797198	-0.226917	0.80736	0.80736	0.950759	-0.226917	[-2.19,1.69]
ENSMUSG00000020990	-0.349102	0.714403	-0.299964	0.799076	0.799076	0.947252	-0.299964	[-2.36,1.93]
ENSMUSG00000020993	0.167939	0.859973	0.187798	0.872099	0.872099	0.974392	0.187798	[-2.23,2.66]
ENSMUSG00000020994	-0.755191	0.00952631	-0.754948	0.0256592	0.0256592	0.160735	-0.754948	[-1.42,-0.09]
ENSMUSG00000021000	0.472832	0.181234	0.47261	0.172581	0.181234	0.511253	0.472832	[-0.22,1.17]
ENSMUSG00000021009	0.472644	0.542071	0.495296	0.529544	0.542071	0.829451	0.472644	[-1.06,1.97]
ENSMUSG00000021012	-1.33531	0.00117473	-1.3336	0.00206444	0.00206444	0.023654	-1.3336	[-2.18,-0.49]
ENSMUSG00000021018	-0.203743	0.734967	-0.200202	0.680146	0.734967	0.922726	-0.203743	[-1.5,1.03]
ENSMUSG00000021020	0.292504	0.698796	0.323062	0.718974	0.718974	0.916911	0.323062	[-1.54,2.33]
ENSMUSG00000021022	1.33957	0.0334422	1.35343	0.0241456	0.0334422	0.190248	1.33957	[0.11,2.56]
ENSMUSG00000021023	-0.637968	0.385134	-0.61474	0.476335	0.476335	0.788982	-0.61474	[-2.26,1.09]
ENSMUSG00000021024	-0.300886	0.404021	-0.301935	0.351622	0.404021	0.738622	-0.300886	[-1.02,0.41]
ENSMUSG00000021025	-1.38484	1.35631e-07	-1.38612	1.98031e-08	1.35631e-07	6.31036e-06	-1.38484	[-1.9,-0.87]
ENSMUSG00000021027	-0.584267	0.14281	-0.582183	0.163372	0.163372	0.487432	-0.582183	[-1.4,0.24]
ENSMUSG00000021028	1.1461	0.270066	1.14966	0.0294098	0.270066	0.622692	1.1461	[-0.94,3.18]
ENSMUSG00000021033	1.4787	0.0827731	1.54436	0.192577	0.192577	0.525707	1.54436	[-0.8,4.33]
ENSMUSG00000021036	-0.214013	0.571382	-0.215507	0.555728	0.571382	0.84627	-0.214013	[-0.96,0.53]
ENSMUSG00000021037	1.05887	0.00134144	1.05687	0.00070685	0.00134144	0.0166796	1.05887	[0.41,1.71]
ENSMUSG00000021038	-0.514724	0.237097	-0.51125	0.256415	0.256415	0.607621	-0.51125	[-1.39,0.37]
ENSMUSG00000021039	-0.641008	0.0431058	-0.641537	0.0376253	0.0431058	0.225228	-0.641008	[-1.26,-0.02]
ENSMUSG00000021040	-0.0430401	0.918106	-0.0296529	0.964924	0.964924	0.999586	-0.0296529	[-1.08,1.07]
ENSMUSG00000021044	-0.14945	0.796108	-0.143082	0.779296	0.796108	0.946823	-0.14945	[-1.37,1.03]
ENSMUSG00000021048	-1.431	0.00023392	-1.4326	4.74932e-05	0.00023392	0.00409756	-1.431	[-2.2,-0.67]
ENSMUSG00000021051	0.402438	0.356541	0.405817	0.361496	0.361496	0.708122	0.405817	[-0.47,1.3]
ENSMUSG00000021054	0.0149736	0.975499	0.0134568	0.968821	0.975499	0.999966	0.0149736	[-0.86,0.87]
ENSMUSG00000021057	-0.73023	0.397503	-0.655533	0.652513	0.652513	0.887767	-0.655533	[-2.99,2.14]
ENSMUSG00000021065	0.389402	0.665616	0.409349	0.660815	0.665616	0.892156	0.389402	[-1.39,2.15]
ENSMUSG00000021067	-0.025768	0.960181	-0.00968879	0.996259	0.996259	0.999966	-0.00968879	[-1.35,1.38]
ENSMUSG00000021068	-1.3388	8.6532e-05	-1.33886	0.000333771	0.000333771	0.00550362	-1.33886	[-2.07,-0.61]
ENSMUSG00000021069	-0.227626	0.779584	-0.20047	0.81448	0.81448	0.953358	-0.20047	[-1.7,1.4]
ENSMUSG00000021072	-0.0466526	0.90699	-0.0472465	0.902343	0.90699	0.983099	-0.0466526	[-0.83,0.74]
ENSMUSG00000021076	0.7224	0.0976081	0.722475	0.0440347	0.0976081	0.359991	0.7224	[-0.14,1.56]
ENSMUSG00000021079	1.86882	0.0581741	1.92728	0.0865428	0.0865428	0.336197	1.92728	[-0.28,4.63]
ENSMUSG00000021087	2.92017	0.0663923	2.9033	0.000160262	0.0663923	0.288953	2.92017	[-0.22,8.27]
ENSMUSG00000021094	0.36993	0.479623	0.371314	0.416626	0.479623	0.791314	0.36993	[-0.66,1.38]
ENSMUSG00000021096	0.94793	0.0349584	0.954301	0.0476505	0.0476505	0.238855	0.954301	[0.01,1.92]
ENSMUSG00000021102	-0.414843	0.411428	-0.414147	0.363339	0.411428	0.742455	-0.414843	[-1.42,0.58]
ENSMUSG00000021103	-0.61476	0.324062	-0.609601	0.221858	0.324062	0.675243	-0.61476	[-1.9,0.61]
ENSMUSG00000021109	0.0835291	0.804727	0.080505	0.778613	0.804727	0.949982	0.0835291	[-0.58,0.74]
ENSMUSG00000021111	-0.823698	0.0120572	-0.822972	0.0295239	0.0295239	0.176148	-0.822972	[-1.56,-0.08]
ENSMUSG00000021112	-0.357872	0.481785	-0.353618	0.474544	0.481785	0.792447	-0.357872	[-1.38,0.65]
ENSMUSG00000021113	-0.171103	0.726796	-0.166073	0.717758	0.726796	0.92007	-0.171103	[-1.18,0.81]
ENSMUSG00000021114	0.421441	0.321292	0.425337	0.334842	0.334842	0.686154	0.425337	[-0.44,1.31]
ENSMUSG00000021115	-0.311049	0.437954	-0.312054	0.402147	0.437954	0.761893	-0.311049	[-1.1,0.48]
ENSMUSG00000021116	-0.732034	0.0631694	-0.731565	0.0641512	0.0641512	0.282928	-0.731565	[-1.5,0.04]
ENSMUSG00000021120	-0.120029	0.866327	-0.10121	0.901001	0.901001	0.981631	-0.10121	[-1.59,1.43]
ENSMUSG00000021123	-0.951459	0.0444916	-0.954757	0.0316286	0.0444916	0.228452	-0.951459	[-1.89,-0.02]
ENSMUSG00000021124	-0.0751081	0.896606	-0.0479813	0.971407	0.971407	0.999966	-0.0479813	[-1.61,1.63]
ENSMUSG00000021127	-1.51566	6.49611e-11	-1.51673	4.33277e-09	4.33277e-09	3.06698e-07	-1.51673	[-2.02,-1.02]
ENSMUSG00000021131	1.04498	0.0359243	1.05188	0.0361652	0.0361652	0.199999	1.05188	[0.07,2.08]
ENSMUSG00000021133	-0.328283	0.394314	-0.325121	0.455934	0.455934	0.774213	-0.325121	[-1.18,0.53]
ENSMUSG00000021134	1.38557	6.16703e-06	1.39121	0.00143077	0.00143077	0.0176221	1.39121	[0.54,2.26]
ENSMUSG00000021140	1.15855	0.0285634	1.16152	0.0494748	0.0494748	0.242002	1.16152	[0,2.34]
ENSMUSG00000021143	-0.0581354	0.919075	-0.0385513	0.970502	0.970502	0.999966	-0.0385513	[-1.54,1.53]
ENSMUSG00000021144	-0.591191	0.155725	-0.588759	0.192281	0.192281	0.525657	-0.588759	[-1.47,0.3]
ENSMUSG00000021147	0.253125	0.58605	0.255582	0.570105	0.58605	0.852702	0.253125	[-0.66,1.17]
ENSMUSG00000021149	-0.0269639	0.940008	-0.0258437	0.943059	0.943059	0.995077	-0.0258437	[-0.74,0.69]
ENSMUSG00000021156	1.28383	8.78492e-05	1.28344	0.000343226	0.000343226	0.00558516	1.28344	[0.58,1.99]
ENSMUSG00000021171	0.0318919	0.933597	0.0325097	0.924094	0.933597	0.991953	0.0318919	[-0.72,0.77]
ENSMUSG00000021175	-1.28706	0.108221	-1.26872	0.0955591	0.108221	0.382208	-1.28706	[-2.96,0.29]
ENSMUSG00000021177	-0.769083	0.131806	-0.765075	0.112083	0.131806	0.431801	-0.769083	[-1.79,0.23]
ENSMUSG00000021178	-1.38954	0.000369726	-1.38943	0.00071248	0.00071248	0.00997271	-1.38943	[-2.2,-0.59]
ENSMUSG00000021179	-0.216761	0.663416	-0.218137	0.617229	0.663416	0.891272	-0.216761	[-1.22,0.77]
ENSMUSG00000021180	-0.681266	0.162941	-0.680937	0.11178	0.162941	0.487255	-0.681266	[-1.66,0.28]
ENSMUSG00000021182	0.396691	0.143377	0.395705	0.190997	0.190997	0.52417	0.395705	[-0.2,0.99]
ENSMUSG00000021185	0.764891	0.18015	0.777962	0.171466	0.18015	0.510518	0.764891	[-0.36,1.88]
ENSMUSG00000021188	-1.7208	1.32915e-05	-1.71999	4.41355e-05	4.41355e-05	0.00101012	-1.71999	[-2.55,-0.9]
ENSMUSG00000021189	0.429352	0.379504	0.441548	0.414873	0.414873	0.744816	0.441548	[-0.63,1.56]
ENSMUSG00000021190	-0.31786	0.253209	-0.318832	0.235559	0.253209	0.604048	-0.31786	[-0.86,0.23]
ENSMUSG00000021192	1.7576	0.000224037	1.74971	6.5528e-06	0.000224037	0.00397174	1.7576	[0.82,2.73]
ENSMUSG00000021193	-1.51652	0.00127603	-1.51383	0.00161535	0.00161535	0.0193803	-1.51383	[-2.47,-0.57]
ENSMUSG00000021196	1.04288	0.000875523	1.04153	0.000761001	0.000875523	0.0118162	1.04288	[0.43,1.66]
ENSMUSG00000021200	-1.84818	0.0011496	-1.84269	0.00017371	0.0011496	0.0147623	-1.84818	[-3.01,-0.73]
ENSMUSG00000021203	-0.0134034	0.996615	0.0463098	0.951345	0.996615	0.999966	-0.0134034	[-1.98,2.09]
ENSMUSG00000021215	0.240865	0.626806	0.245949	0.590597	0.626806	0.874031	0.240865	[-0.73,1.2]
ENSMUSG00000021218	1.84005	4.3131e-14	1.83929	7.72284e-13	7.72284e-13	1.19583e-10	1.83929	[1.35,2.33]
ENSMUSG00000021222	0.0779989	0.931284	0.078138	0.885853	0.931284	0.991399	0.0779989	[-1.63,1.75]
ENSMUSG00000021224	0.427336	0.433953	0.425911	0.361825	0.433953	0.76007	0.427336	[-0.65,1.51]
ENSMUSG00000021226	-1.03476	0.080617	-1.03501	0.0118189	0.080617	0.322013	-1.03476	[-2.26,0.13]
ENSMUSG00000021235	-0.0732041	0.896699	-0.0699495	0.891882	0.896699	0.980427	-0.0732041	[-1.29,1.11]
ENSMUSG00000021236	-1.22346	0.00407841	-1.22181	0.00855506	0.00855506	0.0713069	-1.22181	[-2.13,-0.31]
ENSMUSG00000021238	0.848513	0.163504	0.869584	0.170927	0.170927	0.498348	0.869584	[-0.38,2.22]
ENSMUSG00000021240	0.525269	0.472986	0.558355	0.46662	0.472986	0.786307	0.525269	[-0.92,1.94]
ENSMUSG00000021241	-0.149703	0.826333	-0.148006	0.782388	0.826333	0.957101	-0.149703	[-1.56,1.24]
ENSMUSG00000021242	0.746924	0.0511881	0.749479	0.0843342	0.0843342	0.331743	0.749479	[-0.1,1.61]
ENSMUSG00000021243	-0.0165804	0.969145	-0.0191194	0.963776	0.969145	0.999966	-0.0165804	[-1.05,1]
ENSMUSG00000021244	-1.11364	0.000519315	-1.11411	0.00140883	0.00140883	0.0173866	-1.11411	[-1.8,-0.43]
ENSMUSG00000021245	0.555618	0.400449	0.582864	0.413446	0.413446	0.743716	0.582864	[-0.84,2.16]
ENSMUSG00000021248	-1.21247	0.000314471	-1.21358	0.00016549	0.000314471	0.00525532	-1.21247	[-1.87,-0.55]
ENSMUSG00000021250	-1.79738	0.208234	-1.7638	0.266491	0.266491	0.619012	-1.7638	[-5.09,1.4]
ENSMUSG00000021252	-0.0878231	0.866698	-0.0831238	0.869342	0.869342	0.974017	-0.0831238	[-1.06,0.91]
ENSMUSG00000021253	0.288588	0.759917	0.402905	0.73411	0.759917	0.933988	0.288588	[-1.69,2.42]
ENSMUSG00000021254	-2.08911	6.56459e-06	-2.09006	2.03121e-05	2.03121e-05	0.000507235	-2.09006	[-3.09,-1.13]
ENSMUSG00000021257	0.0488376	0.943717	0.0593216	0.918309	0.943717	0.995077	0.0488376	[-1.27,1.35]
ENSMUSG00000021258	-1.17888	0.00343093	-1.17888	0.00416778	0.00416778	0.0418467	-1.17888	[-1.98,-0.37]
ENSMUSG00000021262	0.18383	0.466586	0.182397	0.478102	0.478102	0.790208	0.182397	[-0.32,0.69]
ENSMUSG00000021264	-1.06857	0.00251049	-1.07104	0.000272824	0.00251049	0.0277048	-1.06857	[-1.77,-0.38]
ENSMUSG00000021265	-2.57662	0.0083975	-2.53848	0.00441639	0.0083975	0.0706076	-2.57662	[-4.73,-0.66]
ENSMUSG00000021266	2.41147	2.49358e-09	2.40417	3.1878e-13	2.49358e-09	1.93058e-07	2.41147	[1.62,3.23]
ENSMUSG00000021270	-0.883065	0.00295206	-0.882305	0.00586216	0.00586216	0.0543951	-0.882305	[-1.51,-0.26]
ENSMUSG00000021271	0.549958	0.250163	0.552708	0.241395	0.250163	0.601581	0.549958	[-0.39,1.49]
ENSMUSG00000021273	-0.343189	0.49757	-0.339903	0.510483	0.510483	0.810856	-0.339903	[-1.35,0.68]
ENSMUSG00000021275	-0.791564	0.228563	-0.764345	0.383103	0.383103	0.725281	-0.764345	[-2.4,0.97]
ENSMUSG00000021276	-1.35208	0.0617868	-1.34615	0.101422	0.101422	0.368975	-1.34615	[-3.02,0.27]
ENSMUSG00000021277	-0.113497	0.756435	-0.10902	0.811042	0.811042	0.95261	-0.10902	[-0.99,0.78]
ENSMUSG00000021279	1.01166	0.176073	1.0402	0.186275	0.186275	0.517687	1.0402	[-0.51,2.76]
ENSMUSG00000021282	0.910916	0.00078839	0.910401	0.00194164	0.00194164	0.0225577	0.910401	[0.34,1.49]
ENSMUSG00000021285	-0.967847	0.00968931	-0.966931	0.0143023	0.0143023	0.105577	-0.966931	[-1.74,-0.19]
ENSMUSG00000021286	-0.44211	0.67604	-0.400059	0.68051	0.68051	0.898582	-0.400059	[-2.19,1.49]
ENSMUSG00000021287	0.322458	0.71805	0.603493	0.78459	0.78459	0.942715	0.603493	[-5.1,7.48]
ENSMUSG00000021288	-1.28417	0.000975345	-1.28395	0.00152374	0.00152374	0.0184826	-1.28395	[-2.08,-0.49]
ENSMUSG00000021290	0.438639	0.525368	0.444921	0.381784	0.525368	0.819647	0.438639	[-0.93,1.75]
ENSMUSG00000021298	1.42289	7.00689e-05	1.41936	1.7527e-05	7.00689e-05	0.00149651	1.42289	[0.72,2.13]
ENSMUSG00000021302	-0.124188	0.812925	-0.115204	0.844952	0.844952	0.965718	-0.115204	[-1.22,1.02]
ENSMUSG00000021306	-0.855195	0.28595	-0.834128	0.455885	0.455885	0.774213	-0.834128	[-3.02,1.39]
ENSMUSG00000021311	-2.02953	1.03436e-05	-2.03144	3.54912e-06	1.03436e-05	0.000287128	-2.02953	[-2.95,-1.13]
ENSMUSG00000021313	-2.55495	0.0215041	-2.53085	0.0639611	0.0639611	0.282487	-2.53085	[-5.32,0.15]
ENSMUSG00000021326	-0.952475	0.00759882	-0.953541	0.00856258	0.00856258	0.0713069	-0.953541	[-1.66,-0.24]
ENSMUSG00000021327	1.03798	0.0236924	1.0494	0.0573575	0.0573575	0.264747	1.0494	[-0.03,2.18]
ENSMUSG00000021338	-0.865898	0.085449	-0.856143	0.151139	0.151139	0.467766	-0.856143	[-2.01,0.32]
ENSMUSG00000021339	0.385888	0.548599	0.39031	0.491463	0.548599	0.833143	0.385888	[-0.88,1.64]
ENSMUSG00000021356	-0.49461	0.0890846	-0.494756	0.101991	0.101991	0.370094	-0.494756	[-1.09,0.1]
ENSMUSG00000021357	-0.681897	0.0590358	-0.682202	0.0511889	0.0590358	0.269358	-0.681897	[-1.39,0.03]
ENSMUSG00000021361	-0.359509	0.463391	-0.362789	0.390218	0.463391	0.7801	-0.359509	[-1.33,0.61]
ENSMUSG00000021365	-0.770175	0.00254526	-0.770326	0.00633855	0.00633855	0.0579475	-0.770326	[-1.32,-0.22]
ENSMUSG00000021366	-0.851596	0.0136058	-0.851921	0.0236912	0.0236912	0.151961	-0.851921	[-1.59,-0.11]
ENSMUSG00000021368	1.98677	0.210429	2.07199	0.145076	0.210429	0.549669	1.98677	[-1.2,5.14]
ENSMUSG00000021371	-1.11533	0.0244005	-1.10785	0.0293961	0.0293961	0.175703	-1.10785	[-2.09,-0.11]
ENSMUSG00000021374	-0.510395	0.0868055	-0.510834	0.092087	0.092087	0.348952	-0.510834	[-1.11,0.08]
ENSMUSG00000021375	0.727396	0.555827	0.840067	0.550621	0.555827	0.837628	0.727396	[-1.76,3.28]
ENSMUSG00000021377	-0.792374	0.0221322	-0.792528	0.0221026	0.0221322	0.145541	-0.792374	[-1.47,-0.11]
ENSMUSG00000021384	-1.0639	0.0106695	-1.06443	0.00166195	0.0106695	0.0840502	-1.0639	[-1.91,-0.25]
ENSMUSG00000021385	0.505491	0.514341	0.522339	0.477162	0.514341	0.812278	0.505491	[-1.02,2]
ENSMUSG00000021392	-0.993929	0.0225399	-0.991471	0.0320703	0.0320703	0.185149	-0.991471	[-1.89,-0.08]
ENSMUSG00000021395	0.143403	0.705413	0.148163	0.732506	0.732506	0.921703	0.148163	[-0.72,1.03]
ENSMUSG00000021400	0.784076	0.0771555	0.780542	0.0412148	0.0771555	0.315215	0.784076	[-0.09,1.66]
ENSMUSG00000021408	0.54648	0.278425	0.545701	0.156047	0.278425	0.631827	0.54648	[-0.45,1.51]
ENSMUSG00000021411	-0.601936	0.0985029	-0.602213	0.129557	0.129557	0.42843	-0.602213	[-1.38,0.18]
ENSMUSG00000021413	0.0202163	0.938118	0.0211145	0.946001	0.946001	0.995077	0.0211145	[-0.61,0.65]
ENSMUSG00000021417	0.232265	0.696732	0.244005	0.707515	0.707515	0.911177	0.244005	[-1.06,1.59]
ENSMUSG00000021418	0.434513	0.712299	0.46763	0.610534	0.712299	0.913062	0.434513	[-1.87,2.61]
ENSMUSG00000021420	0.191975	0.774543	0.199944	0.738578	0.774543	0.938685	0.191975	[-1.12,1.49]
ENSMUSG00000021423	-0.407193	0.152393	-0.40864	0.146729	0.152393	0.470324	-0.407193	[-0.96,0.15]
ENSMUSG00000021427	1.33337	0.000399742	1.33122	5.17922e-05	0.000399742	0.00630803	1.33337	[0.6,2.07]
ENSMUSG00000021428	0.894335	0.0350237	0.900541	0.0465606	0.0465606	0.235555	0.900541	[0.01,1.81]
ENSMUSG00000021431	0.182977	0.763197	0.202794	0.778766	0.778766	0.940708	0.202794	[-1.28,1.75]
ENSMUSG00000021432	-0.0236193	0.965943	0	0.983451	0.983451	0.999966	0	[-1.5,1.6]
ENSMUSG00000021451	-0.833384	0.000226042	-0.833958	0.000740329	0.000740329	0.0102754	-0.833958	[-1.32,-0.35]
ENSMUSG00000021453	0.53595	0.383931	0.544606	0.387659	0.387659	0.726081	0.544606	[-0.7,1.84]
ENSMUSG00000021457	-1.65414	6.28441e-17	-1.65436	1.9506e-13	1.9506e-13	3.79028e-11	-1.65436	[-2.09,-1.22]
ENSMUSG00000021458	-0.688017	0.443816	-0.661707	0.4898	0.4898	0.79821	-0.661707	[-2.54,1.24]
ENSMUSG00000021460	-0.107292	0.847999	-0.0954357	0.88379	0.88379	0.978238	-0.0954357	[-1.29,1.13]
ENSMUSG00000021461	-0.384437	0.536636	-0.365484	0.611295	0.611295	0.868367	-0.365484	[-1.71,1.04]
ENSMUSG00000021466	1.00842	0.102223	1.02184	0.0938191	0.102223	0.370238	1.00842	[-0.2,2.21]
ENSMUSG00000021468	-0.542298	0.187023	-0.542997	0.165824	0.187023	0.519013	-0.542298	[-1.36,0.27]
ENSMUSG00000021470	-0.68536	0.189415	-0.678746	0.20265	0.20265	0.537544	-0.678746	[-1.72,0.37]
ENSMUSG00000021474	0.639614	0.188683	0.643981	0.180378	0.188683	0.521139	0.639614	[-0.32,1.59]
ENSMUSG00000021476	-1.00401	0.23479	-0.99224	0.305027	0.305027	0.656475	-0.99224	[-2.96,0.92]
ENSMUSG00000021477	3.32837	0.0273802	3.31721	2.308e-08	0.0273802	0.16756	3.32837	[0.39,8.67]
ENSMUSG00000021481	0.4545	0.428967	0.464907	0.476989	0.476989	0.789011	0.464907	[-0.83,1.79]
ENSMUSG00000021482	1.14608	0.114441	1.16377	0.0548209	0.114441	0.39668	1.14608	[-0.29,2.52]
ENSMUSG00000021483	-0.161293	0.986859	0.092588	0.929579	0.986859	0.999966	-0.161293	[-4.44,5.08]
ENSMUSG00000021484	-1.63155	2.33969e-08	-1.63229	3.6425e-08	3.6425e-08	2.04714e-06	-1.63229	[-2.21,-1.06]
ENSMUSG00000021485	-1.69749	0.392591	-1.69069	0.503539	0.503539	0.806411	-1.69069	[-6.9,3.54]
ENSMUSG00000021486	1.89216	8.28993e-05	1.89024	0.000164451	0.000164451	0.00306984	1.89024	[0.91,2.89]
ENSMUSG00000021488	-1.16417	2.97797e-05	-1.16393	0.000244881	0.000244881	0.00424342	-1.16393	[-1.78,-0.54]
ENSMUSG00000021493	-0.497362	0.271729	-0.491942	0.321016	0.321016	0.671863	-0.491942	[-1.45,0.48]
ENSMUSG00000021494	-1.21976	0.000549979	-1.22014	0.000879913	0.000879913	0.0118477	-1.22014	[-1.94,-0.5]
ENSMUSG00000021495	-0.463951	0.349502	-0.454952	0.500806	0.500806	0.805386	-0.454952	[-1.77,0.88]
ENSMUSG00000021496	0.68434	0.355442	0.699936	0.280705	0.355442	0.703893	0.68434	[-0.78,2.11]
ENSMUSG00000021497	-0.385313	0.435919	-0.382354	0.410078	0.435919	0.760957	-0.385313	[-1.38,0.59]
ENSMUSG00000021500	-0.841551	0.00251436	-0.841484	0.00496789	0.00496789	0.047659	-0.841484	[-1.43,-0.25]
ENSMUSG00000021501	-0.512982	0.344946	-0.503261	0.393787	0.393787	0.729833	-0.503261	[-1.64,0.66]
ENSMUSG00000021504	-0.311545	0.575245	-0.303073	0.621258	0.621258	0.872849	-0.303073	[-1.5,0.91]
ENSMUSG00000021510	0.595018	0.449826	0.61759	0.37022	0.449826	0.769378	0.595018	[-0.96,2.09]
ENSMUSG00000021514	-0.486532	0.361522	-0.476998	0.354442	0.361522	0.708122	-0.486532	[-1.57,0.56]
ENSMUSG00000021518	0.450931	0.288234	0.458935	0.340368	0.340368	0.6903	0.458935	[-0.49,1.44]
ENSMUSG00000021519	-0.0303233	0.943794	-0.0198006	0.976675	0.976675	0.999966	-0.0198006	[-0.97,0.97]
ENSMUSG00000021520	2.07083	7.13907e-05	2.10134	0.00441195	0.00441195	0.0437931	2.10134	[0.65,3.83]
ENSMUSG00000021532	-0.575751	0.499665	-0.549007	0.494023	0.499665	0.804826	-0.575751	[-2.41,1.13]
ENSMUSG00000021537	-0.187574	0.664813	-0.188	0.616037	0.664813	0.891877	-0.187574	[-1.06,0.67]
ENSMUSG00000021540	0.490378	0.373882	0.50165	0.434091	0.434091	0.760128	0.50165	[-0.76,1.81]
ENSMUSG00000021546	-0.535232	0.00896373	-0.535945	0.0182125	0.0182125	0.125599	-0.535945	[-0.98,-0.09]
ENSMUSG00000021548	0.207861	0.616626	0.218549	0.656614	0.656614	0.889129	0.218549	[-0.76,1.23]
ENSMUSG00000021549	1.16826	0.00805228	1.17389	0.0129276	0.0129276	0.097055	1.17389	[0.25,2.13]
ENSMUSG00000021550	-1.78165	0.00109309	-1.78076	7.56651e-05	0.00109309	0.0142159	-1.78165	[-2.89,-0.71]
ENSMUSG00000021555	-0.192681	0.67839	-0.188668	0.694012	0.694012	0.905404	-0.188668	[-1.12,0.75]
ENSMUSG00000021556	0.00870576	0.990766	0.0180116	0.964062	0.990766	0.999966	0.00870576	[-1.1,1.1]
ENSMUSG00000021557	0.0400013	0.936854	0.0580723	0.918406	0.936854	0.993513	0.0400013	[-1.01,1.09]
ENSMUSG00000021569	-2.42362	0.0543969	-2.35363	0.033542	0.0543969	0.256336	-2.42362	[-5.46,0.05]
ENSMUSG00000021572	-1.10256	0.167236	-1.09155	0.0625303	0.167236	0.493223	-1.10256	[-2.77,0.47]
ENSMUSG00000021576	-0.561231	0.208419	-0.555436	0.236648	0.236648	0.583523	-0.555436	[-1.46,0.37]
ENSMUSG00000021577	-0.837242	0.000500838	-0.838302	0.000938825	0.000938825	0.0124548	-0.838302	[-1.33,-0.34]
ENSMUSG00000021578	0.673167	0.217237	0.693519	0.279702	0.279702	0.632698	0.693519	[-0.57,2.06]
ENSMUSG00000021583	1.43268	0.000465735	1.42733	7.08859e-07	0.000465735	0.0071336	1.43268	[0.64,2.23]
ENSMUSG00000021585	-0.560788	0.0795288	-0.56138	0.0745703	0.0795288	0.320334	-0.560788	[-1.19,0.07]
ENSMUSG00000021591	-0.931166	0.242695	-0.919864	0.1155	0.242695	0.5921	-0.931166	[-2.64,0.64]
ENSMUSG00000021592	0.511222	0.519255	0.529237	0.367613	0.519255	0.81602	0.511222	[-1.06,1.96]
ENSMUSG00000021595	-1.27304	0.00016182	-1.27327	0.000179793	0.000179793	0.00330566	-1.27327	[-1.94,-0.61]
ENSMUSG00000021596	-0.331588	0.812247	-0.257184	0.884097	0.884097	0.978238	-0.257184	[-3.26,2.98]
ENSMUSG00000021597	1.44686	0.0276637	1.44591	0.00418203	0.0276637	0.168602	1.44686	[0.16,2.75]
ENSMUSG00000021598	0.557485	0.285695	0.567263	0.295733	0.295733	0.646257	0.567263	[-0.5,1.68]
ENSMUSG00000021606	0.014569	0.985742	0.0151344	0.969646	0.985742	0.999966	0.014569	[-1.11,1.11]
ENSMUSG00000021607	-0.240833	0.677261	-0.236611	0.621237	0.677261	0.896272	-0.240833	[-1.46,0.93]
[truncated: 7,911 more rows]

## Sheet: babel(SampleSize1)
treat.vs.control.Gene	treat.vs.control.P.value	treat.vs.control.FDR	treat.vs.control.Direction
ENSMUSG00000000001	0.86925	1	1
ENSMUSG00000000028	0.950405	1	1
ENSMUSG00000000056	0.900009	1	1
ENSMUSG00000000078	0.600612	1	-1
ENSMUSG00000000085	0.741252	1	-1
ENSMUSG00000000088	0.682953	1	1
ENSMUSG00000000120	0.193371	1	-1
ENSMUSG00000000131	0.692934	1	-1
ENSMUSG00000000134	0.62076	1	-1
ENSMUSG00000000148	0.432644	1	-1
ENSMUSG00000000149	0.731091	1	-1
ENSMUSG00000000168	0.621178	1	-1
ENSMUSG00000000171	0.693624	1	-1
ENSMUSG00000000184	0.904469	1	-1
ENSMUSG00000000194	0.94874	1	1
ENSMUSG00000000244	0.545392	1	1
ENSMUSG00000000275	0.871989	1	-1
ENSMUSG00000000276	0.905864	1	1
ENSMUSG00000000278	0.864966	1	-1
ENSMUSG00000000282	0.267172	1	-1
ENSMUSG00000000290	0.809442	1	1
ENSMUSG00000000295	0.31256	1	-1
ENSMUSG00000000320	0.322128	1	-1
ENSMUSG00000000325	0.86851	1	1
ENSMUSG00000000326	0.750818	1	-1
ENSMUSG00000000339	0.178554	1	-1
ENSMUSG00000000340	0.697857	1	-1
ENSMUSG00000000346	0.740868	1	-1
ENSMUSG00000000355	0.0176932	0.60795	1
ENSMUSG00000000374	0.389366	1	1
ENSMUSG00000000378	0.740966	1	1
ENSMUSG00000000384	0.848709	1	1
ENSMUSG00000000386	0.443339	1	-1
ENSMUSG00000000399	0.897087	1	-1
ENSMUSG00000000409	0.530891	1	-1
ENSMUSG00000000420	0.41664	1	1
ENSMUSG00000000439	0.765943	1	1
ENSMUSG00000000441	0.701256	1	-1
ENSMUSG00000000486	0.877134	1	-1
ENSMUSG00000000530	0.125188	1	1
ENSMUSG00000000531	0.0117552	0.520064	-1
ENSMUSG00000000532	0.627363	1	1
ENSMUSG00000000538	0.667927	1	-1
ENSMUSG00000000552	0.352254	1	-1
ENSMUSG00000000561	0.963683	1	-1
ENSMUSG00000000563	0.865076	1	1
ENSMUSG00000000568	0.674175	1	1
ENSMUSG00000000581	0.617585	1	-1
ENSMUSG00000000594	0.849531	1	1
ENSMUSG00000000600	0.586889	1	1
ENSMUSG00000000605	0.586388	1	1
ENSMUSG00000000617	0.000238389	0.0861799	-1
ENSMUSG00000000628	0.14871	1	-1
ENSMUSG00000000631	0.721783	1	-1
ENSMUSG00000000673	0.937738	1	1
ENSMUSG00000000682	0.530366	1	1
ENSMUSG00000000686	0.742225	1	-1
ENSMUSG00000000693	0.861728	1	1
ENSMUSG00000000708	0.721761	1	1
ENSMUSG00000000711	0.932322	1	1
ENSMUSG00000000732	0.994456	1	1
ENSMUSG00000000738	0.759132	1	-1
ENSMUSG00000000740	0.642314	1	-1
ENSMUSG00000000743	0.748551	1	1
ENSMUSG00000000751	0.327112	1	1
ENSMUSG00000000759	0.912676	1	-1
ENSMUSG00000000776	0.805592	1	1
ENSMUSG00000000787	0.706228	1	1
ENSMUSG00000000791	0.980012	1	1
ENSMUSG00000000804	0.283976	1	1
ENSMUSG00000000811	0.0475795	0.818598	-1
ENSMUSG00000000823	0.867865	1	-1
ENSMUSG00000000826	0.60434	1	1
ENSMUSG00000000827	0.431048	1	1
ENSMUSG00000000838	0.271807	1	1
ENSMUSG00000000861	0.975942	1	1
ENSMUSG00000000876	0.485263	1	1
ENSMUSG00000000881	0.128024	1	-1
ENSMUSG00000000884	0.339763	1	1
ENSMUSG00000000901	0.542813	1	1
ENSMUSG00000000902	0.714944	1	1
ENSMUSG00000000903	0.0978942	1	1
ENSMUSG00000000915	0.676292	1	-1
ENSMUSG00000000916	0.776691	1	-1
ENSMUSG00000000934	0.149933	1	-1
ENSMUSG00000000958	0.514841	1	-1
ENSMUSG00000000959	0.388841	1	-1
ENSMUSG00000000976	0.803602	1	1
ENSMUSG00000001016	0.637545	1	1
ENSMUSG00000001017	0.892646	1	-1
ENSMUSG00000001018	0.71668	1	1
ENSMUSG00000001020	0.0219485	0.640656	1
ENSMUSG00000001025	0.138442	1	1
ENSMUSG00000001027	0.953256	1	1
ENSMUSG00000001029	0.415972	1	-1
ENSMUSG00000001034	0.67104	1	-1
ENSMUSG00000001052	0.939044	1	-1
ENSMUSG00000001053	0.745671	1	1
ENSMUSG00000001054	0.779146	1	-1
ENSMUSG00000001056	0.557331	1	1
ENSMUSG00000001062	0.78563	1	-1
ENSMUSG00000001065	0.586821	1	-1
ENSMUSG00000001082	0.1918	1	-1
ENSMUSG00000001098	0.771225	1	1
ENSMUSG00000001100	0.408054	1	1
ENSMUSG00000001105	0.861074	1	-1
ENSMUSG00000001120	0.0150466	0.568136	1
ENSMUSG00000001123	0.710485	1	1
ENSMUSG00000001127	0.832455	1	-1
ENSMUSG00000001128	0.443054	1	-1
ENSMUSG00000001134	0.769503	1	1
ENSMUSG00000001138	0.23567	1	-1
ENSMUSG00000001143	0.795003	1	1
ENSMUSG00000001150	0.90823	1	-1
ENSMUSG00000001151	0.748805	1	-1
ENSMUSG00000001156	0.613899	1	1
ENSMUSG00000001157	0.342012	1	1
ENSMUSG00000001158	0.870265	1	-1
ENSMUSG00000001166	0.972123	1	1
ENSMUSG00000001173	0.150448	1	1
ENSMUSG00000001175	0.930569	1	-1
ENSMUSG00000001211	0.658345	1	1
ENSMUSG00000001227	0.252881	1	1
ENSMUSG00000001228	0.689294	1	-1
ENSMUSG00000001229	0.505362	1	-1
ENSMUSG00000001247	0.208051	1	-1
ENSMUSG00000001248	0.796531	1	-1
ENSMUSG00000001270	0.0163007	0.586656	1
ENSMUSG00000001280	0.532207	1	1
ENSMUSG00000001281	0.866153	1	-1
ENSMUSG00000001285	0.915418	1	1
ENSMUSG00000001288	0.00318648	0.281947	-1
ENSMUSG00000001289	0.425293	1	1
ENSMUSG00000001300	0.433096	1	-1
ENSMUSG00000001305	0.893796	1	1
ENSMUSG00000001323	0.942179	1	1
ENSMUSG00000001348	0.830267	1	1
ENSMUSG00000001366	0.673264	1	-1
ENSMUSG00000001376	0.315991	1	1
ENSMUSG00000001379	0.837228	1	-1
ENSMUSG00000001380	0.912658	1	-1
ENSMUSG00000001383	0.288496	1	1
ENSMUSG00000001403	0.431946	1	-1
ENSMUSG00000001415	0.982947	1	-1
ENSMUSG00000001416	0.602396	1	1
ENSMUSG00000001418	0.824402	1	-1
ENSMUSG00000001419	0.80257	1	-1
ENSMUSG00000001424	0.479809	1	-1
ENSMUSG00000001436	0.51174	1	1
ENSMUSG00000001440	0.935077	1	1
ENSMUSG00000001441	0.623351	1	1
ENSMUSG00000001444	0.0264511	0.673875	-1
ENSMUSG00000001445	0.758197	1	-1
ENSMUSG00000001467	0.921204	1	-1
ENSMUSG00000001472	0.879799	1	-1
ENSMUSG00000001473	0.00169398	0.195732	-1
ENSMUSG00000001482	0.494427	1	1
ENSMUSG00000001507	0.202717	1	-1
ENSMUSG00000001517	0.014469	0.560417	-1
ENSMUSG00000001518	0.983429	1	1
ENSMUSG00000001521	0.371883	1	-1
ENSMUSG00000001524	0.653741	1	1
ENSMUSG00000001525	0.82475	1	-1
ENSMUSG00000001542	0.81244	1	1
ENSMUSG00000001552	0.266403	1	1
ENSMUSG00000001569	0.682167	1	-1
ENSMUSG00000001576	0.919414	1	1
ENSMUSG00000001588	0.852149	1	-1
ENSMUSG00000001627	0.29132	1	1
ENSMUSG00000001630	0.775633	1	-1
ENSMUSG00000001632	0.840807	1	-1
ENSMUSG00000001642	0.854731	1	-1
ENSMUSG00000001666	0.017852	0.60795	1
ENSMUSG00000001674	0.891591	1	-1
ENSMUSG00000001687	0.287574	1	1
ENSMUSG00000001700	0.490714	1	1
ENSMUSG00000001707	0.580906	1	1
ENSMUSG00000001729	0.894158	1	1
ENSMUSG00000001741	0.793485	1	-1
ENSMUSG00000001750	0.953122	1	1
ENSMUSG00000001751	0.298356	1	-1
ENSMUSG00000001755	0.831648	1	1
ENSMUSG00000001767	0.367604	1	1
ENSMUSG00000001768	0.515292	1	-1
ENSMUSG00000001774	0.680147	1	1
ENSMUSG00000001783	0.935576	1	1
ENSMUSG00000001785	0.85737	1	-1
ENSMUSG00000001786	0.447264	1	1
ENSMUSG00000001794	0.68938	1	-1
ENSMUSG00000001829	0.890457	1	-1
ENSMUSG00000001833	0.715891	1	1
ENSMUSG00000001844	0.850769	1	-1
ENSMUSG00000001847	0.193971	1	1
ENSMUSG00000001855	0.764264	1	-1
ENSMUSG00000001870	0.934412	1	1
ENSMUSG00000001891	0.981491	1	1
ENSMUSG00000001909	0.541587	1	-1
ENSMUSG00000001910	0.93904	1	1
ENSMUSG00000001911	0.484547	1	-1
ENSMUSG00000001918	0.579505	1	-1
ENSMUSG00000001924	0.948536	1	-1
ENSMUSG00000001930	0.315798	1	-1
ENSMUSG00000001942	0.978957	1	-1
ENSMUSG00000001946	0.648553	1	1
ENSMUSG00000001962	0.809445	1	-1
ENSMUSG00000001964	0.755983	1	-1
ENSMUSG00000001983	0.147688	1	1
ENSMUSG00000001995	0.210622	1	-1
ENSMUSG00000001998	0.0985488	1	1
ENSMUSG00000001999	0.804591	1	-1
ENSMUSG00000002007	0.859119	1	-1
ENSMUSG00000002010	0.51402	1	1
ENSMUSG00000002014	0.999716	1	1
ENSMUSG00000002015	0.895999	1	-1
ENSMUSG00000002017	0.779505	1	1
ENSMUSG00000002020	0.0072259	0.431377	-1
ENSMUSG00000002028	0.978541	1	1
ENSMUSG00000002031	0.413139	1	1
ENSMUSG00000002043	0.0696867	0.940216	-1
ENSMUSG00000002052	0.754796	1	1
ENSMUSG00000002055	0.00580707	0.381113	-1
ENSMUSG00000002058	0.588182	1	1
ENSMUSG00000002064	0.862869	1	1
ENSMUSG00000002068	0.924571	1	1
ENSMUSG00000002083	0.319284	1	-1
ENSMUSG00000002102	0.748876	1	1
ENSMUSG00000002103	0.859556	1	1
ENSMUSG00000002105	0.740505	1	-1
ENSMUSG00000002107	0.713547	1	1
ENSMUSG00000002109	0.988639	1	1
ENSMUSG00000002111	0.936676	1	-1
ENSMUSG00000002129	0.733043	1	-1
ENSMUSG00000002147	0.538267	1	-1
ENSMUSG00000002204	0.296993	1	-1
ENSMUSG00000002205	0.908615	1	1
ENSMUSG00000002210	0.551934	1	-1
ENSMUSG00000002221	0.542277	1	1
ENSMUSG00000002222	0.835444	1	1
ENSMUSG00000002227	0.895443	1	-1
ENSMUSG00000002250	0.756962	1	-1
ENSMUSG00000002257	0.652445	1	-1
ENSMUSG00000002274	0.750981	1	-1
ENSMUSG00000002279	0.785497	1	-1
ENSMUSG00000002280	0.569956	1	-1
ENSMUSG00000002297	0.302623	1	-1
ENSMUSG00000002307	0.996716	1	1
ENSMUSG00000002308	0.0366975	0.753946	-1
ENSMUSG00000002319	0.681659	1	1
ENSMUSG00000002320	0.348479	1	1
ENSMUSG00000002324	0.0972261	1	1
ENSMUSG00000002325	0.904927	1	1
ENSMUSG00000002326	0.941575	1	-1
ENSMUSG00000002329	0.698926	1	1
ENSMUSG00000002332	0.215686	1	1
ENSMUSG00000002342	0.0252984	0.670269	-1
ENSMUSG00000002343	0.244773	1	-1
ENSMUSG00000002345	0.249016	1	1
ENSMUSG00000002346	0.173153	1	-1
ENSMUSG00000002365	0.952184	1	1
ENSMUSG00000002372	0.773901	1	-1
ENSMUSG00000002379	0.377923	1	-1
ENSMUSG00000002393	0.503868	1	-1
ENSMUSG00000002395	0.759576	1	-1
ENSMUSG00000002396	0.480857	1	-1
ENSMUSG00000002409	0.743292	1	1
ENSMUSG00000002413	0.672866	1	1
ENSMUSG00000002416	0.526673	1	-1
ENSMUSG00000002428	0.885182	1	1
ENSMUSG00000002455	0.792821	1	1
ENSMUSG00000002458	0.932377	1	1
ENSMUSG00000002477	0.0342377	0.739719	1
ENSMUSG00000002486	0.946153	1	1
ENSMUSG00000002489	0.0848356	0.984836	-1
ENSMUSG00000002496	0.302481	1	-1
ENSMUSG00000002524	0.914524	1	-1
ENSMUSG00000002546	0.47294	1	-1
ENSMUSG00000002550	0.86528	1	1
ENSMUSG00000002580	0.767696	1	1
ENSMUSG00000002602	0.028795	0.689232	1
ENSMUSG00000002603	0.699004	1	-1
ENSMUSG00000002608	0.998993	1	1
ENSMUSG00000002617	0.507175	1	-1
ENSMUSG00000002625	0.988661	1	1
ENSMUSG00000002635	0.877669	1	1
ENSMUSG00000002658	0.916457	1	-1
ENSMUSG00000002660	0.481428	1	1
ENSMUSG00000002661	0.357777	1	1
ENSMUSG00000002668	0.822021	1	-1
ENSMUSG00000002679	0.123133	1	1
ENSMUSG00000002699	0.00389092	0.307791	1
ENSMUSG00000002718	0.724001	1	1
ENSMUSG00000002728	0.292632	1	-1
ENSMUSG00000002731	0.386427	1	1
ENSMUSG00000002733	0.72919	1	1
ENSMUSG00000002741	0.6926	1	1
ENSMUSG00000002748	0.830303	1	1
ENSMUSG00000002763	0.508076	1	-1
ENSMUSG00000002767	0.368105	1	1
ENSMUSG00000002768	0.763479	1	-1
ENSMUSG00000002771	0.924425	1	-1
ENSMUSG00000002778	0.925974	1	1
ENSMUSG00000002781	0.321931	1	-1
ENSMUSG00000002797	0.450212	1	1
ENSMUSG00000002803	0.280799	1	-1
ENSMUSG00000002804	0.699152	1	1
ENSMUSG00000002812	0.726892	1	-1
ENSMUSG00000002814	0.801313	1	1
ENSMUSG00000002820	0.805109	1	-1
ENSMUSG00000002825	0.544044	1	-1
ENSMUSG00000002833	0.983662	1	-1
ENSMUSG00000002835	0.617148	1	-1
ENSMUSG00000002844	0.557405	1	-1
ENSMUSG00000002845	0.748127	1	1
ENSMUSG00000002846	0.892365	1	-1
ENSMUSG00000002870	0.394796	1	-1
ENSMUSG00000002871	0.722317	1	1
ENSMUSG00000002881	0.863526	1	1
ENSMUSG00000002885	0.914814	1	1
ENSMUSG00000002897	0.757262	1	-1
ENSMUSG00000002910	0.666809	1	-1
ENSMUSG00000002944	0.569821	1	1
ENSMUSG00000002948	0.776164	1	1
ENSMUSG00000002949	0.948964	1	-1
ENSMUSG00000002957	0.903219	1	-1
ENSMUSG00000002963	0.964091	1	1
ENSMUSG00000002968	0.549542	1	-1
ENSMUSG00000002981	0.966968	1	-1
ENSMUSG00000002983	0.55012	1	-1
ENSMUSG00000002984	0.782557	1	-1
ENSMUSG00000002985	0.138473	1	-1
ENSMUSG00000002996	0.808102	1	-1
ENSMUSG00000002997	0.805327	1	-1
ENSMUSG00000003031	0.901274	1	-1
ENSMUSG00000003032	0.420619	1	1
ENSMUSG00000003033	0.927627	1	1
ENSMUSG00000003037	0.414126	1	1
ENSMUSG00000003038	0.937962	1	1
ENSMUSG00000003039	0.716076	1	-1
ENSMUSG00000003062	0.331596	1	1
ENSMUSG00000003068	0.873665	1	-1
ENSMUSG00000003072	0.614506	1	-1
ENSMUSG00000003099	0.965975	1	1
ENSMUSG00000003119	0.859714	1	-1
ENSMUSG00000003123	0.88125	1	-1
ENSMUSG00000003131	0.953577	1	-1
ENSMUSG00000003134	0.594888	1	-1
ENSMUSG00000003135	0.399245	1	1
ENSMUSG00000003153	0.927075	1	1
ENSMUSG00000003154	0.830735	1	1
ENSMUSG00000003161	0.442469	1	1
ENSMUSG00000003166	0.485096	1	-1
ENSMUSG00000003178	0.337207	1	1
ENSMUSG00000003184	0.721856	1	-1
ENSMUSG00000003190	0.472562	1	-1
ENSMUSG00000003198	0.547848	1	-1
ENSMUSG00000003199	0.60805	1	-1
ENSMUSG00000003200	0.488608	1	-1
ENSMUSG00000003206	0.325177	1	-1
ENSMUSG00000003208	0.0304613	0.705307	1
ENSMUSG00000003226	0.432126	1	1
ENSMUSG00000003228	0.166486	1	-1
ENSMUSG00000003233	0.489871	1	1
ENSMUSG00000003234	0.797366	1	1
ENSMUSG00000003235	0.512871	1	1
ENSMUSG00000003269	0.382404	1	-1
ENSMUSG00000003283	0.803255	1	-1
ENSMUSG00000003299	0.377952	1	-1
ENSMUSG00000003308	0.484371	1	-1
ENSMUSG00000003309	0.640776	1	1
ENSMUSG00000003316	0.724221	1	-1
ENSMUSG00000003344	0.856286	1	-1
ENSMUSG00000003345	0.774075	1	-1
ENSMUSG00000003346	0.938681	1	1
ENSMUSG00000003348	0.705011	1	1
ENSMUSG00000003355	0.0139665	0.560417	-1
ENSMUSG00000003360	0.470043	1	-1
ENSMUSG00000003363	0.892934	1	-1
ENSMUSG00000003379	0.882546	1	-1
ENSMUSG00000003380	0.933919	1	-1
ENSMUSG00000003382	0.469865	1	-1
ENSMUSG00000003402	0.807568	1	-1
ENSMUSG00000003418	0.801996	1	-1
ENSMUSG00000003420	0.56888	1	1
ENSMUSG00000003421	0.880161	1	-1
ENSMUSG00000003423	0.573741	1	-1
ENSMUSG00000003429	0.605996	1	-1
ENSMUSG00000003435	0.771286	1	-1
ENSMUSG00000003437	0.876015	1	-1
ENSMUSG00000003438	0.851264	1	1
ENSMUSG00000003444	0.0513672	0.837647	1
ENSMUSG00000003452	0.501404	1	-1
ENSMUSG00000003458	0.756529	1	1
ENSMUSG00000003464	0.356649	1	-1
ENSMUSG00000003484	0.858034	1	-1
ENSMUSG00000003500	0.232232	1	-1
ENSMUSG00000003518	0.515587	1	-1
ENSMUSG00000003526	0.0240742	0.659048	-1
ENSMUSG00000003527	0.301968	1	-1
ENSMUSG00000003528	0.380461	1	1
ENSMUSG00000003531	0.393543	1	1
ENSMUSG00000003534	0.462799	1	1
ENSMUSG00000003545	0.544122	1	-1
ENSMUSG00000003546	0.581869	1	-1
ENSMUSG00000003549	0.993201	1	-1
ENSMUSG00000003559	0.0234496	0.653516	1
ENSMUSG00000003573	0.631201	1	-1
ENSMUSG00000003575	0.418785	1	-1
ENSMUSG00000003581	0.256573	1	-1
ENSMUSG00000003604	0.257406	1	-1
ENSMUSG00000003623	0.705408	1	1
ENSMUSG00000003644	0.571749	1	1
ENSMUSG00000003660	0.987182	1	-1
ENSMUSG00000003662	0.627251	1	-1
ENSMUSG00000003680	0.598001	1	-1
ENSMUSG00000003721	0.987095	1	1
ENSMUSG00000003731	0.779837	1	-1
ENSMUSG00000003746	0.824375	1	1
ENSMUSG00000003752	0.519673	1	-1
ENSMUSG00000003762	0.913612	1	-1
ENSMUSG00000003778	0.915183	1	1
ENSMUSG00000003779	0.276988	1	-1
ENSMUSG00000003808	0.847283	1	-1
ENSMUSG00000003809	0.96873	1	1
ENSMUSG00000003810	0.260094	1	-1
ENSMUSG00000003812	0.442237	1	-1
ENSMUSG00000003813	0.925449	1	-1
ENSMUSG00000003814	0.866355	1	1
ENSMUSG00000003824	0.636069	1	-1
ENSMUSG00000003847	0.782207	1	1
ENSMUSG00000003848	0.979395	1	-1
ENSMUSG00000003865	0.299914	1	1
ENSMUSG00000003868	0.803389	1	-1
ENSMUSG00000003873	0.317951	1	-1
ENSMUSG00000003923	0.123591	1	1
ENSMUSG00000003929	0.384823	1	1
ENSMUSG00000003948	0.516246	1	1
ENSMUSG00000003955	0.327149	1	1
ENSMUSG00000003970	0.763047	1	-1
ENSMUSG00000003992	0.470377	1	-1
ENSMUSG00000004018	0.471599	1	1
ENSMUSG00000004040	0.58722	1	-1
ENSMUSG00000004043	0.87598	1	-1
ENSMUSG00000004054	0.430172	1	-1
ENSMUSG00000004056	0.558464	1	1
ENSMUSG00000004069	0.606205	1	1
ENSMUSG00000004070	0.50024	1	-1
ENSMUSG00000004071	0.970972	1	1
ENSMUSG00000004085	0.861146	1	1
ENSMUSG00000004096	0.599832	1	1
ENSMUSG00000004098	0.181669	1	1
ENSMUSG00000004099	0.593139	1	-1
ENSMUSG00000004100	0.916081	1	-1
ENSMUSG00000004110	0.550056	1	-1
ENSMUSG00000004127	0.532351	1	-1
ENSMUSG00000004207	0.842018	1	1
ENSMUSG00000004221	0.272414	1	1
ENSMUSG00000004233	0.698925	1	-1
ENSMUSG00000004263	0.634296	1	-1
ENSMUSG00000004264	0.96878	1	-1
ENSMUSG00000004266	0.986169	1	-1
ENSMUSG00000004268	0.643889	1	1
ENSMUSG00000004270	0.241452	1	1
ENSMUSG00000004285	0.945338	1	1
ENSMUSG00000004317	0.406763	1	-1
ENSMUSG00000004319	0.919606	1	-1
ENSMUSG00000004328	0.0115256	0.514499	-1
ENSMUSG00000004356	0.61677	1	1
ENSMUSG00000004359	0.0131019	0.551593	-1
ENSMUSG00000004364	0.343067	1	1
ENSMUSG00000004393	0.953793	1	1
ENSMUSG00000004394	0.426274	1	1
ENSMUSG00000004446	0.685111	1	-1
ENSMUSG00000004451	0.0163388	0.586656	-1
ENSMUSG00000004455	0.20877	1	1
ENSMUSG00000004460	0.762974	1	1
ENSMUSG00000004462	0.141629	1	1
ENSMUSG00000004500	0.715923	1	1
ENSMUSG00000004530	0.943379	1	1
ENSMUSG00000004535	0.462316	1	1
ENSMUSG00000004552	0.513221	1	1
ENSMUSG00000004561	0.545048	1	1
ENSMUSG00000004562	0.111449	1	-1
ENSMUSG00000004565	0.827478	1	-1
ENSMUSG00000004567	0.488841	1	-1
ENSMUSG00000004568	0.916137	1	-1
ENSMUSG00000004591	0.558417	1	1
ENSMUSG00000004610	0.114546	1	-1
ENSMUSG00000004626	0.84446	1	1
ENSMUSG00000004637	0.358138	1	-1
ENSMUSG00000004642	0.765083	1	1
ENSMUSG00000004661	0.70197	1	1
ENSMUSG00000004665	0.994062	1	1
ENSMUSG00000004667	0.899084	1	-1
ENSMUSG00000004677	0.721346	1	-1
ENSMUSG00000004698	0.539875	1	1
ENSMUSG00000004707	0.840487	1	-1
ENSMUSG00000004709	0.655	1	1
ENSMUSG00000004730	0.72432	1	1
ENSMUSG00000004748	0.000311762	0.0914392	-1
ENSMUSG00000004768	0.341955	1	-1
ENSMUSG00000004771	0.03825	0.764314	1
ENSMUSG00000004788	0.784713	1	1
ENSMUSG00000004789	0.824056	1	-1
ENSMUSG00000004798	0.710914	1	1
ENSMUSG00000004815	0.626023	1	-1
ENSMUSG00000004837	0.518847	1	-1
ENSMUSG00000004843	0.253766	1	1
ENSMUSG00000004846	0.690545	1	-1
ENSMUSG00000004849	0.832507	1	1
ENSMUSG00000004865	0.787007	1	1
ENSMUSG00000004880	0.396139	1	1
ENSMUSG00000004895	0.138888	1	-1
ENSMUSG00000004896	0.525301	1	-1
ENSMUSG00000004897	0.939421	1	1
ENSMUSG00000004929	0.431486	1	1
ENSMUSG00000004931	0.848283	1	-1
ENSMUSG00000004933	0.570527	1	-1
ENSMUSG00000004934	0.791714	1	1
ENSMUSG00000004936	0.689849	1	-1
ENSMUSG00000004937	0.599203	1	-1
ENSMUSG00000004945	0.0295267	0.69669	1
ENSMUSG00000004947	0.898491	1	1
ENSMUSG00000004952	0.988274	1	-1
ENSMUSG00000004980	0.752819	1	1
ENSMUSG00000004994	0.409167	1	-1
ENSMUSG00000004996	0.666683	1	-1
ENSMUSG00000005034	0.523234	1	1
ENSMUSG00000005043	0.66415	1	-1
ENSMUSG00000005054	0.344306	1	1
ENSMUSG00000005057	0.0428819	0.786247	-1
ENSMUSG00000005069	0.985114	1	-1
ENSMUSG00000005078	0.0852663	0.984836	1
ENSMUSG00000005087	0.796476	1	1
ENSMUSG00000005102	0.743159	1	-1
ENSMUSG00000005103	0.988235	1	1
ENSMUSG00000005107	0.407305	1	-1
ENSMUSG00000005125	0.621178	1	-1
ENSMUSG00000005142	0.989138	1	-1
ENSMUSG00000005150	0.957885	1	1
ENSMUSG00000005161	0.724335	1	-1
ENSMUSG00000005198	0.981932	1	-1
ENSMUSG00000005204	0.870424	1	1
ENSMUSG00000005233	0.487966	1	1
ENSMUSG00000005262	0.837721	1	-1
ENSMUSG00000005267	0.789693	1	1
ENSMUSG00000005299	0.649173	1	-1
ENSMUSG00000005312	0.870996	1	1
ENSMUSG00000005338	0.525546	1	1
ENSMUSG00000005354	0.927294	1	1
ENSMUSG00000005362	0.791117	1	1
ENSMUSG00000005364	0.125792	1	1
ENSMUSG00000005370	0.985826	1	-1
ENSMUSG00000005371	0.440194	1	1
ENSMUSG00000005374	0.916941	1	1
ENSMUSG00000005378	0.662689	1	-1
ENSMUSG00000005397	0.670859	1	-1
ENSMUSG00000005410	0.441543	1	-1
ENSMUSG00000005413	0.000359852	0.0914392	1
ENSMUSG00000005417	0.705898	1	-1
ENSMUSG00000005442	0.496936	1	-1
ENSMUSG00000005447	0.51938	1	1
ENSMUSG00000005465	0.655362	1	-1
ENSMUSG00000005469	0.447765	1	1
ENSMUSG00000005470	0.453542	1	-1
ENSMUSG00000005481	0.741335	1	-1
ENSMUSG00000005483	0.776263	1	1
ENSMUSG00000005501	0.772314	1	-1
ENSMUSG00000005505	0.944765	1	-1
ENSMUSG00000005506	0.83859	1	1
ENSMUSG00000005510	0.326187	1	-1
ENSMUSG00000005514	0.859424	1	1
ENSMUSG00000005534	0.76953	1	1
ENSMUSG00000005540	0.907906	1	1
ENSMUSG00000005566	0.56917	1	-1
ENSMUSG00000005575	0.585754	1	-1
ENSMUSG00000005580	0.484334	1	-1
ENSMUSG00000005583	0.783326	1	1
ENSMUSG00000005609	0.889781	1	-1
ENSMUSG00000005610	0.79937	1	1
ENSMUSG00000005611	0.530318	1	1
ENSMUSG00000005615	0.822247	1	1
ENSMUSG00000005621	0.94002	1	-1
ENSMUSG00000005625	0.862176	1	-1
ENSMUSG00000005656	0.629287	1	1
ENSMUSG00000005667	0.699166	1	1
ENSMUSG00000005672	0.120172	1	1
ENSMUSG00000005674	0.801374	1	1
ENSMUSG00000005682	0.998822	1	1
ENSMUSG00000005683	0.722314	1	-1
ENSMUSG00000005686	0.753598	1	1
ENSMUSG00000005687	0.976105	1	1
ENSMUSG00000005698	0.795265	1	1
ENSMUSG00000005699	0.908196	1	-1
ENSMUSG00000005718	0.765459	1	-1
ENSMUSG00000005732	0.967612	1	1
ENSMUSG00000005774	0.87089	1	-1
ENSMUSG00000005779	0.987257	1	1
ENSMUSG00000005802	0.0739449	0.959774	1
ENSMUSG00000005804	0.287859	1	-1
ENSMUSG00000005813	0.208829	1	1
ENSMUSG00000005823	0.896834	1	1
ENSMUSG00000005846	0.743113	1	1
ENSMUSG00000005871	0.983182	1	1
ENSMUSG00000005873	0.664246	1	1
ENSMUSG00000005881	0.912936	1	1
ENSMUSG00000005882	0.596369	1	1
ENSMUSG00000005886	0.986234	1	-1
ENSMUSG00000005893	0.847	1	1
ENSMUSG00000005897	0.685828	1	1
ENSMUSG00000005899	0.997548	1	-1
ENSMUSG00000005907	0.586094	1	1
ENSMUSG00000005936	0.269422	1	1
ENSMUSG00000005947	0.286077	1	-1
ENSMUSG00000005949	0.447505	1	1
ENSMUSG00000005951	0.429106	1	1
ENSMUSG00000005973	0.287607	1	1
ENSMUSG00000005981	0.784769	1	-1
ENSMUSG00000005982	0.936088	1	-1
ENSMUSG00000005983	0.440917	1	-1
ENSMUSG00000005986	0.862824	1	-1
ENSMUSG00000006005	0.562198	1	1
ENSMUSG00000006010	0.53552	1	1
ENSMUSG00000006014	0.569286	1	-1
ENSMUSG00000006019	0.904667	1	-1
ENSMUSG00000006021	0.520845	1	-1
ENSMUSG00000006024	0.932425	1	-1
ENSMUSG00000006050	0.712719	1	-1
ENSMUSG00000006057	0.841893	1	1
ENSMUSG00000006058	0.90751	1	-1
ENSMUSG00000006095	0.670917	1	-1
ENSMUSG00000006127	0.692057	1	1
ENSMUSG00000006134	0.837908	1	1
ENSMUSG00000006154	0.336519	1	-1
ENSMUSG00000006169	0.781286	1	1
ENSMUSG00000006191	0.962997	1	1
ENSMUSG00000006215	0.98742	1	-1
ENSMUSG00000006262	0.659889	1	-1
ENSMUSG00000006273	0.401699	1	1
ENSMUSG00000006276	0.605347	1	-1
ENSMUSG00000006281	0.771894	1	1
ENSMUSG00000006288	0.640354	1	-1
ENSMUSG00000006289	0.827184	1	-1
ENSMUSG00000006299	0.508001	1	-1
ENSMUSG00000006301	0.349658	1	-1
ENSMUSG00000006304	0.462535	1	1
ENSMUSG00000006307	0.694633	1	-1
ENSMUSG00000006310	0.806729	1	1
ENSMUSG00000006315	0.941204	1	-1
ENSMUSG00000006333	0.981838	1	-1
ENSMUSG00000006335	0.981386	1	1
ENSMUSG00000006344	0.103802	1	1
ENSMUSG00000006356	0.664547	1	-1
ENSMUSG00000006360	0.90539	1	-1
ENSMUSG00000006362	0.0291113	0.693133	-1
ENSMUSG00000006373	0.109143	1	-1
ENSMUSG00000006390	0.262333	1	-1
ENSMUSG00000006392	0.295789	1	-1
ENSMUSG00000006395	0.223757	1	-1
ENSMUSG00000006398	0.00251201	0.252471	-1
ENSMUSG00000006412	0.250722	1	1
ENSMUSG00000006418	0.603468	1	-1
ENSMUSG00000006423	0.529856	1	1
ENSMUSG00000006442	0.926598	1	-1
ENSMUSG00000006445	0.00164427	0.195732	-1
ENSMUSG00000006456	0.0959559	1	-1
ENSMUSG00000006463	0.246211	1	1
ENSMUSG00000006471	0.353189	1	-1
ENSMUSG00000006494	0.934357	1	1
ENSMUSG00000006498	0.2703	1	-1
ENSMUSG00000006517	0.741996	1	-1
ENSMUSG00000006519	0.0355525	0.744905	-1
ENSMUSG00000006526	0.46518	1	-1
ENSMUSG00000006527	0.851732	1	-1
ENSMUSG00000006585	0.235894	1	1
ENSMUSG00000006589	0.399265	1	-1
ENSMUSG00000006599	0.937119	1	-1
ENSMUSG00000006611	0.0601505	0.896378	1
ENSMUSG00000006641	0.513901	1	-1
ENSMUSG00000006673	0.164331	1	-1
ENSMUSG00000006676	0.254867	1	-1
ENSMUSG00000006678	0.174085	1	-1
ENSMUSG00000006699	0.966675	1	1
ENSMUSG00000006705	0.776525	1	-1
ENSMUSG00000006715	0.914722	1	1
ENSMUSG00000006717	0.224566	1	1
ENSMUSG00000006728	0.183928	1	1
ENSMUSG00000006731	0.38962	1	-1
ENSMUSG00000006732	0.845134	1	-1
ENSMUSG00000006736	0.779296	1	1
ENSMUSG00000006740	0.304807	1	-1
ENSMUSG00000006763	0.169594	1	1
ENSMUSG00000006782	0.0110639	0.50508	-1
ENSMUSG00000006800	0.658063	1	1
ENSMUSG00000006818	0.211369	1	-1
ENSMUSG00000006850	0.556426	1	-1
ENSMUSG00000006906	0.932526	1	1
ENSMUSG00000006920	0.878786	1	-1
ENSMUSG00000006930	0.0633068	0.911876	1
ENSMUSG00000006932	0.453796	1	-1
ENSMUSG00000006941	0.0673246	0.931688	-1
ENSMUSG00000006998	0.503307	1	-1
ENSMUSG00000007029	0.101552	1	-1
ENSMUSG00000007036	0.711	1	1
ENSMUSG00000007038	0.7982	1	1
ENSMUSG00000007039	0.35786	1	-1
ENSMUSG00000007041	0.170517	1	1
ENSMUSG00000007050	0.899062	1	-1
ENSMUSG00000007080	0.0169114	0.594297	-1
ENSMUSG00000007216	0.937053	1	1
ENSMUSG00000007338	0.98691	1	1
ENSMUSG00000007411	0.94773	1	1
ENSMUSG00000007415	0.492141	1	-1
ENSMUSG00000007458	0.899931	1	1
ENSMUSG00000007564	0.675073	1	-1
ENSMUSG00000007570	0.99422	1	-1
ENSMUSG00000007589	0.467427	1	1
ENSMUSG00000007603	0.137155	1	-1
ENSMUSG00000007610	0.634969	1	-1
ENSMUSG00000007613	0.0800503	0.973259	1
ENSMUSG00000007617	0.334887	1	1
ENSMUSG00000007646	0.248475	1	-1
ENSMUSG00000007656	0.526376	1	-1
ENSMUSG00000007659	0.528293	1	-1
ENSMUSG00000007670	0.0849751	0.984836	-1
ENSMUSG00000007721	0.956007	1	1
ENSMUSG00000007739	0.927267	1	-1
ENSMUSG00000007777	0.277709	1	-1
ENSMUSG00000007812	0.816447	1	-1
ENSMUSG00000007815	0.307794	1	-1
ENSMUSG00000007817	0.174456	1	1
ENSMUSG00000007827	0.946172	1	-1
ENSMUSG00000007833	0.0661859	0.92305	-1
ENSMUSG00000007836	0.00671501	0.413781	-1
ENSMUSG00000007837	0.0194002	0.616207	-1
ENSMUSG00000007850	0.697245	1	-1
ENSMUSG00000007872	0.178063	1	-1
ENSMUSG00000007880	0.22807	1	-1
ENSMUSG00000007891	0.975927	1	-1
ENSMUSG00000007892	0.365216	1	-1
ENSMUSG00000007950	0.394113	1	1
ENSMUSG00000007987	0.890806	1	-1
ENSMUSG00000008035	0.752445	1	-1
ENSMUSG00000008036	0.142004	1	-1
ENSMUSG00000008090	0.441257	1	-1
ENSMUSG00000008140	0.166292	1	-1
ENSMUSG00000008167	0.740512	1	1
ENSMUSG00000008193	0.232313	1	-1
ENSMUSG00000008200	0.632208	1	1
ENSMUSG00000008206	0.799692	1	1
ENSMUSG00000008226	0.230186	1	1
ENSMUSG00000008301	0.00951507	0.465905	-1
ENSMUSG00000008305	0.423226	1	-1
ENSMUSG00000008318	0.557164	1	-1
ENSMUSG00000008333	0.914264	1	1
ENSMUSG00000008348	0.151854	1	-1
ENSMUSG00000008373	0.0482024	0.825208	1
ENSMUSG00000008384	0.088191	0.992245	-1
ENSMUSG00000008393	0.407106	1	-1
ENSMUSG00000008398	0.739157	1	-1
ENSMUSG00000008429	0.745858	1	-1
ENSMUSG00000008435	0.452748	1	1
ENSMUSG00000008450	0.943661	1	1
ENSMUSG00000008475	0.441724	1	-1
ENSMUSG00000008496	0.0754454	0.959774	-1
ENSMUSG00000008604	0.951171	1	-1
ENSMUSG00000008668	0.557256	1	-1
ENSMUSG00000008682	0.488195	1	1
ENSMUSG00000008683	0.202118	1	1
ENSMUSG00000008690	0.142208	1	-1
ENSMUSG00000008730	0.211114	1	-1
ENSMUSG00000008763	0.204583	1	1
ENSMUSG00000008822	0.349053	1	1
ENSMUSG00000008845	0.114769	1	1
ENSMUSG00000008855	0.998423	1	1
ENSMUSG00000008859	0.652693	1	1
ENSMUSG00000008892	0.427572	1	1
ENSMUSG00000008958	0.237651	1	-1
ENSMUSG00000008976	0.289829	1	-1
ENSMUSG00000009013	0.880919	1	1
ENSMUSG00000009030	0.418511	1	1
ENSMUSG00000009035	0.769421	1	-1
ENSMUSG00000009073	0.951941	1	-1
ENSMUSG00000009076	0.407907	1	-1
ENSMUSG00000009079	0.0971643	1	-1
ENSMUSG00000009090	0.234401	1	-1
ENSMUSG00000009092	0.97827	1	1
ENSMUSG00000009112	0.556026	1	1
ENSMUSG00000009207	0.564063	1	1
ENSMUSG00000009246	0.958892	1	-1
ENSMUSG00000009291	0.405814	1	-1
ENSMUSG00000009292	0.806511	1	1
ENSMUSG00000009293	0.818462	1	1
ENSMUSG00000009406	0.156987	1	-1
ENSMUSG00000009418	0.047487	0.818598	1
ENSMUSG00000009470	0.609005	1	-1
ENSMUSG00000009535	0.691173	1	1
ENSMUSG00000009549	0.147748	1	-1
ENSMUSG00000009555	0.327105	1	-1
ENSMUSG00000009563	0.639825	1	-1
ENSMUSG00000009566	0.300833	1	-1
ENSMUSG00000009569	0.384101	1	-1
ENSMUSG00000009575	0.900974	1	1
ENSMUSG00000009585	0.175509	1	-1
ENSMUSG00000009621	0.388778	1	-1
ENSMUSG00000009630	0.438837	1	-1
ENSMUSG00000009640	0.169136	1	1
ENSMUSG00000009647	0.600814	1	-1
ENSMUSG00000009681	0.736542	1	1
ENSMUSG00000009687	0.244461	1	-1
ENSMUSG00000009733	0.786078	1	1
ENSMUSG00000009739	0.506973	1	-1
ENSMUSG00000009741	0.0946844	1	-1
ENSMUSG00000009772	0.198805	1	1
ENSMUSG00000009828	0.0288009	0.689232	1
ENSMUSG00000009863	0.617827	1	1
ENSMUSG00000009894	0.518822	1	-1
ENSMUSG00000009905	0.79966	1	-1
ENSMUSG00000009907	0.746988	1	-1
ENSMUSG00000009927	0.787232	1	1
ENSMUSG00000009995	0.77819	1	1
ENSMUSG00000010021	0.502186	1	1
ENSMUSG00000010025	0.730158	1	-1
ENSMUSG00000010045	0.826409	1	1
ENSMUSG00000010047	0.579403	1	-1
ENSMUSG00000010048	0.565629	1	1
ENSMUSG00000010054	0.595735	1	-1
ENSMUSG00000010057	0.305956	1	-1
ENSMUSG00000010067	0.662602	1	1
ENSMUSG00000010095	0.329435	1	1
ENSMUSG00000010097	0.30495	1	1
ENSMUSG00000010110	0.342334	1	-1
ENSMUSG00000010136	0.581722	1	1
ENSMUSG00000010142	0.492656	1	1
ENSMUSG00000010205	0.387284	1	-1
ENSMUSG00000010277	0.854436	1	-1
ENSMUSG00000010290	0.635123	1	-1
ENSMUSG00000010307	0.526921	1	-1
ENSMUSG00000010358	0.211837	1	-1
ENSMUSG00000010362	0.516466	1	-1
ENSMUSG00000010376	0.0370694	0.757438	1
ENSMUSG00000010392	0.596785	1	1
ENSMUSG00000010406	0.245436	1	-1
ENSMUSG00000010453	0.943782	1	-1
ENSMUSG00000010517	0.770447	1	1
ENSMUSG00000010554	0.182005	1	-1
ENSMUSG00000010607	0.739572	1	-1
ENSMUSG00000010608	0.392529	1	1
ENSMUSG00000010609	0.725153	1	-1
ENSMUSG00000010663	0.662994	1	-1
ENSMUSG00000010751	0.040453	0.773067	1
ENSMUSG00000010755	0.574828	1	-1
ENSMUSG00000010911	0.96524	1	-1
ENSMUSG00000010914	0.0567354	0.870425	1
ENSMUSG00000010936	0.900499	1	1
ENSMUSG00000011008	0.347454	1	1
ENSMUSG00000011096	0.422342	1	-1
ENSMUSG00000011114	0.421471	1	-1
ENSMUSG00000011148	0.876131	1	-1
ENSMUSG00000011158	0.722452	1	-1
ENSMUSG00000011179	0.247665	1	1
ENSMUSG00000011254	0.98292	1	-1
ENSMUSG00000011256	0.405481	1	1
ENSMUSG00000011257	0.968695	1	1
ENSMUSG00000011267	0.265998	1	-1
ENSMUSG00000011306	0.343507	1	-1
ENSMUSG00000011382	0.343525	1	-1
ENSMUSG00000011427	0.880191	1	1
ENSMUSG00000011658	0.507142	1	-1
ENSMUSG00000011752	0.925659	1	1
ENSMUSG00000011831	0.95925	1	-1
ENSMUSG00000011832	0.138119	1	1
ENSMUSG00000011837	0.279215	1	-1
ENSMUSG00000011877	0.554729	1	-1
ENSMUSG00000011884	0.523399	1	-1
ENSMUSG00000011958	0.954627	1	-1
ENSMUSG00000011960	0.311719	1	-1
ENSMUSG00000012076	0.98387	1	-1
ENSMUSG00000012114	0.0291661	0.693133	-1
ENSMUSG00000012117	0.630018	1	-1
ENSMUSG00000012126	0.978901	1	1
ENSMUSG00000012296	0.698765	1	-1
ENSMUSG00000012405	0.73505	1	-1
ENSMUSG00000012422	0.0859019	0.987655	1
ENSMUSG00000012429	0.230796	1	-1
ENSMUSG00000012443	0.0367622	0.753946	-1
ENSMUSG00000012483	0.312477	1	1
ENSMUSG00000012535	0.935051	1	-1
ENSMUSG00000012609	0.593457	1	-1
ENSMUSG00000012640	0.957359	1	1
ENSMUSG00000012848	0.78428	1	-1
ENSMUSG00000013033	0.37942	1	-1
ENSMUSG00000013089	0.897897	1	1
ENSMUSG00000013155	0.0483479	0.826082	1
ENSMUSG00000013160	0.965257	1	1
ENSMUSG00000013236	0.890297	1	-1
ENSMUSG00000013275	0.50772	1	1
ENSMUSG00000013465	0.140788	1	-1
ENSMUSG00000013495	0.367651	1	-1
ENSMUSG00000013539	0.90769	1	1
ENSMUSG00000013593	0.327402	1	-1
ENSMUSG00000013622	0.254132	1	-1
ENSMUSG00000013629	0.21198	1	-1
ENSMUSG00000013646	0.603447	1	-1
ENSMUSG00000013662	0.351747	1	1
ENSMUSG00000013663	0.778032	1	1
ENSMUSG00000013698	0.898425	1	1
ENSMUSG00000013701	0.522231	1	1
ENSMUSG00000013707	0.00147232	0.194542	-1
ENSMUSG00000013736	0.795851	1	-1
ENSMUSG00000013787	0.165794	1	-1
ENSMUSG00000013822	0.731841	1	1
ENSMUSG00000013833	0.560067	1	-1
ENSMUSG00000013846	0.103723	1	-1
ENSMUSG00000013858	0.299738	1	-1
ENSMUSG00000013973	0.657984	1	1
ENSMUSG00000013974	0.304577	1	-1
ENSMUSG00000013997	0.818355	1	-1
ENSMUSG00000014030	0.180236	1	-1
ENSMUSG00000014039	0.852527	1	-1
ENSMUSG00000014074	0.694398	1	-1
ENSMUSG00000014075	0.112899	1	-1
ENSMUSG00000014077	0.907134	1	1
ENSMUSG00000014177	0.287893	1	1
ENSMUSG00000014195	0.333572	1	1
ENSMUSG00000014226	0.637909	1	-1
ENSMUSG00000014232	0.746073	1	-1
ENSMUSG00000014243	0.347903	1	1
ENSMUSG00000014245	0.0716271	0.948963	1
ENSMUSG00000014294	0.896206	1	1
ENSMUSG00000014301	0.761791	1	1
ENSMUSG00000014313	0.600412	1	-1
ENSMUSG00000014349	0.149028	1	-1
ENSMUSG00000014353	0.753738	1	1
ENSMUSG00000014355	0.976652	1	1
ENSMUSG00000014361	0.0322404	0.721122	1
ENSMUSG00000014402	0.520379	1	-1
ENSMUSG00000014418	0.769017	1	-1
ENSMUSG00000014426	0.957798	1	1
ENSMUSG00000014444	0.459082	1	-1
ENSMUSG00000014453	0.310783	1	-1
ENSMUSG00000014470	0.547856	1	1
ENSMUSG00000014496	0.80408	1	-1
ENSMUSG00000014498	0.866624	1	-1
ENSMUSG00000014504	0.412874	1	1
ENSMUSG00000014547	0.890817	1	1
[truncated: 8,965 more rows]

## Sheet: TE(SampleSize1)
Ensembl_ID	TE_control(log2FC)	TE_treat(log2FC)	TE_change(log2FC)	TE_zscore	TE_zscore_pvalue
[truncated: 9,910 more rows]

[truncated: 14 more sheets: baySeq(SampleSize1), counts(SampleSize2), xtail(SampleSize2), babel(SampleSize2), TE(SampleSize2), RiboDiff(SampleSize2), BaySeq(SampleSize2), counts(SampleSize3), xtail(SampleSize3), babel(SampleSize3), TE(SampleSize3), Anota(SampleSize3), RiboDiff(SampleSize3), baySeq(SampleSize3)]
