# Supplementary material for: Genome-wide assessment of differential translations with ribosome profiling data
Source: Nat Commun. 2016 Apr 4;7:11194. doi: 10.1038/ncomms11194 (PMC4822032; doi:10.1038/ncomms11194)
Supplement: Supplementary Data 3 — PC3 dataset and results. [file ncomms11194-s4.xlsx]

## Sheet: counts
	raw counts								normalized counts
Ensembl_ID	control1(mRNA)	control2(mRNA)	treat1(mRNA)	treat2(mRNA)	control1(RPF)	control2(RPF)	treat1(RPF)	treat2(RPF)	control1(mRNA)	control2(mRNA)	treat1(mRNA)	treat2(mRNA)	control1(RPF)	control2(RPF)	treat1(RPF)	treat2(RPF)
ENSG00000000003	825	955	866	1039	143	302	197	195	793.953	1055.71	882.455	952.398	194.64	201.917	191.156	216.878
ENSG00000000419	1054	967	992	888	234	481	383	306	1014.34	1068.98	1010.85	813.984	318.503	321.596	371.637	340.331
ENSG00000000457	71	75	139	95	12	17	17	15	68.3281	82.9095	141.641	87.0816	16.3335	11.3662	16.4957	16.6829
ENSG00000000460	191	162	199	201	45	88	63	37	183.812	179.084	202.781	184.246	61.2505	58.8367	61.131	41.1511
ENSG00000000971	81	2	88	11	31	7	36	2	77.9517	2.21092	89.6721	10.0831	42.1948	4.68019	34.932	2.22438
ENSG00000001036	756	445	736	568	124	195	204	127	727.55	491.929	749.985	520.656	168.779	130.377	197.948	141.248
ENSG00000001084	947	680	1142	859	113	136	292	182	911.362	751.712	1163.7	787.401	153.807	90.9295	283.337	202.419
ENSG00000001167	1158	1131	872	899	97	194	140	81	1114.42	1250.27	888.569	824.067	132.029	129.708	135.847	90.0876
ENSG00000001460	152	102	182	141	10	17	15	24	146.28	112.757	185.458	129.247	13.6112	11.3662	14.555	26.6926
ENSG00000001461	746	586	988	904	37	57	82	71	717.926	647.799	1006.77	828.65	50.3615	38.1101	79.5673	78.9657
ENSG00000001497	1154	958	937	1222	259	481	345	282	1110.57	1059.03	954.804	1120.14	352.531	321.596	334.765	313.638
ENSG00000001561	201	219	250	281	31	119	58	72	193.436	242.096	254.75	257.578	42.1948	79.5633	56.2793	80.0779
ENSG00000001617	1337	1292	1325	1723	47	142	145	128	1286.68	1428.25	1350.18	1579.39	63.9727	94.9411	140.698	142.361
ENSG00000001629	1246	1226	1110	1155	84	161	129	122	1199.11	1355.29	1131.09	1058.73	114.334	107.644	125.173	135.687
ENSG00000001630	61	47	62	47	137	496	152	241	58.7044	51.9566	63.1781	43.0825	186.474	331.625	147.491	268.038
ENSG00000001631	473	391	533	479	62	122	90	91	455.2	432.235	543.128	439.075	84.3896	81.5691	87.3299	101.21
ENSG00000002016	123	151	147	174	10	26	18	21	118.371	166.924	149.793	159.497	13.6112	17.3836	17.466	23.356
ENSG00000002330	714	592	717	883	25	70	84	46	687.13	654.432	730.624	809.401	34.028	46.8019	81.5079	51.1609
ENSG00000002549	497	493	455	478	148	250	169	107	478.296	544.992	463.646	438.158	201.446	167.15	163.986	119.005
ENSG00000002586	924	713	1032	1047	149	174	185	149	889.227	788.193	1051.61	959.731	202.807	116.336	179.512	165.717
ENSG00000002587	21	13	21	13	2	1	1	1	20.2097	14.371	21.399	11.9164	2.72224	0.668599	0.970333	1.11219
ENSG00000002822	221	195	200	205	43	93	46	41	212.683	215.565	203.8	187.913	58.5282	62.1797	44.6353	45.5999
ENSG00000002834	3544	2976	3155	3515	251	440	280	214	3410.63	3289.85	3214.95	3222.02	341.642	294.184	271.693	238.009
ENSG00000002919	402	273	296	341	17	35	25	31	386.872	301.79	301.624	312.577	23.1391	23.401	24.2583	34.478
ENSG00000003056	938	779	748	841	114	204	163	112	902.7	861.153	762.213	770.902	155.168	136.394	158.164	124.566
ENSG00000003096	178	327	169	272	66	166	90	95	171.301	361.485	172.211	249.328	89.834	110.987	87.3299	105.658
ENSG00000003249	258	323	236	473	10	23	19	12	248.291	357.063	240.484	433.575	13.6112	15.3778	18.4363	13.3463
ENSG00000003393	407	520	439	499	60	113	82	114	391.683	574.839	447.342	457.408	81.6673	75.5517	79.5673	126.79
ENSG00000003400	38	20	34	20	3	7	4	1	36.57	22.1092	34.6461	18.333	4.08337	4.68019	3.88133	1.11219
ENSG00000003402	475	387	596	633	31	91	62	73	457.124	427.813	607.325	580.239	42.1948	60.8425	60.1606	81.19
ENSG00000003436	513	549	961	1253	123	261	235	286	493.694	606.897	979.26	1148.56	167.418	174.504	228.028	318.087
ENSG00000003509	183	153	171	147	27	51	40	26	176.113	169.135	174.249	134.747	36.7503	34.0986	38.8133	28.917
ENSG00000003756	1099	1099	1029	1515	134	223	197	209	1057.64	1214.9	1048.55	1388.72	182.39	149.098	191.156	232.448
ENSG00000003989	62	90	82	129	10	27	10	9	59.6668	99.4914	83.5581	118.248	13.6112	18.0522	9.70333	10.0097
ENSG00000004059	811	638	723	908	140	231	174	147	780.48	705.283	736.738	832.317	190.557	154.446	168.838	163.492
ENSG00000004139	91	81	92	115	4	13	7	3	87.5754	89.5422	93.7481	105.415	5.44449	8.69179	6.79233	3.33658
ENSG00000004142	1094	1058	1076	1191	72	195	113	115	1052.83	1169.58	1096.45	1091.73	98.0008	130.377	109.648	127.902
ENSG00000004399	73	60	77	84	1	5	2	5	70.2528	66.3276	78.4631	76.9985	1.36112	3.343	1.94067	5.56096
ENSG00000004455	1968	1356	1591	1236	143	171	150	99	1893.94	1499	1621.23	1132.98	194.64	114.33	145.55	110.107
ENSG00000004478	1347	1775	1046	1503	331	869	310	284	1296.31	1962.19	1065.88	1377.72	450.531	581.013	300.803	315.863
ENSG00000004487	1762	1281	1392	1249	433	633	565	359	1695.69	1416.09	1418.45	1144.89	589.366	423.223	548.238	399.277
ENSG00000004534	918	727	758	881	114	202	134	96	883.453	803.669	772.403	807.567	155.168	135.057	130.025	106.77
ENSG00000004660	161	113	82	152	11	17	14	9	154.941	124.917	83.5581	139.331	14.9723	11.3662	13.5847	10.0097
ENSG00000004700	829	738	878	794	256	573	325	338	797.802	815.829	894.683	727.819	348.447	383.107	315.358	375.921
ENSG00000004766	423	317	362	378	119	207	144	103	407.081	350.431	368.879	346.493	161.974	138.4	139.728	114.556
ENSG00000004779	1011	1099	901	1145	194	396	218	210	972.953	1214.9	918.12	1049.56	264.058	264.765	211.533	233.56
ENSG00000004799	27	37	101	204	3	15	19	45	25.9839	40.902	102.919	186.996	4.08337	10.029	18.4363	50.0487
ENSG00000004864	476	527	395	470	114	321	89	118	458.087	582.577	402.506	430.825	155.168	214.62	86.3596	131.239
ENSG00000004866	321	298	295	327	43	89	68	63	308.92	329.427	300.605	299.744	58.5282	59.5053	65.9826	70.0681
ENSG00000004897	2609	2825	2812	3127	396	772	448	610	2510.82	3122.92	2865.43	2866.36	539.004	516.158	434.709	678.437
ENSG00000004961	729	749	460	592	129	237	154	133	701.566	827.989	468.741	542.656	175.585	158.458	149.431	147.922
ENSG00000004975	365	322	410	525	50	104	88	86	351.264	355.958	417.791	481.241	68.0561	69.5343	85.3893	95.6485
ENSG00000005007	1923	1512	1984	2353	339	617	553	536	1850.63	1671.45	2021.7	2156.87	461.42	412.526	536.594	596.135
ENSG00000005020	423	337	495	395	96	120	102	72	407.081	372.54	504.406	362.076	130.668	80.2319	98.9739	80.0779
ENSG00000005022	3256	3623	3187	4752	424	1256	340	297	3133.47	4005.08	3247.56	4355.91	577.116	839.76	329.913	330.321
ENSG00000005059	323	400	304	462	38	80	43	52	310.845	442.184	309.776	423.492	51.7226	53.4879	41.7243	57.834
ENSG00000005073	241	99	229	97	18	19	32	14	231.93	109.44	233.351	88.9149	24.5002	12.7034	31.0506	15.5707
ENSG00000005075	383	323	336	450	7	6	8	6	368.587	357.063	342.385	412.492	9.52785	4.01159	7.76266	6.67315
ENSG00000005100	638	620	491	518	46	138	76	54	613.99	685.385	500.33	474.824	62.6116	92.2667	73.7453	60.0584
ENSG00000005156	278	210	244	232	82	131	106	80	267.538	232.146	248.636	212.662	111.612	87.5865	102.855	88.9754
ENSG00000005175	473	521	428	450	151	419	246	207	455.2	575.944	436.133	412.492	205.529	280.143	238.702	230.224
ENSG00000005187	30	30	32	54	5	11	6	10	28.871	33.1638	32.608	49.499	6.80561	7.35459	5.822	11.1219
ENSG00000005189	60	64	94	97	4	27	11	19	57.742	70.7494	95.7861	88.9149	5.44449	18.0522	10.6737	21.1317
ENSG00000005194	490	506	349	434	69	184	60	70	471.56	559.362	355.632	397.826	93.9174	123.022	58.22	77.8535
ENSG00000005249	35	38	21	62	5	3	4	9	33.6829	42.0075	21.399	56.8322	6.80561	2.0058	3.88133	10.0097
ENSG00000005302	415	622	509	897	50	124	64	91	399.382	687.596	518.672	822.234	68.0561	82.9063	62.1013	101.21
ENSG00000005339	1095	1199	1202	1551	96	217	168	202	1053.79	1325.45	1224.84	1421.72	130.668	145.086	163.016	224.663
ENSG00000005379	18	29	28	35	2	2	1	1	17.3226	32.0583	28.532	32.0827	2.72224	1.3372	0.970333	1.11219
ENSG00000005436	313	298	254	355	52	89	62	46	301.221	329.427	258.826	325.41	70.7783	59.5053	60.1606	51.1609
ENSG00000005448	301	207	357	364	49	116	78	80	289.673	228.83	363.784	333.66	66.695	77.5575	75.6859	88.9754
ENSG00000005469	363	266	296	239	77	115	77	62	349.339	294.052	301.624	219.079	104.806	76.8889	74.7156	68.9559
ENSG00000005483	771	597	780	812	60	121	86	97	741.985	659.959	794.821	744.319	81.6673	80.9005	83.4486	107.883
ENSG00000005486	613	456	544	711	19	86	33	41	589.931	504.09	554.337	651.737	25.8613	57.4995	32.021	45.5999
ENSG00000005700	866	635	955	789	78	203	172	143	833.41	701.967	973.146	723.236	106.168	135.726	166.897	159.044
ENSG00000005801	574	380	441	453	76	127	69	67	552.399	420.075	449.38	415.242	103.445	84.9121	66.953	74.5169
ENSG00000005810	736	903	898	1054	151	410	253	230	708.302	998.23	915.063	966.148	205.529	274.126	245.494	255.804
ENSG00000005812	556	476	688	789	64	130	114	124	535.076	526.199	701.073	723.236	87.1118	86.9179	110.618	137.912
ENSG00000005882	543	411	525	746	54	108	81	97	522.565	454.344	534.976	683.82	73.5006	72.2087	78.5969	107.883
ENSG00000005884	9545	6849	10478	10810	1103	2020	1863	1600	9185.79	7571.29	10677.1	9908.97	1501.32	1350.57	1807.73	1779.51
ENSG00000005889	879	581	901	681	141	216	175	126	845.921	642.272	918.12	624.238	191.918	144.417	169.808	140.136
ENSG00000005893	2060	2116	2340	2530	488	956	788	901	1982.48	2339.15	2384.46	2319.12	664.227	639.181	764.622	1002.09
ENSG00000005955	687	505	599	791	152	260	139	200	661.146	558.257	610.382	725.069	206.891	173.836	134.876	222.438
ENSG00000006007	1482	1043	1412	1270	40	54	65	46	1426.23	1152.99	1438.83	1164.14	54.4449	36.1043	63.0716	51.1609
ENSG00000006015	348	236	287	392	25	41	35	31	334.904	260.888	292.453	359.326	34.028	27.4126	33.9616	34.478
ENSG00000006025	113	37	78	39	3	5	9	4	108.747	40.902	79.4821	35.7493	4.08337	3.343	8.73299	4.44877
ENSG00000006042	609	534	557	595	26	64	50	37	586.082	590.315	567.584	545.406	35.3892	42.7903	48.5166	41.1511
ENSG00000006114	402	333	404	485	96	190	113	109	386.872	368.118	411.677	444.575	130.668	127.034	109.648	121.229
ENSG00000006118	382	246	352	366	18	28	24	18	367.624	271.943	358.689	335.493	24.5002	18.7208	23.288	20.0195
ENSG00000006125	3599	3035	3926	3736	618	1224	601	507	3463.56	3355.07	4000.6	3424.6	841.173	818.365	583.17	563.882
ENSG00000006194	442	331	299	273	20	34	28	28	425.366	365.907	304.681	250.245	27.2224	22.7324	27.1693	31.1414
ENSG00000006282	1082	1141	1072	1848	37	133	108	103	1041.28	1261.33	1092.37	1693.97	50.3615	88.9237	104.796	114.556
ENSG00000006327	2322	1600	1616	2027	124	215	168	120	2234.62	1768.74	1646.71	1858.05	168.779	143.749	163.016	133.463
ENSG00000006432	1111	1104	708	1059	19	17	21	17	1069.19	1220.43	721.453	970.731	25.8613	11.3662	20.377	18.9073
ENSG00000006451	754	580	657	567	83	110	113	64	725.625	641.166	669.484	519.74	112.973	73.5459	109.648	71.1803
ENSG00000006453	405	330	355	413	69	111	82	50	389.759	364.802	361.746	378.576	93.9174	74.2145	79.5673	55.6096
ENSG00000006459	85	68	79	99	6	18	9	12	81.8012	75.1712	80.5011	90.7482	8.16673	12.0348	8.73299	13.3463
ENSG00000006468	487	464	773	733	57	141	122	120	468.673	512.933	787.688	671.903	77.5839	94.2725	118.381	133.463
ENSG00000006530	562	588	547	597	127	214	130	176	540.85	650.01	557.394	547.239	172.862	143.08	126.143	195.746
ENSG00000006534	176	106	157	141	13	25	17	10	169.377	117.179	159.983	129.247	17.6946	16.715	16.4957	11.1219
ENSG00000006555	32	36	40	52	3	11	4	3	30.7957	39.7965	40.7601	47.6657	4.08337	7.35459	3.88133	3.33658
ENSG00000006576	747	975	709	828	69	197	96	122	718.888	1077.82	722.472	758.985	93.9174	131.714	93.1519	135.687
ENSG00000006606	90	95	97	93	18	38	30	19	86.613	105.019	98.8432	85.2483	24.5002	25.4068	29.11	21.1317
ENSG00000006607	427	460	324	431	43	130	49	61	410.931	508.511	330.157	395.076	58.5282	86.9179	47.5463	67.8437
ENSG00000006625	777	549	532	555	57	84	59	43	747.759	606.897	542.109	508.74	77.5839	56.1623	57.2496	47.8243
ENSG00000006634	374	441	272	394	43	103	46	63	359.925	487.508	277.168	361.16	58.5282	68.8657	44.6353	70.0681
ENSG00000006638	77	25	46	41	3	4	3	4	74.1023	27.6365	46.8741	37.5826	4.08337	2.6744	2.911	4.44877
ENSG00000006652	1233	1113	1147	1399	105	239	149	128	1186.6	1230.38	1168.79	1282.39	142.918	159.795	144.58	142.361
ENSG00000006695	139	122	88	106	13	28	15	5	133.769	134.866	89.6721	97.1648	17.6946	18.7208	14.555	5.56096
ENSG00000006704	241	255	282	526	29	66	52	63	231.93	281.892	287.358	482.157	39.4725	44.1275	50.4573	70.0681
ENSG00000006712	569	438	462	577	183	288	184	137	547.587	484.191	470.779	528.906	249.085	192.557	178.541	152.37
ENSG00000006715	1022	1014	1036	1099	194	334	268	238	983.539	1120.94	1055.69	1007.4	264.058	223.312	260.049	264.702
ENSG00000006744	858	813	711	1022	155	418	188	213	825.711	898.739	724.51	936.815	210.974	279.474	182.423	236.897
ENSG00000006747	26	24	35	27	15	10	21	12	25.0215	26.531	35.6651	24.7495	20.4168	6.68599	20.377	13.3463
ENSG00000006756	118	70	129	140	10	14	16	10	113.559	77.3822	131.451	128.331	13.6112	9.36039	15.5253	11.1219
ENSG00000006757	281	241	301	295	29	49	41	28	270.425	266.416	306.719	270.411	39.4725	32.7614	39.7836	31.1414
ENSG00000006831	730	798	723	870	37	101	92	89	702.528	882.157	736.738	797.484	50.3615	67.5285	89.2706	98.9851
ENSG00000006837	15	13	9	18	1	17	15	9	14.4355	14.371	9.17101	16.4997	1.36112	11.3662	14.555	10.0097
ENSG00000007047	235	230	249	350	12	22	15	9	226.156	254.256	253.731	320.827	16.3335	14.7092	14.555	10.0097
ENSG00000007080	1090	612	982	923	145	242	191	120	1048.98	676.541	1000.66	846.067	197.363	161.801	185.334	133.463
ENSG00000007168	1473	1222	1329	1338	169	297	214	239	1417.57	1350.87	1354.25	1226.48	230.03	198.574	207.651	265.814
ENSG00000007202	2683	2239	2379	2545	147	286	328	269	2582.03	2475.12	2424.2	2332.87	200.085	191.219	318.269	299.18
ENSG00000007255	57	42	70	118	9	15	15	14	54.8549	46.4293	71.3301	108.165	12.2501	10.029	14.555	15.5707
ENSG00000007341	192	116	199	171	45	64	50	26	184.774	128.233	202.781	156.747	61.2505	42.7903	48.5166	28.917
ENSG00000007372	157	166	218	283	14	32	21	21	151.092	183.506	222.142	259.412	19.0557	21.3952	20.377	23.356
ENSG00000007376	577	483	358	555	20	56	29	27	555.286	533.937	364.803	508.74	27.2224	37.4415	28.1396	30.0292
ENSG00000007384	161	124	147	277	4	16	14	12	154.941	137.077	149.793	253.912	5.44449	10.6976	13.5847	13.3463
ENSG00000007392	471	341	358	429	91	143	85	72	453.275	376.962	364.803	393.242	123.862	95.6097	82.4783	80.0779
ENSG00000007402	50	75	49	112	3	32	10	30	48.1184	82.9095	49.9311	102.665	4.08337	21.3952	9.70333	33.3658
ENSG00000007516	145	62	205	117	18	27	42	13	139.543	68.5385	208.895	107.248	24.5002	18.0522	40.754	14.4585
ENSG00000007520	515	385	458	593	25	51	34	21	495.619	425.602	466.703	543.573	34.028	34.0986	32.9913	23.356
ENSG00000007541	300	201	316	375	12	43	26	14	288.71	222.197	322.004	343.743	16.3335	28.7498	25.2286	15.5707
ENSG00000007545	226	187	212	329	15	38	25	29	217.495	206.721	216.028	301.577	20.4168	25.4068	24.2583	32.2536
ENSG00000007866	231	150	167	157	14	15	18	12	222.307	165.819	170.173	143.914	19.0557	10.029	17.466	13.3463
ENSG00000007923	1619	1315	1152	1336	196	459	218	192	1558.07	1453.68	1173.89	1224.64	266.78	306.887	211.533	213.541
ENSG00000007944	105	119	80	124	10	23	11	9	101.049	131.55	81.5201	113.664	13.6112	15.3778	10.6737	10.0097
ENSG00000007968	165	50	123	58	11	12	14	8	158.791	55.273	125.337	53.1656	14.9723	8.02319	13.5847	8.89754
ENSG00000008018	2132	1677	2008	1915	434	787	633	488	2051.77	1853.86	2046.16	1755.38	590.727	526.187	614.221	542.75
ENSG00000008083	152	106	198	131	22	22	23	28	146.28	117.179	201.762	120.081	29.9447	14.7092	22.3177	31.1414
ENSG00000008086	29	21	34	22	13	28	18	15	27.9086	23.2146	34.6461	20.1663	17.6946	18.7208	17.466	16.6829
ENSG00000008128	37	20	47	47	98	123	83	58	35.6076	22.1092	47.8931	43.0825	133.39	82.2377	80.5376	64.5072
ENSG00000008130	1609	1572	1491	1834	48	137	125	100	1548.45	1737.78	1519.33	1681.13	65.3339	91.5981	121.292	111.219
ENSG00000008256	861	899	903	1229	34	64	51	44	828.598	993.808	920.158	1126.56	46.2781	42.7903	49.487	48.9365
ENSG00000008277	139	124	153	133	10	18	27	23	133.769	137.077	155.907	121.914	13.6112	12.0348	26.199	25.5804
ENSG00000008282	3285	2639	3389	2859	517	913	636	559	3161.38	2917.31	3453.4	2620.7	703.7	610.431	617.132	621.716
ENSG00000008283	1112	917	930	1048	53	88	65	62	1070.15	1013.71	947.671	960.648	72.1395	58.8367	63.0716	68.9559
ENSG00000008294	3892	4694	4647	6145	744	1771	946	1196	3745.53	5189.03	4735.3	5632.81	1012.67	1184.09	917.935	1330.18
ENSG00000008300	94	68	154	142	1	3	12	4	90.4625	75.1712	156.926	130.164	1.36112	2.0058	11.644	4.44877
ENSG00000008311	21	12	42	19	11	21	6	3	20.2097	13.2655	42.7981	17.4163	14.9723	14.0406	5.822	3.33658
ENSG00000008324	328	419	246	350	19	56	22	14	315.656	463.188	250.674	320.827	25.8613	37.4415	21.3473	15.5707
ENSG00000008382	132	102	127	151	13	23	24	10	127.032	112.757	129.413	138.414	17.6946	15.3778	23.288	11.1219
ENSG00000008394	2147	1860	1909	1886	303	534	407	304	2066.2	2056.15	1945.27	1728.8	412.42	357.032	394.925	338.106
ENSG00000008405	443	540	352	445	47	130	93	77	426.329	596.948	358.689	407.909	63.9727	86.9179	90.2409	85.6388
ENSG00000008441	4017	3263	3607	4141	167	342	231	222	3865.83	3607.11	3675.54	3795.84	227.307	228.661	224.147	246.907
ENSG00000008513	4922	4615	4540	4905	157	352	179	207	4736.77	5101.7	4626.27	4496.16	213.696	235.347	173.69	230.224
ENSG00000008517	152	41	164	69	9	8	11	4	146.28	45.3238	167.116	63.2488	12.2501	5.34879	10.6737	4.44877
ENSG00000008710	444	250	527	464	3	6	12	7	427.291	276.365	537.014	425.325	4.08337	4.01159	11.644	7.78535
ENSG00000008735	38	17	31	31	4	4	3	3	36.57	18.7928	31.589	28.4161	5.44449	2.6744	2.911	3.33658
ENSG00000008838	605	493	580	605	79	184	109	96	582.232	544.992	591.021	554.572	107.529	123.022	105.766	106.77
ENSG00000008853	418	317	356	422	26	30	27	14	402.269	350.431	362.765	386.826	35.3892	20.058	26.199	15.5707
ENSG00000008869	220	239	325	338	57	156	64	95	211.721	264.205	331.176	309.827	77.5839	104.301	62.1013	105.658
ENSG00000008952	2073	1777	2056	1942	317	466	398	279	1994.99	1964.4	2095.07	1780.13	431.476	311.567	386.192	310.302
ENSG00000008988	1201	1152	1276	1378	104	172	51	29	1155.8	1273.49	1300.25	1263.14	141.557	114.999	49.487	32.2536
ENSG00000009307	5758	4150	6527	5388	789	1295	795	400	5541.31	4587.66	6651.02	4938.9	1073.93	865.836	771.414	444.877
ENSG00000009335	2436	2328	2132	2339	183	376	308	219	2344.33	2573.51	2172.51	2144.04	249.085	251.393	298.862	243.57
ENSG00000009413	433	283	478	390	31	80	57	48	416.705	312.845	487.083	357.493	42.1948	53.4879	55.309	53.3852
ENSG00000009694	31	8	26	8	3	3	3	1	29.8334	8.84368	26.494	7.33319	4.08337	2.0058	2.911	1.11219
ENSG00000009780	140	99	114	121	7	16	17	20	134.731	109.44	116.166	110.914	9.52785	10.6976	16.4957	22.2438
ENSG00000009830	421	302	363	351	26	29	16	15	405.157	333.849	369.898	321.744	35.3892	19.3894	15.5253	16.6829
ENSG00000009844	885	611	766	565	138	203	175	111	851.695	675.436	780.555	517.906	187.835	135.726	169.808	123.453
ENSG00000009954	2687	2106	2262	2089	549	887	585	492	2585.88	2328.1	2304.98	1914.88	747.256	593.047	567.645	547.199
ENSG00000010017	708	591	671	884	104	154	151	132	681.356	653.327	683.75	810.317	141.557	102.964	146.52	146.809
ENSG00000010072	199	204	120	166	37	113	20	47	191.511	225.514	122.28	152.164	50.3615	75.5517	19.4067	52.273
ENSG00000010165	1588	1572	1069	1265	198	496	268	263	1528.24	1737.78	1089.31	1159.56	269.502	331.625	260.049	292.507
ENSG00000010219	123	129	95	136	18	31	19	19	118.371	142.604	96.8051	124.664	24.5002	20.7266	18.4363	21.1317
ENSG00000010244	1630	1539	1259	1453	248	520	365	305	1568.66	1701.3	1282.92	1331.89	337.558	347.671	354.171	339.219
ENSG00000010256	2285	2804	2181	3701	362	1159	569	710	2199.01	3099.71	2222.44	3392.52	492.726	774.906	552.119	789.657
ENSG00000010270	548	459	517	459	28	33	45	21	527.377	507.406	526.824	420.742	38.1114	22.0638	43.665	23.356
ENSG00000010278	1576	1804	1759	2222	282	656	473	517	1516.69	1994.25	1792.42	2036.79	383.836	438.601	458.967	575.003
ENSG00000010292	1357	1477	1814	2356	336	1004	474	570	1305.93	1632.76	1848.47	2159.62	457.337	671.273	459.938	633.95
ENSG00000010318	64	65	68	120	1	3	5	3	61.5915	71.8549	69.2921	109.998	1.36112	2.0058	4.85166	3.33658
ENSG00000010322	624	628	506	806	47	112	74	71	600.517	694.229	515.615	738.819	63.9727	74.8831	71.8046	78.9657
ENSG00000010361	94	72	83	123	7	11	9	11	90.4625	79.5931	84.5771	112.748	9.52785	7.35459	8.73299	12.2341
ENSG00000010404	1494	1215	1506	1387	7	9	7	7	1437.78	1343.13	1534.62	1271.39	9.52785	6.01739	6.79233	7.78535
ENSG00000010438	1065	873	1125	1408	157	372	278	174	1024.92	965.066	1146.38	1290.64	213.696	248.719	269.752	193.521
ENSG00000010539	135	114	96	91	12	31	16	10	129.92	126.022	97.8241	83.415	16.3335	20.7266	15.5253	11.1219
ENSG00000010626	53	28	51	55	2	10	4	7	51.0055	30.9529	51.9691	50.4157	2.72224	6.68599	3.88133	7.78535
ENSG00000010803	436	344	427	392	6	22	25	13	419.592	380.278	435.114	359.326	8.16673	14.7092	24.2583	14.4585
ENSG00000010810	242	147	197	175	29	52	45	22	232.893	162.503	200.743	160.414	39.4725	34.7671	43.665	24.4682
ENSG00000010818	599	496	1064	1198	81	118	201	186	576.458	548.308	1084.22	1098.15	110.251	78.8947	195.037	206.868
ENSG00000011007	1100	796	927	673	99	156	134	93	1058.6	879.946	944.614	616.905	134.751	104.301	130.025	103.434
ENSG00000011009	506	335	369	403	39	73	40	40	486.958	370.329	376.012	369.409	53.0838	48.8077	38.8133	44.4877
ENSG00000011021	161	141	238	288	9	12	13	23	154.941	155.87	242.522	263.995	12.2501	8.02319	12.6143	25.5804
ENSG00000011028	411	602	539	1099	48	214	81	101	395.533	665.487	549.242	1007.4	65.3339	143.08	78.5969	112.331
ENSG00000011105	176	123	182	151	12	18	14	5	169.377	135.972	185.458	138.414	16.3335	12.0348	13.5847	5.56096
ENSG00000011114	1332	1436	1440	1475	92	188	138	127	1281.87	1587.44	1467.36	1352.06	125.223	125.697	133.906	141.248
ENSG00000011132	166	150	165	213	8	20	18	19	159.753	165.819	168.135	195.246	10.889	13.372	17.466	21.1317
ENSG00000011143	334	276	354	394	36	112	63	77	321.431	305.107	360.727	361.16	49.0004	74.8831	61.131	85.6388
ENSG00000011198	394	414	258	364	47	103	66	58	379.173	457.66	262.902	333.66	63.9727	68.8657	64.042	64.5072
ENSG00000011201	235	69	324	114	35	35	57	18	226.156	76.2767	330.157	104.498	47.6393	23.401	55.309	20.0195
ENSG00000011243	531	396	361	403	118	193	104	67	511.017	437.762	367.86	369.409	160.612	129.04	100.915	74.5169
ENSG00000011258	420	338	627	571	14	40	46	45	404.194	373.645	638.914	523.406	19.0557	26.744	44.6353	50.0487
ENSG00000011260	1299	1184	935	952	229	502	268	232	1250.11	1308.86	952.766	872.65	311.697	335.637	260.049	258.029
ENSG00000011275	819	627	626	698	133	236	187	140	788.179	693.123	637.895	639.821	181.029	157.789	181.452	155.707
ENSG00000011295	634	629	608	870	34	87	56	87	610.141	695.334	619.553	797.484	46.2781	58.1681	54.3386	96.7607
ENSG00000011304	4001	3508	4024	4472	582	1223	836	878	3850.43	3877.95	4100.46	4099.25	792.173	817.697	811.198	976.505
ENSG00000011332	108	87	73	133	7	21	13	6	103.936	96.175	74.3871	121.914	9.52785	14.0406	12.6143	6.67315
ENSG00000011347	90	145	101	185	1	17	4	4	86.613	160.292	102.919	169.58	1.36112	11.3662	3.88133	4.44877
ENSG00000011376	359	521	392	644	78	255	119	191	345.49	575.944	399.449	590.322	106.168	170.493	115.47	212.429
ENSG00000011405	885	1151	941	1225	181	480	188	305	851.695	1272.38	958.88	1122.89	246.363	320.928	182.423	339.219
ENSG00000011422	851	534	621	603	133	238	157	112	818.974	590.315	632.8	552.739	181.029	159.127	152.342	124.566
ENSG00000011426	2699	2959	3037	3786	802	1891	1183	1338	2597.43	3271.05	3094.71	3470.43	1091.62	1264.32	1147.9	1488.11
ENSG00000011451	895	792	955	1064	43	88	66	51	861.319	875.524	973.146	975.314	58.5282	58.8367	64.042	56.7218
ENSG00000011454	504	454	565	597	109	249	178	184	485.033	501.879	575.736	547.239	148.362	166.481	172.719	204.643
ENSG00000011478	212	152	204	193	10	39	18	17	204.022	168.03	207.876	176.913	13.6112	26.0754	17.466	18.9073
ENSG00000011485	744	708	706	850	124	291	181	219	716.001	782.665	719.415	779.151	168.779	194.562	175.63	243.57
ENSG00000011523	214	194	270	309	13	24	26	24	205.947	214.459	275.13	283.244	17.6946	16.0464	25.2286	26.6926
ENSG00000011566	790	877	1068	1207	126	195	218	241	760.27	969.488	1088.29	1106.39	171.501	130.377	211.533	268.038
ENSG00000011638	124	130	180	222	9	31	9	15	119.334	143.71	183.42	203.496	12.2501	20.7266	8.73299	16.6829
ENSG00000011677	24	23	33	16	5	6	4	2	23.0968	25.4256	33.6271	14.6664	6.80561	4.01159	3.88133	2.22438
ENSG00000012048	400	410	464	449	70	193	99	100	384.947	453.238	472.817	411.575	95.2785	129.04	96.0629	111.219
ENSG00000012061	506	367	451	508	32	75	57	38	486.958	405.704	459.57	465.658	43.5559	50.1449	55.309	42.2633
ENSG00000012174	889	921	950	1154	87	236	158	185	855.544	1018.13	968.051	1057.81	118.418	157.789	153.313	205.756
ENSG00000012211	232	214	177	227	12	52	16	14	223.269	236.568	180.363	208.079	16.3335	34.7671	15.5253	15.5707
ENSG00000012232	627	720	545	734	21	54	26	44	603.404	795.931	555.356	672.82	28.5836	36.1043	25.2286	48.9365
ENSG00000012660	3074	2906	3129	3326	342	768	334	287	2958.32	3212.47	3188.46	3048.77	465.504	513.484	324.091	319.199
ENSG00000012822	133	142	238	294	15	32	26	28	127.995	156.975	242.522	269.495	20.4168	21.3952	25.2286	31.1414
ENSG00000012963	1327	1490	1234	1408	146	310	216	200	1277.06	1647.13	1257.45	1290.64	198.724	207.266	209.592	222.438
ENSG00000012983	2646	1635	2874	2390	248	379	485	432	2546.42	1807.43	2928.61	2190.79	337.558	253.399	470.611	480.467
ENSG00000013016	253	177	198	169	14	27	24	17	243.479	195.666	201.762	154.914	19.0557	18.0522	23.288	18.9073
ENSG00000013275	1668	1257	1271	1408	387	640	452	378	1605.23	1389.56	1295.15	1290.64	526.754	427.903	438.59	420.409
ENSG00000013288	226	103	206	158	13	18	29	12	217.495	113.862	209.914	144.83	17.6946	12.0348	28.1396	13.3463
ENSG00000013297	826	802	657	576	36	103	83	48	794.915	886.579	669.484	527.99	49.0004	68.8657	80.5376	53.3852
ENSG00000013306	4384	3325	4002	4502	160	342	293	289	4219.02	3675.65	4078.04	4126.75	217.78	228.661	284.307	321.424
ENSG00000013364	233	154	271	272	49	85	65	40	224.232	170.241	276.149	249.328	66.695	56.8309	63.0716	44.4877
ENSG00000013374	999	765	975	1036	254	401	353	294	961.405	845.677	993.527	949.648	345.725	268.108	342.527	326.985
ENSG00000013375	807	554	811	631	191	290	247	196	776.63	612.425	826.41	578.405	259.974	193.894	239.672	217.99
ENSG00000013392	80	56	73	64	7	19	10	9	76.9894	61.9057	74.3871	58.6655	9.52785	12.7034	9.70333	10.0097
ENSG00000013441	663	563	776	1034	154	154	172	153	638.049	622.374	790.745	947.815	209.613	102.964	166.897	170.165
ENSG00000013503	387	534	319	482	135	340	144	192	372.436	590.315	325.061	441.825	183.751	227.324	139.728	213.541
ENSG00000013523	422	273	420	332	31	93	51	49	406.119	301.79	427.981	304.327	42.1948	62.1797	49.487	54.4974
ENSG00000013561	793	915	750	938	56	144	84	118	763.157	1011.5	764.251	859.816	76.2228	96.2783	81.5079	131.239
ENSG00000013563	371	366	446	591	29	50	22	17	357.038	404.598	454.475	541.739	39.4725	33.43	21.3473	18.9073
ENSG00000013573	186	117	158	129	11	24	10	10	179	129.339	161.002	118.248	14.9723	16.0464	9.70333	11.1219
ENSG00000013583	243	245	259	335	55	95	68	42	233.855	270.838	263.921	307.077	74.8617	63.5169	65.9826	46.7121
ENSG00000013588	1792	1236	2475	2318	188	357	292	279	1724.56	1366.35	2522.03	2124.79	255.891	238.69	283.337	310.302
ENSG00000013619	168	187	147	210	10	21	19	13	161.678	206.721	149.793	192.496	13.6112	14.0406	18.4363	14.4585
ENSG00000013810	756	739	592	899	180	429	220	229	727.55	816.935	603.249	824.067	245.002	286.829	213.473	254.692
ENSG00000014123	298	189	419	286	99	108	148	79	286.785	208.932	426.962	262.162	134.751	72.2087	143.609	87.8632
ENSG00000014138	564	558	495	547	109	272	127	141	542.775	616.846	504.406	501.407	148.362	181.859	123.232	156.819
ENSG00000014164	494	440	394	653	34	132	59	59	475.409	486.402	401.487	598.572	46.2781	88.2551	57.2496	65.6194
ENSG00000014216	1299	1543	1363	2145	252	635	279	310	1250.11	1705.72	1388.9	1966.21	343.003	424.56	270.723	344.78
ENSG00000014641	1938	2432	1856	2797	484	1272	745	886	1865.07	2688.48	1891.27	2563.87	658.783	850.458	722.898	985.402
ENSG00000014824	735	674	781	874	73	127	115	110	707.34	745.08	795.84	801.151	99.3619	84.9121	111.588	122.341
ENSG00000014914	85	48	63	66	2	5	7	5	81.8012	53.0621	64.1971	60.4988	2.72224	3.343	6.79233	5.56096
ENSG00000014919	408	407	419	475	72	175	75	91	392.646	449.922	426.962	435.408	98.0008	117.005	72.775	101.21
ENSG00000015133	417	287	280	298	34	63	47	12	401.307	317.267	285.32	273.161	46.2781	42.1217	45.6056	13.3463
ENSG00000015153	280	227	217	247	36	39	23	32	269.463	250.939	221.123	226.412	49.0004	26.0754	22.3177	35.5902
ENSG00000015171	544	399	515	500	42	84	70	71	523.528	441.078	524.786	458.324	57.1671	56.1623	67.9233	78.9657
ENSG00000015285	9	9	12	17	1	2	5	3	8.6613	9.94914	12.228	15.583	1.36112	1.3372	4.85166	3.33658
ENSG00000015475	343	317	278	380	45	84	93	86	330.092	350.431	283.282	348.326	61.2505	56.1623	90.2409	95.6485
ENSG00000015479	3842	3775	3898	4477	870	1755	1003	931	3697.41	4173.11	3972.07	4103.84	1184.18	1173.39	973.244	1035.45
ENSG00000015532	715	490	507	689	48	75	76	39	688.093	541.675	516.634	631.571	65.3339	50.1449	73.7453	43.3755
ENSG00000015676	1545	1220	1494	1564	131	295	176	162	1486.86	1348.66	1522.39	1433.64	178.307	197.237	170.779	180.175
ENSG00000016082	29	12	18	23	3	7	2	1	27.9086	13.2655	18.342	21.0829	4.08337	4.68019	1.94067	1.11219
ENSG00000016402	42	50	38	56	1	8	8	5	40.4194	55.273	38.7221	51.3323	1.36112	5.34879	7.76266	5.56096
ENSG00000016864	642	705	603	721	69	181	130	138	617.84	779.349	614.458	660.904	93.9174	121.016	126.143	153.483
ENSG00000017260	1113	820	1252	994	167	288	260	162	1071.11	906.477	1275.79	911.149	227.307	192.557	252.286	180.175
ENSG00000017621	18	16	17	16	3	5	4	2	17.3226	17.6874	17.323	14.6664	4.08337	3.343	3.88133	2.22438
ENSG00000017797	1702	2085	1810	2926	104	290	204	227	1637.95	2304.88	1844.39	2682.11	141.557	193.894	197.948	252.468
ENSG00000018189	292	201	268	267	18	18	22	18	281.011	222.197	273.092	244.745	24.5002	12.0348	21.3473	20.0195
ENSG00000018236	8	88	19	106	4	56	5	30	7.69894	97.2804	19.361	97.1648	5.44449	37.4415	4.85166	33.3658
ENSG00000018408	3560	3811	3271	3899	263	640	434	447	3426.03	4212.91	3333.15	3574.01	357.975	427.903	421.124	497.15
ENSG00000018510	1283	1281	1268	1213	198	465	323	221	1234.72	1416.09	1292.09	1111.89	269.502	310.899	313.417	245.795
ENSG00000018610	461	541	405	541	58	97	73	71	443.651	598.054	412.696	495.907	78.9451	64.8541	70.8343	78.9657
ENSG00000018699	411	410	304	320	125	228	124	90	395.533	453.238	309.776	293.328	170.14	152.441	120.321	100.097
ENSG00000019144	399	364	343	354	40	101	38	33	383.985	402.387	349.518	324.494	54.4449	67.5285	36.8726	36.7023
ENSG00000019485	144	87	111	115	4	11	10	5	138.581	96.175	113.109	105.415	5.44449	7.35459	9.70333	5.56096
ENSG00000019549	611	275	337	142	67	65	65	30	588.006	304.001	343.404	130.164	91.1952	43.4589	63.0716	33.3658
ENSG00000019995	440	487	438	578	34	81	55	66	423.442	538.359	446.323	529.823	46.2781	54.1565	53.3683	73.4047
ENSG00000020129	607	253	449	299	45	72	81	28	584.157	279.681	457.532	274.078	61.2505	48.1391	78.5969	31.1414
ENSG00000020256	285	298	244	265	36	62	54	43	274.275	329.427	248.636	242.912	49.0004	41.4531	52.398	47.8243
ENSG00000020426	1558	1325	1312	1476	397	737	510	432	1499.37	1464.73	1336.93	1352.97	540.365	492.757	494.87	480.467
ENSG00000020577	2575	1549	2922	2093	86	127	119	120	2478.1	1712.36	2977.52	1918.55	117.056	84.9121	115.47	133.463
ENSG00000020922	349	322	373	412	149	279	113	169	335.866	355.958	380.088	377.659	202.807	186.539	109.648	187.961
ENSG00000021300	31	53	33	73	1	5	4	9	29.8334	58.5894	33.6271	66.9154	1.36112	3.343	3.88133	10.0097
ENSG00000021355	274	168	324	280	76	112	57	43	263.689	185.717	330.157	256.662	103.445	74.8831	55.309	47.8243
ENSG00000021574	412	372	384	377	51	105	85	96	396.495	411.231	391.297	345.577	69.4172	70.2029	82.4783	106.77
ENSG00000021645	20	36	16	34	2	3	1	4	19.2473	39.7965	16.304	31.1661	2.72224	2.0058	0.970333	4.44877
ENSG00000021762	252	157	221	260	22	33	23	16	242.517	173.557	225.199	238.329	29.9447	22.0638	22.3177	17.7951
ENSG00000021776	757	889	860	889	286	715	366	360	728.512	982.753	876.341	814.901	389.281	478.048	355.142	400.389
ENSG00000021826	141	224	233	282	27	93	46	51	135.694	247.623	237.427	258.495	36.7503	62.1797	44.6353	56.7218
ENSG00000022267	1621	1225	1512	1381	167	292	272	200	1560	1354.19	1540.73	1265.89	227.307	195.231	263.93	222.438
ENSG00000022277	1608	1411	1525	1768	280	488	394	306	1547.49	1559.8	1553.98	1620.63	381.114	326.276	382.311	340.331
ENSG00000022567	248	290	302	443	5	35	22	9	238.667	320.583	307.738	406.075	6.80561	23.401	21.3473	10.0097
ENSG00000022840	3321	2796	3041	3405	55	104	189	90	3196.02	3090.86	3098.78	3121.19	74.8617	69.5343	183.393	100.097
ENSG00000022976	325	244	350	387	17	25	21	30	312.769	269.732	356.651	354.743	23.1391	16.715	20.377	33.3658
ENSG00000023041	487	453	429	342	18	59	30	26	468.673	500.773	437.152	313.494	24.5002	39.4473	29.11	28.917
ENSG00000023171	575	991	734	1592	25	153	73	108	553.361	1095.51	747.947	1459.3	34.028	102.296	70.8343	120.117
ENSG00000023191	2276	1573	2085	2386	273	604	426	425	2190.35	1738.89	2124.62	2187.12	371.586	403.834	413.362	472.682
ENSG00000023228	1323	1659	1398	1946	336	909	488	685	1273.21	1833.96	1424.56	1783.8	457.337	607.757	473.522	761.852
ENSG00000023287	285	257	456	533	50	71	75	84	274.275	284.103	464.665	488.574	68.0561	47.4705	72.775	93.4242
ENSG00000023318	354	313	353	401	112	236	128	146	340.678	346.009	359.708	367.576	152.446	157.789	124.203	162.38
ENSG00000023330	531	808	451	837	131	436	131	216	511.017	893.211	459.57	767.235	178.307	291.509	127.114	240.234
ENSG00000023445	137	61	164	83	4	2	5	3	131.844	67.433	167.116	76.0818	5.44449	1.3372	4.85166	3.33658
ENSG00000023516	578	476	559	436	129	206	151	88	556.248	526.199	569.622	399.659	175.585	137.731	146.52	97.8729
ENSG00000023572	247	148	226	170	59	82	77	49	237.705	163.608	230.294	155.83	80.3062	54.8251	74.7156	54.4974
ENSG00000023608	3043	1559	3116	2458	729	833	1295	1008	2928.48	1723.41	3175.21	2253.12	992.258	556.943	1256.58	1121.09
ENSG00000023697	211	167	175	145	24	47	43	23	203.059	184.612	178.325	132.914	32.6669	31.4242	41.7243	25.5804
ENSG00000023734	1358	1208	1091	1158	250	387	272	228	1306.89	1335.4	1111.73	1061.48	340.28	258.748	263.93	253.58
ENSG00000023892	345	226	250	276	30	64	38	41	332.017	249.834	254.75	252.995	40.8337	42.7903	36.8726	45.5999
ENSG00000023902	188	99	103	100	9	9	12	9	180.925	109.44	104.957	91.6649	12.2501	6.01739	11.644	10.0097
ENSG00000023909	1150	951	1000	772	140	285	241	199	1106.72	1051.29	1019	707.653	190.557	190.551	233.85	221.326
ENSG00000024048	426	482	564	654	140	354	175	274	409.968	532.831	574.717	599.488	190.557	236.684	169.808	304.741
ENSG00000024422	36	9	30	18	6	6	7	3	34.6452	9.94914	30.57	16.4997	8.16673	4.01159	6.79233	3.33658
ENSG00000024526	666	652	772	914	62	121	88	143	640.937	720.76	786.669	837.817	84.3896	80.9005	85.3893	159.044
ENSG00000024862	109	78	212	208	20	22	86	41	104.898	86.2258	216.028	190.663	27.2224	14.7092	83.4486	45.5999
ENSG00000025039	34	14	32	9	1	1	2	1	32.7205	15.4764	32.608	8.24984	1.36112	0.668599	1.94067	1.11219
ENSG00000025156	212	167	186	200	63	68	60	47	204.022	184.612	189.534	183.33	85.7507	45.4647	58.22	52.273
ENSG00000025293	698	718	783	900	99	193	137	123	671.732	793.72	797.878	824.984	134.751	129.04	132.936	136.8
ENSG00000025434	52	49	41	85	5	7	7	6	50.0431	54.1675	41.7791	77.9151	6.80561	4.68019	6.79233	6.67315
ENSG00000025708	85	56	78	104	11	21	17	8	81.8012	61.9057	79.4821	95.3315	14.9723	14.0406	16.4957	8.89754
ENSG00000025770	466	407	400	670	48	113	85	80	448.463	449.922	407.601	614.155	65.3339	75.5517	82.4783	88.9754
ENSG00000025772	2095	1794	1604	1825	282	552	423	364	2016.16	1983.19	1634.48	1672.88	383.836	369.067	410.451	404.838
ENSG00000025796	975	640	926	713	181	278	225	166	938.308	707.494	943.595	653.57	246.363	185.871	218.325	184.624
ENSG00000025800	1237	943	1192	966	205	451	258	232	1190.45	1042.45	1214.65	885.483	279.03	301.538	250.346	258.029
ENSG00000026025	13462	10069	17297	16064	2566	4745	1982	1296	12955.4	11130.9	17625.7	14725	3492.64	3172.5	1923.2	1441.4
ENSG00000026103	35	26	54	39	8	6	11	15	33.6829	28.7419	55.0261	35.7493	10.889	4.01159	10.6737	16.6829
ENSG00000026297	135	58	144	91	11	10	20	10	129.92	64.1166	146.736	83.415	14.9723	6.68599	19.4067	11.1219
ENSG00000026508	3437	3155	3820	4565	571	1102	553	441	3307.66	3487.72	3892.59	4184.5	777.201	736.796	536.594	490.477
ENSG00000026559	280	328	194	399	9	26	17	16	269.463	362.591	197.686	365.743	12.2501	17.3836	16.4957	17.7951
ENSG00000026652	101	82	88	73	9	20	14	9	97.1991	90.6477	89.6721	66.9154	12.2501	13.372	13.5847	10.0097
ENSG00000026950	117	68	171	92	4	9	10	11	112.597	75.1712	174.249	84.3317	5.44449	6.01739	9.70333	12.2341
ENSG00000027001	190	166	166	200	39	106	55	70	182.85	183.506	169.154	183.33	53.0838	70.8715	53.3683	77.8535
ENSG00000027075	692	573	691	730	40	97	82	69	665.958	633.428	704.13	669.154	54.4449	64.8541	79.5673	76.7413
ENSG00000027697	239	186	200	224	60	89	72	57	230.006	205.615	203.8	205.329	81.6673	59.5053	69.864	63.395
ENSG00000027847	448	364	413	481	17	40	21	22	431.14	402.387	420.848	440.908	23.1391	26.744	20.377	24.4682
ENSG00000028116	270	252	238	286	67	162	85	62	259.839	278.576	242.522	262.162	91.1952	108.313	82.4783	68.9559
ENSG00000028203	1468	1403	1939	2248	143	263	177	228	1412.76	1550.96	1975.84	2060.63	194.64	175.842	171.749	253.58
ENSG00000028277	101	164	50	124	1	6	1	5	97.1991	181.295	50.9501	113.664	1.36112	4.01159	0.970333	5.56096
ENSG00000028310	615	456	527	601	52	115	77	78	591.856	504.09	537.014	550.906	70.7783	76.8889	74.7156	86.751
ENSG00000028528	1006	868	947	1062	125	233	189	203	968.141	959.539	964.994	973.481	170.14	155.784	183.393	225.775
ENSG00000028839	226	202	202	161	18	29	30	24	217.495	223.303	205.838	147.58	24.5002	19.3894	29.11	26.6926
ENSG00000029153	2528	2701	2824	3095	63	135	126	78	2432.86	2985.85	2877.66	2837.03	85.7507	90.2609	122.262	86.751
ENSG00000029363	1420	1377	1501	1348	257	552	393	360	1366.56	1522.22	1529.52	1235.64	349.808	369.067	381.341	400.389
ENSG00000029364	4415	4432	4524	4483	209	543	324	411	4248.85	4899.4	4609.96	4109.34	284.474	363.049	314.388	457.111
ENSG00000029534	38	37	33	44	5	16	9	9	36.57	40.902	33.6271	40.3325	6.80561	10.6976	8.73299	10.0097
ENSG00000029639	183	163	199	253	41	95	69	51	176.113	180.19	202.781	231.912	55.806	63.5169	66.953	56.7218
ENSG00000029725	752	733	661	849	74	141	108	84	723.7	810.302	673.56	778.235	100.723	94.2725	104.796	93.4242
ENSG00000029993	1635	1547	1328	1713	73	183	117	123	1573.47	1710.15	1353.23	1570.22	99.3619	122.354	113.529	136.8
ENSG00000030066	608	716	633	735	170	493	238	215	585.119	791.509	645.028	673.737	231.391	329.619	230.939	239.121
ENSG00000030110	325	250	256	367	12	34	13	22	312.769	276.365	260.864	336.41	16.3335	22.7324	12.6143	24.4682
ENSG00000030419	46	24	76	59	4	5	5	1	44.2689	26.531	77.4441	54.0823	5.44449	3.343	4.85166	1.11219
ENSG00000030582	5678	3617	6701	6735	695	1448	1201	1017	5464.32	3998.45	6828.33	6173.63	945.98	968.131	1165.37	1131.1
ENSG00000031003	698	682	772	1295	24	49	23	29	671.732	753.923	786.669	1187.06	32.6669	32.7614	22.3177	32.2536
ENSG00000031081	391	434	337	344	60	114	74	57	376.286	479.769	343.404	315.327	81.6673	76.2203	71.8046	63.395
ENSG00000031691	245	159	342	247	52	83	94	65	235.78	175.768	348.499	226.412	70.7783	55.4937	91.2113	72.2925
ENSG00000031698	982	1109	891	1404	237	584	285	354	945.045	1225.95	907.93	1286.97	322.586	390.462	276.545	393.716
ENSG00000031823	1420	1091	1245	1374	171	371	232	184	1366.56	1206.06	1268.66	1259.48	232.752	248.05	225.117	204.643
ENSG00000032219	686	532	847	1055	140	286	196	196	660.184	588.104	863.094	967.064	190.557	191.219	190.185	217.99
ENSG00000032389	434	464	476	582	64	118	80	69	417.667	512.933	485.045	533.49	87.1118	78.8947	77.6266	76.7413
ENSG00000032444	1489	1373	1705	2386	177	440	257	229	1432.96	1517.8	1737.4	2187.12	240.919	294.184	249.376	254.692
ENSG00000032742	123	106	137	107	37	65	40	28	118.371	117.179	139.603	98.0814	50.3615	43.4589	38.8133	31.1414
ENSG00000033011	279	266	256	358	44	117	56	66	268.5	294.052	260.864	328.16	59.8894	78.2261	54.3386	73.4047
ENSG00000033030	344	350	310	451	53	97	45	54	331.054	386.911	315.89	413.409	72.1395	64.8541	43.665	60.0584
ENSG00000033050	1410	1380	1086	1351	272	583	244	194	1356.94	1525.53	1106.64	1238.39	370.225	389.793	236.761	215.765
ENSG00000033100	677	530	505	514	29	64	49	41	651.523	585.894	514.596	471.157	39.4725	42.7903	47.5463	45.5999
ENSG00000033170	6147	5721	6117	5648	464	1010	914	828	5915.67	6324.33	6233.23	5177.23	631.561	675.285	886.884	920.895
ENSG00000033178	1863	1260	1900	1513	518	843	653	615	1792.89	1392.88	1936.1	1386.89	705.061	563.629	633.627	683.998
ENSG00000033327	127	210	232	599	11	33	13	29	122.221	232.146	236.408	549.073	14.9723	22.0638	12.6143	32.2536
ENSG00000033800	232	243	243	289	57	183	89	137	223.269	268.627	247.617	264.911	77.5839	122.354	86.3596	152.37
ENSG00000033867	1590	2558	2363	4737	289	1008	433	929	1530.16	2827.77	2407.9	4342.16	393.364	673.948	420.154	1033.23
ENSG00000034053	980	648	884	799	48	90	113	62	943.12	716.338	900.797	732.402	65.3339	60.1739	109.648	68.9559
ENSG00000034152	583	470	431	480	66	165	78	92	561.06	519.566	439.19	439.991	89.834	110.319	75.6859	102.322
ENSG00000034510	6103	3855	5866	4500	87	250	119	144	5873.33	4261.55	5977.46	4124.92	118.418	167.15	115.47	160.156
ENSG00000034533	74	64	53	57	17	35	12	13	71.2152	70.7494	54.0071	52.249	23.1391	23.401	11.644	14.4585
ENSG00000034677	737	824	747	973	126	240	155	194	709.265	910.899	761.194	891.899	171.501	160.464	150.402	215.765
ENSG00000034693	345	236	266	202	70	117	98	68	332.017	260.888	271.054	185.163	95.2785	78.2261	95.0926	75.6291
ENSG00000034713	682	640	676	699	114	189	216	145	656.334	707.494	688.845	640.737	155.168	126.365	209.592	161.268
ENSG00000035115	200	137	221	167	7	10	12	13	192.473	151.448	225.199	153.08	9.52785	6.68599	11.644	14.4585
ENSG00000035141	965	734	676	687	29	69	51	40	928.684	811.407	688.845	629.738	39.4725	46.1333	49.487	44.4877
ENSG00000035403	6070	6151	6987	7484	1488	3237	2043	1819	5841.57	6799.68	7119.76	6860.2	2025.35	2164.26	1982.39	2023.08
ENSG00000035499	342	882	372	880	24	166	58	172	329.13	975.015	379.069	806.651	32.6669	110.987	56.2793	191.297
ENSG00000035664	102	80	108	183	3	8	3	1	98.1615	88.4368	110.052	167.747	4.08337	5.34879	2.911	1.11219
ENSG00000035681	226	204	224	212	20	33	30	22	217.495	225.514	228.256	194.33	27.2224	22.0638	29.11	24.4682
ENSG00000035687	767	813	847	1004	153	314	205	148	738.136	898.739	863.094	920.315	208.252	209.94	198.918	164.604
ENSG00000035862	3063	2474	3054	3151	173	357	366	313	2947.73	2734.91	3112.03	2888.36	235.474	238.69	355.142	348.116
ENSG00000035928	767	546	787	684	167	336	190	136	738.136	603.581	801.954	626.988	227.307	224.649	184.363	151.258
ENSG00000036054	796	763	1084	1044	163	342	253	263	766.044	843.466	1104.6	956.981	221.863	228.661	245.494	292.507
ENSG00000036257	1236	1165	910	879	364	619	344	295	1189.49	1287.86	927.291	805.734	495.448	413.863	333.794	328.097
ENSG00000036549	880	704	949	879	74	112	125	81	846.883	778.243	967.032	805.734	100.723	74.8831	121.292	90.0876
ENSG00000036672	29	38	11	21	3	10	3	1	27.9086	42.0075	11.209	19.2496	4.08337	6.68599	2.911	1.11219
ENSG00000037042	94	62	116	91	3	9	5	10	90.4625	68.5385	118.204	83.415	4.08337	6.01739	4.85166	11.1219
ENSG00000037241	274	356	246	362	33	78	34	50	263.689	393.544	250.674	331.827	44.917	52.1507	32.9913	55.6096
ENSG00000037474	1964	1957	1341	1627	345	882	454	432	1890.09	2163.38	1366.48	1491.39	469.587	589.704	440.531	480.467
ENSG00000037637	453	308	319	302	65	84	55	39	435.952	340.482	325.061	276.828	88.4729	56.1623	53.3683	43.3755
ENSG00000037749	501	531	475	477	60	122	65	78	482.146	586.999	484.026	437.241	81.6673	81.5691	63.0716	86.751
ENSG00000037757	584	578	470	596	41	71	43	34	562.022	638.956	478.931	546.323	55.806	47.4705	41.7243	37.8145
ENSG00000037897	186	145	100	120	20	48	21	23	179	160.292	101.9	109.998	27.2224	32.0928	20.377	25.5804
ENSG00000038002	205	180	212	225	65	88	65	78	197.285	198.983	216.028	206.246	88.4729	58.8367	63.0716	86.751
ENSG00000038210	442	420	432	544	29	66	42	58	425.366	464.293	440.209	498.657	39.4725	44.1275	40.754	64.5072
ENSG00000038219	579	355	851	768	208	300	270	222	557.211	392.438	867.17	703.986	283.113	200.58	261.99	246.907
ENSG00000038274	848	1056	1015	1392	147	333	320	359	816.087	1167.37	1034.29	1275.97	200.085	222.643	310.506	399.277
ENSG00000038295	185	93	208	111	22	45	72	30	178.038	102.808	211.952	101.748	29.9447	30.087	69.864	33.3658
ENSG00000038358	421	294	379	316	92	199	159	115	405.157	325.005	386.202	289.661	125.223	133.051	154.283	127.902
ENSG00000038382	1982	2242	2202	2906	152	381	238	246	1907.41	2478.44	2243.84	2663.78	206.891	254.736	230.939	273.599
ENSG00000038427	21	10	32	14	13	9	9	6	20.2097	11.0546	32.608	12.8331	17.6946	6.01739	8.73299	6.67315
ENSG00000038532	307	250	262	322	42	64	44	53	295.447	276.365	266.978	295.161	57.1671	42.7903	42.6946	58.9462
ENSG00000039068	24	25	35	28	5	19	8	10	23.0968	27.6365	35.6651	25.6662	6.80561	12.7034	7.76266	11.1219
ENSG00000039123	533	728	537	702	203	582	230	263	512.942	804.774	547.204	643.487	276.308	389.125	223.177	292.507
ENSG00000039139	173	167	190	214	20	70	26	50	166.49	184.612	193.61	196.163	27.2224	46.8019	25.2286	55.6096
ENSG00000039319	335	346	397	396	74	143	95	108	322.393	382.489	404.544	362.993	100.723	95.6097	92.1816	120.117
ENSG00000039523	592	486	463	563	50	156	66	85	569.721	537.253	471.798	516.073	68.0561	104.301	64.042	94.5364
ENSG00000039560	1088	1096	961	1151	150	309	178	182	1047.06	1211.58	979.26	1055.06	204.168	206.597	172.719	202.419
ENSG00000039650	438	379	438	661	57	123	74	60	421.517	418.969	446.323	605.905	77.5839	82.2377	71.8046	66.7315
ENSG00000040199	295	247	178	196	19	33	26	13	283.898	273.048	181.382	179.663	25.8613	22.0638	25.2286	14.4585
ENSG00000040275	1118	1101	1144	1334	177	365	252	277	1075.93	1217.11	1165.74	1222.81	240.919	244.039	244.524	308.077
ENSG00000040341	360	494	400	652	80	249	104	153	346.452	546.097	407.601	597.655	108.89	166.481	100.915	170.165
ENSG00000040487	228	97	132	157	12	25	18	8	219.42	107.23	134.508	143.914	16.3335	16.715	17.466	8.89754
ENSG00000040531	227	227	227	340	21	61	31	47	218.457	250.939	231.313	311.661	28.5836	40.7845	30.0803	52.273
ENSG00000040608	89	116	100	158	2	12	3	10	85.6507	128.233	101.9	144.83	2.72224	8.02319	2.911	11.1219
ENSG00000040633	514	527	187	455	51	100	46	63	494.657	582.577	190.553	417.075	69.4172	66.8599	44.6353	70.0681
ENSG00000040933	365	333	346	388	30	50	41	51	351.264	368.118	352.575	355.66	40.8337	33.43	39.7836	56.7218
ENSG00000041353	701	612	789	622	46	78	75	62	674.619	676.541	803.992	570.155	62.6116	52.1507	72.775	68.9559
ENSG00000041357	2057	1866	1653	1645	499	905	632	601	1979.59	2062.79	1684.41	1507.89	679.2	605.082	613.25	668.428
ENSG00000041802	1393	1113	960	1044	188	431	263	226	1340.58	1230.38	978.241	956.981	255.891	288.166	255.197	251.355
ENSG00000041880	210	132	188	225	17	25	18	14	202.097	145.921	191.572	206.246	23.1391	16.715	17.466	15.5707
ENSG00000041982	2377	1324	3441	2053	836	1212	1277	855	2287.55	1463.63	3506.38	1881.88	1137.9	810.342	1239.11	950.924
ENSG00000041988	253	214	244	293	20	53	36	32	243.479	236.568	248.636	268.578	27.2224	35.4357	34.932	35.5902
ENSG00000042088	601	558	486	559	67	167	103	98	578.383	616.846	495.235	512.407	91.1952	111.656	99.9443	108.995
ENSG00000042286	510	471	548	686	54	128	88	102	490.807	520.671	558.413	628.821	73.5006	85.5807	85.3893	113.444
ENSG00000042317	98	78	111	160	10	25	26	32	94.312	86.2258	113.109	146.664	13.6112	16.715	25.2286	35.5902
ENSG00000042429	495	436	379	428	137	222	124	136	476.372	481.98	386.202	392.326	186.474	148.429	120.321	151.258
ENSG00000042445	793	770	932	1225	111	256	162	166	763.157	851.204	949.709	1122.89	151.085	171.161	157.194	184.624
ENSG00000042493	790	654	776	944	161	321	217	178	760.27	722.97	790.745	865.316	219.141	214.62	210.562	197.97
ENSG00000042753	1319	1341	1189	1548	244	470	302	255	1269.36	1482.42	1211.59	1418.97	332.114	314.242	293.04	283.609
ENSG00000043093	1228	1071	1265	1234	128	187	155	98	1181.79	1183.95	1289.04	1131.14	174.224	125.028	150.402	108.995
ENSG00000043143	791	1329	636	1439	26	114	45	69	761.232	1469.16	648.085	1319.06	35.3892	76.2203	43.665	76.7413
ENSG00000043514	430	261	366	258	55	58	79	40	413.818	288.525	372.955	236.495	74.8617	38.7787	76.6563	44.4877
ENSG00000044090	409	255	531	437	64	146	92	70	393.608	281.892	541.09	400.575	87.1118	97.6155	89.2706	77.8535
ENSG00000044446	323	299	314	380	32	90	69	56	310.845	330.532	319.966	348.326	43.5559	60.1739	66.953	62.2828
ENSG00000044459	208	166	252	246	39	46	42	37	200.172	183.506	256.788	225.496	53.0838	30.7556	40.754	41.1511
ENSG00000044574	1937	3449	1926	3483	553	2090	912	1581	1864.11	3812.73	1962.6	3192.69	752.7	1397.37	884.943	1758.38
ENSG00000046604	1066	971	1501	1268	292	544	413	312	1025.88	1073.4	1529.52	1162.31	397.448	363.718	400.747	347.004
ENSG00000046647	49	38	67	59	6	14	7	9	47.156	42.0075	68.2731	54.0823	8.16673	9.36039	6.79233	10.0097
ENSG00000046651	201	177	230	234	36	58	40	50	193.436	195.666	234.37	214.496	49.0004	38.7787	38.8133	55.6096
ENSG00000047056	174	139	160	156	4	18	5	6	167.452	153.659	163.04	142.997	5.44449	12.0348	4.85166	6.67315
ENSG00000047188	492	528	445	526	96	338	139	174	473.485	583.683	453.456	482.157	130.668	225.986	134.876	193.521
ENSG00000047230	543	693	566	704	61	153	82	83	522.565	766.083	576.755	645.321	83.0284	102.296	79.5673	92.312
ENSG00000047249	171	189	173	247	53	164	74	90	164.565	208.932	176.287	226.412	72.1395	109.65	71.8046	100.097
ENSG00000047315	2778	2617	2601	2493	785	1683	1071	1134	2673.46	2892.99	2650.42	2285.21	1068.48	1125.25	1039.23	1261.23
ENSG00000047346	101	96	242	258	15	28	38	44	97.1991	106.124	246.598	236.495	20.4168	18.7208	36.8726	48.9365
ENSG00000047410	698	491	796	714	307	498	374	332	671.732	542.781	811.125	654.487	417.864	332.962	362.904	369.248
ENSG00000047578	203	156	250	258	30	53	32	43	195.361	172.452	254.75	236.495	40.8337	35.4357	31.0506	47.8243
ENSG00000047579	143	122	134	139	24	73	33	33	137.619	134.866	136.546	127.414	32.6669	48.8077	32.021	36.7023
ENSG00000047597	151	233	165	231	5	15	12	10	145.317	257.572	168.135	211.746	6.80561	10.029	11.644	11.1219
ENSG00000047621	213	200	167	146	36	71	33	22	204.984	221.092	170.173	133.831	49.0004	47.4705	32.021	24.4682
ENSG00000047634	579	537	528	592	30	82	53	37	557.211	593.632	538.033	542.656	40.8337	54.8251	51.4276	41.1511
ENSG00000047644	579	586	552	632	18	32	34	28	557.211	647.799	562.489	579.322	24.5002	21.3952	32.9913	31.1414
ENSG00000047648	34	27	44	88	2	7	6	4	32.7205	29.8474	44.8361	80.6651	2.72224	4.68019	5.822	4.44877
ENSG00000047849	3562	3888	3601	4786	1081	2131	1171	1070	3427.95	4298.03	3669.42	4387.08	1471.37	1424.78	1136.26	1190.05
ENSG00000047932	685	527	629	450	83	112	136	99	659.222	582.577	640.952	412.492	112.973	74.8831	131.965	110.107
ENSG00000048028	472	400	546	423	70	156	118	88	454.237	442.184	556.375	387.742	95.2785	104.301	114.499	97.8729
ENSG00000048052	211	217	443	485	24	48	79	85	203.059	239.885	451.418	444.575	32.6669	32.0928	76.6563	94.5364
ENSG00000048140	1010	936	922	1196	16	27	28	23	971.991	1034.71	939.519	1096.31	21.778	18.0522	27.1693	25.5804
ENSG00000048162	925	1002	498	660	167	360	182	134	890.19	1107.67	507.463	604.988	227.307	240.696	176.601	149.034
ENSG00000048342	118	146	164	156	44	66	52	40	113.559	161.397	167.116	142.997	59.8894	44.1275	50.4573	44.4877
ENSG00000048392	1079	1227	1094	1160	106	254	148	170	1038.39	1356.4	1114.79	1063.31	144.279	169.824	143.609	189.073
ENSG00000048405	367	314	297	247	85	165	93	92	353.189	347.114	302.643	226.412	115.695	110.319	90.2409	102.322
ENSG00000048471	131	166	167	269	24	36	27	33	126.07	183.506	170.173	246.578	32.6669	24.0696	26.199	36.7023
ENSG00000048544	1428	1376	1300	1445	132	254	183	177	1374.26	1521.11	1324.7	1324.56	179.668	169.824	177.571	196.858
ENSG00000048649	732	668	1073	1410	301	418	306	293	704.453	738.447	1093.39	1292.47	409.698	279.474	296.922	325.872
ENSG00000048707	764	543	793	665	136	226	163	115	735.249	600.264	808.068	609.571	185.113	151.103	158.164	127.902
ENSG00000048828	2224	2046	2240	2363	175	346	256	167	2140.3	2261.77	2282.56	2166.04	238.196	231.335	248.405	185.736
ENSG00000048991	776	899	862	1084	51	147	66	54	746.797	993.808	878.379	993.647	69.4172	98.2841	64.042	60.0584
ENSG00000049130	1160	929	1283	1184	70	90	129	83	1116.35	1026.97	1307.38	1085.31	95.2785	60.1739	125.173	92.312
ENSG00000049167	111	122	102	128	11	22	12	11	106.823	134.866	103.938	117.331	14.9723	14.7092	11.644	12.2341
ENSG00000049239	499	273	617	523	20	18	42	34	480.221	301.79	628.724	479.407	27.2224	12.0348	40.754	37.8145
ENSG00000049245	1832	1761	1866	1946	111	167	189	102	1763.06	1946.71	1901.46	1783.8	151.085	111.656	183.393	113.444
ENSG00000049246	209	200	149	161	11	24	16	11	201.135	221.092	151.831	147.58	14.9723	16.0464	15.5253	12.2341
ENSG00000049323	3008	2377	4296	3423	944	1789	1439	1212	2894.8	2627.68	4377.63	3137.69	1284.9	1196.12	1396.31	1347.98
ENSG00000049449	942	756	876	941	64	145	91	77	906.55	835.727	892.645	862.566	87.1118	96.9469	88.3003	85.6388
ENSG00000049541	697	587	589	654	159	304	173	160	670.77	648.905	600.192	599.488	216.418	203.254	167.868	177.951
ENSG00000049618	654	515	828	707	68	106	102	80	629.388	569.312	843.733	648.071	92.5563	70.8715	98.9739	88.9754
ENSG00000049656	2213	2083	2160	2646	123	259	201	169	2129.72	2302.67	2201.04	2425.45	167.418	173.167	195.037	187.961
ENSG00000049759	2172	2430	3370	4077	343	841	782	1010	2090.26	2686.27	3434.04	3737.18	466.865	562.292	758.8	1123.31
ENSG00000049769	187	89	151	145	7	10	15	3	179.963	98.3859	153.869	132.914	9.52785	6.68599	14.555	3.33658
ENSG00000049860	693	756	799	919	143	312	189	155	666.92	835.727	814.182	842.4	194.64	208.603	183.393	172.39
ENSG00000049883	119	126	164	142	25	57	38	34	114.522	139.288	167.116	130.164	34.028	38.1101	36.8726	37.8145
ENSG00000050130	2979	2678	2704	2594	307	675	525	527	2866.89	2960.42	2755.38	2377.79	417.864	451.304	509.425	586.125
ENSG00000050327	49	40	49	63	1	10	1	1	47.156	44.2184	49.9311	57.7489	1.36112	6.68599	0.970333	1.11219
ENSG00000050344	1176	1169	1225	1360	171	306	325	302	1131.74	1292.28	1248.28	1246.64	232.752	204.591	315.358	335.882
ENSG00000050393	649	515	616	645	40	80	42	57	624.576	569.312	627.705	591.238	54.4449	53.4879	40.754	63.395
ENSG00000050405	429	455	570	710	113	222	152	165	412.856	502.984	580.831	650.821	153.807	148.429	147.491	183.512
ENSG00000050426	589	651	659	952	39	95	38	33	566.834	719.654	671.522	872.65	53.0838	63.5169	36.8726	36.7023
ENSG00000050438	172	184	181	311	41	84	54	81	165.527	203.405	184.439	285.078	55.806	56.1623	52.398	90.0876
ENSG00000050555	49	75	68	172	5	28	7	11	47.156	82.9095	69.2921	157.664	6.80561	18.7208	6.79233	12.2341
ENSG00000050748	929	1059	829	1073	59	106	88	94	894.039	1170.68	844.752	983.564	80.3062	70.8715	85.3893	104.546
ENSG00000050820	726	700	550	1003	66	134	76	80	698.679	773.822	560.451	919.399	89.834	89.5923	73.7453	88.9754
ENSG00000051009	325	255	328	391	22	34	40	20	312.769	281.892	334.233	358.41	29.9447	22.7324	38.8133	22.2438
ENSG00000051108	453	602	567	808	68	184	143	144	435.952	665.487	577.774	740.652	92.5563	123.022	138.758	160.156
ENSG00000051128	477	339	437	491	33	70	62	44	459.049	374.751	445.304	450.074	44.917	46.8019	60.1606	48.9365
ENSG00000051180	322	171	215	178	43	65	76	43	309.882	189.034	219.085	163.163	58.5282	43.4589	73.7453	47.8243
ENSG00000051341	394	341	393	406	41	98	48	38	379.173	376.962	400.468	372.159	55.806	65.5227	46.576	42.2633
ENSG00000051382	425	461	378	415	50	91	75	74	409.006	509.617	385.183	380.409	68.0561	60.8425	72.775	82.3022
ENSG00000051596	103	162	102	187	5	41	21	32	99.1238	179.084	103.938	171.413	6.80561	27.4126	20.377	35.5902
ENSG00000051620	762	542	707	644	44	70	85	42	733.324	599.159	720.434	590.322	59.8894	46.8019	82.4783	46.7121
ENSG00000051825	446	620	513	921	47	118	54	87	429.216	685.385	522.748	844.233	63.9727	78.8947	52.398	96.7607
ENSG00000052126	220	182	312	261	19	53	56	26	211.721	201.194	317.928	239.245	25.8613	35.4357	54.3386	28.917
ENSG00000052723	790	541	873	550	38	48	53	35	760.27	598.054	889.588	504.157	51.7226	32.0928	51.4276	38.9267
ENSG00000052749	490	372	389	382	119	277	110	91	471.56	411.231	396.392	350.16	161.974	185.202	106.737	101.21
ENSG00000052795	138	134	104	136	8	19	9	14	132.807	148.132	105.976	124.664	10.889	12.7034	8.73299	15.5707
ENSG00000052802	436	621	437	477	81	239	90	122	419.592	686.49	445.304	437.241	110.251	159.795	87.3299	135.687
ENSG00000052841	729	573	850	762	120	209	140	81	701.566	633.428	866.151	698.486	163.335	139.737	135.847	90.0876
ENSG00000053108	26	12	28	11	6	1	14	1	25.0215	13.2655	28.532	10.0831	8.16673	0.668599	13.5847	1.11219
ENSG00000053254	666	615	833	787	7	12	18	25	640.937	679.858	848.828	721.402	9.52785	8.02319	17.466	27.8048
ENSG00000053371	418	306	415	451	63	130	89	65	402.269	338.271	422.886	413.409	85.7507	86.9179	86.3596	72.2925
ENSG00000053372	1094	843	792	742	133	237	163	93	1052.83	931.902	807.049	680.153	181.029	158.458	158.164	103.434
ENSG00000053501	210	212	181	344	40	97	58	51	202.097	234.357	184.439	315.327	54.4449	64.8541	56.2793	56.7218
ENSG00000053524	38	54	60	73	7	9	7	2	36.57	59.6948	61.1401	66.9154	9.52785	6.01739	6.79233	2.22438
ENSG00000053747	1130	1237	1497	1839	178	510	255	325	1087.47	1367.45	1525.45	1685.72	242.28	340.986	247.435	361.463
ENSG00000053770	1235	1326	1168	1257	131	287	161	182	1188.52	1465.84	1190.19	1152.23	178.307	191.888	156.224	202.419
ENSG00000053900	233	231	193	231	55	103	67	54	224.232	255.361	196.667	211.746	74.8617	68.8657	65.0123	60.0584
ENSG00000054116	972	822	775	823	96	152	133	104	935.421	908.688	789.726	754.402	130.668	101.627	129.054	115.668
ENSG00000054118	1165	1064	1304	1462	290	714	451	445	1121.16	1176.21	1328.78	1340.14	394.725	477.38	437.62	494.926
ENSG00000054148	428	318	384	461	56	100	84	60	411.893	351.536	391.297	422.575	76.2228	66.8599	81.5079	66.7315
ENSG00000054179	9	17	5	10	1	2	2	2	8.6613	18.7928	5.09501	9.16649	1.36112	1.3372	1.94067	2.22438
ENSG00000054267	299	189	299	271	76	99	115	85	287.748	208.932	304.681	248.412	103.445	66.1913	111.588	94.5364
ENSG00000054277	1001	548	1007	603	50	52	95	49	963.33	605.792	1026.13	552.739	68.0561	34.7671	92.1816	54.4974
ENSG00000054282	492	435	487	601	32	73	65	40	473.485	480.875	496.254	550.906	43.5559	48.8077	63.0716	44.4877
ENSG00000054392	28	26	31	31	2	4	3	5	26.9463	28.7419	31.589	28.4161	2.72224	2.6744	2.911	5.56096
ENSG00000054523	1070	866	964	863	221	332	221	198	1029.73	957.328	982.317	791.068	300.808	221.975	214.444	220.214
ENSG00000054598	160	160	165	207	10	15	12	27	153.979	176.874	168.135	189.746	13.6112	10.029	11.644	30.0292
ENSG00000054611	199	180	185	250	15	50	27	22	191.511	198.983	188.515	229.162	20.4168	33.43	26.199	24.4682
ENSG00000054654	448	413	549	576	67	149	73	104	431.14	456.555	559.432	527.99	91.1952	99.6213	70.8343	115.668
ENSG00000054690	187	158	206	230	3	9	9	3	179.963	174.663	209.914	210.829	4.08337	6.01739	8.73299	3.33658
ENSG00000054793	1317	1270	1748	1923	84	210	133	108	1267.44	1403.93	1781.21	1762.72	114.334	140.406	129.054	120.117
ENSG00000054965	917	934	1014	1185	27	73	29	48	882.491	1032.5	1033.27	1086.23	36.7503	48.8077	28.1396	53.3852
ENSG00000054967	341	173	133	146	14	19	11	5	328.167	191.244	135.527	133.831	19.0557	12.7034	10.6737	5.56096
ENSG00000054983	34	12	39	23	3	5	5	3	32.7205	13.2655	39.7411	21.0829	4.08337	3.343	4.85166	3.33658
ENSG00000055044	1174	1020	789	854	347	597	269	202	1129.82	1127.57	803.992	782.818	472.309	399.154	261.019	224.663
ENSG00000055070	2776	1960	2596	2208	62	83	90	51	2671.53	2166.7	2645.33	2023.96	84.3896	55.4937	87.3299	56.7218
ENSG00000055130	1438	1245	1217	1055	326	548	431	310	1383.88	1376.3	1240.12	967.064	443.726	366.392	418.213	344.78
ENSG00000055147	273	238	220	226	47	80	59	43	262.726	263.099	224.18	207.163	63.9727	53.4879	57.2496	47.8243
ENSG00000055163	241	296	232	353	34	132	46	66	231.93	327.216	236.408	323.577	46.2781	88.2551	44.6353	73.4047
ENSG00000055208	864	563	832	717	45	77	81	55	831.485	622.374	847.809	657.237	61.2505	51.4821	78.5969	61.1706
ENSG00000055211	397	250	353	298	71	87	91	44	382.06	276.365	359.708	273.161	96.6397	58.1681	88.3003	48.9365
ENSG00000055332	1803	825	1589	783	309	356	384	155	1735.15	912.004	1619.19	717.736	420.587	238.021	372.608	172.39
ENSG00000055483	1310	883	1027	1127	84	167	92	68	1260.7	976.121	1046.51	1033.06	114.334	111.656	89.2706	75.6291
ENSG00000055609	895	883	1083	1100	79	191	153	91	861.319	976.121	1103.58	1008.31	107.529	127.702	148.461	101.21
ENSG00000055917	1520	1812	1833	2155	142	360	357	430	1462.8	2003.09	1867.83	1975.38	193.279	240.696	346.409	478.243
ENSG00000055950	538	469	514	561	37	93	62	68	517.754	518.46	523.767	514.24	50.3615	62.1797	60.1606	75.6291
ENSG00000056050	164	164	159	152	54	90	62	45	157.828	181.295	162.021	139.331	73.5006	60.1739	60.1606	50.0487
ENSG00000056097	1876	1419	2173	2173	320	558	521	366	1805.4	1568.65	2214.29	1991.88	435.559	373.078	505.543	407.062
ENSG00000056277	177	142	189	173	59	79	40	46	170.339	156.975	192.591	158.58	80.3062	52.8193	38.8133	51.1609
ENSG00000056586	870	923	868	912	37	71	74	61	837.259	1020.34	884.493	835.984	50.3615	47.4705	71.8046	67.8437
ENSG00000056661	543	550	479	694	15	78	32	25	522.565	608.003	488.102	636.154	20.4168	52.1507	31.0506	27.8048
ENSG00000056972	89	64	98	109	11	20	23	14	85.6507	70.7494	99.8622	99.9147	14.9723	13.372	22.3177	15.5707
ENSG00000057019	7884	6004	8294	6244	447	826	954	773	7587.3	6637.18	8451.6	5723.55	608.421	552.263	925.697	859.725
ENSG00000057252	423	303	392	380	93	182	143	112	407.081	334.954	399.449	348.326	126.584	121.685	138.758	124.566
ENSG00000057294	299	294	333	351	40	119	67	69	287.748	325.005	339.328	321.744	54.4449	79.5633	65.0123	76.7413
ENSG00000057608	1508	1562	1371	1638	359	763	337	313	1451.25	1726.73	1397.05	1501.47	488.643	510.141	327.002	348.116
ENSG00000057663	654	511	560	441	47	107	80	61	629.388	564.89	570.641	404.242	63.9727	71.5401	77.6266	67.8437
ENSG00000057704	347	320	423	461	35	72	44	52	333.941	353.747	431.038	422.575	47.6393	48.1391	42.6946	57.834
ENSG00000057757	629	402	496	486	47	92	76	77	605.329	444.395	505.425	445.491	63.9727	61.5111	73.7453	85.6388
ENSG00000057935	310	300	273	388	60	126	58	53	298.334	331.638	278.187	355.66	81.6673	84.2435	56.2793	58.9462
ENSG00000058056	781	647	725	860	118	238	122	126	751.609	715.232	738.776	788.318	160.612	159.127	118.381	140.136
ENSG00000058063	815	757	999	957	68	120	124	95	784.329	836.833	1017.98	877.233	92.5563	80.2319	120.321	105.658
ENSG00000058085	1308	747	1912	1136	330	395	529	332	1258.78	825.778	1948.33	1041.31	449.17	264.097	513.306	369.248
ENSG00000058091	1098	1235	1250	1352	73	168	144	122	1056.68	1365.24	1273.75	1239.31	99.3619	112.325	139.728	135.687
ENSG00000058262	3445	2527	3501	3225	449	819	669	521	3315.35	2793.5	3567.52	2956.19	611.144	547.583	649.153	579.452
ENSG00000058272	768	735	923	929	244	565	357	357	739.098	812.513	940.538	851.567	332.114	377.758	346.409	397.053
ENSG00000058404	60	262	51	371	6	65	2	22	57.742	289.63	51.9691	340.077	8.16673	43.4589	1.94067	24.4682
ENSG00000058453	164	84	156	135	6	6	13	7	157.828	92.8586	158.964	123.748	8.16673	4.01159	12.6143	7.78535
ENSG00000058600	386	430	337	469	36	77	39	30	371.474	475.348	343.404	429.908	49.0004	51.4821	37.843	33.3658
ENSG00000058668	534	495	596	549	106	201	112	108	513.904	547.202	607.325	503.24	144.279	134.388	108.677	120.117
ENSG00000058673	1487	1530	1607	1668	37	88	64	60	1431.04	1691.35	1637.54	1528.97	50.3615	58.8367	62.1013	66.7315
ENSG00000058729	404	422	323	417	124	268	128	133	388.796	466.504	329.138	382.242	168.779	179.185	124.203	147.922
ENSG00000058799	271	168	231	215	41	52	46	22	260.802	185.717	235.389	197.079	55.806	34.7671	44.6353	24.4682
ENSG00000058804	1872	2234	2007	2328	220	562	284	305	1801.55	2469.6	2045.14	2133.96	299.447	375.753	275.574	339.219
ENSG00000058866	82	86	76	86	7	16	7	6	78.9141	95.0695	77.4441	78.8318	9.52785	10.6976	6.79233	6.67315
ENSG00000059122	398	309	347	456	17	39	17	20	383.022	341.587	353.594	417.992	23.1391	26.0754	16.4957	22.2438
ENSG00000059145	449	320	592	454	11	18	31	29	432.103	353.747	603.249	416.158	14.9723	12.0348	30.0803	32.2536
ENSG00000059377	384	618	417	689	81	296	74	169	369.549	683.174	424.924	631.571	110.251	197.905	71.8046	187.961
ENSG00000059378	322	145	253	166	32	30	61	21	309.882	160.292	257.807	152.164	43.5559	20.058	59.1903	23.356
ENSG00000059573	952	582	945	618	232	363	258	133	916.174	643.377	962.956	566.489	315.78	242.701	250.346	147.922
ENSG00000059588	306	238	281	273	21	48	32	38	294.484	263.099	286.339	250.245	28.5836	32.0928	31.0506	42.2633
ENSG00000059691	248	308	256	446	52	141	79	96	238.667	340.482	260.864	408.825	70.7783	94.2725	76.6563	106.77
ENSG00000059728	116	122	303	276	5	22	18	28	111.635	134.866	308.757	252.995	6.80561	14.7092	17.466	31.1414
ENSG00000059758	372	380	509	606	76	106	124	147	358.001	420.075	518.672	555.489	103.445	70.8715	120.321	163.492
ENSG00000059769	180	105	164	124	10	13	15	3	173.226	116.073	167.116	113.664	13.6112	8.69179	14.555	3.33658
ENSG00000060069	426	306	303	376	51	111	59	64	409.968	338.271	308.757	344.66	69.4172	74.2145	57.2496	71.1803
ENSG00000060138	735	504	749	654	74	130	37	34	707.34	557.152	763.232	599.488	100.723	86.9179	35.9023	37.8145
ENSG00000060140	77	30	100	46	11	5	14	6	74.1023	33.1638	101.9	42.1658	14.9723	3.343	13.5847	6.67315
ENSG00000060237	1539	1495	1563	1760	151	277	300	296	1481.08	1652.66	1592.7	1613.3	205.529	185.202	291.1	329.209
ENSG00000060339	1325	919	1230	1125	280	431	396	315	1275.14	1015.92	1253.37	1031.23	381.114	288.166	384.252	350.341
ENSG00000060491	1131	630	606	732	98	123	68	59	1088.44	696.439	617.515	670.987	133.39	82.2377	65.9826	65.6194
ENSG00000060642	167	107	240	225	14	25	22	33	160.715	118.284	244.56	206.246	19.0557	16.715	21.3473	36.7023
ENSG00000060656	241	219	277	311	13	34	22	9	231.93	242.096	282.263	285.078	17.6946	22.7324	21.3473	10.0097
ENSG00000060688	774	623	534	461	178	289	200	138	744.872	688.701	544.147	422.575	242.28	193.225	194.067	153.483
ENSG00000060749	1026	995	863	933	87	225	133	126	987.389	1099.93	879.398	855.233	118.418	150.435	129.054	140.136
ENSG00000060762	132	143	138	150	13	26	26	14	127.032	158.081	140.622	137.497	17.6946	17.3836	25.2286	15.5707
ENSG00000060971	562	512	465	689	52	122	78	63	540.85	565.995	473.836	631.571	70.7783	81.5691	75.6859	70.0681
ENSG00000061273	1008	789	765	1017	47	96	42	43	970.066	872.208	779.536	932.232	63.9727	64.1855	40.754	47.8243
ENSG00000061656	156	45	177	57	23	17	32	11	150.129	49.7457	180.363	52.249	31.3058	11.3662	31.0506	12.2341
ENSG00000061676	2230	2248	2480	2573	381	687	499	450	2146.08	2485.07	2527.12	2358.54	518.587	459.328	484.196	500.487
ENSG00000061794	1565	1793	1313	1766	276	621	289	310	1506.1	1982.09	1337.95	1618.8	375.67	415.2	280.426	344.78
ENSG00000061918	57	42	50	58	10	25	6	15	54.8549	46.4293	50.9501	53.1656	13.6112	16.715	5.822	16.6829
ENSG00000061936	657	687	633	839	82	212	93	85	632.275	759.451	645.028	769.068	111.612	141.743	90.2409	94.5364
ENSG00000061938	608	456	575	857	27	46	45	34	585.119	504.09	585.926	785.568	36.7503	30.7556	43.665	37.8145
ENSG00000061987	521	583	541	588	146	357	215	235	501.393	644.483	551.28	538.989	198.724	238.69	208.622	261.365
ENSG00000062038	138	89	125	161	14	13	14	13	132.807	98.3859	127.375	147.58	19.0557	8.69179	13.5847	14.4585
ENSG00000062194	663	675	604	789	25	100	54	67	638.049	746.185	615.477	723.236	34.028	66.8599	52.398	74.5169
ENSG00000062282	271	141	244	201	20	43	41	38	260.802	155.87	248.636	184.246	27.2224	28.7498	39.7836	42.2633
ENSG00000062370	67	60	72	60	17	27	20	13	64.4786	66.3276	73.3681	54.9989	23.1391	18.0522	19.4067	14.4585
ENSG00000062485	1873	2269	1686	2674	259	680	210	324	1802.51	2508.29	1718.04	2451.12	352.531	454.647	203.77	360.35
ENSG00000062582	90	52	85	80	57	150	70	66	86.613	57.4839	86.6151	73.3319	77.5839	100.29	67.9233	73.4047
ENSG00000062598	572	493	571	715	95	152	121	125	550.474	544.992	581.85	655.404	129.307	101.627	117.41	139.024
ENSG00000062650	876	842	678	805	166	355	184	157	843.034	930.797	690.883	737.902	225.946	237.353	178.541	174.614
ENSG00000062716	2621	2432	3494	3070	282	552	362	336	2522.36	2688.48	3560.39	2814.11	383.836	369.067	351.26	373.697
ENSG00000062725	1385	1043	1384	1365	154	281	245	221	1332.88	1152.99	1410.3	1251.23	209.613	187.876	237.732	245.795
ENSG00000062822	564	502	635	908	70	229	106	164	542.775	554.941	647.066	832.317	95.2785	153.109	102.855	182.4
ENSG00000063046	2128	2417	2851	3577	167	351	107	71	2047.92	2671.9	2905.17	3278.85	227.307	234.678	103.826	78.9657
ENSG00000063169	186	170	182	208	6	20	18	13	179	187.928	185.458	190.663	8.16673	13.372	17.466	14.4585
ENSG00000063176	176	126	158	179	4	22	21	8	169.377	139.288	161.002	164.08	5.44449	14.7092	20.377	8.89754
ENSG00000063177	2305	1932	2234	2617	235	682	209	194	2218.26	2135.75	2276.45	2398.87	319.864	455.985	202.8	215.765
ENSG00000063241	883	910	776	1207	62	181	104	136	849.77	1005.97	790.745	1106.39	84.3896	121.016	100.915	151.258
ENSG00000063244	3786	2788	3203	3263	367	698	596	446	3643.52	3082.02	3263.86	2991.02	499.532	466.682	578.318	496.038
ENSG00000063245	2686	2102	2529	3304	123	235	210	157	2584.92	2323.68	2577.05	3028.61	167.418	157.121	203.77	174.614
ENSG00000063322	496	431	505	561	48	72	54	59	477.334	476.453	514.596	514.24	65.3339	48.1391	52.398	65.6194
ENSG00000063438	73	151	54	188	2	21	6	15	70.2528	166.924	55.0261	172.33	2.72224	14.0406	5.822	16.6829
ENSG00000063587	372	295	298	247	8	27	28	11	358.001	326.111	303.662	226.412	10.889	18.0522	27.1693	12.2341
ENSG00000063601	751	768	666	775	103	213	136	157	722.738	848.993	678.655	710.403	140.196	142.412	131.965	174.614
ENSG00000063660	620	685	568	968	30	123	70	73	596.668	757.24	578.793	887.316	40.8337	82.2377	67.9233	81.19
ENSG00000063761	94	64	87	84	15	35	10	16	90.4625	70.7494	88.6531	76.9985	20.4168	23.401	9.70333	17.7951
ENSG00000063854	432	293	415	429	61	73	110	80	415.743	323.9	422.886	393.242	83.0284	48.8077	106.737	88.9754
ENSG00000063978	912	698	508	600	53	129	62	28	877.679	771.611	517.653	549.989	72.1395	86.2493	60.1606	31.1414
ENSG00000064012	325	300	327	289	91	151	109	102	312.769	331.638	333.214	264.911	123.862	100.958	105.766	113.444
ENSG00000064042	74	84	76	104	10	28	17	23	71.2152	92.8586	77.4441	95.3315	13.6112	18.7208	16.4957	25.5804
ENSG00000064102	874	780	794	950	232	417	180	136	841.109	862.258	809.087	870.816	315.78	278.806	174.66	151.258
ENSG00000064115	1300	1422	1354	1497	93	198	136	135	1251.08	1571.96	1379.73	1372.22	126.584	132.383	131.965	150.146
ENSG00000064199	137	106	133	159	31	40	28	18	131.844	117.179	135.527	145.747	42.1948	26.744	27.1693	20.0195
ENSG00000064225	197	247	238	303	10	34	36	45	189.586	273.048	242.522	277.745	13.6112	22.7324	34.932	50.0487
ENSG00000064309	156	162	187	179	17	37	39	24	150.129	179.084	190.553	164.08	23.1391	24.7382	37.843	26.6926
ENSG00000064313	1185	1261	1048	1091	182	507	296	299	1140.41	1393.98	1067.91	1000.06	247.724	338.98	287.218	332.546
ENSG00000064393	5865	5618	5359	4654	96	191	171	106	5644.28	6210.47	5460.83	4266.08	130.668	127.702	165.927	117.892
ENSG00000064419	1037	957	1008	1168	223	606	245	312	997.975	1057.92	1027.15	1070.65	303.53	405.171	237.732	347.004
ENSG00000064490	433	359	316	413	40	90	74	63	416.705	396.86	322.004	378.576	54.4449	60.1739	71.8046	70.0681
ENSG00000064545	433	393	460	565	52	186	80	95	416.705	434.446	468.741	517.906	70.7783	124.359	77.6266	105.658
ENSG00000064547	116	126	96	142	16	22	11	6	111.635	139.288	97.8241	130.164	21.778	14.7092	10.6737	6.67315
ENSG00000064601	3028	2817	3325	3974	364	910	612	562	2914.05	3114.08	3388.18	3642.76	495.448	608.425	593.844	625.052
ENSG00000064607	1442	1195	1285	1413	126	206	187	104	1387.73	1321.02	1309.42	1295.22	171.501	137.731	181.452	115.668
ENSG00000064651	1224	1307	1336	1729	420	886	524	604	1177.94	1444.84	1361.39	1584.89	571.671	592.379	508.454	671.764
ENSG00000064652	128	123	97	138	8	16	8	11	123.183	135.972	98.8432	126.498	10.889	10.6976	7.76266	12.2341
ENSG00000064666	647	481	635	557	69	179	58	50	622.652	531.726	647.066	510.573	93.9174	119.679	56.2793	55.6096
ENSG00000064687	139	101	152	178	18	33	21	14	133.769	111.651	154.888	163.163	24.5002	22.0638	20.377	15.5707
ENSG00000064703	285	235	242	259	113	200	86	109	274.275	259.783	246.598	237.412	153.807	133.72	83.4486	121.229
ENSG00000064726	1589	1344	1421	1490	93	229	196	181	1529.2	1485.74	1448	1365.81	126.584	153.109	190.185	201.307
ENSG00000064763	277	371	282	444	40	116	53	64	266.576	410.125	287.358	406.992	54.4449	77.5575	51.4276	71.1803
ENSG00000064932	809	567	758	792	24	59	64	39	778.555	626.796	772.403	725.986	32.6669	39.4473	62.1013	43.3755
ENSG00000064933	225	222	185	168	63	103	45	41	216.533	245.412	188.515	153.997	85.7507	68.8657	43.665	45.5999
ENSG00000064961	950	663	871	1096	74	101	118	87	914.249	732.92	887.55	1004.65	100.723	67.5285	114.499	96.7607
ENSG00000064995	506	399	403	352	36	63	52	32	486.958	441.078	410.658	322.66	49.0004	42.1217	50.4573	35.5902
ENSG00000064999	415	403	497	530	59	132	82	58	399.382	445.5	506.444	485.824	80.3062	88.2551	79.5673	64.5072
ENSG00000065000	1833	1494	1704	2229	196	435	281	245	1764.02	1651.56	1736.38	2043.21	266.78	290.841	272.663	272.487
ENSG00000065029	245	169	271	266	5	18	24	10	235.78	186.823	276.149	243.829	6.80561	12.0348	23.288	11.1219
ENSG00000065054	3017	1543	2732	2131	153	317	331	224	2903.46	1705.72	2783.91	1953.38	208.252	211.946	321.18	249.131
ENSG00000065057	381	289	270	376	60	114	74	56	366.662	319.478	275.13	344.66	81.6673	76.2203	71.8046	62.2828
ENSG00000065060	591	586	629	701	59	133	63	71	568.759	647.799	640.952	642.571	80.3062	88.9237	61.131	78.9657
ENSG00000065135	1074	995	1056	1096	256	398	259	243	1033.58	1099.93	1076.07	1004.65	348.447	266.102	251.316	270.263
ENSG00000065150	5809	5595	6691	6918	1358	2694	1169	752	5590.39	6185.05	6818.14	6341.38	1848.4	1801.21	1134.32	836.369
ENSG00000065154	659	739	708	812	156	325	229	215	634.2	816.935	721.453	744.319	212.335	217.295	222.206	239.121
ENSG00000065183	873	691	632	430	270	382	261	113	840.147	763.872	644.009	394.159	367.503	255.405	253.257	125.678
ENSG00000065243	907	684	981	860	173	278	303	204	872.867	756.134	999.641	788.318	235.474	185.871	294.011	226.887
ENSG00000065268	270	253	223	365	26	100	40	46	259.839	279.681	227.237	334.577	35.3892	66.8599	38.8133	51.1609
ENSG00000065308	728	453	803	627	25	57	53	26	700.603	500.773	818.258	574.739	34.028	38.1101	51.4276	28.917
ENSG00000065325	18	11	7	10	1	4	1	1	17.3226	12.1601	7.13301	9.16649	1.36112	2.6744	0.970333	1.11219
ENSG00000065328	333	217	217	182	79	130	74	42	320.468	239.885	221.123	166.83	107.529	86.9179	71.8046	46.7121
ENSG00000065357	114	189	126	232	20	89	40	71	109.71	208.932	128.394	212.662	27.2224	59.5053	38.8133	78.9657
ENSG00000065361	45	68	31	68	2	12	3	9	43.3065	75.1712	31.589	62.3321	2.72224	8.02319	2.911	10.0097
ENSG00000065413	12	9	13	11	4	1	2	2	11.5484	9.94914	13.247	10.0831	5.44449	0.668599	1.94067	2.22438
ENSG00000065427	1771	1849	1662	2156	394	836	403	330	1704.35	2043.99	1693.58	1976.29	536.282	558.949	391.044	367.023
ENSG00000065457	257	191	249	181	20	23	26	14	247.328	211.143	253.731	165.913	27.2224	15.3778	25.2286	15.5707
ENSG00000065485	314	300	299	341	51	109	72	56	302.183	331.638	304.681	312.577	69.4172	72.8773	69.864	62.2828
ENSG00000065491	157	148	177	172	13	27	21	16	151.092	163.608	180.363	157.664	17.6946	18.0522	20.377	17.7951
ENSG00000065518	1252	865	1152	928	162	287	218	138	1204.88	956.222	1173.89	850.65	220.502	191.888	211.533	153.483
ENSG00000065526	1392	1111	1258	1186	139	243	178	161	1339.62	1228.17	1281.9	1087.15	189.196	162.47	172.719	179.063
ENSG00000065534	164	115	173	162	26	30	27	18	157.828	127.128	176.287	148.497	35.3892	20.058	26.199	20.0195
ENSG00000065548	1049	929	890	991	244	416	277	181	1009.52	1026.97	906.911	908.399	332.114	278.137	268.782	201.307
ENSG00000065559	436	401	395	418	38	32	31	27	419.592	443.289	402.506	383.159	51.7226	21.3952	30.0803	30.0292
ENSG00000065600	288	341	235	393	35	124	50	44	277.162	376.962	239.465	360.243	47.6393	82.9063	48.5166	48.9365
ENSG00000065613	663	516	731	840	182	252	214	219	638.049	570.417	744.89	769.985	247.724	168.487	207.651	243.57
ENSG00000065615	243	238	245	219	23	35	44	25	233.855	263.099	249.655	200.746	31.3058	23.401	42.6946	27.8048
ENSG00000065621	94	136	122	155	7	53	30	13	90.4625	150.342	124.318	142.081	9.52785	35.4357	29.11	14.4585
ENSG00000065665	138	88	116	117	24	36	33	23	132.807	97.2804	118.204	107.248	32.6669	24.0696	32.021	25.5804
ENSG00000065717	75	117	84	202	3	5	7	8	72.1775	129.339	85.5961	185.163	4.08337	3.343	6.79233	8.89754
ENSG00000065802	845	774	666	780	23	54	27	27	813.2	855.626	678.655	714.986	31.3058	36.1043	26.199	30.0292
ENSG00000065809	1125	847	1240	1312	60	75	136	86	1082.66	936.324	1263.56	1202.64	81.6673	50.1449	131.965	95.6485
ENSG00000065833	1036	826	1111	1000	259	413	315	241	997.012	913.11	1132.11	916.649	352.531	276.131	305.655	268.038
ENSG00000065882	776	750	683	977	28	58	52	35	746.797	829.095	695.978	895.566	38.1114	38.7787	50.4573	38.9267
ENSG00000065883	773	609	593	514	76	183	136	114	743.91	673.225	604.268	471.157	103.445	122.354	131.965	126.79
ENSG00000065911	1489	1982	1307	2100	144	349	145	96	1432.96	2191.02	1331.84	1924.96	196.002	233.341	140.698	106.77
ENSG00000065923	390	423	502	535	90	209	81	94	375.323	467.609	511.539	490.407	122.501	139.737	78.5969	104.546
ENSG00000065970	226	220	230	223	16	25	14	20	217.495	243.201	234.37	204.413	21.778	16.715	13.5847	22.2438
ENSG00000065978	4358	3804	4494	4515	267	428	151	81	4194	4205.17	4579.39	4138.67	363.42	286.16	146.52	90.0876
ENSG00000065989	57	122	41	131	3	9	2	4	54.8549	134.866	41.7791	120.081	4.08337	6.01739	1.94067	4.44877
ENSG00000066027	649	1005	547	1043	37	126	78	117	624.576	1110.99	557.394	956.065	50.3615	84.2435	75.6859	130.127
ENSG00000066044	2018	1679	1606	1498	383	771	512	410	1942.06	1856.07	1636.52	1373.14	521.31	515.49	496.81	455.999
ENSG00000066084	981	1118	1305	1617	194	571	287	328	944.082	1235.9	1329.8	1482.22	264.058	381.77	278.485	364.799
ENSG00000066117	1168	1297	1024	1570	113	241	138	145	1124.04	1433.78	1043.46	1439.14	153.807	161.132	133.906	161.268
ENSG00000066135	442	435	533	624	124	261	151	171	425.366	480.875	543.128	571.989	168.779	174.504	146.52	190.185
ENSG00000066136	477	367	501	490	80	147	108	90	459.049	405.704	510.52	449.158	108.89	98.2841	104.796	100.097
ENSG00000066248	817	727	764	1042	93	218	122	109	786.254	803.669	778.517	955.148	126.584	145.755	118.381	121.229
ENSG00000066279	468	367	684	730	128	369	201	315	450.388	405.704	696.997	669.154	174.224	246.713	195.037	350.341
ENSG00000066322	1095	887	946	1188	138	267	161	178	1053.79	980.543	963.975	1088.98	187.835	178.516	156.224	197.97
ENSG00000066379	274	199	189	185	39	75	36	25	263.689	219.986	192.591	169.58	53.0838	50.1449	34.932	27.8048
ENSG00000066422	680	658	614	714	172	438	150	139	654.41	727.392	625.667	654.487	234.113	292.846	145.55	154.595
ENSG00000066427	333	233	452	475	58	72	95	78	320.468	257.572	460.589	435.408	78.9451	48.1391	92.1816	86.751
ENSG00000066455	813	579	735	562	124	188	229	140	782.405	640.061	748.966	515.157	168.779	125.697	222.206	155.707
ENSG00000066557	292	300	332	319	73	152	98	88	281.011	331.638	338.309	292.411	99.3619	101.627	95.0926	97.8729
ENSG00000066583	470	572	321	387	68	132	59	58	452.313	632.323	327.099	354.743	92.5563	88.2551	57.2496	64.5072
ENSG00000066629	545	338	494	307	78	110	142	73	524.49	373.645	503.387	281.411	106.168	73.5459	137.787	81.19
ENSG00000066651	155	143	124	127	27	62	40	26	149.167	158.081	126.356	116.414	36.7503	41.4531	38.8133	28.917
ENSG00000066654	617	571	619	667	75	150	117	104	593.781	631.217	630.762	611.405	102.084	100.29	113.529	115.668
ENSG00000066697	848	691	769	645	28	31	63	19	816.087	763.872	783.612	591.238	38.1114	20.7266	61.131	21.1317
ENSG00000066735	65	91	54	136	2	9	5	5	62.5539	100.597	55.0261	124.664	2.72224	6.01739	4.85166	5.56096
ENSG00000066739	449	468	477	511	73	211	130	146	432.103	517.355	486.064	468.407	99.3619	141.074	126.143	162.38
ENSG00000066777	1339	1450	1615	1699	241	528	350	290	1288.61	1602.92	1645.69	1557.39	328.03	353.02	339.616	322.536
ENSG00000066827	190	165	201	199	44	70	53	49	182.85	182.401	204.819	182.413	59.8894	46.8019	51.4276	54.4974
ENSG00000066855	587	795	579	819	62	156	90	103	564.91	878.84	590.002	750.735	84.3896	104.301	87.3299	114.556
ENSG00000066926	527	562	553	663	49	141	83	103	507.168	621.268	563.508	607.738	66.695	94.2725	80.5376	114.556
ENSG00000066933	353	314	403	379	59	93	76	63	339.716	347.114	410.658	347.41	80.3062	62.1797	73.7453	70.0681
ENSG00000067048	5	6	4	5	2	6	4	3	4.81184	6.63276	4.07601	4.58324	2.72224	4.01159	3.88133	3.33658
ENSG00000067057	1773	897	1780	1166	380	517	432	226	1706.28	991.597	1813.82	1068.81	517.226	345.666	419.184	251.355
ENSG00000067064	453	612	369	512	58	183	96	101	435.952	676.541	376.012	469.324	78.9451	122.354	93.1519	112.331
ENSG00000067066	793	392	856	482	188	162	253	97	763.157	433.34	872.265	441.825	255.891	108.313	245.494	107.883
ENSG00000067082	855	1056	2805	3499	58	151	267	372	822.824	1167.37	2858.3	3207.35	78.9451	100.958	259.079	413.736
ENSG00000067113	123	159	117	194	27	59	35	39	118.371	175.768	119.223	177.83	36.7503	39.4473	33.9616	43.3755
ENSG00000067141	43	72	70	108	14	62	19	18	41.3818	79.5931	71.3301	98.9981	19.0557	41.4531	18.4363	20.0195
ENSG00000067167	6125	6078	6342	6338	592	1098	806	771	5894.5	6718.98	6462.51	5809.72	805.784	734.122	782.088	857.5
ENSG00000067177	752	888	791	870	127	288	222	243	723.7	981.648	806.03	797.484	172.862	192.557	215.414	270.263
ENSG00000067182	921	847	784	1012	90	195	157	134	886.34	936.324	798.897	927.648	122.501	130.377	152.342	149.034
ENSG00000067208	523	372	519	436	50	107	79	49	503.318	411.231	528.862	399.659	68.0561	71.5401	76.6563	54.4974
ENSG00000067221	82	49	56	87	4	11	6	8	78.9141	54.1675	57.0641	79.7484	5.44449	7.35459	5.822	8.89754
ENSG00000067225	19118	12486	19592	15387	3101	5716	4189	3409	18398.5	13802.8	19964.3	14104.5	4220.84	3821.71	4064.72	3791.46
ENSG00000067248	342	408	329	473	98	300	109	136	329.13	451.027	335.252	433.575	133.39	200.58	105.766	151.258
ENSG00000067334	966	616	612	472	329	472	274	177	929.647	680.963	623.629	432.658	447.809	315.579	265.871	196.858
ENSG00000067365	171	119	143	195	15	17	18	8	164.565	131.55	145.717	178.746	20.4168	11.3662	17.466	8.89754
ENSG00000067369	926	836	905	877	421	711	421	304	891.152	924.164	922.196	803.901	573.032	475.374	408.51	338.106
ENSG00000067533	1160	992	808	732	267	385	294	181	1116.35	1096.62	823.353	670.987	363.42	257.411	285.278	201.307
ENSG00000067560	4452	3973	4038	4379	555	1115	745	711	4284.46	4391.99	4114.73	4014	755.423	745.488	722.898	790.769
ENSG00000067596	498	452	495	617	161	283	205	211	479.259	499.668	504.406	565.572	219.141	189.214	198.918	234.673
ENSG00000067606	324	323	325	390	30	69	51	31	311.807	357.063	331.176	357.493	40.8337	46.1333	49.487	34.478
ENSG00000067704	2132	2159	2819	2826	381	888	758	677	2051.77	2386.69	2872.57	2590.45	518.587	593.716	735.512	752.954
ENSG00000067715	113	141	151	203	16	41	34	23	108.747	155.87	153.869	186.08	21.778	27.4126	32.9913	25.5804
ENSG00000067798	99	97	137	102	21	38	30	30	95.2744	107.23	139.603	93.4982	28.5836	25.4068	29.11	33.3658
ENSG00000067829	609	493	573	660	165	329	164	159	586.082	544.992	583.888	604.988	224.585	219.969	159.135	176.839
ENSG00000067836	168	147	120	219	6	16	24	7	161.678	162.503	122.28	200.746	8.16673	10.6976	23.288	7.78535
ENSG00000067900	938	656	943	949	225	446	374	312	902.7	725.181	960.918	869.9	306.252	298.195	362.904	347.004
ENSG00000067955	887	783	593	657	63	132	89	77	853.62	865.575	604.268	602.238	85.7507	88.2551	86.3596	85.6388
ENSG00000067992	143	88	135	95	70	69	65	44	137.619	97.2804	137.565	87.0816	95.2785	46.1333	63.0716	48.9365
ENSG00000068001	483	393	325	466	37	91	47	54	464.823	434.446	331.176	427.158	50.3615	60.8425	45.6056	60.0584
ENSG00000068024	260	260	292	274	12	40	19	18	250.215	287.419	297.548	251.162	16.3335	26.744	18.4363	20.0195
ENSG00000068028	415	489	431	1117	40	127	88	190	399.382	540.57	439.19	1023.9	54.4449	84.9121	85.3893	211.317
ENSG00000068079	286	77	213	111	45	12	70	21	275.237	85.1204	217.047	101.748	61.2505	8.02319	67.9233	23.356
ENSG00000068097	532	380	645	638	118	244	188	154	511.979	420.075	657.256	584.822	160.612	163.138	182.423	171.278
ENSG00000068120	808	710	647	812	67	136	98	54	777.593	784.876	659.294	744.319	91.1952	90.9295	95.0926	60.0584
ENSG00000068137	183	133	86	160	5	13	6	12	176.113	147.026	87.6341	146.664	6.80561	8.69179	5.822	13.3463
ENSG00000068305	654	811	619	863	45	103	63	74	629.388	896.528	630.762	791.068	61.2505	68.8657	61.131	82.3022
ENSG00000068308	836	624	761	900	90	137	127	105	804.539	689.807	775.46	824.984	122.501	91.5981	123.232	116.78
ENSG00000068323	872	788	844	1114	46	109	73	74	839.184	871.102	860.037	1021.15	62.6116	72.8773	70.8343	82.3022
ENSG00000068354	260	323	267	497	18	56	35	48	250.215	357.063	272.073	455.574	24.5002	37.4415	33.9616	53.3852
ENSG00000068366	1101	1193	1244	1378	349	806	383	354	1059.57	1318.81	1267.64	1263.14	475.032	538.891	371.637	393.716
ENSG00000068383	369	330	426	556	11	23	26	23	355.113	364.802	434.095	509.657	14.9723	15.3778	25.2286	25.5804
ENSG00000068394	328	298	290	399	67	143	123	94	315.656	329.427	295.51	365.743	91.1952	95.6097	119.351	104.546
ENSG00000068400	485	381	484	540	52	110	111	85	466.748	421.18	493.197	494.99	70.7783	73.5459	107.707	94.5364
ENSG00000068438	1161	914	899	939	84	194	144	121	1117.31	1010.39	916.082	860.733	114.334	129.708	139.728	134.575
ENSG00000068489	2417	2110	2673	3271	252	517	302	336	2326.04	2332.52	2723.79	2998.36	343.003	345.666	293.04	373.697
ENSG00000068650	486	401	525	516	38	81	59	56	467.71	443.289	534.976	472.991	51.7226	54.1565	57.2496	62.2828
ENSG00000068654	1166	1170	1158	1281	270	555	274	323	1122.12	1293.39	1180	1174.23	367.503	371.072	265.871	359.238
ENSG00000068697	2903	2376	2883	2541	367	698	650	651	2793.75	2626.57	2937.78	2329.2	499.532	466.682	630.716	724.037
ENSG00000068724	156	99	132	141	8	17	11	6	150.129	109.44	134.508	129.247	10.889	11.3662	10.6737	6.67315
ENSG00000068745	818	657	657	825	103	200	114	94	787.216	726.287	669.484	756.235	140.196	133.72	110.618	104.546
ENSG00000068784	249	281	258	370	76	188	86	87	239.629	310.634	262.902	339.16	103.445	125.697	83.4486	96.7607
ENSG00000068793	1624	1713	1844	2409	444	971	522	538	1562.88	1893.65	1879.04	2208.21	604.338	649.21	506.514	598.36
ENSG00000068796	278	373	312	577	85	243	94	135	267.538	412.336	317.928	528.906	115.695	162.47	91.2113	150.146
ENSG00000068878	1043	1410	1020	1367	240	561	238	329	1003.75	1558.7	1039.38	1253.06	326.669	375.084	230.939	365.911
ENSG00000068885	225	220	224	253	6	19	23	19	216.533	243.201	228.256	231.912	8.16673	12.7034	22.3177	21.1317
ENSG00000068903	309	326	286	399	19	85	44	43	297.371	360.38	291.434	365.743	25.8613	56.8309	42.6946	47.8243
ENSG00000068912	766	773	920	963	74	126	138	109	737.173	854.52	937.481	882.733	100.723	84.2435	133.906	121.229
ENSG00000068971	350	262	256	272	13	27	18	18	336.829	289.63	260.864	249.328	17.6946	18.0522	17.466	20.0195
ENSG00000069011	409	396	238	408	6	22	18	12	393.608	437.762	242.522	373.993	8.16673	14.7092	17.466	13.3463
ENSG00000069020	175	182	379	353	33	73	75	74	168.414	201.194	386.202	323.577	44.917	48.8077	72.775	82.3022
ENSG00000069122	25	1	37	11	1	4	4	1	24.0592	1.10546	37.7031	10.0831	1.36112	2.6744	3.88133	1.11219
ENSG00000069248	752	737	793	797	280	534	271	254	723.7	814.724	808.068	730.569	381.114	357.032	262.96	282.497
ENSG00000069275	7243	6466	7314	6738	692	968	1020	690	6970.43	7147.9	7452.98	6176.38	941.896	647.204	989.739	767.413
ENSG00000069329	1565	1388	1589	1645	333	630	509	474	1506.1	1534.38	1619.19	1507.89	453.254	421.217	493.899	527.179
ENSG00000069345	977	887	808	1005	304	612	286	225	940.233	980.543	823.353	921.232	413.781	409.183	277.515	250.243
ENSG00000069399	157	106	158	147	4	12	9	8	151.092	117.179	161.002	134.747	5.44449	8.02319	8.73299	8.89754
ENSG00000069424	251	115	201	164	26	33	23	15	241.554	127.128	204.819	150.33	35.3892	22.0638	22.3177	16.6829
ENSG00000069509	376	395	362	392	46	101	71	79	361.85	436.656	368.879	359.326	62.6116	67.5285	68.8936	87.8632
ENSG00000069702	122	104	109	74	22	37	27	18	117.409	114.968	111.071	67.832	29.9447	24.7382	26.199	20.0195
ENSG00000069712	18	14	51	27	13	15	6	8	17.3226	15.4764	51.9691	24.7495	17.6946	10.029	5.822	8.89754
ENSG00000069812	111	161	142	227	3	6	2	12	106.823	177.979	144.698	208.079	4.08337	4.01159	1.94067	13.3463
ENSG00000069849	781	677	680	746	143	280	161	152	751.609	748.396	692.921	683.82	194.64	187.208	156.224	169.053
ENSG00000069869	195	224	233	255	34	68	49	43	187.662	247.623	237.427	233.745	46.2781	45.4647	47.5463	47.8243
ENSG00000069943	118	149	106	161	11	34	18	16	113.559	164.713	108.014	147.58	14.9723	22.7324	17.466	17.7951
ENSG00000069956	717	592	711	670	32	50	44	24	690.017	654.432	724.51	614.155	43.5559	33.43	42.6946	26.6926
ENSG00000069966	319	316	310	345	42	73	49	58	306.995	349.325	315.89	316.244	57.1671	48.8077	47.5463	64.5072
ENSG00000069974	216	179	157	157	26	28	30	16	207.871	197.877	159.983	143.914	35.3892	18.7208	29.11	17.7951
ENSG00000069998	699	425	583	523	45	80	72	73	672.695	469.82	594.078	479.407	61.2505	53.4879	69.864	81.19
ENSG00000070010	873	672	785	740	200	390	210	163	840.147	742.869	799.916	678.32	272.224	260.754	203.77	181.287
ENSG00000070018	300	308	351	358	33	87	66	74	288.71	340.482	357.67	328.16	44.917	58.1681	64.042	82.3022
ENSG00000070047	1047	731	694	972	120	212	121	105	1007.6	808.091	707.187	890.982	163.335	141.743	117.41	116.78
ENSG00000070061	650	580	608	615	124	297	161	136	625.539	641.166	619.553	563.739	168.779	198.574	156.224	151.258
ENSG00000070081	692	489	730	584	220	264	238	161	665.958	540.57	743.871	535.323	299.447	176.51	230.939	179.063
ENSG00000070087	4459	2740	4149	2537	287	293	382	172	4291.2	3028.96	4227.84	2325.54	390.642	195.9	370.667	191.297
ENSG00000070159	218	258	142	184	19	71	21	29	209.796	285.209	144.698	168.663	25.8613	47.4705	20.377	32.2536
ENSG00000070182	96	110	122	174	4	22	11	9	92.3872	121.601	124.318	159.497	5.44449	14.7092	10.6737	10.0097
ENSG00000070214	595	423	621	498	45	86	89	50	572.608	467.609	632.8	456.491	61.2505	57.4995	86.3596	55.6096
ENSG00000070269	686	553	937	741	57	139	142	101	660.184	611.319	954.804	679.237	77.5839	92.9353	137.787	112.331
ENSG00000070366	406	329	434	416	56	129	97	60	390.721	363.696	442.247	381.326	76.2228	86.2493	94.1223	66.7315
ENSG00000070367	3639	3137	3552	3199	246	450	391	355	3502.05	3467.83	3619.49	2932.36	334.836	300.87	379.4	394.828
ENSG00000070371	156	142	139	178	38	67	35	30	150.129	156.975	141.641	163.163	51.7226	44.7961	33.9616	33.3658
ENSG00000070404	325	200	208	228	4	10	9	7	312.769	221.092	211.952	208.996	5.44449	6.68599	8.73299	7.78535
ENSG00000070413	705	559	698	703	29	69	63	48	678.469	617.952	711.263	644.404	39.4725	46.1333	61.131	53.3852
ENSG00000070423	587	390	417	509	31	79	46	42	564.91	431.129	424.924	466.574	42.1948	52.8193	44.6353	46.7121
ENSG00000070444	391	154	488	598	13	14	28	35	376.286	170.241	497.273	548.156	17.6946	9.36039	27.1693	38.9267
ENSG00000070476	165	108	188	166	32	36	24	33	158.791	119.39	191.572	152.164	43.5559	24.0696	23.288	36.7023
ENSG00000070495	832	604	329	331	134	328	92	74	800.689	667.698	335.252	303.411	182.39	219.3	89.2706	82.3022
ENSG00000070501	256	293	223	256	37	84	31	46	246.366	323.9	227.237	234.662	50.3615	56.1623	30.0803	51.1609
ENSG00000070540	145	191	217	308	10	30	17	22	139.543	211.143	221.123	282.328	13.6112	20.058	16.4957	24.4682
ENSG00000070610	820	871	734	1131	61	142	88	86	789.141	962.855	747.947	1036.73	83.0284	94.9411	85.3893	95.6485
ENSG00000070614	1456	1491	1134	1557	17	61	31	25	1401.21	1648.24	1155.55	1427.22	23.1391	40.7845	30.0803	27.8048
ENSG00000070669	472	589	389	534	161	357	154	187	454.237	651.116	396.392	489.49	219.141	238.69	149.431	207.98
ENSG00000070718	357	348	328	382	35	83	67	46	343.565	384.7	334.233	350.16	47.6393	55.4937	65.0123	51.1609
ENSG00000070731	56	70	63	131	1	9	5	4	53.8926	77.3822	64.1971	120.081	1.36112	6.01739	4.85166	4.44877
ENSG00000070756	11360	11917	12173	13554	578	1063	379	126	10932.5	13173.8	12404.3	12424.3	786.728	710.721	367.756	140.136
ENSG00000070759	53	50	83	150	3	6	7	6	51.0055	55.273	84.5771	137.497	4.08337	4.01159	6.79233	6.67315
ENSG00000070761	369	289	252	280	52	133	79	83	355.113	319.478	256.788	256.662	70.7783	88.9237	76.6563	92.312
ENSG00000070770	923	918	784	1142	98	175	96	67	888.265	1014.81	798.897	1046.81	133.39	117.005	93.1519	74.5169
ENSG00000070778	510	315	651	581	22	30	50	42	490.807	348.22	663.37	532.573	29.9447	20.058	48.5166	46.7121
ENSG00000070785	449	411	378	405	133	253	154	132	432.103	454.344	385.183	371.243	181.029	169.156	149.431	146.809
ENSG00000070814	1377	1433	1236	1704	295	728	343	339	1325.18	1584.12	1259.49	1561.97	401.531	486.74	332.824	377.033
ENSG00000070831	3304	3333	3029	3095	167	360	248	229	3179.66	3684.5	3086.56	2837.03	227.307	240.696	240.643	254.692
ENSG00000070882	506	489	450	405	49	119	85	74	486.958	540.57	458.551	371.243	66.695	79.5633	82.4783	82.3022
ENSG00000070950	952	1182	716	940	126	327	127	126	916.174	1306.65	729.605	861.65	171.501	218.632	123.232	140.136
ENSG00000070961	2185	1494	2778	1916	413	715	853	628	2102.77	1651.56	2830.79	1756.3	562.143	478.048	827.694	698.457
ENSG00000071051	491	514	469	665	20	27	28	16	472.522	568.206	477.912	609.571	27.2224	18.0522	27.1693	17.7951
ENSG00000071054	4744	4119	4791	5525	371	626	700	431	4565.47	4553.39	4882.04	5064.48	504.976	418.543	679.233	479.355
ENSG00000071082	1686	1859	1683	2094	177	370	137	82	1622.55	2055.05	1714.98	1919.46	240.919	247.382	132.936	91.1998
ENSG00000071127	2130	1706	2173	2195	388	677	473	330	2049.84	1885.91	2214.29	2012.04	528.115	452.642	458.967	367.023
ENSG00000071189	1007	1013	1104	1075	77	156	129	117	969.104	1119.83	1124.98	985.397	104.806	104.301	125.173	130.127
ENSG00000071205	66	56	65	72	6	18	14	22	63.5162	61.9057	66.2351	65.9987	8.16673	12.0348	13.5847	24.4682
ENSG00000071242	62	73	78	88	1	5	5	3	59.6668	80.6985	79.4821	80.6651	1.36112	3.343	4.85166	3.33658
ENSG00000071243	231	146	292	334	48	49	72	40	222.307	161.397	297.548	306.161	65.3339	32.7614	69.864	44.4877
ENSG00000071246	238	182	215	227	2	4	7	2	229.043	201.194	219.085	208.079	2.72224	2.6744	6.79233	2.22438
ENSG00000071282	8	14	16	23	1	7	1	3	7.69894	15.4764	16.304	21.0829	1.36112	4.68019	0.970333	3.33658
ENSG00000071462	1677	1118	1354	1201	225	422	311	285	1613.89	1235.9	1379.73	1100.9	306.252	282.149	301.773	316.975
ENSG00000071537	1577	1494	1877	1639	292	519	542	447	1517.65	1651.56	1912.67	1502.39	397.448	347.003	525.92	497.15
ENSG00000071539	953	1179	793	994	143	362	144	157	917.136	1303.34	808.068	911.149	194.64	242.033	139.728	174.614
ENSG00000071553	1461	1073	1442	1665	205	498	304	339	1406.02	1186.16	1469.4	1526.22	279.03	332.962	294.981	377.033
ENSG00000071564	1489	1053	1201	1293	28	61	81	39	1432.96	1164.05	1223.82	1185.23	38.1114	40.7845	78.5969	43.3755
ENSG00000071575	498	379	459	338	17	45	30	14	479.259	418.969	467.722	309.827	23.1391	30.087	29.11	15.5707
ENSG00000071626	1580	1467	1554	1869	92	226	157	154	1520.54	1621.71	1583.53	1713.22	125.223	151.103	152.342	171.278
ENSG00000071655	715	635	619	892	46	97	65	72	688.093	701.967	630.762	817.651	62.6116	64.8541	63.0716	80.0779
ENSG00000071794	1594	1785	1643	2112	502	1217	716	1000	1534.01	1973.25	1674.22	1935.96	683.283	813.685	694.758	1112.19
ENSG00000071859	904	712	760	1055	191	376	181	138	869.98	787.087	774.441	967.064	259.974	251.393	175.63	153.483
ENSG00000071889	607	405	571	583	39	58	61	30	584.157	447.711	581.85	534.406	53.0838	38.7787	59.1903	33.3658
ENSG00000071894	2138	1962	2261	3191	292	824	331	409	2057.54	2168.91	2303.96	2925.03	397.448	550.926	321.18	454.887
ENSG00000071967	70	77	71	98	1	11	4	6	67.3657	85.1204	72.3491	89.8316	1.36112	7.35459	3.88133	6.67315
ENSG00000071994	887	652	763	640	38	67	49	18	853.62	720.76	777.498	586.655	51.7226	44.7961	47.5463	20.0195
ENSG00000072042	3533	3385	2921	3553	296	571	353	343	3400.04	3741.98	2976.5	3256.85	402.892	381.77	342.527	381.482
ENSG00000072062	1762	1419	1659	1767	240	484	372	330	1695.69	1568.65	1690.52	1619.72	326.669	323.602	360.964	367.023
ENSG00000072071	661	734	580	1018	18	34	40	24	636.125	811.407	591.021	933.148	24.5002	22.7324	38.8133	26.6926
ENSG00000072110	12680	10655	11525	11706	2278	4791	3248	2681	12202.8	11778.7	11744	10730.3	3100.64	3203.26	3151.64	2981.79
ENSG00000072121	881	917	1277	1505	119	256	194	248	847.845	1013.71	1301.26	1379.56	161.974	171.161	188.245	275.824
ENSG00000072133	227	234	310	297	63	110	84	88	218.457	258.678	315.89	272.245	85.7507	73.5459	81.5079	97.8729
ENSG00000072134	426	414	334	378	30	49	36	31	409.968	457.66	340.347	346.493	40.8337	32.7614	34.932	34.478
ENSG00000072135	121	121	93	137	1	23	8	7	116.446	133.761	94.7671	125.581	1.36112	15.3778	7.76266	7.78535
ENSG00000072163	83	59	85	92	14	10	16	9	79.8765	65.2221	86.6151	84.3317	19.0557	6.68599	15.5253	10.0097
ENSG00000072195	384	203	311	320	8	22	19	7	369.549	224.408	316.909	293.328	10.889	14.7092	18.4363	7.78535
ENSG00000072210	1203	1234	1091	1273	191	429	311	241	1157.73	1364.14	1111.73	1166.89	259.974	286.829	301.773	268.038
ENSG00000072274	8640	6582	9277	5681	1736	2960	2085	1475	8314.85	7276.13	9453.28	5207.48	2362.91	1979.05	2023.14	1640.48
ENSG00000072310	752	613	623	934	65	196	106	147	723.7	677.647	634.838	856.15	88.4729	131.045	102.855	163.492
ENSG00000072364	1327	1453	1399	1560	165	391	254	317	1277.06	1606.23	1425.58	1429.97	224.585	261.422	246.465	352.565
ENSG00000072401	529	584	527	693	49	110	77	89	509.092	645.588	537.014	635.238	66.695	73.5459	74.7156	98.9851
ENSG00000072415	2207	1736	2105	1775	372	618	448	325	2123.94	1919.08	2145	1627.05	506.337	413.194	434.709	361.463
ENSG00000072422	163	93	107	56	11	14	21	3	156.866	102.808	109.033	51.3323	14.9723	9.36039	20.377	3.33658
ENSG00000072501	2101	1901	2215	2380	483	914	633	509	2021.93	2101.48	2257.09	2181.62	657.422	611.1	614.221	566.106
ENSG00000072506	829	811	680	987	165	365	180	203	797.802	896.528	692.921	904.732	224.585	244.039	174.66	225.775
ENSG00000072518	679	537	463	677	75	125	90	88	653.447	593.632	471.798	620.571	102.084	83.5749	87.3299	97.8729
ENSG00000072571	810	1242	1262	2593	245	670	401	747	779.517	1372.98	1285.98	2376.87	333.475	447.961	389.103	830.808
ENSG00000072609	419	351	347	466	28	55	26	22	403.232	388.016	353.594	427.158	38.1114	36.7729	25.2286	24.4682
ENSG00000072657	287	369	344	439	46	158	78	129	276.199	407.915	350.537	402.409	62.6116	105.639	75.6859	143.473
ENSG00000072682	968	509	904	527	236	301	323	169	931.571	562.679	921.177	483.074	321.225	201.248	313.417	187.961
ENSG00000072736	253	256	212	220	20	67	37	36	243.479	282.998	216.028	201.663	27.2224	44.7961	35.9023	40.0389
ENSG00000072756	301	299	216	264	68	134	70	77	289.673	330.532	220.104	241.995	92.5563	89.5923	67.9233	85.6388
ENSG00000072778	1514	1622	1727	2216	236	580	336	377	1457.02	1793.06	1759.82	2031.29	321.225	387.787	326.032	419.297
ENSG00000072786	523	672	444	724	68	220	78	107	503.318	742.869	452.437	663.654	92.5563	147.092	75.6859	119.005
ENSG00000072803	1819	2204	1865	2359	160	314	219	268	1750.55	2436.43	1900.44	2162.37	217.78	209.94	212.503	298.068
ENSG00000072840	285	183	393	281	10	11	13	7	274.275	202.299	400.468	257.578	13.6112	7.35459	12.6143	7.78535
ENSG00000072849	499	518	402	498	48	119	55	40	480.221	572.628	409.639	456.491	65.3339	79.5633	53.3683	44.4877
ENSG00000072858	498	616	537	708	46	170	94	123	479.259	680.963	547.204	648.987	62.6116	113.662	91.2113	136.8
ENSG00000072864	263	248	322	538	30	85	60	72	253.103	274.154	328.119	493.157	40.8337	56.8309	58.22	80.0779
ENSG00000072954	147	92	112	134	8	12	4	10	141.468	101.702	114.128	122.831	10.889	8.02319	3.88133	11.1219
ENSG00000072958	1050	1062	964	1394	158	370	194	225	1010.49	1174	982.317	1277.81	215.057	247.382	188.245	250.243
ENSG00000073008	860	811	570	617	45	134	70	67	827.636	896.528	580.831	565.572	61.2505	89.5923	67.9233	74.5169
ENSG00000073009	331	264	234	255	24	41	35	23	318.544	291.841	238.446	233.745	32.6669	27.4126	33.9616	25.5804
ENSG00000073050	243	206	250	377	40	129	63	58	233.855	227.725	254.75	345.577	54.4449	86.2493	61.131	64.5072
ENSG00000073060	992	1257	816	1357	115	412	161	209	954.668	1389.56	831.505	1243.89	156.529	275.463	156.224	232.448
ENSG00000073111	947	698	924	931	228	443	329	197	911.362	771.611	941.557	853.4	310.336	296.189	319.239	219.102
ENSG00000073150	114	49	100	90	1	1	1	2	109.71	54.1675	101.9	82.4984	1.36112	0.668599	0.970333	2.22438
ENSG00000073169	304	224	277	399	28	45	29	39	292.56	247.623	282.263	365.743	38.1114	30.087	28.1396	43.3755
ENSG00000073331	77	60	85	92	6	22	11	13	74.1023	66.3276	86.6151	84.3317	8.16673	14.7092	10.6737	14.4585
ENSG00000073350	265	198	251	356	18	24	25	23	255.027	218.881	255.769	326.327	24.5002	16.0464	24.2583	25.5804
ENSG00000073417	479	359	457	431	36	24	40	10	460.974	396.86	465.684	395.076	49.0004	16.0464	38.8133	11.1219
ENSG00000073464	563	558	576	626	36	86	59	46	541.813	616.846	586.945	573.822	49.0004	57.4995	57.2496	51.1609
ENSG00000073536	320	255	267	341	32	66	19	18	307.957	281.892	272.073	312.577	43.5559	44.1275	18.4363	20.0195
ENSG00000073578	1073	1482	1085	1914	199	662	308	479	1032.62	1638.29	1105.62	1754.47	270.863	442.613	298.862	532.74
ENSG00000073584	603	558	550	587	98	187	160	112	580.307	616.846	560.451	538.073	133.39	125.028	155.253	124.566
ENSG00000073614	355	381	469	489	81	174	106	137	341.64	421.18	477.912	448.241	110.251	116.336	102.855	152.37
ENSG00000073670	33	45	45	52	2	1	5	2	31.7581	49.7457	45.8551	47.6657	2.72224	0.668599	4.85166	2.22438
ENSG00000073711	319	244	258	249	52	83	70	44	306.995	269.732	262.902	228.246	70.7783	55.4937	67.9233	48.9365
ENSG00000073712	3180	3082	4162	5131	589	1164	1184	1321	3060.33	3407.03	4241.08	4703.32	801.701	778.249	1148.87	1469.21
ENSG00000073792	2176	2000	2131	2625	167	344	164	186	2094.11	2210.92	2171.49	2406.2	227.307	229.998	159.135	206.868
ENSG00000073803	749	487	732	552	17	25	15	6	720.813	538.359	745.909	505.99	23.1391	16.715	14.555	6.67315
ENSG00000073849	68	215	78	283	6	37	6	20	65.441	237.674	79.4821	259.412	8.16673	24.7382	5.822	22.2438
ENSG00000073921	544	586	450	545	66	196	121	143	523.528	647.799	458.551	499.574	89.834	131.045	117.41	159.044
ENSG00000073969	1383	1281	1324	1224	176	321	254	190	1330.95	1416.09	1349.16	1121.98	239.557	214.62	246.465	211.317
ENSG00000074047	173	111	178	90	7	14	19	4	166.49	122.706	181.382	82.4984	9.52785	9.36039	18.4363	4.44877
ENSG00000074054	725	681	714	832	134	338	129	172	697.716	752.818	727.567	762.652	182.39	225.986	125.173	191.297
ENSG00000074071	967	713	852	1042	112	216	138	126	930.609	788.193	868.189	955.148	152.446	144.417	133.906	140.136
ENSG00000074201	1088	1269	1123	1407	198	345	171	124	1047.06	1402.83	1144.34	1289.72	269.502	230.667	165.927	137.912
ENSG00000074219	1032	607	898	789	61	79	78	43	993.163	671.014	915.063	723.236	83.0284	52.8193	75.6859	47.8243
ENSG00000074266	171	184	104	191	31	71	53	35	164.565	203.405	105.976	175.08	42.1948	47.4705	51.4276	38.9267
ENSG00000074317	24	20	15	27	4	7	5	10	23.0968	22.1092	15.285	24.7495	5.44449	4.68019	4.85166	11.1219
ENSG00000074319	664	728	764	976	158	299	263	229	639.012	804.774	778.517	894.649	215.057	199.911	255.197	254.692
ENSG00000074356	413	363	394	444	67	157	68	74	397.458	401.282	401.487	406.992	91.1952	104.97	65.9826	82.3022
ENSG00000074370	17	10	15	26	1	5	1	5	16.3602	11.0546	15.285	23.8329	1.36112	3.343	0.970333	5.56096
ENSG00000074410	560	506	516	482	47	135	61	59	538.926	559.362	525.805	441.825	63.9727	90.2609	59.1903	65.6194
ENSG00000074416	1820	1465	1670	1801	50	147	89	63	1751.51	1619.5	1701.73	1650.88	68.0561	98.2841	86.3596	70.0681
ENSG00000074527	1703	2345	2940	4284	220	620	577	848	1638.91	2592.3	2995.86	3926.92	299.447	414.531	559.882	943.139
ENSG00000074582	308	317	226	344	23	91	29	27	296.409	350.431	230.294	315.327	31.3058	60.8425	28.1396	30.0292
ENSG00000074590	498	235	386	226	17	13	19	7	479.259	259.783	393.335	207.163	23.1391	8.69179	18.4363	7.78535
ENSG00000074603	481	450	500	476	50	148	88	90	462.899	497.457	509.501	436.325	68.0561	98.9527	85.3893	100.097
ENSG00000074621	92	58	127	121	2	1	7	2	88.5378	64.1166	129.413	110.914	2.72224	0.668599	6.79233	2.22438
ENSG00000074657	878	755	873	793	28	40	39	24	844.958	834.622	889.588	726.902	38.1114	26.744	37.843	26.6926
ENSG00000074695	4089	3719	4874	4343	556	993	675	514	3935.12	4111.2	4966.61	3981.01	756.784	663.919	654.975	571.667
ENSG00000074696	1394	1229	1283	1325	213	363	246	217	1341.54	1358.61	1307.38	1214.56	289.919	242.701	238.702	241.346
ENSG00000074755	512	476	632	671	54	141	73	97	492.732	526.199	644.009	615.071	73.5006	94.2725	70.8343	107.883
ENSG00000074800	21467	13307	21365	14894	3993	7231	5241	3503	20659.1	14710.3	21771	13652.6	5434.96	4834.64	5085.51	3896.01
ENSG00000074842	2135	1516	2032	1891	167	317	268	226	2054.65	1675.88	2070.61	1733.38	227.307	211.946	260.049	251.355
ENSG00000074855	295	180	257	321	18	31	32	14	283.898	198.983	261.883	294.244	24.5002	20.7266	31.0506	15.5707
ENSG00000074935	136	144	138	113	8	25	15	9	130.882	159.186	140.622	103.581	10.889	16.715	14.555	10.0097
ENSG00000074964	56	26	77	36	4	4	9	2	53.8926	28.7419	78.4631	32.9994	5.44449	2.6744	8.73299	2.22438
ENSG00000075089	523	598	573	635	86	232	136	147	503.318	661.065	583.888	582.072	117.056	155.115	131.965	163.492
ENSG00000075131	218	134	146	81	58	88	40	21	209.796	148.132	148.774	74.2485	78.9451	58.8367	38.8133	23.356
ENSG00000075142	1205	944	1116	1094	163	359	294	258	1159.65	1043.55	1137.21	1002.81	221.863	240.027	285.278	286.946
ENSG00000075151	725	691	719	780	113	224	213	162	697.716	763.872	732.662	714.986	153.807	149.766	206.681	180.175
ENSG00000075188	654	745	561	649	156	401	212	181	629.388	823.567	571.66	594.905	212.335	268.108	205.711	201.307
ENSG00000075213	404	255	679	428	122	190	253	171	388.796	281.892	691.902	392.326	166.057	127.034	245.494	190.185
ENSG00000075218	534	652	581	913	77	264	103	165	513.904	720.76	592.04	836.9	104.806	176.51	99.9443	183.512
ENSG00000075223	875	362	1344	536	159	172	349	157	842.071	400.176	1369.54	491.324	216.418	114.999	338.646	174.614
ENSG00000075234	262	193	250	272	33	61	32	18	252.14	213.354	254.75	249.328	44.917	40.7845	31.0506	20.0195
ENSG00000075239	1039	1299	1035	1478	283	635	404	409	999.899	1435.99	1054.67	1354.81	385.197	424.56	392.014	454.887
ENSG00000075240	221	155	241	179	12	16	15	6	212.683	171.346	245.579	164.08	16.3335	10.6976	14.555	6.67315
ENSG00000075275	456	291	516	440	29	49	39	17	438.839	321.689	525.805	403.325	39.4725	32.7614	37.843	18.9073
ENSG00000075292	861	643	854	799	189	397	246	237	828.598	710.81	870.227	732.402	257.252	265.434	238.702	263.59
ENSG00000075303	299	328	310	368	22	54	28	15	287.748	362.591	315.89	337.327	29.9447	36.1043	27.1693	16.6829
ENSG00000075336	707	737	473	519	76	197	86	98	680.394	814.724	481.988	475.741	103.445	131.714	83.4486	108.995
ENSG00000075340	20	24	11	47	2	4	1	5	19.2473	26.531	11.209	43.0825	2.72224	2.6744	0.970333	5.56096
ENSG00000075391	252	136	356	214	42	50	63	33	242.517	150.342	362.765	196.163	57.1671	33.43	61.131	36.7023
ENSG00000075399	40	17	34	60	1	7	6	1	38.4947	18.7928	34.6461	54.9989	1.36112	4.68019	5.822	1.11219
ENSG00000075407	927	570	769	573	28	34	48	28	892.114	630.112	783.612	525.24	38.1114	22.7324	46.576	31.1414
ENSG00000075413	1043	1003	788	917	117	248	139	107	1003.75	1108.78	802.973	840.567	159.251	165.813	134.876	119.005
ENSG00000075415	3695	4410	3694	5240	616	1815	585	694	3555.95	4875.08	3764.19	4803.24	838.451	1213.51	567.645	771.862
ENSG00000075420	1070	873	1145	856	239	463	311	211	1029.73	965.066	1166.76	784.651	325.308	309.561	301.773	234.673
ENSG00000075426	843	471	828	624	47	60	73	45	811.276	520.671	843.733	571.989	63.9727	40.1159	70.8343	50.0487
ENSG00000075539	447	414	512	539	119	269	142	153	430.178	457.66	521.729	494.074	161.974	179.853	137.787	170.165
ENSG00000075568	1331	1341	1279	1486	284	621	335	414	1280.91	1482.42	1303.3	1362.14	386.559	415.2	325.061	460.448
ENSG00000075618	5047	3237	4216	3800	547	1018	659	505	4857.07	3578.37	4296.11	3483.26	744.534	680.634	639.449	561.657
ENSG00000075624	18747	12456	17070	12263	1448	3335	2051	1995	18041.5	13769.6	17394.4	11240.9	1970.9	2229.78	1990.15	2218.82
ENSG00000075643	132	193	87	178	21	82	19	27	127.032	213.354	88.6531	163.163	28.5836	54.8251	18.4363	30.0292
ENSG00000075651	127	230	212	458	34	105	47	92	122.221	254.256	216.028	419.825	46.2781	70.2029	45.6056	102.322
ENSG00000075702	340	363	325	501	40	93	43	63	327.205	401.282	331.176	459.241	54.4449	62.1797	41.7243	70.0681
ENSG00000075711	1149	1098	937	963	150	277	176	169	1105.76	1213.79	954.804	882.733	204.168	185.202	170.779	187.961
ENSG00000075785	1825	1448	1665	1650	274	448	472	366	1756.32	1600.71	1696.64	1512.47	372.947	299.532	457.997	407.062
ENSG00000075790	948	891	1052	1120	144	229	171	145	912.324	984.964	1071.99	1026.65	196.002	153.109	165.927	161.268
ENSG00000075856	1158	1045	840	1096	203	494	290	242	1114.42	1155.21	855.961	1004.65	276.308	330.288	281.396	269.151
ENSG00000075914	536	563	437	650	80	229	155	133	515.829	622.374	445.304	595.822	108.89	153.109	150.402	147.922
ENSG00000075945	141	120	147	135	49	105	70	56	135.694	132.655	149.793	123.748	66.695	70.2029	67.9233	62.2828
ENSG00000075975	693	796	679	1002	82	203	136	149	666.92	879.946	691.902	918.482	111.612	135.726	131.965	165.717
ENSG00000076003	1238	1006	1029	798	377	695	546	395	1191.41	1112.09	1048.55	731.486	513.143	464.676	529.802	439.316
ENSG00000076043	823	979	811	1077	129	300	259	264	792.028	1082.24	826.41	987.231	175.585	200.58	251.316	293.619
ENSG00000076053	525	570	510	630	27	52	31	31	505.243	630.112	519.691	577.489	36.7503	34.7671	30.0803	34.478
ENSG00000076067	183	185	246	261	9	47	20	22	176.113	204.51	250.674	239.245	12.2501	31.4242	19.4067	24.4682
ENSG00000076108	1028	1142	1136	1456	113	254	143	142	989.313	1262.43	1157.59	1334.64	153.807	169.824	138.758	157.931
ENSG00000076201	811	719	766	1207	88	270	157	154	780.48	794.825	780.555	1106.39	119.779	180.522	152.342	171.278
ENSG00000076242	591	647	597	753	127	295	172	162	568.759	715.232	608.344	690.236	172.862	197.237	166.897	180.175
ENSG00000076248	1535	920	1306	870	164	305	248	145	1477.23	1017.02	1330.82	797.484	223.224	203.923	240.643	161.268
ENSG00000076258	24	19	20	11	3	7	1	4	23.0968	21.0037	20.38	10.0831	4.08337	4.68019	0.970333	4.44877
ENSG00000076321	739	657	672	715	149	297	157	193	711.189	726.287	684.769	655.404	202.807	198.574	152.342	214.653
ENSG00000076351	327	213	238	205	20	29	16	10	314.694	235.463	242.522	187.913	27.2224	19.3894	15.5253	11.1219
ENSG00000076356	142	178	170	196	17	29	20	21	136.656	196.772	173.23	179.663	23.1391	19.3894	19.4067	23.356
ENSG00000076382	1079	1071	984	1417	203	487	309	380	1038.39	1183.95	1002.7	1298.89	276.308	325.608	299.833	422.633
ENSG00000076513	1759	1816	1678	2098	153	304	230	234	1692.8	2007.51	1709.88	1923.13	208.252	203.254	223.177	260.253
ENSG00000076554	3142	3017	2988	2827	323	532	456	400	3023.76	3335.17	3044.78	2591.37	439.642	355.695	442.472	444.877
ENSG00000076555	352	288	449	562	33	83	39	72	338.753	318.372	457.532	515.157	44.917	55.4937	37.843	80.0779
ENSG00000076604	337	235	135	205	9	16	16	11	324.318	259.783	137.565	187.913	12.2501	10.6976	15.5253	12.2341
ENSG00000076641	216	265	213	275	17	39	29	17	207.871	292.947	217.047	252.078	23.1391	26.0754	28.1396	18.9073
ENSG00000076650	152	133	157	170	37	50	33	30	146.28	147.026	159.983	155.83	50.3615	33.43	32.021	33.3658
ENSG00000076662	463	347	410	370	44	101	92	61	445.576	383.594	417.791	339.16	59.8894	67.5285	89.2706	67.8437
ENSG00000076685	1648	1787	1480	1909	265	617	283	351	1585.98	1975.46	1508.12	1749.88	360.697	412.526	274.604	390.38
ENSG00000076706	327	1064	307	1141	46	302	62	159	314.694	1176.21	312.833	1045.9	62.6116	201.917	60.1606	176.839
ENSG00000076716	402	415	389	468	119	240	158	142	386.872	458.766	396.392	428.992	161.974	160.464	153.313	157.931
ENSG00000076770	57	58	85	61	2	10	8	7	54.8549	64.1166	86.6151	55.9156	2.72224	6.68599	7.76266	7.78535
ENSG00000076826	139	147	91	122	12	30	12	11	133.769	162.503	92.7291	111.831	16.3335	20.058	11.644	12.2341
ENSG00000076864	80	58	59	99	7	15	11	8	76.9894	64.1166	60.1211	90.7482	9.52785	10.029	10.6737	8.89754
ENSG00000076924	1007	774	923	1254	134	402	259	270	969.104	855.626	940.538	1149.48	182.39	268.777	251.316	300.292
ENSG00000076928	687	612	620	817	92	213	139	114	661.146	676.541	631.781	748.902	125.223	142.412	134.876	126.79
ENSG00000076944	365	267	364	413	146	310	213	213	351.264	295.158	370.917	378.576	198.724	207.266	206.681	236.897
ENSG00000076984	858	700	1003	1422	59	164	85	101	825.711	773.822	1022.06	1303.47	80.3062	109.65	82.4783	112.331
ENSG00000077044	673	453	491	556	48	59	29	18	647.673	500.773	500.33	509.657	65.3339	39.4473	28.1396	20.0195
ENSG00000077063	57	26	56	40	3	14	5	3	54.8549	28.7419	57.0641	36.6659	4.08337	9.36039	4.85166	3.33658
ENSG00000077097	2158	1858	2126	1892	451	912	831	679	2076.79	2053.94	2166.4	1734.3	613.866	609.762	806.346	755.179
ENSG00000077147	2444	2330	2873	2529	289	550	506	390	2352.03	2575.72	2927.59	2318.2	393.364	367.729	490.988	433.755
ENSG00000077150	383	278	340	478	75	127	84	83	368.587	307.318	346.461	438.158	102.084	84.9121	81.5079	92.312
ENSG00000077152	467	376	316	298	99	176	156	116	449.425	415.653	322.004	273.161	134.751	117.673	151.372	129.014
ENSG00000077232	1488	1376	1538	1562	157	303	268	257	1432	1521.11	1567.22	1431.81	213.696	202.586	260.049	285.833
ENSG00000077235	1125	934	1052	1032	302	703	354	328	1082.66	1032.5	1071.99	945.981	411.059	470.025	343.498	364.799
ENSG00000077238	176	186	118	181	15	23	13	10	169.377	205.615	120.242	165.913	20.4168	15.3778	12.6143	11.1219
ENSG00000077254	708	631	764	791	184	377	292	269	681.356	697.545	778.517	725.069	250.446	252.062	283.337	299.18
ENSG00000077264	49	158	41	175	5	30	8	16	47.156	174.663	41.7791	160.414	6.80561	20.058	7.76266	17.7951
ENSG00000077312	821	691	738	828	135	272	154	117	790.103	763.872	752.023	758.985	183.751	181.859	149.431	130.127
ENSG00000077348	243	229	269	303	27	65	48	37	233.855	253.15	274.111	277.745	36.7503	43.4589	46.576	41.1511
ENSG00000077380	667	739	746	771	157	282	174	147	641.899	816.935	760.175	706.736	213.696	188.545	168.838	163.492
ENSG00000077454	271	238	262	434	9	65	30	46	260.802	263.099	266.978	397.826	12.2501	43.4589	29.11	51.1609
ENSG00000077458	333	278	393	450	27	32	26	29	320.468	307.318	400.468	412.492	36.7503	21.3952	25.2286	32.2536
ENSG00000077463	152	103	145	211	8	31	24	26	146.28	113.862	147.755	193.413	10.889	20.7266	23.288	28.917
ENSG00000077514	594	498	484	474	112	164	103	90	571.646	550.519	493.197	434.491	152.446	109.65	99.9443	100.097
ENSG00000077549	1558	1119	1438	1296	327	588	426	329	1499.37	1237.01	1465.32	1187.98	445.087	393.136	413.362	365.911
ENSG00000077585	65	54	61	80	5	4	4	4	62.5539	59.6948	62.1591	73.3319	6.80561	2.6744	3.88133	4.44877
ENSG00000077684	387	299	367	534	43	73	54	71	372.436	330.532	373.974	489.49	58.5282	48.8077	52.398	78.9657
ENSG00000077713	398	358	368	395	18	31	23	14	383.022	395.754	374.993	362.076	24.5002	20.7266	22.3177	15.5707
ENSG00000077721	1127	1019	920	1158	135	281	196	206	1084.59	1126.46	937.481	1061.48	183.751	187.876	190.185	229.112
ENSG00000077782	864	676	829	886	69	116	124	106	831.485	747.291	844.752	812.151	93.9174	77.5575	120.321	117.892
ENSG00000077809	1817	1719	1739	1817	183	332	262	257	1748.62	1900.28	1772.04	1665.55	249.085	221.975	254.227	285.833
ENSG00000077942	666	560	770	847	77	193	147	127	640.937	619.057	784.631	776.401	104.806	129.04	142.639	141.248
ENSG00000078018	26	9	23	17	6	5	5	7	25.0215	9.94914	23.437	15.583	8.16673	3.343	4.85166	7.78535
ENSG00000078043	684	416	606	369	77	123	104	91	658.259	459.871	617.515	338.243	104.806	82.2377	100.915	101.21
ENSG00000078061	935	755	903	971	68	191	93	81	899.813	834.622	920.158	890.066	92.5563	127.702	90.2409	90.0876
ENSG00000078070	121	124	171	185	35	49	54	47	116.446	137.077	174.249	169.58	47.6393	32.7614	52.398	52.273
ENSG00000078081	162	114	146	142	39	48	41	31	155.903	126.022	148.774	130.164	53.0838	32.0928	39.7836	34.478
ENSG00000078114	434	339	526	313	31	35	53	22	417.667	374.751	535.995	286.911	42.1948	23.401	51.4276	24.4682
ENSG00000078124	1203	1096	1101	1317	52	137	68	57	1157.73	1211.58	1121.92	1207.23	70.7783	91.5981	65.9826	63.395
ENSG00000078140	1390	1035	941	775	98	184	162	108	1337.69	1144.15	958.88	710.403	133.39	123.022	157.194	120.117
ENSG00000078142	383	361	524	558	95	250	144	160	368.587	399.071	533.957	511.49	129.307	167.15	139.728	177.951
ENSG00000078177	113	97	141	152	17	36	26	27	108.747	107.23	143.679	139.331	23.1391	24.0696	25.2286	30.0292
ENSG00000078237	160	170	67	109	42	94	24	28	153.979	187.928	68.2731	99.9147	57.1671	62.8483	23.288	31.1414
ENSG00000078246	284	236	287	422	35	91	49	58	273.312	260.888	292.453	386.826	47.6393	60.8425	47.5463	64.5072
ENSG00000078269	1389	1256	1529	1368	154	312	185	209	1336.73	1388.46	1558.05	1253.98	209.613	208.603	179.512	232.448
ENSG00000078304	1734	1476	1767	1743	128	202	195	167	1668.74	1631.66	1800.58	1597.72	174.224	135.057	189.215	185.736
ENSG00000078369	8752	6983	8471	8265	444	752	837	711	8422.64	7719.42	8631.96	7576.1	604.338	502.786	812.168	790.769
ENSG00000078399	414	254	401	288	7	4	9	4	398.42	280.787	408.62	263.995	9.52785	2.6744	8.73299	4.44877
ENSG00000078401	43	11	71	21	2	1	15	2	41.3818	12.1601	72.3491	19.2496	2.72224	0.668599	14.555	2.22438
ENSG00000078403	249	283	306	355	13	32	25	24	239.629	312.845	311.814	325.41	17.6946	21.3952	24.2583	26.6926
ENSG00000078487	59	31	57	48	7	12	6	6	56.7797	34.2692	58.0831	43.9991	9.52785	8.02319	5.822	6.67315
ENSG00000078618	2376	1884	2510	2595	567	932	782	478	2286.58	2082.69	2557.69	2378.7	771.756	623.134	758.8	531.628
ENSG00000078668	1123	1349	899	1290	247	500	251	287	1080.74	1491.26	916.082	1182.48	336.197	334.3	243.554	319.199
ENSG00000078674	966	834	1026	1110	249	516	335	316	929.647	921.953	1045.5	1017.48	338.919	344.997	325.061	351.453
ENSG00000078687	100	56	102	91	7	27	20	17	96.2367	61.9057	103.938	83.415	9.52785	18.0522	19.4067	18.9073
ENSG00000078699	472	411	537	598	49	63	56	66	454.237	454.344	547.204	548.156	66.695	42.1217	54.3386	73.4047
ENSG00000078747	1225	1403	1412	1711	256	503	282	384	1178.9	1550.96	1438.83	1568.39	348.447	336.305	273.634	427.082
ENSG00000078804	267	180	271	261	2	7	13	3	256.952	198.983	276.149	239.245	2.72224	4.68019	12.6143	3.33658
ENSG00000078808	3361	2641	3350	3757	333	614	643	518	3234.52	2919.52	3413.66	3443.85	453.254	410.52	623.924	576.116
ENSG00000078902	791	682	857	1061	38	91	74	61	761.232	753.923	873.284	972.564	51.7226	60.8425	71.8046	67.8437
ENSG00000078967	347	279	286	302	2	11	20	11	333.941	308.423	291.434	276.828	2.72224	7.35459	19.4067	12.2341
ENSG00000079134	582	617	512	608	142	339	127	167	560.098	682.068	521.729	557.322	193.279	226.655	123.232	185.736
ENSG00000079150	90	77	100	89	16	35	26	14	86.613	85.1204	101.9	81.5817	21.778	23.401	25.2286	15.5707
ENSG00000079156	450	513	438	556	46	168	89	108	433.065	567.101	446.323	509.657	62.6116	112.325	86.3596	120.117
ENSG00000079246	4165	4724	4184	4908	1341	2956	1652	1627	4008.26	5222.19	4263.5	4498.91	1825.26	1976.38	1602.99	1809.54
ENSG00000079257	324	221	463	292	97	88	159	67	311.807	244.307	471.798	267.661	132.029	58.8367	154.283	74.5169
ENSG00000079277	246	220	232	290	40	75	50	37	236.742	243.201	236.408	265.828	54.4449	50.1449	48.5166	41.1511
ENSG00000079308	11	12	7	4	5	4	2	4	10.586	13.2655	7.13301	3.66659	6.80561	2.6744	1.94067	4.44877
ENSG00000079313	403	359	362	466	10	28	20	10	387.834	396.86	368.879	427.158	13.6112	18.7208	19.4067	11.1219
ENSG00000079332	4470	3597	3245	3287	424	851	498	502	4301.78	3976.34	3306.66	3013.02	577.116	568.978	483.226	558.321
ENSG00000079335	55	77	85	132	5	23	6	13	52.9302	85.1204	86.6151	120.998	6.80561	15.3778	5.822	14.4585
ENSG00000079337	84	60	64	57	4	8	4	13	80.8388	66.3276	65.2161	52.249	5.44449	5.34879	3.88133	14.4585
ENSG00000079385	20	13	20	22	3	6	5	1	19.2473	14.371	20.38	20.1663	4.08337	4.01159	4.85166	1.11219
ENSG00000079387	538	637	418	532	47	112	51	66	517.754	704.178	425.943	487.657	63.9727	74.8831	49.487	73.4047
ENSG00000079432	285	174	232	282	19	30	32	31	274.275	192.35	236.408	258.495	25.8613	20.058	31.0506	34.478
ENSG00000079435	9	35	9	46	1	7	3	4	8.6613	38.6911	9.17101	42.1658	1.36112	4.68019	2.911	4.44877
ENSG00000079459	352	602	362	598	85	304	94	140	338.753	665.487	368.879	548.156	115.695	203.254	91.2113	155.707
ENSG00000079482	137	123	188	190	21	45	18	24	131.844	135.972	191.572	174.163	28.5836	30.087	17.466	26.6926
ENSG00000079616	764	758	708	1058	138	336	200	231	735.249	837.938	721.453	969.814	187.835	224.649	194.067	256.916
ENSG00000079691	395	386	418	436	90	190	157	164	380.135	426.707	425.943	399.659	122.501	127.034	152.342	182.4
ENSG00000079739	1367	727	1307	1069	340	418	260	131	1315.56	803.669	1331.84	979.897	462.781	279.474	252.286	145.697
ENSG00000079785	1388	1346	1325	1554	473	1080	629	540	1335.77	1487.95	1350.18	1424.47	643.811	722.087	610.339	600.584
ENSG00000079805	1960	1715	1950	2463	279	578	401	388	1886.24	1895.86	1987.05	2257.71	379.753	386.45	389.103	431.531
ENSG00000079819	1134	768	1318	1144	249	367	302	224	1091.32	848.993	1343.04	1048.65	338.919	245.376	293.04	249.131
ENSG00000079931	185	97	226	155	36	29	41	19	178.038	107.23	230.294	142.081	49.0004	19.3894	39.7836	21.1317
ENSG00000079950	646	667	839	910	75	160	128	100	621.689	737.341	854.942	834.15	102.084	106.976	124.203	111.219
ENSG00000079999	1233	1174	1157	1544	141	410	198	231	1186.6	1297.81	1178.98	1415.31	191.918	274.126	192.126	256.916
ENSG00000080031	217	181	240	360	14	35	34	23	208.834	200.088	244.56	329.994	19.0557	23.401	32.9913	25.5804
ENSG00000080189	691	482	626	748	28	66	37	44	664.996	532.831	637.895	685.653	38.1114	44.1275	35.9023	48.9365
ENSG00000080200	384	226	304	243	35	53	40	23	369.549	249.834	309.776	222.746	47.6393	35.4357	38.8133	25.5804
ENSG00000080224	32	38	31	43	7	19	11	12	30.7957	42.0075	31.589	39.4159	9.52785	12.7034	10.6737	13.3463
ENSG00000080298	76	70	122	108	9	19	5	8	73.1399	77.3822	124.318	98.9981	12.2501	12.7034	4.85166	8.89754
ENSG00000080345	1146	1046	1130	1126	444	858	474	512	1102.87	1156.31	1151.47	1032.15	604.338	573.658	459.938	569.443
ENSG00000080371	1316	1266	1244	1286	165	262	278	250	1266.48	1399.51	1267.64	1178.81	224.585	175.173	269.752	278.048
ENSG00000080493	23	9	33	4	6	1	4	2	22.1344	9.94914	33.6271	3.66659	8.16673	0.668599	3.88133	2.22438
ENSG00000080503	516	471	559	717	114	220	159	196	496.581	520.671	569.622	657.237	155.168	147.092	154.283	217.99
ENSG00000080546	119	69	61	64	13	5	7	7	114.522	76.2767	62.1591	58.6655	17.6946	3.343	6.79233	7.78535
ENSG00000080561	167	179	156	172	37	65	66	46	160.715	197.877	158.964	157.664	50.3615	43.4589	64.042	51.1609
ENSG00000080603	1397	1228	1375	1819	92	204	147	106	1344.43	1357.5	1401.13	1667.38	125.223	136.394	142.639	117.892
ENSG00000080608	549	398	409	321	162	231	187	75	528.34	439.973	416.772	294.244	220.502	154.446	181.452	83.4144
ENSG00000080802	275	232	265	281	64	94	84	50	264.651	256.467	270.035	257.578	87.1118	62.8483	81.5079	55.6096
ENSG00000080815	2371	2231	2804	3177	301	568	419	505	2281.77	2466.28	2857.28	2912.19	409.698	379.764	406.569	561.657
ENSG00000080819	930	794	894	854	112	173	123	88	895.001	877.735	910.987	782.818	152.446	115.668	119.351	97.8729
ENSG00000080822	797	555	995	815	92	119	172	115	767.007	613.53	1013.91	747.069	125.223	79.5633	166.897	127.902
ENSG00000080823	725	609	680	811	72	106	61	51	697.716	673.225	692.921	743.402	98.0008	70.8715	59.1903	56.7218
ENSG00000080824	19329	14066	18576	12727	3280	5562	4744	3533	18601.6	15549.4	18929	11666.2	4464.48	3718.75	4603.26	3929.38
ENSG00000080839	504	380	593	446	106	219	141	146	485.033	420.075	604.268	408.825	144.279	146.423	136.817	162.38
ENSG00000080845	1378	1164	1278	1823	207	341	171	154	1326.14	1286.75	1302.28	1671.05	281.752	227.992	165.927	171.278
ENSG00000080986	877	1003	1150	1725	267	684	482	681	843.996	1108.78	1171.85	1581.22	363.42	457.322	467.7	757.403
ENSG00000081014	315	286	263	259	35	76	44	29	303.146	316.161	267.997	237.412	47.6393	50.8135	42.6946	32.2536
ENSG00000081019	321	229	352	309	63	90	76	75	308.92	253.15	358.689	283.244	85.7507	60.1739	73.7453	83.4144
ENSG00000081026	104	85	116	129	19	33	27	18	100.086	93.9641	118.204	118.248	25.8613	22.0638	26.199	20.0195
ENSG00000081059	90	146	71	168	3	18	2	3	86.613	161.397	72.3491	153.997	4.08337	12.0348	1.94067	3.33658
ENSG00000081087	424	272	303	240	26	41	19	15	408.044	300.685	308.757	219.996	35.3892	27.4126	18.4363	16.6829
ENSG00000081138	128	38	120	45	45	25	38	10	123.183	42.0075	122.28	41.2492	61.2505	16.715	36.8726	11.1219
ENSG00000081154	2622	2322	2543	2494	127	207	155	92	2523.33	2566.88	2591.32	2286.12	172.862	138.4	150.402	102.322
ENSG00000081177	1176	1124	1152	1159	153	341	251	216	1131.74	1242.54	1173.89	1062.4	208.252	227.992	243.554	240.234
ENSG00000081181	33	32	34	44	6	16	5	8	31.7581	35.3747	34.6461	40.3325	8.16673	10.6976	4.85166	8.89754
ENSG00000081189	280	141	371	205	32	50	53	36	269.463	155.87	378.05	187.913	43.5559	33.43	51.4276	40.0389
ENSG00000081277	4121	4803	3436	5163	427	1470	543	770	3965.92	5309.52	3501.29	4732.66	581.199	982.841	526.891	856.388
ENSG00000081307	376	319	335	305	66	118	72	74	361.85	352.642	341.366	279.578	89.834	78.8947	69.864	82.3022
ENSG00000081320	358	366	600	628	61	109	128	161	344.527	404.598	611.401	575.655	83.0284	72.8773	124.203	179.063
ENSG00000081377	274	275	252	280	2	8	5	5	263.689	304.001	256.788	256.662	2.72224	5.34879	4.85166	5.56096
ENSG00000081386	166	188	174	227	11	27	10	23	159.753	207.826	177.306	208.079	14.9723	18.0522	9.70333	25.5804
ENSG00000081692	464	404	314	435	46	123	93	74	446.538	446.606	319.966	398.742	62.6116	82.2377	90.2409	82.3022
ENSG00000081721	558	494	522	675	50	111	96	57	537.001	546.097	531.919	618.738	68.0561	74.2145	93.1519	63.395
ENSG00000081760	477	498	467	613	65	184	61	71	459.049	550.519	475.874	561.906	88.4729	123.022	59.1903	78.9657
ENSG00000081791	588	617	601	865	52	108	59	70	565.872	682.068	612.42	792.901	70.7783	72.2087	57.2496	77.8535
ENSG00000081803	281	558	296	643	51	257	77	154	270.425	616.846	301.624	589.405	69.4172	171.83	74.7156	171.278
ENSG00000081870	526	423	479	418	114	156	136	104	506.205	467.609	488.102	383.159	155.168	104.301	131.965	115.668
ENSG00000081913	479	340	589	552	79	168	92	88	460.974	375.856	600.192	505.99	107.529	112.325	89.2706	97.8729
ENSG00000081923	166	210	247	368	22	63	47	70	159.753	232.146	251.693	337.327	29.9447	42.1217	45.6056	77.8535
ENSG00000082014	118	73	100	91	5	6	8	2	113.559	80.6985	101.9	83.415	6.80561	4.01159	7.76266	2.22438
ENSG00000082068	224	258	226	324	75	159	87	96	215.57	285.209	230.294	296.994	102.084	106.307	84.4189	106.77
ENSG00000082126	43	13	24	14	3	8	6	6	41.3818	14.371	24.456	12.8331	4.08337	5.34879	5.822	6.67315
ENSG00000082146	279	257	209	251	10	15	19	14	268.5	284.103	212.971	230.079	13.6112	10.029	18.4363	15.5707
ENSG00000082153	5968	5347	5095	4648	527	1037	842	810	5743.41	5910.89	5191.81	4260.58	717.311	693.337	817.02	900.876
ENSG00000082212	389	438	400	461	81	170	86	62	374.361	484.191	407.601	422.575	110.251	113.662	83.4486	68.9559
ENSG00000082213	365	321	251	303	51	92	50	46	351.264	354.852	255.769	277.745	69.4172	61.5111	48.5166	51.1609
ENSG00000082258	521	449	525	565	23	63	69	64	501.393	496.351	534.976	517.906	31.3058	42.1217	66.953	71.1803
ENSG00000082269	181	170	164	162	21	47	27	19	174.188	187.928	167.116	148.497	28.5836	31.4242	26.199	21.1317
ENSG00000082397	965	381	1023	492	195	153	262	88	928.684	421.18	1042.44	450.991	265.419	102.296	254.227	97.8729
ENSG00000082438	93	85	91	86	22	26	19	20	89.5001	93.9641	92.7291	78.8318	29.9447	17.3836	18.4363	22.2438
ENSG00000082458	742	646	669	911	66	146	89	99	714.076	714.127	681.712	835.067	89.834	97.6155	86.3596	110.107
ENSG00000082512	174	108	141	92	11	21	7	4	167.452	119.39	143.679	84.3317	14.9723	14.0406	6.79233	4.44877
ENSG00000082515	453	529	338	477	102	335	136	151	435.952	584.788	344.423	437.241	138.834	223.981	131.965	167.941
ENSG00000082516	579	690	454	532	211	627	216	183	557.211	762.767	462.627	487.657	287.197	419.212	209.592	203.531
ENSG00000082641	4313	2409	4655	3677	378	556	653	448	4150.69	2663.05	4743.45	3370.52	514.504	371.741	633.627	498.262
ENSG00000082701	1577	1368	1630	1319	130	284	207	208	1517.65	1512.27	1660.97	1209.06	176.946	189.882	200.859	231.336
ENSG00000082781	875	589	864	818	62	113	125	75	842.071	651.116	880.417	749.819	84.3896	75.5517	121.292	83.4144
ENSG00000082805	357	381	348	433	69	157	95	109	343.565	421.18	354.613	396.909	93.9174	104.97	92.1816	121.229
ENSG00000082898	3701	4154	3391	3582	734	1647	992	1020	3561.72	4592.08	3455.43	3283.44	999.063	1101.18	962.57	1134.44
ENSG00000082996	563	663	663	949	61	136	103	133	541.813	732.92	675.598	869.9	83.0284	90.9295	99.9443	147.922
ENSG00000083093	181	154	215	172	28	47	35	36	174.188	170.241	219.085	157.664	38.1114	31.4242	33.9616	40.0389
ENSG00000083097	112	117	112	114	23	31	27	23	107.785	129.339	114.128	104.498	31.3058	20.7266	26.199	25.5804
ENSG00000083099	610	434	498	443	34	38	37	24	587.044	479.769	507.463	406.075	46.2781	25.4068	35.9023	26.6926
ENSG00000083123	168	146	176	203	34	46	38	44	161.678	161.397	179.344	186.08	46.2781	30.7556	36.8726	48.9365
ENSG00000083168	847	854	987	1247	111	259	194	243	815.125	944.062	1005.75	1143.06	151.085	173.167	188.245	270.263
ENSG00000083223	149	165	176	151	29	113	44	43	143.393	182.401	179.344	138.414	39.4725	75.5517	42.6946	47.8243
ENSG00000083290	179	143	203	182	5	8	12	8	172.264	158.081	206.857	166.83	6.80561	5.34879	11.644	8.89754
ENSG00000083312	4041	3954	4332	3980	647	1425	940	799	3888.93	4370.99	4414.31	3648.26	880.646	952.754	912.113	888.642
ENSG00000083444	3218	2230	3766	3586	472	785	629	400	3096.9	2465.17	3837.56	3287.1	642.45	524.85	610.339	444.877
ENSG00000083457	352	318	258	285	18	22	35	10	338.753	351.536	262.902	261.245	24.5002	14.7092	33.9616	11.1219
ENSG00000083520	751	540	665	524	216	286	241	127	722.738	596.948	677.636	480.324	294.002	191.219	233.85	141.248
ENSG00000083535	125	80	124	102	53	57	65	26	120.296	88.4368	126.356	93.4982	72.1395	38.1101	63.0716	28.917
ENSG00000083544	136	76	151	125	28	43	27	15	130.882	84.0149	153.869	114.581	38.1114	28.7498	26.199	16.6829
ENSG00000083635	164	132	98	93	44	82	34	24	157.828	145.921	99.8622	85.2483	59.8894	54.8251	32.9913	26.6926
ENSG00000083642	414	399	407	444	146	270	184	144	398.42	441.078	414.734	406.992	198.724	180.522	178.541	160.156
ENSG00000083720	309	152	275	166	79	73	73	42	297.371	168.03	280.225	152.164	107.529	48.8077	70.8343	46.7121
ENSG00000083750	250	225	251	225	41	78	50	42	240.592	248.728	255.769	206.246	55.806	52.1507	48.5166	46.7121
ENSG00000083799	297	254	352	368	40	81	46	55	285.823	280.787	358.689	337.327	54.4449	54.1565	44.6353	61.1706
ENSG00000083807	206	209	195	264	19	59	50	29	198.248	231.041	198.705	241.995	25.8613	39.4473	48.5166	32.2536
ENSG00000083812	214	163	175	279	9	19	12	16	205.947	180.19	178.325	255.745	12.2501	12.7034	11.644	17.7951
ENSG00000083814	103	61	108	141	7	28	16	15	99.1238	67.433	110.052	129.247	9.52785	18.7208	15.5253	16.6829
ENSG00000083817	92	57	80	45	14	35	25	6	88.5378	63.0112	81.5201	41.2492	19.0557	23.401	24.2583	6.67315
ENSG00000083828	193	179	160	184	20	45	29	30	185.737	197.877	163.04	168.663	27.2224	30.087	28.1396	33.3658
ENSG00000083838	181	89	251	278	12	18	20	24	174.188	98.3859	255.769	254.828	16.3335	12.0348	19.4067	26.6926
ENSG00000083844	125	118	140	174	72	105	67	54	120.296	130.444	142.66	159.497	98.0008	70.2029	65.0123	60.0584
ENSG00000083845	5200	5234	5562	6544	495	1270	386	243	5004.31	5785.97	5667.69	5998.55	673.755	849.121	374.548	270.263
ENSG00000083857	1542	1380	2122	1710	738	1029	1196	893	1483.97	1525.53	2162.32	1567.47	1004.51	687.988	1160.52	993.188
ENSG00000083896	962	831	1111	1090	206	418	304	331	925.797	918.637	1132.11	999.147	280.391	279.474	294.981	368.136
ENSG00000083937	986	1000	1059	1284	152	280	271	260	948.894	1105.46	1079.12	1176.98	206.891	187.208	262.96	289.17
ENSG00000084070	1327	910	1013	773	189	224	289	155	1277.06	1005.97	1032.25	708.569	257.252	149.766	280.426	172.39
ENSG00000084072	597	571	681	703	110	230	156	138	574.533	631.217	693.94	644.404	149.723	153.778	151.372	153.483
ENSG00000084073	1483	1400	1259	1299	267	625	331	389	1427.19	1547.64	1282.92	1190.73	363.42	417.874	321.18	432.643
ENSG00000084090	2815	2557	2547	2416	127	286	222	180	2709.06	2826.66	2595.4	2214.62	172.862	191.219	215.414	200.195
ENSG00000084092	476	453	517	807	58	140	85	56	458.087	500.773	526.824	739.735	78.9451	93.6039	82.4783	62.2828
ENSG00000084093	903	696	901	904	192	282	208	249	869.018	769.4	918.12	828.65	261.335	188.545	201.829	276.936
ENSG00000084112	1252	1014	1187	1167	25	39	38	24	1204.88	1120.94	1209.55	1069.73	34.028	26.0754	36.8726	26.6926
ENSG00000084207	1878	1362	1717	1934	282	626	417	323	1807.33	1505.64	1749.63	1772.8	383.836	418.543	404.629	359.238
ENSG00000084234	6399	5819	7297	7630	1141	2430	2260	2054	6158.19	6432.67	7435.65	6994.03	1553.04	1624.7	2192.95	2284.44
ENSG00000084444	88	74	107	61	17	21	15	11	84.6883	81.804	109.033	55.9156	23.1391	14.0406	14.555	12.2341
ENSG00000084463	481	536	453	500	77	183	91	87	462.899	592.526	461.608	458.324	104.806	122.354	88.3003	96.7607
ENSG00000084623	2465	2134	2408	2613	503	1165	691	543	2372.24	2359.05	2453.76	2395.2	684.644	778.918	670.5	603.92
ENSG00000084636	19	6	16	20	2	1	1	1	18.285	6.63276	16.304	18.333	2.72224	0.668599	0.970333	1.11219
ENSG00000084652	1684	915	1469	1133	195	203	208	125	1620.63	1011.5	1496.91	1038.56	265.419	135.726	201.829	139.024
ENSG00000084676	258	274	228	274	26	50	54	50	248.291	302.896	232.332	251.162	35.3892	33.43	52.398	55.6096
ENSG00000084693	353	264	338	403	16	9	25	8	339.716	291.841	344.423	369.409	21.778	6.01739	24.2583	8.89754
ENSG00000084710	154	117	116	127	57	130	51	55	148.205	129.339	118.204	116.414	77.5839	86.9179	49.487	61.1706
ENSG00000084731	440	392	536	676	11	23	30	36	423.442	433.34	546.185	619.654	14.9723	15.3778	29.11	40.0389
ENSG00000084733	2328	2305	2033	2099	235	388	418	304	2240.39	2548.08	2071.63	1924.05	319.864	259.416	405.599	338.106
ENSG00000084754	1189	1486	1296	1961	364	1016	444	576	1144.25	1642.71	1320.63	1797.55	495.448	679.297	430.828	640.623
ENSG00000084764	168	180	107	183	24	64	32	25	161.678	198.983	109.033	167.747	32.6669	42.7903	31.0506	27.8048
ENSG00000084774	1072	961	1137	1221	393	990	427	391	1031.66	1062.35	1158.6	1119.23	534.921	661.913	414.332	434.867
ENSG00000085063	5842	5038	6066	6051	407	982	863	968	5622.15	5569.3	6181.26	5546.64	553.977	656.564	837.397	1076.6
ENSG00000085117	36	24	29	31	2	14	7	8	34.6452	26.531	29.551	28.4161	2.72224	9.36039	6.79233	8.89754
ENSG00000085185	203	253	182	422	24	89	33	51	195.361	279.681	185.458	386.826	32.6669	59.5053	32.021	56.7218
ENSG00000085224	1607	1551	1892	2056	438	970	639	608	1546.52	1714.57	1927.95	1884.63	596.171	648.541	620.043	676.213
ENSG00000085231	909	918	749	965	135	275	199	148	874.792	1014.81	763.232	884.566	183.751	183.865	193.096	164.604
ENSG00000085274	444	437	383	443	62	99	70	65	427.291	483.086	390.278	406.075	84.3896	66.1913	67.9233	72.2925
ENSG00000085276	179	140	261	190	41	66	77	47	172.264	154.764	265.959	174.163	55.806	44.1275	74.7156	52.273
ENSG00000085365	807	764	1031	1045	100	179	142	141	776.63	844.571	1050.59	957.898	136.112	119.679	137.787	156.819
ENSG00000085377	527	426	489	428	180	311	206	155	507.168	470.926	498.292	392.326	245.002	207.934	199.889	172.39
ENSG00000085382	138	153	188	210	21	33	22	25	132.807	169.135	191.572	192.496	28.5836	22.0638	21.3473	27.8048
ENSG00000085415	1881	2321	1591	1886	277	674	346	356	1810.21	2565.77	1621.23	1728.8	377.031	450.636	335.735	395.94
ENSG00000085433	210	184	199	224	36	83	73	63	202.097	203.405	202.781	205.329	49.0004	55.4937	70.8343	70.0681
ENSG00000085449	889	891	1197	1333	72	179	106	111	855.544	984.964	1219.74	1221.89	98.0008	119.679	102.855	123.453
ENSG00000085465	28	24	17	18	1	3	2	1	26.9463	26.531	17.323	16.4997	1.36112	2.0058	1.94067	1.11219
ENSG00000085491	986	728	917	694	135	180	213	111	948.894	804.774	934.424	636.154	183.751	120.348	206.681	123.453
ENSG00000085511	476	438	411	351	77	147	66	65	458.087	484.191	418.81	321.744	104.806	98.2841	64.042	72.2925
ENSG00000085552	122	51	96	46	10	16	18	6	117.409	56.3784	97.8241	42.1658	13.6112	10.6976	17.466	6.67315
ENSG00000085644	117	59	108	126	2	3	12	7	112.597	65.2221	110.052	115.498	2.72224	2.0058	11.644	7.78535
ENSG00000085662	13	13	23	10	2	3	3	2	12.5108	14.371	23.437	9.16649	2.72224	2.0058	2.911	2.22438
ENSG00000085719	2503	3410	3112	3961	541	1300	640	720	2408.81	3769.62	3171.13	3630.85	736.367	869.179	621.013	800.779
ENSG00000085721	610	585	517	523	58	124	68	60	587.044	646.694	526.824	479.407	78.9451	82.9063	65.9826	66.7315
ENSG00000085733	1856	1415	1362	1413	278	507	370	327	1786.15	1564.23	1387.88	1295.22	378.392	338.98	359.023	363.687
ENSG00000085760	596	502	544	648	69	188	109	96	573.571	554.941	554.337	593.988	93.9174	125.697	105.766	106.77
ENSG00000085788	519	462	469	517	36	46	70	48	499.469	510.722	477.912	473.907	49.0004	30.7556	67.9233	53.3852
ENSG00000085832	727	602	797	868	132	194	154	136	699.641	665.487	812.144	795.651	179.668	129.708	149.431	151.258
ENSG00000085840	304	169	235	207	85	108	80	36	292.56	186.823	239.465	189.746	115.695	72.2087	77.6266	40.0389
ENSG00000085871	212	209	196	225	57	120	61	64	204.022	231.041	199.724	206.246	77.5839	80.2319	59.1903	71.1803
ENSG00000085872	1003	702	799	885	145	294	185	137	965.254	776.033	814.182	811.234	197.363	196.568	179.512	152.37
ENSG00000085978	1171	1007	587	582	179	324	138	143	1126.93	1113.2	598.154	533.49	243.641	216.626	133.906	159.044
ENSG00000085982	569	512	569	631	58	94	95	75	547.587	565.995	579.812	578.405	78.9451	62.8483	92.1816	83.4144
ENSG00000085998	1211	851	1258	1158	47	71	105	51	1165.43	940.746	1281.9	1061.48	63.9727	47.4705	101.885	56.7218
ENSG00000085999	453	372	411	395	32	63	57	51	435.952	411.231	418.81	362.076	43.5559	42.1217	55.309	56.7218
ENSG00000086015	964	706	950	991	32	68	93	61	927.722	780.454	968.051	908.399	43.5559	45.4647	90.2409	67.8437
ENSG00000086061	3060	2970	2006	1749	565	1019	548	372	2944.84	3283.21	2044.12	1603.22	769.034	681.302	531.742	413.736
ENSG00000086062	601	431	531	466	40	86	56	59	578.383	476.453	541.09	427.158	54.4449	57.4995	54.3386	65.6194
ENSG00000086065	966	867	1103	1031	148	284	264	210	929.647	958.433	1123.96	945.065	201.446	189.882	256.168	233.56
ENSG00000086102	496	394	551	542	72	133	121	123	477.334	435.551	561.47	496.824	98.0008	88.9237	117.41	136.8
ENSG00000086189	383	631	270	444	61	227	89	119	368.587	697.545	275.13	406.992	83.0284	151.772	86.3596	132.351
ENSG00000086200	310	397	305	377	125	277	170	184	298.334	438.867	310.795	345.577	170.14	185.202	164.957	204.643
ENSG00000086232	2508	2360	2384	2638	225	411	454	402	2413.62	2608.88	2429.3	2418.12	306.252	274.794	440.531	447.101
ENSG00000086289	723	602	591	601	46	116	111	86	695.791	665.487	602.23	550.906	62.6116	77.5575	107.707	95.6485
ENSG00000086300	427	292	417	303	38	52	49	33	410.931	322.794	424.924	277.745	51.7226	34.7671	47.5463	36.7023
ENSG00000086475	636	556	558	534	36	47	50	30	612.066	614.635	568.603	489.49	49.0004	31.4242	48.5166	33.3658
ENSG00000086504	583	483	433	657	86	195	122	106	561.06	533.937	441.228	602.238	117.056	130.377	118.381	117.892
ENSG00000086544	96	87	136	194	13	26	26	27	92.3872	96.175	138.584	177.83	17.6946	17.3836	25.2286	30.0292
ENSG00000086548	34	20	35	7	6	2	4	3	32.7205	22.1092	35.6651	6.41654	8.16673	1.3372	3.88133	3.33658
ENSG00000086589	695	800	615	903	107	298	147	188	668.845	884.368	626.686	827.734	145.64	199.243	142.639	209.092
ENSG00000086598	3842	4024	3696	4101	361	660	481	471	3697.41	4448.37	3766.23	3759.18	491.365	441.275	466.73	523.843
ENSG00000086619	46	46	51	56	3	5	4	5	44.2689	50.8511	51.9691	51.3323	4.08337	3.343	3.88133	5.56096
ENSG00000086666	365	411	426	421	62	111	85	109	351.264	454.344	434.095	385.909	84.3896	74.2145	82.4783	121.229
ENSG00000086696	166	214	282	516	42	113	49	102	159.753	236.568	287.358	472.991	57.1671	75.5517	47.5463	113.444
ENSG00000086712	609	653	490	491	77	151	69	72	586.082	721.865	499.311	450.074	104.806	100.958	66.953	80.0779
ENSG00000086730	23	32	10	18	2	8	1	1	22.1344	35.3747	10.19	16.4997	2.72224	5.34879	0.970333	1.11219
ENSG00000086758	4206	4227	4551	5691	1024	1870	1469	1373	4047.72	4672.78	4637.48	5216.65	1393.79	1250.28	1425.42	1527.04
ENSG00000086827	549	636	489	647	171	435	203	189	528.34	703.072	498.292	593.072	232.752	290.841	196.978	210.204
ENSG00000086848	203	178	229	216	33	116	43	53	195.361	196.772	233.351	197.996	44.917	77.5575	41.7243	58.9462
ENSG00000087008	106	118	80	113	21	49	22	20	102.011	130.444	81.5201	103.581	28.5836	32.7614	21.3473	22.2438
ENSG00000087053	730	765	691	806	75	159	89	112	702.528	845.677	704.13	738.819	102.084	106.307	86.3596	124.566
ENSG00000087074	611	428	1896	2248	22	27	76	59	588.006	473.137	1932.03	2060.63	29.9447	18.0522	73.7453	65.6194
ENSG00000087076	79	109	89	155	7	34	14	34	76.027	120.495	90.6911	142.081	9.52785	22.7324	13.5847	37.8145
ENSG00000087077	249	225	228	354	27	36	25	32	239.629	248.728	232.332	324.494	36.7503	24.0696	24.2583	35.5902
ENSG00000087085	135	149	97	233	8	51	13	26	129.92	164.713	98.8432	213.579	10.889	34.0986	12.6143	28.917
ENSG00000087086	4354	3384	4541	4368	39	58	65	36	4190.15	3740.87	4627.29	4003.92	53.0838	38.7787	63.0716	40.0389
ENSG00000087087	1357	1190	931	1230	233	616	249	260	1305.93	1315.5	948.69	1127.48	317.141	411.857	241.613	289.17
ENSG00000087088	484	331	420	449	35	106	61	64	465.786	365.907	427.981	411.575	47.6393	70.8715	59.1903	71.1803
ENSG00000087095	457	433	435	368	7	8	31	17	439.802	478.664	443.266	337.327	9.52785	5.34879	30.0803	18.9073
ENSG00000087111	339	273	339	407	33	54	34	33	326.242	301.79	345.442	373.076	44.917	36.1043	32.9913	36.7023
ENSG00000087152	1268	1080	1119	1431	30	33	27	25	1220.28	1193.9	1140.26	1311.72	40.8337	22.0638	26.199	27.8048
ENSG00000087157	528	378	415	424	38	52	29	40	508.13	417.864	422.886	388.659	51.7226	34.7671	28.1396	44.4877
ENSG00000087191	3519	2603	3011	3034	583	1036	737	572	3386.57	2877.51	3068.21	2781.11	793.534	692.669	715.135	636.174
ENSG00000087206	442	496	384	613	53	184	73	60	425.366	548.308	391.297	561.906	72.1395	123.022	70.8343	66.7315
ENSG00000087258	11	7	8	6	6	6	7	5	10.586	7.73822	8.15201	5.49989	8.16673	4.01159	6.79233	5.56096
ENSG00000087263	568	510	446	400	124	237	147	119	546.625	563.784	454.475	366.659	168.779	158.458	142.639	132.351
ENSG00000087266	334	202	247	257	5	9	10	5	321.431	223.303	251.693	235.579	6.80561	6.01739	9.70333	5.56096
ENSG00000087269	557	397	393	461	151	252	135	84	536.039	438.867	400.468	422.575	205.529	168.487	130.995	93.4242
ENSG00000087274	972	751	917	975	183	303	193	209	935.421	830.2	934.424	893.732	249.085	202.586	187.274	232.448
ENSG00000087299	429	390	460	473	105	229	190	197	412.856	431.129	468.741	433.575	142.918	153.109	184.363	219.102
ENSG00000087301	522	522	638	625	109	185	173	182	502.356	577.05	650.123	572.905	148.362	123.691	167.868	202.419
ENSG00000087302	4910	3971	4494	4120	772	1289	1088	716	4725.22	4389.78	4579.39	3776.59	1050.79	861.824	1055.72	796.33
ENSG00000087303	374	130	372	158	102	120	113	35	359.925	143.71	379.069	144.83	138.834	80.2319	109.648	38.9267
ENSG00000087338	397	502	388	591	11	56	18	27	382.06	554.941	395.373	541.739	14.9723	37.4415	17.466	30.0292
ENSG00000087365	2427	2049	2311	2641	605	1180	808	643	2335.67	2265.09	2354.91	2420.87	823.479	788.947	784.029	715.14
ENSG00000087448	1378	1570	1097	1604	67	148	64	82	1326.14	1735.57	1117.84	1470.3	91.1952	98.9527	62.1013	91.1998
ENSG00000087460	13072	9328	12615	11634	1364	2579	2513	2118	12580.1	10311.7	12854.7	10664.3	1856.57	1724.32	2438.45	2355.62
ENSG00000087470	656	565	755	802	125	198	159	130	631.313	624.585	769.346	735.152	170.14	132.383	154.283	144.585
ENSG00000087494	231	235	311	340	90	178	101	110	222.307	259.783	316.909	311.661	122.501	119.011	98.0036	122.341
ENSG00000087495	1970	2214	2838	3948	133	193	275	268	1895.86	2447.49	2891.93	3618.93	181.029	129.04	266.841	298.068
ENSG00000087502	2270	2097	2039	2070	208	546	324	318	2184.57	2318.15	2077.74	1897.46	283.113	365.055	314.388	353.677
ENSG00000087510	815	856	816	1222	85	293	115	209	784.329	946.273	831.505	1120.14	115.695	195.9	111.588	232.448
ENSG00000087586	1274	1794	1286	1777	187	659	267	365	1226.06	1983.19	1310.44	1628.88	254.53	440.607	259.079	405.95
ENSG00000087842	397	402	397	446	108	209	140	100	382.06	444.395	404.544	408.825	147.001	139.737	135.847	111.219
ENSG00000087884	162	117	141	218	38	56	63	56	155.903	129.339	143.679	199.829	51.7226	37.4415	61.131	62.2828
ENSG00000087903	151	87	147	103	7	10	7	6	145.317	96.175	149.793	94.4148	9.52785	6.68599	6.79233	6.67315
ENSG00000087995	303	274	199	274	38	72	39	28	291.597	302.896	202.781	251.162	51.7226	48.1391	37.843	31.1414
ENSG00000088035	179	174	148	139	35	70	35	26	172.264	192.35	150.812	127.414	47.6393	46.8019	33.9616	28.917
ENSG00000088038	1046	863	892	1121	158	341	184	215	1006.64	954.012	908.949	1027.56	215.057	227.992	178.541	239.121
ENSG00000088179	295	306	332	316	14	34	24	22	283.898	338.271	338.309	289.661	19.0557	22.7324	23.288	24.4682
ENSG00000088205	1298	966	1217	860	235	385	293	180	1249.15	1067.87	1240.12	788.318	319.864	257.411	284.307	200.195
ENSG00000088247	4245	3126	4104	3952	434	839	567	393	4085.25	3455.67	4181.98	3622.6	590.727	560.955	550.179	437.092
ENSG00000088256	1295	1159	1115	1356	63	125	111	113	1246.27	1281.23	1136.19	1242.98	85.7507	83.5749	107.707	125.678
ENSG00000088280	163	156	160	190	18	37	17	15	156.866	172.452	163.04	174.163	24.5002	24.7382	16.4957	16.6829
ENSG00000088298	349	245	342	347	27	61	66	55	335.866	270.838	348.499	318.077	36.7503	40.7845	64.042	61.1706
ENSG00000088305	86	98	82	227	4	14	11	20	82.7636	108.335	83.5581	208.079	5.44449	9.36039	10.6737	22.2438
ENSG00000088325	2609	2923	2599	3578	660	1538	954	1132	2510.82	3231.26	2648.39	3279.77	898.34	1028.31	925.697	1259
ENSG00000088356	732	611	587	886	71	134	99	119	704.453	675.436	598.154	812.151	96.6397	89.5923	96.0629	132.351
ENSG00000088367	852	819	671	882	48	98	69	67	819.937	905.371	683.75	808.484	65.3339	65.5227	66.953	74.5169
ENSG00000088387	365	381	469	432	55	105	103	99	351.264	421.18	477.912	395.992	74.8617	70.2029	99.9443	110.107
ENSG00000088448	717	664	658	816	19	77	46	35	690.017	734.025	670.503	747.985	25.8613	51.4821	44.6353	38.9267
ENSG00000088451	208	154	193	158	33	45	45	33	200.172	170.241	196.667	144.83	44.917	30.087	43.665	36.7023
ENSG00000088538	41	40	35	50	3	4	4	4	39.4571	44.2184	35.6651	45.8324	4.08337	2.6744	3.88133	4.44877
ENSG00000088543	431	377	469	608	4	14	18	12	414.78	416.758	477.912	557.322	5.44449	9.36039	17.466	13.3463
ENSG00000088682	433	440	376	585	31	112	81	89	416.705	486.402	383.145	536.239	42.1948	74.8831	78.5969	98.9851
ENSG00000088726	11	8	18	12	1	2	2	1	10.586	8.84368	18.342	10.9998	1.36112	1.3372	1.94067	1.11219
ENSG00000088727	111	116	80	103	10	34	10	19	106.823	128.233	81.5201	94.4148	13.6112	22.7324	9.70333	21.1317
ENSG00000088756	269	310	405	324	34	98	63	48	258.877	342.692	412.696	296.994	46.2781	65.5227	61.131	53.3852
ENSG00000088766	1234	1109	1050	1123	41	139	115	80	1187.56	1225.95	1069.95	1029.4	55.806	92.9353	111.588	88.9754
ENSG00000088808	345	304	235	412	34	77	48	48	332.017	336.06	239.465	377.659	46.2781	51.4821	46.576	53.3852
ENSG00000088812	1238	1091	1670	1512	226	446	374	274	1191.41	1206.06	1701.73	1385.97	307.614	298.195	362.904	304.741
ENSG00000088826	477	308	550	608	42	57	70	74	459.049	340.482	560.451	557.322	57.1671	38.1101	67.9233	82.3022
ENSG00000088832	4510	4125	4223	3990	61	113	110	89	4340.28	4560.02	4303.24	3657.43	83.0284	75.5517	106.737	98.9851
ENSG00000088833	1957	1367	1704	1696	263	514	348	284	1883.35	1511.16	1736.38	1554.64	357.975	343.66	337.676	315.863
ENSG00000088836	600	582	519	812	70	265	86	104	577.42	643.377	528.862	744.319	95.2785	177.179	83.4486	115.668
ENSG00000088854	178	127	215	291	10	35	24	32	171.301	140.393	219.085	266.745	13.6112	23.401	23.288	35.5902
ENSG00000088876	229	218	193	233	20	21	15	22	220.382	240.99	196.667	213.579	27.2224	14.0406	14.555	24.4682
ENSG00000088881	12	8	10	12	1	1	3	1	11.5484	8.84368	10.19	10.9998	1.36112	0.668599	2.911	1.11219
ENSG00000088888	1446	1143	1460	1735	115	246	159	104	1391.58	1263.54	1487.74	1590.39	156.529	164.475	154.283	115.668
ENSG00000088899	129	88	88	79	7	5	6	1	124.145	97.2804	89.6721	72.4152	9.52785	3.343	5.822	1.11219
ENSG00000088930	1824	1783	2141	2188	542	1017	609	488	1755.36	1971.03	2181.68	2005.63	737.728	679.965	590.933	542.75
ENSG00000088986	2695	2198	1769	1702	199	327	257	182	2593.58	2429.8	1802.61	1560.14	270.863	218.632	249.376	202.419
ENSG00000089006	1641	1599	1493	1929	137	311	171	158	1579.24	1767.63	1521.37	1768.22	186.474	207.934	165.927	175.726
ENSG00000089009	2583	2901	2628	2949	320	773	243	190	2485.79	3206.94	2677.94	2703.2	435.559	516.827	235.791	211.317
ENSG00000089022	671	589	567	675	23	67	53	38	645.748	651.116	577.774	618.738	31.3058	44.7961	51.4276	42.2633
ENSG00000089041	38	25	47	64	2	20	5	10	36.57	27.6365	47.8931	58.6655	2.72224	13.372	4.85166	11.1219
ENSG00000089048	689	455	607	506	200	325	215	123	663.071	502.984	618.534	463.824	272.224	217.295	208.622	136.8
ENSG00000089050	679	692	696	857	40	97	57	60	653.447	764.978	709.225	785.568	54.4449	64.8541	55.309	66.7315
ENSG00000089053	2521	2677	2118	2820	217	514	430	436	2426.13	2959.32	2158.25	2584.95	295.363	343.66	417.243	484.916
ENSG00000089057	783	599	691	660	57	154	107	86	753.533	662.17	704.13	604.988	77.5839	102.964	103.826	95.6485
ENSG00000089060	399	347	397	470	28	83	55	52	383.985	383.594	404.544	430.825	38.1114	55.4937	53.3683	57.834
ENSG00000089063	2482	2298	2443	2319	79	161	149	122	2388.6	2540.35	2489.42	2125.71	107.529	107.644	144.58	135.687
ENSG00000089091	110	88	92	101	5	12	13	4	105.86	97.2804	93.7481	92.5815	6.80561	8.02319	12.6143	4.44877
ENSG00000089094	923	760	694	732	103	179	116	80	888.265	840.149	707.187	670.987	140.196	119.679	112.559	88.9754
ENSG00000089123	163	172	153	202	7	27	22	20	156.866	190.139	155.907	185.163	9.52785	18.0522	21.3473	22.2438
ENSG00000089127	986	136	1016	134	190	66	194	27	948.894	150.342	1035.31	122.831	258.613	44.1275	188.245	30.0292
ENSG00000089154	2956	2802	3053	3548	616	1525	777	729	2844.76	3097.5	3111.01	3252.27	838.451	1019.61	753.949	810.788
ENSG00000089157	6290	6626	6371	7410	234	538	274	91	6053.29	7324.77	6492.06	6792.37	318.503	359.706	265.871	101.21
ENSG00000089159	9979	8970	9086	10671	472	1450	703	950	9603.46	9915.97	9258.65	9781.56	642.45	969.469	682.144	1056.58
ENSG00000089177	178	195	195	261	33	82	33	70	171.301	215.565	198.705	239.245	44.917	54.8251	32.021	77.8535
ENSG00000089195	869	711	567	510	199	262	170	127	836.297	785.982	577.774	467.491	270.863	175.173	164.957	141.248
ENSG00000089220	3025	2501	3019	3026	229	442	325	343	2911.16	2764.75	3076.37	2773.78	311.697	295.521	315.358	381.482
ENSG00000089234	568	547	601	682	98	186	164	199	546.625	604.686	612.42	625.154	133.39	124.359	159.135	221.326
ENSG00000089248	1374	1293	1522	1987	181	394	208	191	1322.29	1429.36	1550.92	1821.38	246.363	263.428	201.829	212.429
ENSG00000089250	34	112	31	136	5	17	3	19	32.7205	123.811	31.589	124.664	6.80561	11.3662	2.911	21.1317
ENSG00000089280	5337	4140	4730	4926	1016	1885	1478	1383	5136.15	4576.6	4819.88	4515.41	1382.9	1260.31	1434.15	1538.16
ENSG00000089289	497	582	637	982	92	176	85	57	478.296	643.377	649.104	900.149	125.223	117.673	82.4783	63.395
ENSG00000089327	741	497	571	713	146	229	134	74	713.114	549.413	581.85	653.57	198.724	153.109	130.025	82.3022
ENSG00000089335	358	238	317	200	34	29	30	24	344.527	263.099	323.023	183.33	46.2781	19.3894	29.11	26.6926
ENSG00000089351	364	236	323	459	34	53	30	21	350.302	260.888	329.138	420.742	46.2781	35.4357	29.11	23.356
ENSG00000089472	4	5	10	5	3	4	5	1	3.84947	5.5273	10.19	4.58324	4.08337	2.6744	4.85166	1.11219
ENSG00000089486	141	117	122	127	7	10	9	8	135.694	129.339	124.318	116.414	9.52785	6.68599	8.73299	8.89754
ENSG00000089597	6184	6239	7283	8836	1090	2809	1786	2212	5951.28	6896.96	7421.39	8099.51	1483.62	1878.09	1733.01	2460.17
ENSG00000089639	120	80	107	125	12	28	14	19	115.484	88.4368	109.033	114.581	16.3335	18.7208	13.5847	21.1317
ENSG00000089682	226	184	272	233	45	85	46	47	217.495	203.405	277.168	213.579	61.2505	56.8309	44.6353	52.273
ENSG00000089685	5303	4514	4909	5467	324	529	448	398	5103.43	4990.04	5002.28	5011.32	441.003	353.689	434.709	442.653
ENSG00000089693	1240	1173	1071	1230	110	215	177	155	1193.34	1296.7	1091.35	1127.48	149.723	143.749	171.749	172.39
ENSG00000089723	148	136	87	110	13	24	10	15	142.43	150.342	88.6531	100.831	17.6946	16.0464	9.70333	16.6829
ENSG00000089737	2215	1574	1455	1266	572	954	598	453	2131.64	1739.99	1482.65	1160.48	778.562	637.843	580.259	503.823
ENSG00000089775	1041	597	1089	956	56	67	67	88	1001.82	659.959	1109.69	876.316	76.2228	44.7961	65.0123	97.8729
ENSG00000089818	347	349	301	306	34	83	33	34	333.941	385.805	306.719	280.494	46.2781	55.4937	32.021	37.8145
ENSG00000089876	470	453	450	563	93	156	130	122	452.313	500.773	458.551	516.073	126.584	104.301	126.143	135.687
ENSG00000089902	1638	1628	1219	1451	189	324	194	226	1576.36	1799.69	1242.16	1330.06	257.252	216.626	188.245	251.355
ENSG00000089916	1079	890	1278	1164	85	144	120	85	1038.39	983.859	1302.28	1066.98	115.695	96.2783	116.44	94.5364
ENSG00000090006	483	348	581	703	26	84	57	45	464.823	384.7	592.04	644.404	35.3892	56.1623	55.309	50.0487
ENSG00000090013	502	417	464	632	125	234	136	104	483.108	460.977	472.817	579.322	170.14	156.452	131.965	115.668
ENSG00000090020	580	395	556	479	55	122	85	71	558.173	436.656	566.565	439.075	74.8617	81.5691	82.4783	78.9657
ENSG00000090054	442	410	529	498	124	260	158	147	425.366	453.238	539.052	456.491	168.779	173.836	153.313	163.492
ENSG00000090060	5118	4654	4753	4152	369	589	715	487	4925.4	5144.81	4843.31	3805.93	502.254	393.805	693.788	541.638
ENSG00000090061	1069	711	832	817	70	166	113	91	1028.77	785.982	847.809	748.902	95.2785	110.987	109.648	101.21
ENSG00000090097	238	253	234	275	13	35	19	17	229.043	279.681	238.446	252.078	17.6946	23.401	18.4363	18.9073
ENSG00000090238	40	25	61	74	3	9	11	8	38.4947	27.6365	62.1591	67.832	4.08337	6.01739	10.6737	8.89754
ENSG00000090263	635	692	587	746	86	156	102	67	611.103	764.978	598.154	683.82	117.056	104.301	98.9739	74.5169
ENSG00000090266	1249	1151	1181	1386	147	319	246	226	1202	1272.38	1203.44	1270.48	200.085	213.283	238.702	251.355
ENSG00000090273	1855	1327	1417	1380	387	757	504	352	1785.19	1466.94	1443.93	1264.98	526.754	506.129	489.048	391.492
ENSG00000090316	741	540	585	699	98	145	105	121	713.114	596.948	596.116	640.737	133.39	96.9469	101.885	134.575
ENSG00000090339	506	288	518	509	73	118	94	99	486.958	318.372	527.843	466.574	99.3619	78.8947	91.2113	110.107
ENSG00000090372	846	664	843	986	40	99	68	56	814.163	734.025	859.018	903.816	54.4449	66.1913	65.9826	62.2828
ENSG00000090382	15	5	11	1	2	2	4	1	14.4355	5.5273	11.209	0.916649	2.72224	1.3372	3.88133	1.11219
ENSG00000090432	629	430	499	521	84	140	106	76	605.329	475.348	508.482	477.574	114.334	93.6039	102.855	84.5266
ENSG00000090447	349	206	234	250	36	81	31	20	335.866	227.725	238.446	229.162	49.0004	54.1565	30.0803	22.2438
ENSG00000090470	365	259	363	354	9	40	26	15	351.264	286.314	369.898	324.494	12.2501	26.744	25.2286	16.6829
ENSG00000090487	1162	1042	993	1015	95	176	156	98	1118.27	1151.89	1011.87	930.398	129.307	117.673	151.372	108.995
ENSG00000090520	1030	1015	937	1057	167	355	203	193	991.238	1122.04	954.804	968.898	227.307	237.353	196.978	214.653
ENSG00000090530	89	41	102	60	12	16	23	6	85.6507	45.3238	103.938	54.9989	16.3335	10.6976	22.3177	6.67315
ENSG00000090565	437	315	399	454	3	10	16	15	420.554	348.22	406.582	416.158	4.08337	6.68599	15.5253	16.6829
ENSG00000090581	429	341	482	536	29	53	63	43	412.856	376.962	491.159	491.324	39.4725	35.4357	61.131	47.8243
ENSG00000090612	101	47	83	62	5	10	12	2	97.1991	51.9566	84.5771	56.8322	6.80561	6.68599	11.644	2.22438
ENSG00000090615	2554	1706	2361	2200	156	283	256	186	2457.89	1885.91	2405.86	2016.63	212.335	189.214	248.405	206.868
ENSG00000090621	1570	1235	1894	1979	197	346	101	41	1510.92	1365.24	1929.99	1814.05	268.141	231.335	98.0036	45.5999
ENSG00000090661	169	143	152	190	14	18	21	12	162.64	158.081	154.888	174.163	19.0557	12.0348	20.377	13.3463
ENSG00000090674	365	385	448	689	69	192	71	91	351.264	425.602	456.513	631.571	93.9174	128.371	68.8936	101.21
ENSG00000090686	1102	791	1070	939	241	435	385	289	1060.53	874.418	1090.33	860.733	328.03	290.841	373.578	321.424
ENSG00000090776	1408	1612	1245	1695	90	252	168	184	1355.01	1782	1268.66	1553.72	122.501	168.487	163.016	204.643
ENSG00000090857	484	384	672	650	25	62	48	46	465.786	424.496	684.769	595.822	34.028	41.4531	46.576	51.1609
ENSG00000090861	1125	1470	1094	1704	392	1014	380	492	1082.66	1625.03	1114.79	1561.97	533.56	677.959	368.726	547.199
ENSG00000090863	1314	1051	1949	1662	451	751	672	452	1264.55	1161.84	1986.03	1523.47	613.866	502.118	652.064	502.711
ENSG00000090889	915	1041	946	1480	257	567	350	436	880.566	1150.78	963.975	1356.64	349.808	379.096	339.616	484.916
ENSG00000090905	800	776	732	736	66	188	85	99	769.894	857.837	745.909	674.653	89.834	125.697	82.4783	110.107
ENSG00000090924	148	147	127	182	6	26	15	14	142.43	162.503	129.413	166.83	8.16673	17.3836	14.555	15.5707
ENSG00000090932	123	96	84	142	10	19	12	11	118.371	106.124	85.5961	130.164	13.6112	12.7034	11.644	12.2341
ENSG00000090971	142	117	174	199	2	4	7	3	136.656	129.339	177.306	182.413	2.72224	2.6744	6.79233	3.33658
ENSG00000090975	109	92	141	140	3	8	6	5	104.898	101.702	143.679	128.331	4.08337	5.34879	5.822	5.56096
ENSG00000090989	668	633	757	810	176	370	230	242	642.861	699.756	771.384	742.485	239.557	247.382	223.177	269.151
ENSG00000091009	947	1096	1033	1367	162	395	229	250	911.362	1211.58	1052.63	1253.06	220.502	264.097	222.206	278.048
ENSG00000091039	1007	1051	1088	1278	146	421	227	279	969.104	1161.84	1108.67	1171.48	198.724	281.48	220.266	310.302
ENSG00000091073	90	89	88	124	9	23	9	9	86.613	98.3859	89.6721	113.664	12.2501	15.3778	8.73299	10.0097
ENSG00000091127	697	426	444	316	156	219	174	130	670.77	470.926	452.437	289.661	212.335	146.423	168.838	144.585
ENSG00000091136	1745	1805	2205	3200	535	1314	542	719	1679.33	1995.35	2246.9	2933.28	728.2	878.539	525.92	799.666
ENSG00000091140	1573	1981	1670	2296	481	1056	609	639	1513.8	2189.92	1701.73	2104.63	654.7	706.041	590.933	710.691
ENSG00000091157	223	255	234	288	89	251	107	145	214.608	281.892	238.446	263.995	121.14	167.818	103.826	161.268
ENSG00000091164	1307	1315	1210	1378	330	647	389	379	1257.81	1453.68	1232.99	1263.14	449.17	432.584	377.459	421.521
ENSG00000091317	1741	1681	1635	1737	79	179	118	124	1675.48	1858.28	1666.07	1592.22	107.529	119.679	114.499	137.912
ENSG00000091409	3160	5024	3563	5725	696	1887	986	1269	3041.08	5553.83	3630.7	5247.81	947.341	1261.65	956.748	1411.37
ENSG00000091436	1087	961	1165	1058	95	194	193	117	1046.09	1062.35	1187.14	969.814	129.307	129.708	187.274	130.127
ENSG00000091483	1679	2151	1524	2352	536	1420	603	822	1615.81	2377.84	1552.96	2155.96	729.561	949.411	585.111	914.222
ENSG00000091490	763	646	830	768	73	153	138	77	734.286	714.127	845.771	703.986	99.3619	102.296	133.906	85.6388
ENSG00000091527	1971	1332	1358	1263	110	124	92	48	1896.83	1472.47	1383.8	1157.73	149.723	82.9063	89.2706	53.3852
ENSG00000091542	2147	1222	1756	1297	72	123	149	72	2066.2	1350.87	1789.37	1188.89	98.0008	82.2377	144.58	80.0779
ENSG00000091640	275	211	295	378	45	93	79	57	264.651	233.252	300.605	346.493	61.2505	62.1797	76.6563	63.395
ENSG00000091651	683	545	525	550	97	159	116	100	657.297	602.475	534.976	504.157	132.029	106.307	112.559	111.219
ENSG00000091656	1424	1237	2202	1732	250	460	469	266	1370.41	1367.45	2243.84	1587.64	340.28	307.556	455.086	295.843
ENSG00000091732	384	394	312	373	62	173	87	79	369.549	435.551	317.928	341.91	84.3896	115.668	84.4189	87.8632
ENSG00000091844	125	116	251	209	4	15	6	7	120.296	128.233	255.769	191.58	5.44449	10.029	5.822	7.78535
ENSG00000091947	928	733	960	1034	70	157	100	90	893.077	810.302	978.241	947.815	95.2785	104.97	97.0333	100.097
ENSG00000091986	241	49	244	74	30	11	44	7	231.93	54.1675	248.636	67.832	40.8337	7.35459	42.6946	7.78535
ENSG00000092010	1359	1212	1218	1502	406	711	515	357	1307.86	1339.82	1241.14	1376.81	552.615	475.374	499.721	397.053
ENSG00000092020	531	371	457	369	45	76	93	57	511.017	410.125	465.684	338.243	61.2505	50.8135	90.2409	63.395
ENSG00000092036	171	169	202	225	36	89	44	26	164.565	186.823	205.838	206.246	49.0004	59.5053	42.6946	28.917
ENSG00000092094	452	373	408	453	58	117	90	90	434.99	412.336	415.753	415.242	78.9451	78.2261	87.3299	100.097
ENSG00000092096	195	143	191	243	10	23	29	33	187.662	158.081	194.629	222.746	13.6112	15.3778	28.1396	36.7023
ENSG00000092098	217	200	192	254	24	42	31	24	208.834	221.092	195.648	232.829	32.6669	28.0812	30.0803	26.6926
ENSG00000092108	1039	1017	984	1023	195	409	293	283	999.899	1124.25	1002.7	937.732	265.419	273.457	284.307	314.75
ENSG00000092140	1134	1416	1146	1414	159	511	159	246	1091.32	1565.33	1167.78	1296.14	216.418	341.654	154.283	273.599
ENSG00000092148	2057	1721	2204	1813	516	989	667	538	1979.59	1902.5	2245.88	1661.88	702.339	661.244	647.212	598.36
ENSG00000092199	4481	4340	4304	3975	431	785	611	469	4312.37	4797.69	4385.78	3643.68	586.644	524.85	592.873	521.618
ENSG00000092201	2269	1970	2092	2116	555	1038	667	661	2183.61	2177.76	2131.75	1939.63	755.423	694.006	647.212	735.159
ENSG00000092203	700	622	668	802	104	198	126	101	673.657	687.596	680.693	735.152	141.557	132.383	122.262	112.331
ENSG00000092208	280	260	192	243	42	97	78	49	269.463	287.419	195.648	222.746	57.1671	64.8541	75.6859	54.4974
ENSG00000092330	343	269	337	336	40	67	85	55	330.092	297.369	343.404	307.994	54.4449	44.7961	82.4783	61.1706
ENSG00000092439	682	652	713	882	51	153	123	128	656.334	720.76	726.548	808.484	69.4172	102.296	119.351	142.361
ENSG00000092445	348	300	324	445	17	37	13	9	334.904	331.638	330.157	407.909	23.1391	24.7382	12.6143	10.0097
ENSG00000092470	698	462	533	405	169	241	175	80	671.732	510.722	543.128	371.243	230.03	161.132	169.808	88.9754
ENSG00000092531	740	546	737	693	130	151	164	105	712.152	603.581	751.004	635.238	176.946	100.958	159.135	116.78
ENSG00000092621	813	1040	750	1412	190	573	210	241	782.405	1149.68	764.251	1294.31	258.613	383.107	203.77	268.038
ENSG00000092820	2739	1513	2416	1944	628	878	784	533	2635.92	1672.56	2461.91	1781.96	854.785	587.03	760.741	592.799
ENSG00000092841	4385	3503	4093	3844	724	1307	1076	842	4219.98	3872.42	4170.77	3523.6	985.452	873.859	1044.08	936.466
ENSG00000092847	801	674	797	675	41	74	58	45	770.856	745.08	812.144	618.738	55.806	49.4763	56.2793	50.0487
ENSG00000092853	628	379	464	387	250	368	257	160	604.367	418.969	472.817	354.743	340.28	246.044	249.376	177.951
ENSG00000092871	364	301	420	387	11	43	36	15	350.302	332.743	427.981	354.743	14.9723	28.7498	34.932	16.6829
ENSG00000092929	54	46	68	82	4	24	9	9	51.9678	50.8511	69.2921	75.1652	5.44449	16.0464	8.73299	10.0097
ENSG00000092931	169	150	202	241	22	57	20	47	162.64	165.819	205.838	220.912	29.9447	38.1101	19.4067	52.273
ENSG00000092964	1324	960	1397	1084	271	555	319	247	1274.17	1061.24	1423.55	993.647	368.864	371.072	309.536	274.712
ENSG00000092969	458	113	555	94	54	36	136	18	440.764	124.917	565.546	86.165	73.5006	24.0696	131.965	20.0195
ENSG00000092978	257	240	266	274	84	119	92	61	247.328	265.31	271.054	251.162	114.334	79.5633	89.2706	67.8437
ENSG00000093000	1271	1465	1077	1634	46	128	63	79	1223.17	1619.5	1097.46	1497.8	62.6116	85.5807	61.131	87.8632
ENSG00000093009	415	439	338	461	62	192	109	97	399.382	485.297	344.423	422.575	84.3896	128.371	105.766	107.883
ENSG00000093010	406	332	419	496	46	117	79	69	390.721	367.013	426.962	454.658	62.6116	78.2261	76.6563	76.7413
ENSG00000093144	605	443	595	535	99	194	162	98	582.232	489.719	606.306	490.407	134.751	129.708	157.194	108.995
ENSG00000093167	591	553	553	870	65	159	103	122	568.759	611.319	563.508	797.484	88.4729	106.307	99.9443	135.687
ENSG00000093183	945	982	846	1108	43	118	62	72	909.437	1085.56	862.075	1015.65	58.5282	78.8947	60.1606	80.0779
ENSG00000093217	188	156	147	157	28	78	44	39	180.925	172.452	149.793	143.914	38.1114	52.1507	42.6946	43.3755
ENSG00000094631	471	328	538	610	79	135	113	91	453.275	362.591	548.223	559.156	107.529	90.2609	109.648	101.21
ENSG00000094804	896	595	469	377	178	274	158	85	862.281	657.748	477.912	345.577	242.28	183.196	153.313	94.5364
ENSG00000094841	285	195	231	156	35	55	62	29	274.275	215.565	235.389	142.997	47.6393	36.7729	60.1606	32.2536
ENSG00000094880	825	803	678	679	143	296	200	152	793.953	887.684	690.883	622.404	194.64	197.905	194.067	169.053
ENSG00000094914	343	344	338	512	71	237	100	136	330.092	380.278	344.423	469.324	96.6397	158.458	97.0333	151.258
ENSG00000094916	1611	2223	1550	1823	158	309	184	134	1550.37	2457.44	1579.45	1671.05	215.057	206.597	178.541	149.034
ENSG00000094975	3078	2609	3066	2783	357	599	531	487	2962.17	2884.14	3124.26	2551.03	485.921	400.491	515.247	541.638
ENSG00000095002	1211	1183	1142	1174	441	902	482	412	1165.43	1307.76	1163.7	1076.15	600.255	603.076	467.7	458.223
ENSG00000095015	47	39	49	63	9	30	17	21	45.2313	43.1129	49.9311	57.7489	12.2501	20.058	16.4957	23.356
ENSG00000095059	894	757	926	1110	150	307	182	190	860.356	836.833	943.595	1017.48	204.168	205.26	176.601	211.317
ENSG00000095066	177	154	171	295	13	33	23	29	170.339	170.241	174.249	270.411	17.6946	22.0638	22.3177	32.2536
ENSG00000095139	2095	1960	1863	1648	468	824	582	457	2016.16	2166.7	1898.4	1510.64	637.005	550.926	564.734	508.272
ENSG00000095203	370	294	292	303	6	20	22	19	356.076	325.005	297.548	277.745	8.16673	13.372	21.3473	21.1317
ENSG00000095209	437	451	393	433	53	107	59	54	420.554	498.562	400.468	396.909	72.1395	71.5401	57.2496	60.0584
ENSG00000095261	638	563	538	550	104	221	160	111	613.99	622.374	548.223	504.157	141.557	147.76	155.253	123.453
ENSG00000095319	915	801	869	893	241	509	277	271	880.566	885.473	885.512	818.567	328.03	340.317	268.782	301.404
ENSG00000095321	258	218	228	322	36	63	53	48	248.291	240.99	232.332	295.161	49.0004	42.1217	51.4276	53.3852
ENSG00000095380	532	501	467	634	132	323	176	144	511.979	553.835	475.874	581.155	179.668	215.957	170.779	160.156
ENSG00000095397	245	182	193	218	8	15	17	15	235.78	201.194	196.667	199.829	10.889	10.029	16.4957	16.6829
ENSG00000095485	365	404	318	419	81	212	88	82	351.264	446.606	324.042	384.076	110.251	141.743	85.3893	91.1998
ENSG00000095564	406	392	462	403	97	210	122	127	390.721	433.34	470.779	369.409	132.029	140.406	118.381	141.248
ENSG00000095574	225	264	362	431	19	29	18	22	216.533	291.841	368.879	395.076	25.8613	19.3894	17.466	24.4682
ENSG00000095637	45	62	62	88	7	13	13	9	43.3065	68.5385	63.1781	80.6651	9.52785	8.69179	12.6143	10.0097
ENSG00000095739	68	31	44	26	7	2	11	3	65.441	34.2692	44.8361	23.8329	9.52785	1.3372	10.6737	3.33658
ENSG00000095787	1203	1052	1073	1159	78	169	109	124	1157.73	1162.94	1093.39	1062.4	106.168	112.993	105.766	137.912
ENSG00000095794	1569	1264	1230	1053	158	250	275	170	1509.95	1397.3	1253.37	965.231	215.057	167.15	266.841	189.073
ENSG00000095906	566	454	523	762	45	88	63	40	544.7	501.879	532.938	698.486	61.2505	58.8367	61.131	44.4877
ENSG00000095951	179	85	182	119	31	51	43	25	172.264	93.9641	185.458	109.081	42.1948	34.0986	41.7243	27.8048
ENSG00000096060	433	425	298	305	56	91	72	37	416.705	469.82	303.662	279.578	76.2228	60.8425	69.864	41.1511
ENSG00000096063	2132	1929	2032	1995	361	663	471	329	2051.77	2132.43	2070.61	1828.71	491.365	443.281	457.027	365.911
ENSG00000096070	635	444	609	551	34	55	45	35	611.103	490.824	620.572	505.073	46.2781	36.7729	43.665	38.9267
ENSG00000096080	450	314	365	446	47	87	49	59	433.065	347.114	371.936	408.825	63.9727	58.1681	47.5463	65.6194
ENSG00000096092	703	749	599	664	58	121	86	80	676.544	827.989	610.382	608.655	78.9451	80.9005	83.4486	88.9754
ENSG00000096093	241	229	235	266	29	43	23	19	231.93	253.15	239.465	243.829	39.4725	28.7498	22.3177	21.1317
ENSG00000096384	10564	7908	11515	9219	2335	4763	2613	1805	10166.4	8741.97	11733.8	8450.58	3178.22	3184.54	2535.48	2007.51
ENSG00000096401	934	696	933	900	315	466	390	241	898.851	769.4	950.728	824.984	428.753	311.567	378.43	268.038
ENSG00000096433	1752	1428	2062	2224	181	313	254	207	1686.07	1578.6	2101.18	2038.63	246.363	209.271	246.465	230.224
ENSG00000096654	163	175	179	180	47	72	67	48	156.866	193.455	182.401	164.997	63.9727	48.1391	65.0123	53.3852
ENSG00000096696	6	106	10	258	1	105	5	67	5.7742	117.179	10.19	236.495	1.36112	70.2029	4.85166	74.5169
ENSG00000096717	580	700	921	1543	98	213	162	238	558.173	773.822	938.5	1414.39	133.39	142.412	157.194	264.702
ENSG00000096746	3807	2321	3075	2282	654	874	839	441	3663.73	2565.77	3133.43	2091.79	890.174	584.356	814.109	490.477
ENSG00000096872	132	98	149	153	64	84	57	71	127.032	108.335	151.831	140.247	87.1118	56.1623	55.309	78.9657
ENSG00000096968	232	181	234	194	35	58	78	39	223.269	200.088	238.446	177.83	47.6393	38.7787	75.6859	43.3755
ENSG00000097007	976	584	866	696	45	62	81	48	939.27	645.588	882.455	637.987	61.2505	41.4531	78.5969	53.3852
ENSG00000097021	1450	1514	1328	2063	268	651	363	340	1395.43	1673.67	1353.23	1891.05	364.781	435.258	352.231	378.145
ENSG00000097033	864	604	822	788	116	168	128	101	831.485	667.698	837.619	722.319	157.89	112.325	124.203	112.331
ENSG00000097046	397	312	383	266	74	118	84	70	382.06	344.903	390.278	243.829	100.723	78.8947	81.5079	77.8535
ENSG00000097096	32	36	24	45	6	16	20	12	30.7957	39.7965	24.456	41.2492	8.16673	10.6976	19.4067	13.3463
ENSG00000099194	1645	2012	1553	1784	246	715	313	386	1583.09	2224.18	1582.51	1635.3	334.836	478.048	303.714	429.306
ENSG00000099203	681	539	701	1009	47	118	84	93	655.372	595.843	714.32	924.898	63.9727	78.8947	81.5079	103.434
ENSG00000099204	534	424	585	424	28	60	50	17	513.904	468.715	596.116	388.659	38.1114	40.1159	48.5166	18.9073
ENSG00000099219	531	483	687	608	114	188	170	123	511.017	533.937	700.054	557.322	155.168	125.697	164.957	136.8
ENSG00000099246	858	776	756	807	158	177	183	139	825.711	857.837	770.365	739.735	215.057	118.342	177.571	154.595
ENSG00000099250	11225	7576	12944	10004	1826	3030	3149	2699	10802.6	8374.96	13190	9170.15	2485.41	2025.86	3055.58	3001.81
ENSG00000099256	98	115	86	123	13	49	20	13	94.312	127.128	87.6341	112.748	17.6946	32.7614	19.4067	14.4585
ENSG00000099260	122	58	139	80	30	28	27	15	117.409	64.1166	141.641	73.3319	40.8337	18.7208	26.199	16.6829
ENSG00000099282	1035	1128	1034	1404	90	229	138	147	996.05	1246.96	1053.65	1286.97	122.501	153.109	133.906	163.492
ENSG00000099284	610	355	465	352	116	151	118	63	587.044	392.438	473.836	322.66	157.89	100.958	114.499	70.0681
ENSG00000099290	58	31	66	70	13	38	22	20	55.8173	34.2692	67.2541	64.1654	17.6946	25.4068	21.3473	22.2438
ENSG00000099308	219	124	170	183	14	39	19	19	210.758	137.077	173.23	167.747	19.0557	26.0754	18.4363	21.1317
ENSG00000099326	238	140	207	197	6	17	12	8	229.043	154.764	210.933	180.58	8.16673	11.3662	11.644	8.89754
ENSG00000099330	146	123	142	158	12	33	18	13	140.506	135.972	144.698	144.83	16.3335	22.0638	17.466	14.4585
ENSG00000099331	1359	1204	1302	1565	118	232	185	131	1307.86	1330.97	1326.74	1434.56	160.612	155.115	179.512	145.697
ENSG00000099337	94	45	70	53	3	8	1	4	90.4625	49.7457	71.3301	48.5824	4.08337	5.34879	0.970333	4.44877
ENSG00000099341	1802	1592	1669	2082	263	572	356	348	1734.19	1759.89	1700.71	1908.46	357.975	382.439	345.438	387.043
ENSG00000099364	468	409	331	493	6	16	13	9	450.388	452.133	337.29	451.908	8.16673	10.6976	12.6143	10.0097
ENSG00000099377	100	52	86	91	5	7	12	3	96.2367	57.4839	87.6341	83.415	6.80561	4.68019	11.644	3.33658
ENSG00000099381	485	449	487	722	35	61	48	54	466.748	496.351	496.254	661.82	47.6393	40.7845	46.576	60.0584
ENSG00000099385	604	446	575	648	35	57	65	25	581.27	493.035	585.926	593.988	47.6393	38.1101	63.0716	27.8048
ENSG00000099622	1322	977	1533	1952	157	213	160	89	1272.25	1080.03	1562.13	1789.3	213.696	142.412	155.253	98.9851
ENSG00000099624	635	594	581	893	75	191	86	98	611.103	656.643	592.04	818.567	102.084	127.702	83.4486	108.995
ENSG00000099625	91	67	71	110	2	5	4	1	87.5754	74.0658	72.3491	100.831	2.72224	3.343	3.88133	1.11219
ENSG00000099783	4359	2998	3906	3527	951	1468	1323	879	4194.96	3314.17	3980.22	3233.02	1294.43	981.503	1283.75	977.617
ENSG00000099785	373	214	325	387	5	1	8	4	358.963	236.568	331.176	354.743	6.80561	0.668599	7.76266	4.44877
ENSG00000099795	912	816	864	1128	131	234	149	101	877.679	902.055	880.417	1033.98	178.307	156.452	144.58	112.331
ENSG00000099797	1063	1006	1021	1387	147	526	256	298	1023	1112.09	1040.4	1271.39	200.085	351.683	248.405	331.433
ENSG00000099800	918	728	830	1063	79	189	114	103	883.453	804.774	845.771	974.398	107.529	126.365	110.618	114.556
ENSG00000099804	504	430	393	638	29	77	41	42	485.033	475.348	400.468	584.822	39.4725	51.4821	39.7836	46.7121
ENSG00000099810	1018	964	855	886	101	158	128	82	979.69	1065.66	871.246	812.151	137.473	105.639	124.203	91.1998
ENSG00000099812	292	284	289	487	34	82	48	57	281.011	313.95	294.491	446.408	46.2781	54.8251	46.576	63.395
ENSG00000099814	1038	549	1027	976	37	45	69	35	998.937	606.897	1046.51	894.649	50.3615	30.087	66.953	38.9267
ENSG00000099817	1457	1336	1375	1994	133	281	184	191	1402.17	1476.89	1401.13	1827.8	181.029	187.876	178.541	212.429
ENSG00000099821	343	318	322	392	33	96	46	53	330.092	351.536	328.119	359.326	44.917	64.1855	44.6353	58.9462
ENSG00000099849	427	227	265	398	22	33	31	10	410.931	250.939	270.035	364.826	29.9447	22.0638	30.0803	11.1219
ENSG00000099860	382	312	544	656	16	40	60	59	367.624	344.903	554.337	601.322	21.778	26.744	58.22	65.6194
ENSG00000099864	170	115	162	214	5	17	17	11	163.602	127.128	165.078	196.163	6.80561	11.3662	16.4957	12.2341
ENSG00000099875	726	690	623	705	29	47	36	16	698.679	762.767	634.838	646.237	39.4725	31.4242	34.932	17.7951
ENSG00000099889	96	83	107	157	7	10	10	5	92.3872	91.7531	109.033	143.914	9.52785	6.68599	9.70333	5.56096
ENSG00000099899	297	216	214	245	21	32	39	29	285.823	238.779	218.066	224.579	28.5836	21.3952	37.843	32.2536
ENSG00000099901	1341	1386	1054	1159	184	405	282	240	1290.53	1532.17	1074.03	1062.4	250.446	270.783	273.634	266.926
ENSG00000099904	520	338	511	636	16	23	22	14	500.431	373.645	520.71	582.989	21.778	15.3778	21.3473	15.5707
ENSG00000099910	195	127	140	165	12	43	23	10	187.662	140.393	142.66	151.247	16.3335	28.7498	22.3177	11.1219
ENSG00000099917	778	625	939	1179	83	144	96	82	748.722	690.912	956.842	1080.73	112.973	96.2783	93.1519	91.1998
ENSG00000099937	220	243	220	317	45	158	61	62	211.721	268.627	224.18	290.578	61.2505	105.639	59.1903	68.9559
ENSG00000099940	528	535	512	560	57	97	73	54	508.13	591.421	521.729	513.323	77.5839	64.8541	70.8343	60.0584
ENSG00000099942	1483	1206	1065	968	82	157	119	97	1427.19	1333.18	1085.24	887.316	111.612	104.97	115.47	107.883
ENSG00000099949	330	258	346	482	25	57	42	42	317.581	285.209	352.575	441.825	34.028	38.1101	40.754	46.7121
ENSG00000099956	798	660	677	1006	165	302	212	186	767.969	729.603	689.864	922.149	224.585	201.917	205.711	206.868
ENSG00000099968	583	538	685	788	58	116	74	57	561.06	594.737	698.016	722.319	78.9451	77.5575	71.8046	63.395
ENSG00000099977	375	238	344	307	16	43	31	11	360.888	263.099	350.537	281.411	21.778	28.7498	30.0803	12.2341
ENSG00000099991	495	366	440	492	69	115	105	67	476.372	404.598	448.361	450.991	93.9174	76.8889	101.885	74.5169
ENSG00000099992	79	61	88	128	4	21	11	18	76.027	67.433	89.6721	117.331	5.44449	14.0406	10.6737	20.0195
ENSG00000099994	79	62	104	99	10	22	17	11	76.027	68.5385	105.976	90.7482	13.6112	14.7092	16.4957	12.2341
ENSG00000099995	1267	1009	1239	1365	264	550	346	270	1219.32	1115.41	1262.54	1251.23	359.336	367.729	335.735	300.292
ENSG00000099999	301	139	310	295	17	23	27	14	289.673	153.659	315.89	270.411	23.1391	15.3778	26.199	15.5707
ENSG00000100003	161	108	111	180	21	27	13	8	154.941	119.39	113.109	164.997	28.5836	18.0522	12.6143	8.89754
ENSG00000100014	325	368	315	441	22	40	25	21	312.769	406.809	320.985	404.242	29.9447	26.744	24.2583	23.356
ENSG00000100023	380	352	370	430	51	115	59	78	365.7	389.122	377.031	394.159	69.4172	76.8889	57.2496	86.751
ENSG00000100028	1123	1022	899	1022	244	427	279	240	1080.74	1129.78	916.082	936.815	332.114	285.492	270.723	266.926
ENSG00000100029	1105	849	915	949	198	379	215	160	1063.42	938.535	932.386	869.9	269.502	253.399	208.622	177.951
ENSG00000100030	1463	1575	1325	1626	188	386	212	255	1407.94	1741.1	1350.18	1490.47	255.891	258.079	205.711	283.609
ENSG00000100034	717	592	557	584	25	49	37	24	690.017	654.432	567.584	535.323	34.028	32.7614	35.9023	26.6926
ENSG00000100036	229	160	130	159	7	9	7	4	220.382	176.874	132.47	145.747	9.52785	6.01739	6.79233	4.44877
ENSG00000100038	199	177	173	220	37	67	30	27	191.511	195.666	176.287	201.663	50.3615	44.7961	29.11	30.0292
ENSG00000100056	247	215	221	284	28	49	38	33	237.705	237.674	225.199	260.328	38.1114	32.7614	36.8726	36.7023
ENSG00000100065	267	216	198	190	18	36	15	10	256.952	238.779	201.762	174.163	24.5002	24.0696	14.555	11.1219
ENSG00000100068	162	90	87	77	4	2	3	1	155.903	99.4914	88.6531	70.5819	5.44449	1.3372	2.911	1.11219
ENSG00000100075	749	549	717	899	59	147	76	77	720.813	606.897	730.624	824.067	80.3062	98.2841	73.7453	85.6388
ENSG00000100083	384	355	353	526	26	39	26	33	369.549	392.438	359.708	482.157	35.3892	26.0754	25.2286	36.7023
ENSG00000100084	177	152	139	149	43	89	60	35	170.339	168.03	141.641	136.581	58.5282	59.5053	58.22	38.9267
ENSG00000100092	96	79	70	77	20	33	16	8	92.3872	87.3313	71.3301	70.5819	27.2224	22.0638	15.5253	8.89754
ENSG00000100097	4771	4239	4963	5408	708	1659	1006	947	4591.45	4686.04	5057.3	4957.24	963.674	1109.21	976.155	1053.25
ENSG00000100099	400	325	476	511	18	38	30	18	384.947	359.274	485.045	468.407	24.5002	25.4068	29.11	20.0195
ENSG00000100101	243	146	124	158	18	26	15	9	233.855	161.397	126.356	144.83	24.5002	17.3836	14.555	10.0097
ENSG00000100104	398	361	299	283	27	70	32	28	383.022	399.071	304.681	259.412	36.7503	46.8019	31.0506	31.1414
ENSG00000100105	626	584	467	645	30	135	46	56	602.442	645.588	475.874	591.238	40.8337	90.2609	44.6353	62.2828
ENSG00000100106	277	182	291	294	98	96	154	94	266.576	201.194	296.529	269.495	133.39	64.1855	149.431	104.546
ENSG00000100109	282	281	255	334	71	143	89	96	271.388	310.634	259.845	306.161	96.6397	95.6097	86.3596	106.77
ENSG00000100116	130	121	107	189	14	36	16	24	125.108	133.761	109.033	173.247	19.0557	24.0696	15.5253	26.6926
ENSG00000100124	269	218	226	254	9	37	15	23	258.877	240.99	230.294	232.829	12.2501	24.7382	14.555	25.5804
ENSG00000100129	1324	1975	1458	2704	215	693	162	191	1274.17	2183.28	1485.7	2478.62	292.641	463.339	157.194	212.429
ENSG00000100138	1753	1690	1394	1796	143	393	217	223	1687.03	1868.23	1420.49	1646.3	194.64	262.759	210.562	248.019
ENSG00000100139	407	351	325	420	16	36	34	18	391.683	388.016	331.176	384.992	21.778	24.0696	32.9913	20.0195
ENSG00000100142	570	445	480	568	76	158	115	81	548.549	491.929	489.121	520.656	103.445	105.639	111.588	90.0876
ENSG00000100147	61	35	51	51	19	43	28	31	58.7044	38.6911	51.9691	46.7491	25.8613	28.7498	27.1693	34.478
ENSG00000100150	96	76	128	118	6	24	14	12	92.3872	84.0149	130.432	108.165	8.16673	16.0464	13.5847	13.3463
ENSG00000100151	145	113	123	155	26	59	27	15	139.543	124.917	125.337	142.081	35.3892	39.4473	26.199	16.6829
ENSG00000100154	250	292	348	393	45	110	69	63	240.592	322.794	354.613	360.243	61.2505	73.5459	66.953	70.0681
ENSG00000100162	300	278	253	435	37	80	50	51	288.71	307.318	257.807	398.742	50.3615	53.4879	48.5166	56.7218
ENSG00000100196	551	413	474	441	69	127	53	61	530.264	456.555	483.007	404.242	93.9174	84.9121	51.4276	67.8437
ENSG00000100201	3573	3159	3303	2816	369	906	488	360	3438.54	3492.15	3365.76	2581.28	502.254	605.751	473.522	400.389
ENSG00000100207	736	749	742	736	69	153	131	105	708.302	827.989	756.099	674.653	93.9174	102.296	127.114	116.78
ENSG00000100209	171	144	163	160	23	43	31	23	164.565	159.186	166.097	146.664	31.3058	28.7498	30.0803	25.5804
ENSG00000100211	206	155	151	186	10	29	13	6	198.248	171.346	153.869	170.497	13.6112	19.3894	12.6143	6.67315
ENSG00000100216	943	986	813	1012	85	196	100	81	907.512	1089.98	828.448	927.648	115.695	131.045	97.0333	90.0876
ENSG00000100219	621	624	406	523	47	95	52	36	597.63	689.807	413.715	479.407	63.9727	63.5169	50.4573	40.0389
ENSG00000100220	1220	1128	1147	1455	286	576	314	302	1174.09	1246.96	1168.79	1333.72	389.281	385.113	304.684	335.882
ENSG00000100221	751	538	909	844	13	24	29	27	722.738	594.737	926.272	773.651	17.6946	16.0464	28.1396	30.0292
ENSG00000100225	707	697	625	829	83	161	136	119	680.394	770.505	636.876	759.902	112.973	107.644	131.965	132.351
ENSG00000100226	451	346	528	644	55	137	86	88	434.028	382.489	538.033	590.322	74.8617	91.5981	83.4486	97.8729
ENSG00000100227	756	691	750	927	85	178	120	81	727.55	763.872	764.251	849.733	115.695	119.011	116.44	90.0876
ENSG00000100228	123	50	99	57	9	5	14	10	118.371	55.273	100.881	52.249	12.2501	3.343	13.5847	11.1219
ENSG00000100239	451	395	388	569	22	50	30	41	434.028	436.656	395.373	521.573	29.9447	33.43	29.11	45.5999
ENSG00000100241	897	767	936	1253	27	65	58	41	863.243	847.887	953.785	1148.56	36.7503	43.4589	56.2793	45.5999
ENSG00000100242	572	487	713	849	72	154	138	103	550.474	538.359	726.548	778.235	98.0008	102.964	133.906	114.556
ENSG00000100243	1661	1231	1741	1932	213	445	315	275	1598.49	1360.82	1774.08	1770.97	289.919	297.527	305.655	305.853
ENSG00000100246	87	76	111	130	6	5	10	15	83.7259	84.0149	113.109	119.164	8.16673	3.343	9.70333	16.6829
ENSG00000100258	814	492	886	1009	69	149	76	52	783.367	543.886	902.835	924.898	93.9174	99.6213	73.7453	57.834
ENSG00000100263	204	87	151	139	5	8	4	5	196.323	96.175	153.869	127.414	6.80561	5.34879	3.88133	5.56096
ENSG00000100266	599	524	525	577	108	183	114	78	576.458	579.261	534.976	528.906	147.001	122.354	110.618	86.751
ENSG00000100271	31	9	27	35	1	5	5	6	29.8334	9.94914	27.513	32.0827	1.36112	3.343	4.85166	6.67315
ENSG00000100280	995	899	935	1349	216	381	238	230	957.555	993.808	952.766	1236.56	294.002	254.736	230.939	255.804
ENSG00000100281	523	483	600	591	57	111	89	88	503.318	533.937	611.401	541.739	77.5839	74.2145	86.3596	97.8729
ENSG00000100284	135	95	179	239	17	36	26	39	129.92	105.019	182.401	219.079	23.1391	24.0696	25.2286	43.3755
ENSG00000100288	8	2	10	9	4	15	9	6	7.69894	2.21092	10.19	8.24984	5.44449	10.029	8.73299	6.67315
ENSG00000100290	40	14	49	24	9	9	11	4	38.4947	15.4764	49.9311	21.9996	12.2501	6.01739	10.6737	4.44877
ENSG00000100292	221	129	463	322	35	36	79	40	212.683	142.604	471.798	295.161	47.6393	24.0696	76.6563	44.4877
ENSG00000100294	213	217	156	199	42	63	23	28	204.984	239.885	158.964	182.413	57.1671	42.1217	22.3177	31.1414
ENSG00000100296	450	458	438	660	83	211	84	59	433.065	506.3	446.323	604.988	112.973	141.074	81.5079	65.6194
ENSG00000100297	1080	853	1067	1119	200	452	317	274	1039.36	942.957	1087.27	1025.73	272.224	302.207	307.595	304.741
ENSG00000100299	101	63	99	94	9	21	28	13	97.1991	69.6439	100.881	86.165	12.2501	14.0406	27.1693	14.4585
ENSG00000100300	1199	745	1280	1246	87	202	169	138	1153.88	823.567	1304.32	1142.14	118.418	135.057	163.986	153.483
ENSG00000100304	534	581	403	570	61	139	58	53	513.904	642.272	410.658	522.49	83.0284	92.9353	56.2793	58.9462
ENSG00000100307	189	128	217	271	4	5	6	9	181.887	141.499	221.123	248.412	5.44449	3.343	5.822	10.0097
ENSG00000100311	738	377	631	477	16	35	34	34	710.227	416.758	642.99	437.241	21.778	23.401	32.9913	37.8145
ENSG00000100316	4709	4683	4916	5786	531	1067	276	156	4531.79	5176.87	5009.41	5303.73	722.756	713.395	267.812	173.502
ENSG00000100319	149	121	141	197	18	41	30	16	143.393	133.761	143.679	180.58	24.5002	27.4126	29.11	17.7951
ENSG00000100320	1692	1335	1871	1510	113	178	196	160	1628.33	1475.79	1906.55	1384.14	153.807	119.011	190.185	177.951
ENSG00000100321	190	160	159	186	15	45	13	24	182.85	176.874	162.021	170.497	20.4168	30.087	12.6143	26.6926
ENSG00000100324	320	299	294	478	35	95	44	50	307.957	330.532	299.586	438.158	47.6393	63.5169	42.6946	55.6096
ENSG00000100325	488	411	447	537	64	144	96	85	469.635	454.344	455.494	492.24	87.1118	96.2783	93.1519	94.5364
ENSG00000100330	388	363	487	551	35	95	66	86	373.398	401.282	496.254	505.073	47.6393	63.5169	64.042	95.6485
ENSG00000100335	701	677	485	589	18	31	19	22	674.619	748.396	494.216	539.906	24.5002	20.7266	18.4363	24.4682
ENSG00000100345	7637	4498	9157	7711	1906	2918	1972	1267	7349.6	4972.36	9331	7068.28	2594.3	1950.97	1913.5	1409.15
ENSG00000100347	487	563	416	654	134	395	163	153	468.673	622.374	423.905	599.488	182.39	264.097	158.164	170.165
ENSG00000100348	468	518	435	650	31	102	52	45	450.388	572.628	443.266	595.822	42.1948	68.1971	50.4573	50.0487
ENSG00000100350	54	269	48	330	6	55	10	22	51.9678	297.369	48.9121	302.494	8.16673	36.7729	9.70333	24.4682
ENSG00000100353	1624	1680	1755	2203	443	816	417	368	1562.88	1857.17	1788.35	2019.38	602.977	545.577	404.629	409.287
ENSG00000100354	486	586	750	917	88	218	134	152	467.71	647.799	764.251	840.567	119.779	145.755	130.025	169.053
ENSG00000100359	233	164	206	306	16	34	23	30	224.232	181.295	209.914	280.494	21.778	22.7324	22.3177	33.3658
ENSG00000100360	378	295	308	376	29	72	37	41	363.775	326.111	313.852	344.66	39.4725	48.1391	35.9023	45.5999
ENSG00000100364	885	652	708	733	15	38	30	21	851.695	720.76	721.453	671.903	20.4168	25.4068	29.11	23.356
ENSG00000100372	388	503	337	370	72	168	67	72	373.398	556.046	343.404	339.16	98.0008	112.325	65.0123	80.0779
ENSG00000100376	209	217	129	204	11	33	13	13	201.135	239.885	131.451	186.996	14.9723	22.0638	12.6143	14.4585
ENSG00000100379	193	127	160	180	10	26	17	14	185.737	140.393	163.04	164.997	13.6112	17.3836	16.4957	15.5707
ENSG00000100380	901	927	924	1073	105	183	122	54	867.093	1024.76	941.557	983.564	142.918	122.354	118.381	60.0584
ENSG00000100387	580	567	544	541	70	159	138	143	558.173	626.796	554.337	495.907	95.2785	106.307	133.906	159.044
ENSG00000100393	836	805	942	1148	123	320	221	257	804.539	889.895	959.899	1052.31	167.418	213.952	214.444	285.833
ENSG00000100395	417	372	258	296	45	109	75	37	401.307	411.231	262.902	271.328	61.2505	72.8773	72.775	41.1511
ENSG00000100401	1644	1619	1480	2436	242	590	281	347	1582.13	1789.74	1508.12	2232.96	329.391	394.473	272.663	385.931
ENSG00000100403	1213	899	1327	1362	64	126	82	86	1167.35	993.808	1352.22	1248.48	87.1118	84.2435	79.5673	95.6485
ENSG00000100410	657	652	492	595	46	102	48	42	632.275	720.76	501.349	545.406	62.6116	68.1971	46.576	46.7121
ENSG00000100412	677	862	787	1284	115	391	149	276	651.523	952.906	801.954	1176.98	156.529	261.422	144.58	306.965
ENSG00000100413	660	559	540	500	41	96	51	48	635.162	617.952	550.261	458.324	55.806	64.1855	49.487	53.3852
ENSG00000100416	610	456	392	540	37	93	62	51	587.044	504.09	399.449	494.99	50.3615	62.1797	60.1606	56.7218
ENSG00000100417	320	261	337	499	30	77	50	52	307.957	288.525	343.404	457.408	40.8337	51.4821	48.5166	57.834
ENSG00000100418	555	475	324	415	15	30	20	11	534.114	525.093	330.157	380.409	20.4168	20.058	19.4067	12.2341
ENSG00000100422	493	459	360	362	17	31	15	12	474.447	507.406	366.841	331.827	23.1391	20.7266	14.555	13.3463
ENSG00000100425	305	286	258	281	39	68	40	42	293.522	316.161	262.902	257.578	53.0838	45.4647	38.8133	46.7121
ENSG00000100426	501	440	488	475	19	45	25	26	482.146	486.402	497.273	435.408	25.8613	30.087	24.2583	28.917
ENSG00000100429	30	14	27	25	8	19	23	21	28.871	15.4764	27.513	22.9162	10.889	12.7034	22.3177	23.356
ENSG00000100439	408	276	560	515	60	86	100	83	392.646	305.107	570.641	472.074	81.6673	57.4995	97.0333	92.312
ENSG00000100441	845	604	933	948	20	35	43	38	813.2	667.698	950.728	868.983	27.2224	23.401	41.7243	42.2633
ENSG00000100442	2844	2282	2605	2289	531	751	735	433	2736.97	2522.66	2654.5	2098.21	722.756	502.118	713.195	481.579
ENSG00000100445	330	299	374	409	14	47	56	27	317.581	330.532	381.107	374.909	19.0557	31.4242	54.3386	30.0292
ENSG00000100461	711	718	634	727	100	241	177	173	684.243	793.72	646.047	666.404	136.112	161.132	171.749	192.409
ENSG00000100462	1667	1568	1541	1882	360	739	428	352	1604.27	1733.36	1570.28	1725.13	490.004	494.095	415.302	391.492
ENSG00000100473	90	106	94	143	18	51	32	42	86.613	117.179	95.7861	131.081	24.5002	34.0986	31.0506	46.7121
ENSG00000100478	130	78	102	91	17	23	16	10	125.108	86.2258	103.938	83.415	23.1391	15.3778	15.5253	11.1219
ENSG00000100479	690	656	492	441	128	315	163	124	664.033	725.181	501.349	404.242	174.224	210.609	158.164	137.912
ENSG00000100483	406	358	276	319	17	38	20	22	390.721	395.754	281.244	292.411	23.1391	25.4068	19.4067	24.4682
ENSG00000100485	765	585	974	833	51	66	109	93	736.211	646.694	992.508	763.568	69.4172	44.1275	105.766	103.434
ENSG00000100490	54	36	35	45	7	27	12	13	51.9678	39.7965	35.6651	41.2492	9.52785	18.0522	11.644	14.4585
ENSG00000100503	4961	3188	5470	4348	411	578	593	335	4774.3	3524.2	5573.94	3985.59	559.421	386.45	575.407	372.584
ENSG00000100504	6881	5305	7346	6513	1811	2804	2245	1627	6622.05	5864.46	7485.59	5970.13	2464.99	1874.75	2178.4	1809.54
ENSG00000100505	439	266	438	258	49	59	59	27	422.479	294.052	446.323	236.495	66.695	39.4473	57.2496	30.0292
ENSG00000100519	3403	2486	3271	2764	466	849	739	551	3274.94	2748.17	3333.15	2533.62	634.283	567.641	717.076	612.818
ENSG00000100522	4312	3410	2969	2837	283	430	338	247	4149.73	3769.62	3025.42	2600.53	385.197	287.498	327.972	274.712
ENSG00000100523	1012	847	769	636	111	193	145	123	973.916	936.324	783.612	582.989	151.085	129.04	140.698	136.8
ENSG00000100526	3152	3025	2689	3219	428	840	558	514	3033.38	3344.01	2740.1	2950.69	582.56	561.623	541.446	571.667
ENSG00000100528	5159	4928	5226	5097	389	801	452	368	4964.85	5447.7	5325.3	4672.16	529.476	535.548	438.59	409.287
ENSG00000100532	857	906	686	919	96	179	113	101	824.749	1001.55	699.035	842.4	130.668	119.679	109.648	112.331
ENSG00000100554	1412	1240	1222	1345	237	390	329	253	1358.86	1370.77	1245.22	1232.89	322.586	260.754	319.239	281.385
ENSG00000100558	165	269	160	220	9	83	23	39	158.791	297.369	163.04	201.663	12.2501	55.4937	22.3177	43.3755
ENSG00000100564	630	765	582	802	37	76	52	53	606.291	845.677	593.059	735.152	50.3615	50.8135	50.4573	58.9462
ENSG00000100567	5372	4665	4522	4321	1274	2259	1668	1407	5169.84	5156.97	4607.93	3960.84	1734.07	1510.37	1618.51	1564.85
ENSG00000100568	3815	3661	3478	4042	75	157	176	113	3671.43	4047.09	3544.09	3705.09	102.084	104.97	170.779	125.678
ENSG00000100575	1318	1255	1042	1107	78	190	79	89	1268.4	1387.35	1061.8	1014.73	106.168	127.034	76.6563	98.9851
ENSG00000100577	203	177	231	261	23	47	39	36	195.361	195.666	235.389	239.245	31.3058	31.4242	37.843	40.0389
ENSG00000100578	858	981	1170	1369	322	759	435	567	825.711	1084.46	1192.23	1254.89	438.281	507.467	422.095	630.613
ENSG00000100580	711	696	642	579	41	78	42	28	684.243	769.4	654.199	530.74	55.806	52.1507	40.754	31.1414
ENSG00000100583	30	9	37	13	6	4	11	2	28.871	9.94914	37.7031	11.9164	8.16673	2.6744	10.6737	2.22438
ENSG00000100591	2205	1825	1862	1692	469	843	667	470	2122.02	2017.46	1897.38	1550.97	638.366	563.629	647.212	522.73
ENSG00000100592	492	385	746	630	90	206	128	115	473.485	425.602	760.175	577.489	122.501	137.731	124.203	127.902
ENSG00000100596	1152	952	1742	1721	147	306	249	260	1108.65	1052.4	1775.1	1577.55	200.085	204.591	241.613	289.17
ENSG00000100599	180	109	145	142	7	16	16	17	173.226	120.495	147.755	130.164	9.52785	10.6976	15.5253	18.9073
ENSG00000100600	603	452	670	611	171	280	249	195	580.307	499.668	682.731	560.072	232.752	187.208	241.613	216.878
ENSG00000100601	271	198	227	190	39	87	40	38	260.802	218.881	231.313	174.163	53.0838	58.1681	38.8133	42.2633
ENSG00000100603	1043	733	971	791	277	439	360	235	1003.75	810.302	989.451	725.069	377.031	293.515	349.32	261.365
ENSG00000100605	1036	853	991	1117	44	99	83	44	997.012	942.957	1009.83	1023.9	59.8894	66.1913	80.5376	48.9365
ENSG00000100612	1805	1487	1761	1934	336	588	556	429	1737.07	1643.82	1794.46	1772.8	457.337	393.136	539.505	477.131
ENSG00000100614	2068	1915	2081	2153	183	322	285	298	1990.18	2116.95	2120.54	1973.54	249.085	215.289	276.545	331.433
ENSG00000100625	1492	1395	1868	1875	184	313	264	259	1435.85	1542.12	1903.49	1718.72	250.446	209.271	256.168	288.058
ENSG00000100629	183	196	211	255	18	65	35	33	176.113	216.67	215.009	233.745	24.5002	43.4589	33.9616	36.7023
ENSG00000100632	5980	5679	5374	5017	544	1327	831	917	5754.96	6277.9	5476.11	4598.83	740.45	887.231	806.346	1019.88
ENSG00000100644	9203	7242	9070	7195	2352	3997	3559	3051	8856.67	8005.74	9242.34	6595.29	3201.36	2672.39	3453.41	3393.3
ENSG00000100647	463	385	488	522	21	32	39	33	445.576	425.602	497.273	478.491	28.5836	21.3952	37.843	36.7023
ENSG00000100650	4374	3219	3648	3217	383	467	429	196	4209.39	3558.47	3717.32	2948.86	521.31	312.236	416.273	217.99
ENSG00000100664	6438	6063	5000	5957	524	1096	632	566	6195.72	6702.4	5095.01	5460.48	713.228	732.785	613.25	629.501
ENSG00000100697	766	609	690	523	80	104	78	48	737.173	673.225	703.111	479.407	108.89	69.5343	75.6859	53.3852
ENSG00000100711	715	587	604	666	40	64	78	84	688.093	648.905	615.477	610.488	54.4449	42.7903	75.6859	93.4242
ENSG00000100714	3486	3221	3447	3697	1173	2727	1603	1541	3354.81	3560.68	3512.5	3388.85	1596.6	1823.27	1555.44	1713.89
ENSG00000100722	1039	894	925	1223	221	397	247	274	999.899	988.281	942.576	1121.06	300.808	265.434	239.672	304.741
ENSG00000100726	419	377	319	495	33	108	43	46	403.232	416.758	325.061	453.741	44.917	72.2087	41.7243	51.1609
ENSG00000100731	2543	2657	2970	3509	201	453	311	241	2447.3	2937.21	3026.43	3216.52	273.586	302.875	301.773	268.038
ENSG00000100744	809	833	608	691	59	98	66	49	778.555	920.848	619.553	633.404	80.3062	65.5227	64.042	54.4974
ENSG00000100749	494	463	435	413	203	335	209	182	475.409	511.828	443.266	378.576	276.308	223.981	202.8	202.419
ENSG00000100764	913	761	956	987	199	227	210	147	878.641	841.255	974.165	904.732	270.863	151.772	203.77	163.492
ENSG00000100784	233	254	376	525	60	155	109	185	224.232	280.787	383.145	481.241	81.6673	103.633	105.766	205.756
ENSG00000100796	1487	1069	1121	923	170	263	239	200	1431.04	1181.74	1142.3	846.067	231.391	175.842	231.91	222.438
ENSG00000100802	55	40	55	86	5	9	7	7	52.9302	44.2184	56.0451	78.8318	6.80561	6.01739	6.79233	7.78535
ENSG00000100804	2427	2292	2239	2700	463	1008	535	509	2335.67	2533.71	2281.54	2474.95	630.199	673.948	519.128	566.106
ENSG00000100811	2433	2481	2174	2300	180	353	292	197	2341.44	2742.64	2215.31	2108.29	245.002	236.015	283.337	219.102
ENSG00000100813	2161	1756	2171	2322	335	789	306	348	2079.68	1941.19	2212.25	2128.46	455.976	527.525	296.922	387.043
ENSG00000100814	431	438	455	586	8	14	15	3	414.78	484.191	463.646	537.156	10.889	9.36039	14.555	3.33658
ENSG00000100815	632	424	721	549	223	306	226	206	608.216	468.715	734.7	503.24	303.53	204.591	219.295	229.112
ENSG00000100823	1706	1493	1660	1758	269	540	366	247	1641.8	1650.45	1691.54	1611.47	366.142	361.043	355.142	274.712
ENSG00000100836	1212	725	1016	768	20	47	36	9	1166.39	801.458	1035.31	703.986	27.2224	31.4242	34.932	10.0097
ENSG00000100852	2563	1974	2544	2216	223	386	297	326	2466.55	2182.18	2592.34	2031.29	303.53	258.079	288.189	362.575
ENSG00000100865	538	450	468	518	77	142	118	83	517.754	497.457	476.893	474.824	104.806	94.9411	114.499	92.312
ENSG00000100867	163	295	203	551	17	88	39	92	156.866	326.111	206.857	505.073	23.1391	58.8367	37.843	102.322
ENSG00000100883	1487	938	1429	915	527	708	726	470	1431.04	1036.92	1456.15	838.734	717.311	473.368	704.462	522.73
ENSG00000100888	1233	1204	1010	1136	268	663	369	326	1186.6	1330.97	1029.19	1041.31	364.781	443.281	358.053	362.575
ENSG00000100889	120	123	122	186	24	74	22	29	115.484	135.972	124.318	170.497	32.6669	49.4763	21.3473	32.2536
ENSG00000100897	484	361	460	529	22	48	51	34	465.786	399.071	468.741	484.907	29.9447	32.0928	49.487	37.8145
ENSG00000100902	455	313	454	337	539	882	716	513	437.877	346.009	462.627	308.911	733.645	589.704	694.758	570.555
ENSG00000100906	770	376	563	333	114	174	157	69	741.023	415.653	573.698	305.244	155.168	116.336	152.342	76.7413
ENSG00000100908	177	137	143	154	28	46	23	16	170.339	151.448	145.717	141.164	38.1114	30.7556	22.3177	17.7951
ENSG00000100911	1184	847	1101	973	183	371	236	193	1139.44	936.324	1121.92	891.899	249.085	248.05	228.999	214.653
ENSG00000100916	524	463	515	454	68	109	102	75	504.28	511.828	524.786	416.158	92.5563	72.8773	98.9739	83.4144
ENSG00000100934	2192	1809	2204	1776	429	702	740	573	2109.51	1999.78	2245.88	1627.97	583.921	469.357	718.046	637.286
ENSG00000100938	495	469	562	645	82	186	122	87	476.372	518.46	572.679	591.238	111.612	124.359	118.381	96.7607
ENSG00000100941	2026	1238	1298	1152	380	562	284	162	1949.76	1368.56	1322.66	1055.98	517.226	375.753	275.574	180.175
ENSG00000100949	234	238	202	285	49	97	32	36	225.194	263.099	205.838	261.245	66.695	64.8541	31.0506	40.0389
ENSG00000100979	602	764	671	1225	138	502	213	284	579.345	844.571	683.75	1122.89	187.835	335.637	206.681	315.863
ENSG00000100982	384	324	487	576	25	80	60	93	369.549	358.169	496.254	527.99	34.028	53.4879	58.22	103.434
ENSG00000100983	867	847	835	1052	130	268	216	172	834.372	936.324	850.866	964.314	176.946	179.185	209.592	191.297
ENSG00000100985	3	4	3	5	1	3	3	3	2.8871	4.42184	3.057	4.58324	1.36112	2.0058	2.911	3.33658
ENSG00000100991	1375	1148	1257	1527	305	624	326	302	1323.25	1269.07	1280.88	1399.72	415.142	417.206	316.328	335.882
ENSG00000100994	4497	5913	4502	8623	864	2396	917	1384	4327.77	6536.58	4587.54	7904.26	1176.01	1601.96	889.795	1539.27
ENSG00000100997	650	526	640	716	45	134	75	85	625.539	581.472	652.161	656.32	61.2505	89.5923	72.775	94.5364
ENSG00000101000	532	682	570	916	56	198	82	83	511.979	753.923	580.831	839.65	76.2228	132.383	79.5673	92.312
ENSG00000101003	1014	970	701	704	84	189	76	79	975.84	1072.3	714.32	645.321	114.334	126.365	73.7453	87.8632
ENSG00000101004	171	86	113	92	5	13	15	5	164.565	95.0695	115.147	84.3317	6.80561	8.69179	14.555	5.56096
ENSG00000101017	141	155	151	262	16	40	24	21	135.694	171.346	153.869	240.162	21.778	26.744	23.288	23.356
ENSG00000101019	747	801	674	891	101	217	129	119	718.888	885.473	686.807	816.734	137.473	145.086	125.173	132.351
ENSG00000101040	492	371	858	617	109	161	199	144	473.485	410.125	874.303	565.572	148.362	107.644	193.096	160.156
ENSG00000101052	367	352	411	432	56	87	82	45	353.189	389.122	418.81	395.992	76.2228	58.1681	79.5673	50.0487
ENSG00000101057	1286	1366	932	1470	44	123	99	62	1237.6	1510.06	949.709	1347.47	59.8894	82.2377	96.0629	68.9559
ENSG00000101079	678	751	618	809	136	297	181	218	652.485	830.2	629.743	741.569	185.113	198.574	175.63	242.458
ENSG00000101084	704	710	563	730	52	90	76	59	677.506	784.876	573.698	669.154	70.7783	60.1739	73.7453	65.6194
ENSG00000101096	123	279	141	424	15	54	8	37	118.371	308.423	143.679	388.659	20.4168	36.1043	7.76266	41.1511
ENSG00000101104	596	413	554	663	8	6	15	5	573.571	456.555	564.527	607.738	10.889	4.01159	14.555	5.56096
ENSG00000101109	954	689	1073	928	105	184	154	105	918.098	761.662	1093.39	850.65	142.918	123.022	149.431	116.78
ENSG00000101126	2020	1962	1766	1932	267	596	406	313	1943.98	2168.91	1799.56	1770.97	363.42	398.485	393.955	348.116
ENSG00000101132	744	709	663	757	124	235	160	92	716.001	783.771	675.598	693.903	168.779	157.121	155.253	102.322
ENSG00000101138	553	558	429	550	169	299	183	152	532.189	616.846	437.152	504.157	230.03	199.911	177.571	169.053
ENSG00000101146	1291	1067	899	899	259	580	387	387	1242.42	1179.53	916.082	824.067	352.531	387.787	375.519	430.418
ENSG00000101150	3817	3426	3632	4117	300	626	525	492	3673.36	3787.3	3701.01	3773.84	408.337	418.543	509.425	547.199
ENSG00000101152	2289	1731	2063	2510	77	156	104	77	2202.86	1913.55	2102.2	2300.79	104.806	104.301	100.915	85.6388
ENSG00000101158	1326	1063	1186	1182	204	459	276	219	1276.1	1175.1	1208.54	1083.48	277.669	306.887	267.812	243.57
ENSG00000101160	2519	1867	2442	2625	223	378	367	280	2424.2	2063.89	2488.4	2406.2	303.53	252.73	356.112	311.414
ENSG00000101161	1327	1055	1061	1394	337	651	426	324	1277.06	1166.26	1081.16	1277.81	458.698	435.258	413.362	360.35
ENSG00000101166	2372	2366	2060	2061	135	290	178	164	2282.73	2615.52	2099.14	1889.21	183.751	193.894	172.719	182.4
ENSG00000101181	618	498	589	703	55	145	57	50	594.743	550.519	600.192	644.404	74.8617	96.9469	55.309	55.6096
ENSG00000101182	4963	4144	4704	4473	691	1226	1118	742	4776.23	4581.02	4793.38	4100.17	940.535	819.702	1084.83	825.247
ENSG00000101187	3351	2996	3088	3220	427	1114	583	486	3224.89	3311.96	3146.68	2951.61	581.199	744.819	565.704	540.526
ENSG00000101188	1270	1282	1093	1406	40	126	69	75	1222.21	1417.2	1113.77	1288.81	54.4449	84.2435	66.953	83.4144
ENSG00000101189	995	736	784	885	46	75	64	38	957.555	813.618	798.897	811.234	62.6116	50.1449	62.1013	42.2633
ENSG00000101190	657	536	571	594	20	10	26	12	632.275	592.526	581.85	544.489	27.2224	6.68599	25.2286	13.3463
ENSG00000101191	1292	1057	1026	900	186	272	149	114	1243.38	1168.47	1045.5	824.984	253.169	181.859	144.58	126.79
ENSG00000101193	784	671	831	837	103	196	103	77	754.496	741.763	846.79	767.235	140.196	131.045	99.9443	85.6388
ENSG00000101199	1201	718	910	1012	120	172	114	94	1155.8	793.72	927.291	927.648	163.335	114.999	110.618	104.546
ENSG00000101210	3239	3124	3435	5477	557	1385	412	324	3117.11	3453.46	3500.27	5020.48	758.145	926.01	399.777	360.35
ENSG00000101213	159	106	226	260	7	13	21	10	153.016	117.179	230.294	238.329	9.52785	8.69179	20.377	11.1219
ENSG00000101216	353	239	332	340	25	59	34	31	339.716	264.205	338.309	311.661	34.028	39.4473	32.9913	34.478
ENSG00000101220	1668	1484	1491	1857	109	244	173	148	1605.23	1640.5	1519.33	1702.22	148.362	163.138	167.868	164.604
ENSG00000101224	1707	1876	1460	2740	135	404	169	231	1642.76	2073.84	1487.74	2511.62	183.751	270.114	163.986	256.916
ENSG00000101236	920	404	877	517	54	75	81	32	885.378	446.606	893.664	473.907	73.5006	50.1449	78.5969	35.5902
ENSG00000101246	477	301	450	595	39	71	79	82	459.049	332.743	458.551	545.406	53.0838	47.4705	76.6563	91.1998
ENSG00000101247	296	283	236	258	35	87	55	44	284.861	312.845	240.484	236.495	47.6393	58.1681	53.3683	48.9365
ENSG00000101255	943	977	616	915	63	126	49	76	907.512	1080.03	627.705	838.734	85.7507	84.2435	47.5463	84.5266
ENSG00000101265	270	167	217	121	18	18	12	2	259.839	184.612	221.123	110.914	24.5002	12.0348	11.644	2.22438
ENSG00000101266	2565	2233	2209	2160	202	330	189	119	2468.47	2468.49	2250.97	1979.96	274.947	220.638	183.393	132.351
ENSG00000101276	117	102	141	166	11	28	24	13	112.597	112.757	143.679	152.164	14.9723	18.7208	23.288	14.4585
ENSG00000101290	1146	1118	1058	1230	112	288	172	183	1102.87	1235.9	1078.1	1127.48	152.446	192.557	166.897	203.531
ENSG00000101294	2402	1861	2206	2493	364	824	451	401	2311.61	2057.26	2247.92	2285.21	495.448	550.926	437.62	445.989
ENSG00000101298	265	294	223	321	13	31	19	16	255.027	325.005	227.237	294.244	17.6946	20.7266	18.4363	17.7951
ENSG00000101310	1139	1216	1009	1093	283	708	352	339	1096.14	1344.24	1028.17	1001.9	385.197	473.368	341.557	377.033
ENSG00000101311	1765	1656	1516	1683	109	197	165	121	1698.58	1830.64	1544.81	1542.72	148.362	131.714	160.105	134.575
ENSG00000101333	1178	1072	1582	1401	166	331	249	225	1133.67	1185.05	1612.06	1284.22	225.946	221.306	241.613	250.243
ENSG00000101335	225	69	194	116	45	33	36	14	216.533	76.2767	197.686	106.331	61.2505	22.0638	34.932	15.5707
ENSG00000101337	1581	1355	1799	1851	247	575	324	332	1521.5	1497.9	1833.18	1696.72	336.197	384.444	314.388	369.248
ENSG00000101343	565	562	618	595	202	394	336	303	543.737	621.268	629.743	545.406	274.947	263.428	326.032	336.994
ENSG00000101346	2189	1955	2345	2623	120	283	142	132	2106.62	2161.17	2389.56	2404.37	163.335	189.214	137.787	146.809
ENSG00000101347	1530	1082	1360	981	336	491	378	250	1472.42	1196.11	1385.84	899.232	457.337	328.282	366.786	278.048
ENSG00000101350	1197	1148	1095	1133	78	155	93	81	1151.95	1269.07	1115.81	1038.56	106.168	103.633	90.2409	90.0876
ENSG00000101353	11	13	6	21	1	2	1	1	10.586	14.371	6.11401	19.2496	1.36112	1.3372	0.970333	1.11219
ENSG00000101361	3563	2942	2106	2386	392	766	416	276	3428.91	3252.26	2146.02	2187.12	533.56	512.147	403.658	306.965
ENSG00000101363	809	688	783	863	13	41	27	35	778.555	760.556	797.878	791.068	17.6946	27.4126	26.199	38.9267
ENSG00000101365	1139	1398	1014	1876	173	547	274	329	1096.14	1545.43	1033.27	1719.63	235.474	365.724	265.871	365.911
ENSG00000101367	2392	2161	2056	2075	279	556	334	327	2301.98	2388.9	2095.07	1902.05	379.753	371.741	324.091	363.687
ENSG00000101384	2019	1731	2495	2484	386	648	705	694	1943.02	1913.55	2542.41	2276.96	525.393	433.252	684.085	771.862
ENSG00000101391	583	603	502	667	89	250	105	138	561.06	666.592	511.539	611.405	121.14	167.15	101.885	153.483
ENSG00000101400	425	313	428	529	23	34	37	10	409.006	346.009	436.133	484.907	31.3058	22.7324	35.9023	11.1219
ENSG00000101407	735	583	655	549	132	219	190	141	707.34	644.483	667.446	503.24	179.668	146.423	184.363	156.819
ENSG00000101412	1097	766	1075	1048	16	35	27	17	1055.72	846.782	1095.43	960.648	21.778	23.401	26.199	18.9073
ENSG00000101413	1014	903	819	742	110	195	161	137	975.84	998.23	834.562	680.153	149.723	130.377	156.224	152.37
ENSG00000101421	1554	1303	1483	1590	167	268	257	211	1495.52	1440.41	1511.18	1457.47	227.307	179.185	249.376	234.673
ENSG00000101439	1870	1134	1808	1675	169	262	292	220	1799.63	1253.59	1842.35	1535.39	230.03	175.173	283.337	244.682
ENSG00000101442	288	259	223	209	52	124	55	43	277.162	286.314	227.237	191.58	70.7783	82.9063	53.3683	47.8243
ENSG00000101444	2642	3272	2940	4757	428	1242	303	271	2542.57	3617.06	2995.86	4360.5	582.56	830.4	294.011	301.404
ENSG00000101447	862	1600	707	1727	134	710	221	393	829.561	1768.74	720.434	1583.05	182.39	474.705	214.444	437.092
ENSG00000101452	368	277	257	304	54	106	77	48	354.151	306.212	261.883	278.661	73.5006	70.8715	74.7156	53.3852
ENSG00000101457	1451	1131	1425	1954	199	348	305	300	1396.39	1250.27	1452.08	1791.13	270.863	232.672	295.951	333.658
ENSG00000101460	5	12	3	16	1	5	1	3	4.81184	13.2655	3.057	14.6664	1.36112	3.343	0.970333	3.33658
ENSG00000101464	527	391	443	483	87	216	106	79	507.168	432.235	451.418	442.741	118.418	144.417	102.855	87.8632
ENSG00000101473	450	358	432	517	34	105	69	64	433.065	395.754	440.209	473.907	46.2781	70.2029	66.953	71.1803
ENSG00000101474	2086	2021	2227	2583	228	569	459	434	2007.5	2234.13	2269.32	2367.7	310.336	380.433	445.383	482.692
ENSG00000101544	986	1036	859	1019	88	224	129	129	948.894	1145.26	875.322	934.065	119.779	149.766	125.173	143.473
ENSG00000101546	217	228	208	323	31	69	22	37	208.834	252.045	211.952	296.078	42.1948	46.1333	21.3473	41.1511
ENSG00000101557	2535	3221	2245	3149	611	1492	707	819	2439.6	3560.68	2287.66	2886.53	831.645	997.55	686.025	910.886
ENSG00000101558	2525	3029	2162	2725	407	905	467	546	2429.98	3348.44	2203.08	2497.87	553.977	605.082	453.145	607.257
ENSG00000101574	439	551	363	496	37	98	52	50	422.479	609.108	369.898	454.658	50.3615	65.5227	50.4573	55.6096
ENSG00000101577	1037	1496	1953	4134	79	246	175	422	997.975	1653.77	1990.11	3789.43	107.529	164.475	169.808	469.345
ENSG00000101596	2031	1997	2210	2231	509	950	752	717	1954.57	2207.6	2251.99	2045.04	692.811	635.169	729.69	797.442
ENSG00000101608	2353	2446	2387	2501	347	702	543	581	2264.45	2703.95	2432.36	2292.54	472.309	469.357	526.891	646.184
ENSG00000101624	191	317	187	310	57	183	70	113	183.812	350.431	190.553	284.161	77.5839	122.354	67.9233	125.678
ENSG00000101639	737	1112	1044	1656	140	403	192	247	709.265	1229.27	1063.84	1517.97	190.557	269.445	186.304	274.712
ENSG00000101654	1186	1246	1264	1317	201	354	254	305	1141.37	1377.4	1288.02	1207.23	273.586	236.684	246.465	339.219
ENSG00000101670	89	184	54	91	16	50	16	24	85.6507	203.405	55.0261	83.415	21.778	33.43	15.5253	26.6926
ENSG00000101695	68	91	76	153	2	18	7	9	65.441	100.597	77.4441	140.247	2.72224	12.0348	6.79233	10.0097
ENSG00000101745	578	519	741	1043	104	205	164	243	556.248	573.733	755.08	956.065	141.557	137.063	159.135	270.263
ENSG00000101751	250	246	328	395	18	40	45	47	240.592	271.943	334.233	362.076	24.5002	26.744	43.665	52.273
ENSG00000101752	1443	1808	1592	2052	124	288	229	283	1388.7	1998.67	1622.25	1880.96	168.779	192.557	222.206	314.75
ENSG00000101773	858	771	651	696	90	170	117	80	825.711	852.309	663.37	637.987	122.501	113.662	113.529	88.9754
ENSG00000101782	922	531	1085	890	171	199	165	92	887.303	586.999	1105.62	815.817	232.752	133.051	160.105	102.322
ENSG00000101811	369	330	322	319	98	227	144	142	355.113	364.802	328.119	292.411	133.39	151.772	139.728	157.931
ENSG00000101842	25	26	35	36	3	6	7	5	24.0592	28.7419	35.6651	32.9994	4.08337	4.01159	6.79233	5.56096
ENSG00000101843	1297	1229	1169	1213	162	296	200	239	1248.19	1358.61	1191.21	1111.89	220.502	197.905	194.067	265.814
ENSG00000101844	227	251	171	284	27	68	33	41	218.457	277.47	174.249	260.328	36.7503	45.4647	32.021	45.5999
ENSG00000101846	244	232	212	236	5	11	15	7	234.818	256.467	216.028	216.329	6.80561	7.35459	14.555	7.78535
ENSG00000101849	1226	1004	1084	1038	51	136	114	83	1179.86	1109.88	1104.6	951.481	69.4172	90.9295	110.618	92.312
ENSG00000101856	2910	2218	2674	2071	173	329	239	158	2800.49	2451.91	2724.81	1898.38	235.474	219.969	231.91	175.726
ENSG00000101868	552	647	675	825	215	558	283	325	531.227	715.232	687.826	756.235	292.641	373.078	274.604	361.463
ENSG00000101871	312	387	445	544	44	137	80	138	300.259	427.813	453.456	498.657	59.8894	91.5981	77.6266	153.483
ENSG00000101882	338	218	289	293	86	156	96	75	325.28	240.99	294.491	268.578	117.056	104.301	93.1519	83.4144
ENSG00000101888	266	323	287	276	20	41	21	22	255.99	357.063	292.453	252.995	27.2224	27.4126	20.377	24.4682
ENSG00000101901	751	671	715	667	46	131	103	71	722.738	741.763	728.586	611.405	62.6116	87.5865	99.9443	78.9657
ENSG00000101911	735	932	766	1072	171	337	123	115	707.34	1030.29	780.555	982.647	232.752	225.318	119.351	127.902
ENSG00000101928	367	442	362	511	18	61	32	36	353.189	488.613	368.879	468.407	24.5002	40.7845	31.0506	40.0389
ENSG00000101935	408	468	237	301	24	60	23	12	392.646	517.355	241.503	275.911	32.6669	40.1159	22.3177	13.3463
ENSG00000101938	29	8	10	5	7	5	2	3	27.9086	8.84368	10.19	4.58324	9.52785	3.343	1.94067	3.33658
ENSG00000101940	400	305	410	587	19	55	45	50	384.947	337.165	417.791	538.073	25.8613	36.7729	43.665	55.6096
ENSG00000101945	381	398	327	506	52	129	62	82	366.662	439.973	333.214	463.824	70.7783	86.2493	60.1606	91.1998
ENSG00000101955	95	167	106	231	18	70	29	73	91.4249	184.612	108.014	211.746	24.5002	46.8019	28.1396	81.19
ENSG00000101966	848	689	965	918	60	106	93	90	816.087	761.662	983.336	841.483	81.6673	70.8715	90.2409	100.097
ENSG00000101972	2098	2058	2944	3145	466	941	763	834	2019.05	2275.04	2999.94	2882.86	634.283	629.152	740.364	927.568
ENSG00000101974	584	613	577	600	75	167	118	117	562.022	677.647	587.964	549.989	102.084	111.656	114.499	130.127
ENSG00000101986	571	381	418	454	44	94	71	49	549.512	421.18	425.943	416.158	59.8894	62.8483	68.8936	54.4974
ENSG00000101997	281	199	317	313	69	103	73	52	270.425	219.986	323.023	286.911	93.9174	68.8657	70.8343	57.834
ENSG00000102003	20	14	27	15	2	1	4	1	19.2473	15.4764	27.513	13.7497	2.72224	0.668599	3.88133	1.11219
ENSG00000102007	2253	1978	2027	2567	259	649	301	305	2168.21	2186.6	2065.52	2353.04	352.531	433.921	292.07	339.219
ENSG00000102024	7277	6596	7952	7346	1799	3591	2740	2693	7003.15	7291.61	8103.1	6733.7	2448.66	2400.94	2658.71	2995.13
ENSG00000102030	601	470	456	574	160	375	154	106	578.383	519.566	464.665	526.156	217.78	250.725	149.431	117.892
ENSG00000102034	469	368	343	353	30	52	33	35	451.35	406.809	349.518	323.577	40.8337	34.7671	32.021	38.9267
ENSG00000102038	1698	1735	1747	2063	687	1363	863	801	1634.1	1917.97	1780.2	1891.05	935.091	911.3	837.397	890.866
ENSG00000102043	11	15	12	20	11	25	8	9	10.586	16.5819	12.228	18.333	14.9723	16.715	7.76266	10.0097
ENSG00000102048	332	450	306	453	37	110	53	68	319.506	497.457	311.814	415.242	50.3615	73.5459	51.4276	75.6291
ENSG00000102054	2411	2598	2285	2816	566	1343	791	1057	2320.27	2871.98	2328.42	2581.28	770.395	897.928	767.533	1175.59
ENSG00000102078	190	168	173	184	26	48	28	35	182.85	185.717	176.287	168.663	35.3892	32.0928	27.1693	38.9267
ENSG00000102081	898	689	864	717	124	192	184	150	864.206	761.662	880.417	657.237	168.779	128.371	178.541	166.829
ENSG00000102096	307	342	224	320	21	64	26	43	295.447	378.067	228.256	293.328	28.5836	42.7903	25.2286	47.8243
ENSG00000102098	222	209	221	211	37	92	66	55	213.646	231.041	225.199	193.413	50.3615	61.5111	64.042	61.1706
ENSG00000102100	679	545	613	621	41	122	88	65	653.447	602.475	624.648	569.239	55.806	81.5691	85.3893	72.2925
ENSG00000102103	687	604	550	836	174	326	136	130	661.146	667.698	560.451	766.318	236.835	217.963	131.965	144.585
ENSG00000102109	494	250	448	526	32	53	44	24	475.409	276.365	456.513	482.157	43.5559	35.4357	42.6946	26.6926
ENSG00000102119	1000	860	833	1163	85	278	124	145	962.367	950.695	848.828	1066.06	115.695	185.871	120.321	161.268
ENSG00000102125	288	258	231	329	24	48	19	29	277.162	285.209	235.389	301.577	32.6669	32.0928	18.4363	32.2536
ENSG00000102144	19599	10273	19078	9816	2455	3416	3789	2143	18861.4	11356.4	19440.5	8997.82	3341.55	2283.93	3676.59	2383.43
ENSG00000102158	1394	1570	1601	1832	197	524	375	364	1341.54	1735.57	1631.42	1679.3	268.141	350.346	363.875	404.838
ENSG00000102172	1680	893	1487	1048	146	195	205	106	1616.78	987.175	1515.26	960.648	198.724	130.377	198.918	117.892
ENSG00000102174	147	96	171	95	8	16	10	6	141.468	106.124	174.249	87.0816	10.889	10.6976	9.70333	6.67315
ENSG00000102178	1218	1216	897	1321	41	109	60	54	1172.16	1344.24	914.044	1210.89	55.806	72.8773	58.22	60.0584
ENSG00000102181	1094	1021	1160	1411	102	194	129	107	1052.83	1128.67	1182.04	1293.39	138.834	129.708	125.173	119.005
ENSG00000102189	390	463	398	607	161	423	147	224	375.323	511.828	405.563	556.406	219.141	282.817	142.639	249.131
ENSG00000102218	441	529	510	726	90	209	159	211	424.404	584.788	519.691	665.487	122.501	139.737	154.283	234.673
ENSG00000102221	304	293	241	344	34	107	44	49	292.56	323.9	245.579	315.327	46.2781	71.5401	42.6946	54.4974
ENSG00000102225	2303	1885	2231	2718	60	85	116	75	2216.33	2083.79	2273.39	2491.45	81.6673	56.8309	112.559	83.4144
ENSG00000102226	896	552	970	944	269	535	381	339	862.281	610.214	988.432	865.316	366.142	357.7	369.697	377.033
ENSG00000102241	1494	1087	1351	1356	287	501	532	335	1437.78	1201.63	1376.67	1242.98	390.642	334.968	516.217	372.584
ENSG00000102265	2324	1476	2192	2121	409	754	489	333	2236.54	1631.66	2233.65	1944.21	556.699	504.124	474.493	370.36
ENSG00000102271	91	64	106	74	25	39	36	28	87.5754	70.7494	108.014	67.832	34.028	26.0754	34.932	31.1414
ENSG00000102302	336	286	293	273	22	26	22	11	323.355	316.161	298.567	250.245	29.9447	17.3836	21.3473	12.2341
ENSG00000102309	267	195	244	194	71	115	122	86	256.952	215.565	248.636	177.83	96.6397	76.8889	118.381	95.6485
ENSG00000102312	176	76	150	144	7	19	23	17	169.377	84.0149	152.85	131.997	9.52785	12.7034	22.3177	18.9073
ENSG00000102316	1197	932	1211	1182	373	498	468	307	1151.95	1030.29	1234.01	1083.48	507.698	332.962	454.116	341.443
ENSG00000102317	2856	3427	2450	3674	335	784	330	352	2748.52	3788.41	2496.55	3367.77	455.976	524.182	320.21	391.492
ENSG00000102362	43	73	30	90	7	14	3	16	41.3818	80.6985	30.57	82.4984	9.52785	9.36039	2.911	17.7951
ENSG00000102384	369	405	329	493	110	333	122	188	355.113	447.711	335.252	451.908	149.723	222.643	118.381	209.092
ENSG00000102390	420	346	311	336	137	238	145	102	404.194	382.489	316.909	307.994	186.474	159.127	140.698	113.444
ENSG00000102393	513	517	421	516	95	238	119	136	493.694	571.523	429	472.991	129.307	159.127	115.47	151.258
ENSG00000102401	551	501	548	582	61	145	117	107	530.264	553.835	558.413	533.49	83.0284	96.9469	113.529	119.005
ENSG00000102409	32	46	30	48	1	5	4	3	30.7957	50.8511	30.57	43.9991	1.36112	3.343	3.88133	3.33658
ENSG00000102452	86	95	77	90	18	33	24	30	82.7636	105.019	78.4631	82.4984	24.5002	22.0638	23.288	33.3658
ENSG00000102471	530	442	546	441	68	108	105	79	510.055	488.613	556.375	404.242	92.5563	72.2087	101.885	87.8632
ENSG00000102531	651	618	797	730	99	181	167	121	626.501	683.174	812.144	669.154	134.751	121.016	162.046	134.575
ENSG00000102543	81	81	91	97	5	9	10	5	77.9517	89.5422	92.7291	88.9149	6.80561	6.01739	9.70333	5.56096
ENSG00000102547	62	79	60	72	4	14	7	6	59.6668	87.3313	61.1401	65.9987	5.44449	9.36039	6.79233	6.67315
ENSG00000102554	1536	932	2226	1592	181	279	442	327	1478.2	1030.29	2268.3	1459.3	246.363	186.539	428.887	363.687
ENSG00000102572	905	636	816	765	97	144	121	74	870.942	703.072	831.505	701.236	132.029	96.2783	117.41	82.3022
ENSG00000102580	515	389	567	485	133	149	178	125	495.619	430.024	577.774	444.575	181.029	99.6213	172.719	139.024
ENSG00000102595	233	191	261	205	76	134	99	69	224.232	211.143	265.959	187.913	103.445	89.5923	96.0629	76.7413
ENSG00000102606	471	412	465	401	77	136	127	101	453.275	455.449	473.836	367.576	104.806	90.9295	123.232	112.331
ENSG00000102699	899	767	992	988	297	608	410	358	865.168	847.887	1010.85	905.649	404.253	406.508	397.836	398.165
ENSG00000102710	455	381	470	529	65	119	100	95	437.877	421.18	478.931	484.907	88.4729	79.5633	97.0333	105.658
ENSG00000102738	169	152	138	180	65	128	59	38	162.64	168.03	140.622	164.997	88.4729	85.5807	57.2496	42.2633
ENSG00000102743	88	105	66	84	14	43	9	14	84.6883	116.073	67.2541	76.9985	19.0557	28.7498	8.73299	15.5707
ENSG00000102753	734	629	494	507	139	280	129	100	706.378	695.334	503.387	464.741	189.196	187.208	125.173	111.219
ENSG00000102763	160	188	267	304	49	146	62	62	153.979	207.826	272.073	278.661	66.695	97.6155	60.1606	68.9559
ENSG00000102780	370	457	413	470	31	66	42	47	356.076	505.195	420.848	430.825	42.1948	44.1275	40.754	52.273
ENSG00000102781	255	233	233	237	19	39	20	17	245.404	257.572	237.427	217.246	25.8613	26.0754	19.4067	18.9073
ENSG00000102786	217	217	135	171	42	83	37	43	208.834	239.885	137.565	156.747	57.1671	55.4937	35.9023	47.8243
ENSG00000102794	7	17	3	3	3	11	1	2	6.73657	18.7928	3.057	2.74995	4.08337	7.35459	0.970333	2.22438
ENSG00000102804	1771	1542	2635	1999	191	252	425	241	1704.35	1704.62	2685.07	1832.38	259.974	168.487	412.391	268.038
ENSG00000102805	230	205	210	220	42	76	46	32	221.344	226.619	213.99	201.663	57.1671	50.8135	44.6353	35.5902
ENSG00000102858	649	388	619	664	54	126	77	90	624.576	428.918	630.762	608.655	73.5006	84.2435	74.7156	100.097
ENSG00000102870	387	307	366	378	17	34	19	22	372.436	339.376	372.955	346.493	23.1391	22.7324	18.4363	24.4682
ENSG00000102871	194	121	209	168	10	16	21	10	186.699	133.761	212.971	153.997	13.6112	10.6976	20.377	11.1219
ENSG00000102879	68	62	60	97	14	50	15	12	65.441	68.5385	61.1401	88.9149	19.0557	33.43	14.555	13.3463
ENSG00000102882	408	306	417	540	52	100	51	53	392.646	338.271	424.924	494.99	70.7783	66.8599	49.487	58.9462
ENSG00000102893	572	558	644	679	89	197	156	138	550.474	616.846	656.237	622.404	121.14	131.714	151.372	153.483
ENSG00000102897	362	404	336	392	11	28	22	12	348.377	446.606	342.385	359.326	14.9723	18.7208	21.3473	13.3463
ENSG00000102898	1245	954	987	1131	147	251	211	187	1198.15	1054.61	1005.75	1036.73	200.085	167.818	204.74	207.98
ENSG00000102900	758	740	649	741	207	533	283	230	729.474	818.04	661.332	679.237	281.752	356.363	274.604	255.804
ENSG00000102901	309	265	233	385	22	52	53	39	297.371	292.947	237.427	352.91	29.9447	34.7671	51.4276	43.3755
ENSG00000102908	969	1105	1131	1047	126	403	163	196	932.534	1221.53	1152.49	959.731	171.501	269.445	158.164	217.99
ENSG00000102910	810	713	872	805	192	392	219	179	779.517	788.193	888.569	737.902	261.335	262.091	212.503	199.082
ENSG00000102921	455	379	436	442	70	94	81	93	437.877	418.969	444.285	405.159	95.2785	62.8483	78.5969	103.434
ENSG00000102931	903	887	811	896	52	92	103	112	869.018	980.543	826.41	821.317	70.7783	61.5111	99.9443	124.566
ENSG00000102967	169	92	97	82	25	37	16	16	162.64	101.702	98.8432	75.1652	34.028	24.7382	15.5253	17.7951
ENSG00000102974	794	826	638	748	141	358	247	199	764.12	913.11	650.123	685.653	191.918	239.358	239.672	221.326
ENSG00000102977	286	233	240	314	43	91	66	41	275.237	257.572	244.56	287.828	58.5282	60.8425	64.042	45.5999
ENSG00000102978	923	834	788	877	105	223	141	110	888.265	921.953	802.973	803.901	142.918	149.098	136.817	122.341
ENSG00000102981	93	63	71	121	4	8	2	3	89.5001	69.6439	72.3491	110.914	5.44449	5.34879	1.94067	3.33658
ENSG00000102984	59	30	40	80	2	8	11	6	56.7797	33.1638	40.7601	73.3319	2.72224	5.34879	10.6737	6.67315
ENSG00000102996	58	31	50	61	1	6	4	1	55.8173	34.2692	50.9501	55.9156	1.36112	4.01159	3.88133	1.11219
ENSG00000103005	792	581	652	611	24	49	44	27	762.195	642.272	664.389	560.072	32.6669	32.7614	42.6946	30.0292
ENSG00000103018	1143	1551	958	1294	122	294	172	193	1099.99	1714.57	976.203	1186.14	166.057	196.568	166.897	214.653
[truncated: 9,393 more rows]

## Sheet: xtail
Ensembl_ID	log2FC_TE_v1	pvalue_v1	log2FC_TE_v2	pvalue_v2	pvalue_final	pvalue.adjust	log2FC_TE_final	CI(95%)		Final p-value determined by
ENSG00000000003	0.0603859	0.823883	0.0622896	0.815371	0.823883	0.999925	0.0603859	[-0.47,0.58]		log2FC	log2R
ENSG00000000419	0.35623	0.156562	0.356802	0.138678	0.156562	0.999925	0.35623	[-0.14,0.84]		2240	9151
ENSG00000000457	-0.304657	0.596384	-0.287639	0.65021	0.65021	0.999925	-0.287639	[-1.53,0.96]
ENSG00000000460	-0.311588	0.427342	-0.307724	0.431464	0.431464	0.999925	-0.307724	[-1.08,0.46]
ENSG00000000971	-0.637307	0.734068	-0.619383	0.765184	0.765184	0.999925	-0.619383	[-5.32,4.06]
ENSG00000001036	0.143083	0.65477	0.145059	0.645625	0.65477	0.999925	0.143083	[-0.49,0.76]
ENSG00000001084	0.789653	0.0117538	0.792113	0.0252775	0.0252775	0.877853	0.792113	[0.1,1.49]
ENSG00000001167	0.265888	0.355935	0.26764	0.413733	0.413733	0.999925	0.26764	[-0.38,0.91]
ENSG00000001460	0.455638	0.401265	0.472073	0.459105	0.459105	0.999925	0.472073	[-0.79,1.74]
ENSG00000001461	0.447039	0.151231	0.452361	0.222374	0.222374	0.999925	0.452361	[-0.28,1.18]
ENSG00000001497	0.0208891	0.93453	0.0219336	0.928083	0.93453	0.999925	0.0208891	[-0.47,0.5]
ENSG00000001561	-0.0944292	0.818901	-0.0912815	0.831499	0.831499	0.999925	-0.0912815	[-0.94,0.76]
ENSG00000001617	0.709231	0.0118989	0.712211	0.0325814	0.0325814	0.963988	0.712211	[0.06,1.37]
ENSG00000001629	0.467573	0.0813636	0.469916	0.111377	0.111377	0.999925	0.469916	[-0.11,1.05]
ENSG00000001630	-0.255343	0.611137	-0.256262	0.522111	0.611137	0.999925	-0.255343	[-1.48,0.79]
ENSG00000001631	0.0471325	0.881272	0.050758	0.874937	0.881272	0.999925	0.0471325	[-0.57,0.66]
ENSG00000002016	0.25212	0.627431	0.265133	0.651078	0.651078	0.999925	0.265133	[-0.89,1.43]
ENSG00000002330	0.504324	0.137183	0.50864	0.229415	0.229415	0.999925	0.50864	[-0.32,1.34]
ENSG00000002549	-0.18078	0.548402	-0.180082	0.555467	0.555467	0.999925	-0.180082	[-0.78,0.42]
ENSG00000002586	-0.120434	0.699561	-0.118802	0.727662	0.727662	0.999925	-0.118802	[-0.79,0.56]
ENSG00000002587	-0.666136	0.700725	-0.57936	0.77129	0.77129	0.999925	-0.57936	[-5.2,3.77]
ENSG00000002822	-0.291072	0.445714	-0.285982	0.447655	0.447655	0.999925	-0.285982	[-1.03,0.45]
ENSG00000002834	-0.246148	0.300264	-0.245584	0.339248	0.339248	0.999925	-0.245584	[-0.75,0.26]
ENSG00000002919	0.499381	0.236889	0.507001	0.315688	0.315688	0.999925	0.507001	[-0.49,1.5]
ENSG00000003056	0.17428	0.527502	0.175515	0.553699	0.553699	0.999925	0.175515	[-0.41,0.76]
ENSG00000003096	0.274166	0.509972	0.278228	0.396313	0.509972	0.999925	0.274166	[-0.54,1.02]
ENSG00000003249	-0.0328002	0.956731	-0.0211467	0.971842	0.971842	0.999925	-0.0211467	[-1.26,1.22]
ENSG00000003393	0.498101	0.144126	0.501168	0.168028	0.168028	0.999925	0.501168	[-0.21,1.22]
ENSG00000003400	-0.71645	0.540228	-0.682519	0.593873	0.593873	0.999925	-0.682519	[-3.39,1.91]
ENSG00000003402	0.0147493	0.956693	0.0178949	0.962336	0.962336	0.999925	0.0178949	[-0.76,0.8]
ENSG00000003436	-0.267754	0.341347	-0.266034	0.364015	0.364015	0.999925	-0.266034	[-0.84,0.31]
ENSG00000003509	0.108976	0.813603	0.115626	0.796174	0.813603	0.999925	0.108976	[-0.78,0.97]
ENSG00000003756	0.269679	0.322988	0.271161	0.344117	0.344117	0.999925	0.271161	[-0.29,0.83]
ENSG00000003989	-1.06685	0.0982342	-1.0529	0.121687	0.121687	0.999925	-1.0529	[-2.41,0.28]
ENSG00000004059	-0.114939	0.6738	-0.113104	0.686855	0.686855	0.999925	-0.113104	[-0.67,0.44]
ENSG00000004139	-0.694083	0.40696	-0.684589	0.482004	0.482004	0.999925	-0.684589	[-2.67,1.25]
ENSG00000004142	0.0742253	0.786759	0.0756807	0.812029	0.812029	0.999925	0.0756807	[-0.55,0.71]
ENSG00000004399	0.366777	0.686447	0.408339	0.767254	0.767254	0.999925	0.408339	[-2.4,3.24]
ENSG00000004455	0.0553262	0.849765	0.0564034	0.8743	0.8743	0.999925	0.0564034	[-0.65,0.76]
ENSG00000004478	-0.321107	0.235324	-0.320917	0.219997	0.235324	0.999925	-0.321107	[-0.86,0.21]
ENSG00000004487	0.200372	0.452676	0.201012	0.491707	0.491707	0.999925	0.201012	[-0.37,0.78]
ENSG00000004534	-0.182413	0.517127	-0.181057	0.544084	0.544084	0.999925	-0.181057	[-0.77,0.41]
ENSG00000004660	0.188401	0.756009	0.20393	0.768372	0.768372	0.999925	0.20393	[-1.16,1.56]
ENSG00000004700	-0.0805643	0.75229	-0.0800963	0.751521	0.75229	0.999925	-0.0805643	[-0.6,0.43]
ENSG00000004766	-0.140174	0.643821	-0.138821	0.639943	0.643821	0.999925	-0.140174	[-0.76,0.46]
ENSG00000004779	-0.0864208	0.73463	-0.0855747	0.737424	0.737424	0.999925	-0.0855747	[-0.59,0.42]
ENSG00000004799	0.0662168	0.912749	0.0935216	0.888576	0.912749	0.999925	0.0662168	[-1.17,1.31]
ENSG00000004864	-0.446501	0.181304	-0.445902	0.198571	0.198571	0.999925	-0.445902	[-1.13,0.24]
ENSG00000004866	0.2982	0.390604	0.302718	0.391782	0.391782	0.999925	0.302718	[-0.39,1]
ENSG00000004897	0.0651693	0.791668	0.0657959	0.82248	0.82248	0.999925	0.0657959	[-0.51,0.64]
ENSG00000004961	0.44214	0.119047	0.444056	0.108557	0.119047	0.999925	0.44214	[-0.11,0.99]
ENSG00000004975	0.054373	0.867768	0.0581736	0.860295	0.867768	0.999925	0.054373	[-0.58,0.68]
ENSG00000005007	0.140844	0.539715	0.141402	0.55027	0.55027	0.999925	0.141402	[-0.32,0.61]
ENSG00000005020	-0.357612	0.304992	-0.354591	0.331361	0.331361	0.999925	-0.354591	[-1.07,0.36]
ENSG00000005022	-1.18707	1.28488e-05	-1.18712	2.89596e-05	2.89596e-05	0.00578734	-1.18712	[-1.74,-0.64]
ENSG00000005059	-0.0433724	0.906172	-0.0377531	0.921973	0.921973	0.999925	-0.0377531	[-0.82,0.74]
ENSG00000005073	0.466565	0.42838	0.482766	0.437902	0.437902	0.999925	0.482766	[-0.74,1.71]
ENSG00000005075	0.11741	0.834874	0.130776	0.885562	0.885562	0.999925	0.130776	[-1.72,2]
ENSG00000005100	0.193543	0.556004	0.195302	0.600729	0.600729	0.999925	0.195302	[-0.54,0.93]
ENSG00000005156	0.0834022	0.821618	0.0867224	0.789328	0.821618	0.999925	0.0834022	[-0.62,0.76]
ENSG00000005175	0.232347	0.438025	0.2329	0.411928	0.438025	0.999925	0.232347	[-0.36,0.81]
ENSG00000005187	-0.18846	0.802195	-0.153805	0.858364	0.858364	0.999925	-0.153805	[-1.88,1.57]
ENSG00000005189	-0.172968	0.807101	-0.159467	0.832979	0.832979	0.999925	-0.159467	[-1.67,1.35]
ENSG00000005194	-0.227476	0.500247	-0.225791	0.521318	0.521318	0.999925	-0.225791	[-0.92,0.47]
ENSG00000005249	0.686477	0.480708	0.743887	0.500714	0.500714	0.999925	0.743887	[-1.46,3.01]
ENSG00000005302	-0.195808	0.593616	-0.192447	0.614864	0.614864	0.999925	-0.192447	[-0.95,0.56]
ENSG00000005339	0.341929	0.216777	0.343737	0.259754	0.259754	0.999925	0.343737	[-0.26,0.94]
ENSG00000005379	-1.30903	0.417668	-1.27971	0.498998	0.498998	0.999925	-1.27971	[-5.61,2.63]
ENSG00000005436	-0.0987324	0.778439	-0.0947732	0.795077	0.795077	0.999925	-0.0947732	[-0.82,0.63]
ENSG00000005448	-0.240117	0.478172	-0.236684	0.488863	0.488863	0.999925	-0.236684	[-0.91,0.44]
ENSG00000005469	-0.00792421	0.973824	-0.00480276	0.987796	0.987796	0.999925	-0.00480276	[-0.69,0.68]
ENSG00000005483	0.107405	0.71522	0.11041	0.739938	0.739938	0.999925	0.11041	[-0.54,0.77]
ENSG00000005486	-0.2788	0.522125	-0.277473	0.583029	0.583029	0.999925	-0.277473	[-1.27,0.72]
ENSG00000005700	0.284778	0.322339	0.286499	0.334812	0.334812	0.999925	0.286499	[-0.3,0.87]
ENSG00000005801	-0.226879	0.485531	-0.223749	0.504624	0.504624	0.999925	-0.223749	[-0.88,0.44]
ENSG00000005810	-0.0752988	0.784255	-0.0740438	0.789463	0.789463	0.999925	-0.0740438	[-0.62,0.48]
ENSG00000005812	0.0972691	0.737701	0.100109	0.751037	0.751037	0.999925	0.100109	[-0.52,0.72]
ENSG00000005882	0.0423694	0.892159	0.0458634	0.893585	0.893585	0.999925	0.0458634	[-0.63,0.73]
ENSG00000005884	0.0462491	0.825279	0.0466938	0.827088	0.827088	0.999925	0.0466938	[-0.37,0.47]
ENSG00000005889	-0.147257	0.621406	-0.145715	0.628866	0.628866	0.999925	-0.145715	[-0.74,0.45]
ENSG00000005893	0.329604	0.16468	0.329604	0.190828	0.190828	0.999925	0.329604	[-0.17,0.83]
ENSG00000005955	-0.209251	0.505682	-0.208504	0.533528	0.533528	0.999925	-0.208504	[-0.87,0.45]
ENSG00000006007	0.360332	0.273717	0.365719	0.373321	0.373321	0.999925	0.365719	[-0.44,1.17]
ENSG00000006015	0.0469647	0.905624	0.054023	0.904852	0.905624	0.999925	0.0469647	[-0.75,0.85]
ENSG00000006025	1.22174	0.167988	1.27448	0.231987	0.231987	0.999925	1.27448	[-0.83,3.43]
ENSG00000006042	0.271066	0.434774	0.276105	0.506959	0.506959	0.999925	0.276105	[-0.54,1.09]
ENSG00000006114	-0.331303	0.268813	-0.329074	0.262839	0.268813	0.999925	-0.331303	[-0.93,0.26]
ENSG00000006118	-0.0866144	0.853173	-0.0799701	0.881727	0.881727	0.999925	-0.0799701	[-1.15,0.99]
ENSG00000006125	-0.643591	0.00329815	-0.643418	0.00366453	0.00366453	0.299619	-0.643418	[-1.08,-0.21]
ENSG00000006194	0.754077	0.0696421	0.760868	0.12133	0.12133	0.999925	0.760868	[-0.2,1.73]
ENSG00000006282	0.358336	0.269373	0.36114	0.336216	0.336216	0.999925	0.36114	[-0.38,1.1]
ENSG00000006327	0.132	0.615863	0.133661	0.646191	0.646191	0.999925	0.133661	[-0.44,0.71]
ENSG00000006432	0.582205	0.202498	0.589241	0.344211	0.344211	0.999925	0.589241	[-0.64,1.82]
ENSG00000006451	0.186082	0.570754	0.188779	0.621516	0.621516	0.999925	0.188779	[-0.56,0.94]
ENSG00000006453	-0.26506	0.442445	-0.262318	0.472037	0.472037	0.999925	-0.262318	[-0.98,0.46]
ENSG00000006459	-0.0488623	0.94065	-0.0309804	0.964819	0.964819	0.999925	-0.0309804	[-1.52,1.45]
ENSG00000006468	-0.0238769	0.934891	-0.0210678	0.94588	0.94588	0.999925	-0.0210678	[-0.64,0.6]
ENSG00000006530	0.151058	0.621088	0.151813	0.644916	0.644916	0.999925	0.151813	[-0.5,0.8]
ENSG00000006534	-0.323674	0.5638	-0.313092	0.615637	0.615637	0.999925	-0.313092	[-1.55,0.92]
ENSG00000006555	-1.08006	0.277021	-1.05325	0.333791	0.333791	0.999925	-1.05325	[-3.31,1.12]
ENSG00000006576	0.293687	0.360429	0.294703	0.404362	0.404362	0.999925	0.294703	[-0.4,0.99]
ENSG00000006606	0.0675436	0.912011	0.0797972	0.875989	0.912011	0.999925	0.0675436	[-1.01,1.08]
ENSG00000006607	-0.00768343	0.987852	-0.00480214	0.988416	0.988416	0.999925	-0.00480214	[-0.79,0.78]
ENSG00000006625	0.0462557	0.886304	0.048876	0.898056	0.898056	0.999925	0.048876	[-0.71,0.8]
ENSG00000006634	0.250075	0.503504	0.253404	0.52345	0.52345	0.999925	0.253404	[-0.53,1.03]
ENSG00000006638	0.391028	0.70622	0.442338	0.726102	0.726102	0.999925	0.442338	[-2.09,2.97]
ENSG00000006652	-0.0937572	0.723196	-0.0919954	0.743487	0.743487	0.999925	-0.0919954	[-0.65,0.46]
ENSG00000006695	-0.328201	0.602069	-0.32252	0.639796	0.639796	0.999925	-0.32252	[-1.71,1.05]
ENSG00000006704	-0.0627811	0.865387	-0.05602	0.887977	0.887977	0.999925	-0.05602	[-0.85,0.74]
ENSG00000006712	-0.352577	0.224967	-0.35176	0.221727	0.224967	0.999925	-0.352577	[-0.93,0.22]
ENSG00000006715	0.152166	0.548855	0.153044	0.553008	0.553008	0.999925	0.153044	[-0.35,0.66]
ENSG00000006744	-0.171302	0.552968	-0.170625	0.569609	0.569609	0.999925	-0.170625	[-0.76,0.42]
ENSG00000006747	0.166472	0.883709	0.192463	0.789837	0.883709	0.999925	0.166472	[-1.65,1.71]
ENSG00000006756	-0.194858	0.749596	-0.175796	0.800954	0.800954	0.999925	-0.175796	[-1.55,1.21]
ENSG00000006757	-0.10881	0.787159	-0.102489	0.816356	0.816356	0.999925	-0.102489	[-0.98,0.77]
ENSG00000006831	0.709046	0.0213926	0.7127	0.0428255	0.0428255	0.999925	0.7127	[0.02,1.4]
ENSG00000006837	0.97091	0.470229	1.00337	0.271522	0.470229	0.999925	0.97091	[-1.71,3]
ENSG00000007047	-0.582675	0.289211	-0.577226	0.378308	0.378308	0.999925	-0.577226	[-1.88,0.71]
ENSG00000007080	-0.252124	0.398319	-0.251023	0.411972	0.411972	0.999925	-0.251023	[-0.85,0.35]
ENSG00000007168	0.259857	0.311004	0.26105	0.352732	0.352732	0.999925	0.26105	[-0.29,0.81]
ENSG00000007202	0.758625	0.00106414	0.760179	0.00262042	0.00262042	0.229609	0.760179	[0.27,1.25]
ENSG00000007255	-0.38087	0.53684	-0.358917	0.593808	0.593808	0.999925	-0.358917	[-1.68,0.97]
ENSG00000007341	-0.595486	0.18089	-0.589904	0.188524	0.188524	0.999925	-0.589904	[-1.48,0.29]
ENSG00000007372	-0.425352	0.372089	-0.416582	0.440927	0.440927	0.999925	-0.416582	[-1.48,0.65]
ENSG00000007376	0.143386	0.715615	0.148197	0.754492	0.754492	0.999925	0.148197	[-0.78,1.08]
ENSG00000007384	0.200234	0.725453	0.218541	0.766795	0.766795	0.999925	0.218541	[-1.25,1.7]
ENSG00000007392	-0.281276	0.382205	-0.278743	0.392186	0.392186	0.999925	-0.278743	[-0.92,0.36]
ENSG00000007402	0.455105	0.532115	0.467279	0.577331	0.577331	0.999925	0.467279	[-1.21,2.14]
ENSG00000007516	-0.195354	0.732622	-0.182567	0.765579	0.765579	0.999925	-0.182567	[-1.39,1.03]
ENSG00000007520	-0.398734	0.325054	-0.394592	0.400156	0.400156	0.999925	-0.394592	[-1.32,0.53]
ENSG00000007541	-0.556076	0.264254	-0.550991	0.341531	0.341531	0.999925	-0.550991	[-1.7,0.59]
ENSG00000007545	-0.00660167	0.992965	0.00260066	0.994949	0.994949	0.999925	0.00260066	[-1,1.01]
ENSG00000007866	0.448274	0.410934	0.460071	0.487937	0.487937	0.999925	0.460071	[-0.85,1.77]
ENSG00000007923	-0.0985764	0.691934	-0.0980066	0.704259	0.704259	0.999925	-0.0980066	[-0.61,0.41]
ENSG00000007944	-0.255724	0.677361	-0.242332	0.717709	0.717709	0.999925	-0.242332	[-1.61,1.1]
ENSG00000007968	0.279633	0.703532	0.302981	0.684739	0.703532	0.999925	0.279633	[-1.15,1.65]
ENSG00000008018	0.103486	0.654339	0.104134	0.656817	0.656817	0.999925	0.104134	[-0.36,0.57]
ENSG00000008083	0.0259015	0.960791	0.0370469	0.946656	0.960791	0.999925	0.0259015	[-1,1.05]
ENSG00000008086	-0.210031	0.731256	-0.186793	0.746466	0.746466	0.999925	-0.186793	[-1.33,0.96]
ENSG00000008128	-1.20122	0.036128	-1.1965	0.00144902	0.036128	0.984998	-1.20122	[-2.66,-0.07]
ENSG00000008130	0.594764	0.0343699	0.597608	0.0745377	0.0745377	0.999925	0.597608	[-0.06,1.26]
ENSG00000008256	-0.0112895	0.978358	-0.00644551	0.985023	0.985023	0.999925	-0.00644551	[-0.78,0.76]
ENSG00000008277	0.993895	0.0497794	1.00991	0.0758989	0.0758989	0.999925	1.00991	[-0.11,2.14]
ENSG00000008282	-0.0694525	0.760968	-0.0689455	0.763094	0.763094	0.999925	-0.0689455	[-0.52,0.38]
ENSG00000008283	0.15889	0.597764	0.16162	0.650801	0.650801	0.999925	0.16162	[-0.54,0.86]
ENSG00000008294	-0.170164	0.517404	-0.170164	0.539994	0.539994	0.999925	-0.170164	[-0.72,0.38]
ENSG00000008300	1.41141	0.0635764	1.49712	0.20837	0.20837	0.999925	1.49712	[-0.86,4.12]
ENSG00000008311	-2.55857	0.00527161	-2.50754	0.00227532	0.00527161	0.375306	-2.55857	[-4.79,-0.75]
ENSG00000008324	-0.351134	0.457544	-0.34755	0.508923	0.508923	0.999925	-0.34755	[-1.4,0.69]
ENSG00000008382	-0.0840566	0.885023	-0.0722926	0.908942	0.908942	0.999925	-0.0722926	[-1.32,1.18]
ENSG00000008394	0.111031	0.636461	0.112093	0.653886	0.653886	0.999925	0.112093	[-0.38,0.6]
ENSG00000008405	0.628093	0.0620165	0.630687	0.0675467	0.0675467	0.999925	0.630687	[-0.05,1.31]
ENSG00000008441	0.0565818	0.804122	0.0573107	0.822178	0.822178	0.999925	0.0573107	[-0.45,0.56]
ENSG00000008513	-0.0374209	0.889995	-0.0361735	0.89766	0.89766	0.999925	-0.0361735	[-0.6,0.53]
ENSG00000008517	-0.424132	0.60009	-0.395233	0.662399	0.662399	0.999925	-0.395233	[-2.21,1.41]
ENSG00000008710	0.820953	0.184546	0.855032	0.354197	0.354197	0.999925	0.855032	[-0.97,2.75]
ENSG00000008735	-0.49003	0.656222	-0.434692	0.726187	0.726187	0.999925	-0.434692	[-3,2.08]
ENSG00000008838	-0.139439	0.634022	-0.137358	0.651165	0.651165	0.999925	-0.137358	[-0.73,0.46]
ENSG00000008853	-0.35595	0.459172	-0.351225	0.534048	0.534048	0.999925	-0.351225	[-1.47,0.76]
ENSG00000008869	-0.552626	0.141538	-0.550916	0.157968	0.157968	0.999925	-0.550916	[-1.32,0.22]
ENSG00000008952	-0.0437063	0.872011	-0.0429105	0.878289	0.878289	0.999925	-0.0429105	[-0.6,0.51]
ENSG00000008988	-1.70619	4.195e-07	-1.70724	4.4112e-06	4.4112e-06	0.00127209	-1.70724	[-2.44,-0.98]
ENSG00000009307	-0.854848	0.00319718	-0.855099	0.00757828	0.00757828	0.471616	-0.855099	[-1.48,-0.23]
ENSG00000009335	0.314988	0.188142	0.315951	0.226536	0.226536	0.999925	0.315951	[-0.2,0.83]
ENSG00000009413	-0.0369323	0.916331	-0.032519	0.932922	0.932922	0.999925	-0.032519	[-0.8,0.73]
ENSG00000009694	-0.429248	0.741209	-0.334834	0.815042	0.815042	0.999925	-0.334834	[-3.51,2.71]
ENSG00000009780	1.0257	0.0666608	1.04441	0.106278	0.106278	0.999925	1.04441	[-0.23,2.33]
ENSG00000009830	-0.629141	0.201916	-0.627459	0.277269	0.277269	0.999925	-0.627459	[-1.77,0.51]
ENSG00000009844	0.115625	0.712623	0.117448	0.717008	0.717008	0.999925	0.117448	[-0.52,0.75]
ENSG00000009954	-0.0303373	0.89822	-0.0303373	0.900699	0.900699	0.999925	-0.0303373	[-0.51,0.45]
ENSG00000010017	0.123979	0.666027	0.126057	0.68198	0.68198	0.999925	0.126057	[-0.48,0.73]
ENSG00000010072	-0.225754	0.648287	-0.225754	0.663973	0.663973	0.999925	-0.225754	[-1.25,0.8]
ENSG00000010165	0.420984	0.0953694	0.421898	0.113544	0.113544	0.999925	0.421898	[-0.1,0.95]
ENSG00000010219	0.0519064	0.929283	0.062206	0.908463	0.929283	0.999925	0.0519064	[-1,1.07]
ENSG00000010244	0.349404	0.139216	0.349939	0.142724	0.142724	0.999925	0.349939	[-0.12,0.82]
ENSG00000010256	0.00490392	0.979063	0.00490392	0.987185	0.987185	0.999925	0.00490392	[-0.63,0.64]
ENSG00000010270	0.331058	0.419182	0.336458	0.525037	0.525037	0.999925	0.336458	[-0.71,1.38]
ENSG00000010278	0.213342	0.3966	0.213966	0.408027	0.408027	0.999925	0.213966	[-0.29,0.72]
ENSG00000010292	-0.486802	0.0860082	-0.48616	0.114444	0.114444	0.999925	-0.48616	[-1.09,0.12]
ENSG00000010318	0.791432	0.399191	0.874472	0.526887	0.526887	0.999925	0.874472	[-1.92,3.83]
ENSG00000010322	0.159273	0.623259	0.162458	0.636865	0.636865	0.999925	0.162458	[-0.52,0.84]
ENSG00000010361	0.108923	0.867314	0.131228	0.864936	0.867314	0.999925	0.108923	[-1.21,1.44]
ENSG00000010404	-0.0601463	0.945098	-0.056346	0.946239	0.946239	0.999925	-0.056346	[-1.79,1.67]
ENSG00000010438	-0.283973	0.297866	-0.282709	0.332789	0.332789	0.999925	-0.282709	[-0.86,0.29]
ENSG00000010539	0.00376448	0.997887	0.0128956	0.984489	0.997887	0.999925	0.00376448	[-1.15,1.14]
ENSG00000010626	-0.123455	0.899274	-0.0904914	0.930683	0.930683	0.999925	-0.0904914	[-2.22,2.03]
ENSG00000010803	0.727072	0.135052	0.736915	0.2644	0.2644	0.999925	0.736915	[-0.56,2.05]
ENSG00000010810	0.0264764	0.955474	0.0324938	0.944796	0.955474	0.999925	0.0264764	[-0.87,0.91]
ENSG00000010818	0.160266	0.557654	0.162918	0.594114	0.594114	0.999925	0.162918	[-0.44,0.77]
ENSG00000011007	0.301674	0.32545	0.303865	0.341716	0.341716	0.999925	0.303865	[-0.32,0.93]
ENSG00000011009	-0.0803041	0.826101	-0.0758014	0.847211	0.847211	0.999925	-0.0758014	[-0.86,0.71]
ENSG00000011021	0.246704	0.629492	0.264864	0.700704	0.700704	0.999925	0.264864	[-1.11,1.66]
ENSG00000011028	-0.695736	0.0891508	-0.693364	0.111129	0.111129	0.999925	-0.693364	[-1.55,0.16]
ENSG00000011105	-0.620059	0.335265	-0.612638	0.411127	0.411127	0.999925	-0.612638	[-2.1,0.86]
ENSG00000011114	0.167537	0.526626	0.169448	0.55375	0.55375	0.999925	0.169448	[-0.39,0.73]
ENSG00000011132	0.487319	0.341622	0.501393	0.417397	0.417397	0.999925	0.501393	[-0.72,1.73]
ENSG00000011143	0.0226247	0.943736	0.0258355	0.946717	0.946717	0.999925	0.0258355	[-0.75,0.8]
ENSG00000011198	0.441187	0.206205	0.445131	0.204538	0.206205	0.999925	0.441187	[-0.24,1.11]
ENSG00000011201	-0.395751	0.495573	-0.385294	0.51299	0.51299	0.999925	-0.385294	[-1.55,0.78]
ENSG00000011243	-0.34048	0.288396	-0.338933	0.297906	0.297906	0.999925	-0.338933	[-0.98,0.3]
ENSG00000011258	0.441476	0.229141	0.450192	0.322581	0.322581	0.999925	0.450192	[-0.44,1.35]
ENSG00000011260	0.174724	0.480245	0.175261	0.477597	0.480245	0.999925	0.174724	[-0.31,0.66]
ENSG00000011275	0.222215	0.420431	0.224082	0.424571	0.424571	0.999925	0.224082	[-0.33,0.77]
ENSG00000011295	0.40538	0.242098	0.409397	0.328852	0.328852	0.999925	0.409397	[-0.42,1.24]
ENSG00000011304	0.0765779	0.723494	0.0771795	0.742542	0.742542	0.999925	0.0771795	[-0.39,0.54]
ENSG00000011332	-0.295535	0.662503	-0.280864	0.706435	0.706435	0.999925	-0.280864	[-1.79,1.21]
ENSG00000011347	-0.869371	0.385679	-0.879905	0.446156	0.446156	0.999925	-0.879905	[-3.26,1.44]
ENSG00000011376	0.138334	0.710183	0.139169	0.726122	0.726122	0.999925	0.139169	[-0.65,0.92]
ENSG00000011405	-0.0853439	0.801818	-0.0853439	0.811562	0.811562	0.999925	-0.0853439	[-0.79,0.62]
ENSG00000011422	-0.031825	0.908871	-0.0302219	0.916209	0.916209	0.999925	-0.0302219	[-0.6,0.54]
ENSG00000011426	0.0108232	0.959232	0.0109443	0.964457	0.964457	0.999925	0.0109443	[-0.49,0.51]
ENSG00000011451	-0.116639	0.714042	-0.113068	0.753594	0.753594	0.999925	-0.113068	[-0.83,0.6]
ENSG00000011454	0.0791433	0.782601	0.0810276	0.774231	0.782601	0.999925	0.0791433	[-0.48,0.63]
ENSG00000011478	-0.222042	0.675847	-0.214358	0.716732	0.716732	0.999925	-0.214358	[-1.39,0.96]
ENSG00000011485	0.210271	0.453227	0.211863	0.480769	0.480769	0.999925	0.211863	[-0.38,0.8]
ENSG00000011523	0.224098	0.611497	0.235596	0.660081	0.660081	0.999925	0.235596	[-0.82,1.3]
ENSG00000011566	0.34547	0.211435	0.347374	0.245977	0.245977	0.999925	0.347374	[-0.24,0.94]
ENSG00000011638	-0.981876	0.100171	-0.977714	0.152647	0.152647	0.999925	-0.977714	[-2.34,0.37]
ENSG00000011677	-0.826185	0.448513	-0.776953	0.502427	0.502427	0.999925	-0.776953	[-3.19,1.54]
ENSG00000012048	-0.196716	0.53746	-0.195197	0.551579	0.551579	0.999925	-0.195197	[-0.84,0.45]
ENSG00000012061	0.00576669	0.982005	0.00941114	0.979858	0.982005	0.999925	0.00576669	[-0.69,0.71]
ENSG00000012174	0.263741	0.354536	0.265194	0.406157	0.406157	0.999925	0.265194	[-0.36,0.89]
ENSG00000012211	-0.518157	0.330863	-0.516118	0.389114	0.389114	0.999925	-0.516118	[-1.71,0.67]
ENSG00000012232	0.370503	0.349743	0.374336	0.453068	0.453068	0.999925	0.374336	[-0.61,1.36]
ENSG00000012660	-0.612432	0.00762414	-0.612294	0.0105386	0.0105386	0.579931	-0.612294	[-1.08,-0.14]
ENSG00000012822	-0.420176	0.354362	-0.409606	0.422747	0.422747	0.999925	-0.409606	[-1.42,0.6]
ENSG00000012963	0.296325	0.245766	0.297878	0.252806	0.252806	0.999925	0.297878	[-0.21,0.81]
ENSG00000012983	0.472212	0.0692621	0.473111	0.071492	0.071492	0.999925	0.473111	[-0.04,0.99]
ENSG00000013016	0.495501	0.307109	0.505123	0.363096	0.363096	0.999925	0.505123	[-0.59,1.6]
ENSG00000013275	0.0749177	0.755546	0.0754452	0.758796	0.758796	0.999925	0.0754452	[-0.41,0.56]
ENSG00000013288	0.42568	0.437852	0.439764	0.490717	0.490717	0.999925	0.439764	[-0.82,1.71]
ENSG00000013297	0.66675	0.0482926	0.670236	0.0940865	0.0940865	0.999925	0.670236	[-0.12,1.45]
ENSG00000013306	0.392128	0.0904393	0.393403	0.124108	0.124108	0.999925	0.393403	[-0.11,0.9]
ENSG00000013364	-0.594046	0.12079	-0.589749	0.127046	0.127046	0.999925	-0.589749	[-1.35,0.17]
ENSG00000013374	0.0383508	0.879837	0.0394788	0.879718	0.879837	0.999925	0.0383508	[-0.47,0.54]
ENSG00000013375	0.0165469	0.957773	0.0180343	0.947819	0.957773	0.999925	0.0165469	[-0.56,0.58]
ENSG00000013392	-0.150834	0.818491	-0.130504	0.854846	0.854846	0.999925	-0.130504	[-1.6,1.32]
ENSG00000013441	-0.326365	0.331169	-0.324919	0.388729	0.388729	0.999925	-0.324919	[-1.07,0.42]
ENSG00000013503	0.111587	0.748093	0.112634	0.727331	0.748093	0.999925	0.111587	[-0.57,0.77]
ENSG00000013523	-0.0725129	0.846756	-0.0686456	0.863877	0.863877	0.999925	-0.0686456	[-0.86,0.72]
ENSG00000013561	0.426533	0.181923	0.429115	0.246187	0.246187	0.999925	0.429115	[-0.3,1.16]
ENSG00000013563	-1.22942	0.0042502	-1.2255	0.0119879	0.0119879	0.639238	-1.2255	[-2.19,-0.27]
ENSG00000013573	-0.44752	0.453024	-0.437342	0.511949	0.511949	0.999925	-0.437342	[-1.78,0.88]
ENSG00000013583	-0.455573	0.216068	-0.45242	0.230112	0.230112	0.999925	-0.45242	[-1.19,0.29]
ENSG00000013588	-0.31196	0.202309	-0.310716	0.216255	0.216255	0.999925	-0.310716	[-0.8,0.18]
ENSG00000013619	0.353969	0.501235	0.367797	0.556736	0.556736	0.999925	0.367797	[-0.87,1.6]
ENSG00000013810	-0.0665992	0.806382	-0.0655118	0.807793	0.807793	0.999925	-0.0655118	[-0.6,0.47]
ENSG00000014123	-0.280707	0.48182	-0.277616	0.499545	0.499545	0.999925	-0.277616	[-1.09,0.53]
ENSG00000014138	-0.0321042	0.913729	-0.0307381	0.919041	0.919041	0.999925	-0.0307381	[-0.63,0.57]
ENSG00000014164	-0.211297	0.58276	-0.209278	0.618574	0.618574	0.999925	-0.209278	[-1.04,0.62]
ENSG00000014216	-0.496281	0.0744372	-0.495631	0.0771106	0.0771106	0.999925	-0.495631	[-1.05,0.05]
ENSG00000014641	0.219117	0.422844	0.218934	0.434549	0.434549	0.999925	0.218934	[-0.33,0.77]
ENSG00000014824	0.224894	0.427408	0.227705	0.463682	0.463682	0.999925	0.227705	[-0.38,0.84]
ENSG00000014914	1.10248	0.19425	1.15108	0.294337	0.294337	0.999925	1.15108	[-1.03,3.41]
ENSG00000014919	-0.341386	0.297014	-0.339406	0.319131	0.319131	0.999925	-0.339406	[-1.01,0.33]
ENSG00000015133	-0.202221	0.691997	-0.199661	0.722384	0.722384	0.999925	-0.199661	[-1.32,0.92]
ENSG00000015153	-0.121074	0.798038	-0.11659	0.820535	0.820535	0.999925	-0.11659	[-1.15,0.91]
ENSG00000015171	0.35409	0.276931	0.358614	0.312497	0.312497	0.999925	0.358614	[-0.34,1.06]
ENSG00000015285	0.963279	0.534774	1.12343	0.437951	0.534774	0.999925	0.963279	[-2.14,3.59]
ENSG00000015475	0.783544	0.0208609	0.787562	0.0197102	0.0208609	0.794736	0.783544	[0.12,1.43]
ENSG00000015479	-0.256581	0.231558	-0.256115	0.236022	0.236022	0.999925	-0.256115	[-0.68,0.17]
ENSG00000015532	0.144116	0.67747	0.14824	0.721338	0.721338	0.999925	0.14824	[-0.67,0.97]
ENSG00000015676	-0.152361	0.54893	-0.15117	0.575859	0.575859	0.999925	-0.15117	[-0.68,0.38]
ENSG00000016082	-1.58454	0.233185	-1.52937	0.271389	0.271389	0.999925	-1.52937	[-4.67,1.25]
ENSG00000016402	0.936738	0.298181	0.983377	0.369495	0.369495	0.999925	0.983377	[-1.19,3.19]
ENSG00000016864	0.506903	0.0893399	0.508827	0.108475	0.108475	0.999925	0.508827	[-0.11,1.13]
ENSG00000017260	-0.0849484	0.76447	-0.0836515	0.775428	0.775428	0.999925	-0.0836515	[-0.66,0.5]
ENSG00000017621	-0.19958	0.842191	-0.125035	0.913727	0.913727	0.999925	-0.125035	[-2.73,2.42]
ENSG00000017797	0.223893	0.437625	0.225535	0.463064	0.463064	0.999925	0.225535	[-0.38,0.83]
ENSG00000018189	0.200983	0.671736	0.210127	0.725811	0.725811	0.999925	0.210127	[-0.98,1.4]
ENSG00000018236	-0.377668	0.688138	-0.367769	0.700254	0.700254	0.999925	-0.367769	[-2.29,1.55]
ENSG00000018408	0.377071	0.113981	0.377303	0.142088	0.142088	0.999925	0.377303	[-0.13,0.88]
ENSG00000018510	0.0949359	0.710116	0.0961152	0.722559	0.722559	0.999925	0.0961152	[-0.44,0.63]
ENSG00000018610	0.274687	0.409036	0.277919	0.421449	0.421449	0.999925	0.277919	[-0.4,0.96]
ENSG00000018699	-0.0412536	0.886219	-0.0396689	0.891506	0.891506	0.999925	-0.0396689	[-0.62,0.54]
ENSG00000019144	-0.515295	0.165467	-0.511543	0.198116	0.198116	0.999925	-0.511543	[-1.3,0.27]
ENSG00000019485	0.327507	0.636858	0.348262	0.699557	0.699557	0.999925	0.348262	[-1.44,2.14]
ENSG00000019549	0.470024	0.333846	0.474133	0.33789	0.33789	0.999925	0.474133	[-0.5,1.45]
ENSG00000019995	0.307081	0.375579	0.311959	0.422266	0.422266	0.999925	0.311959	[-0.45,1.08]
ENSG00000020129	0.266915	0.546498	0.271226	0.577225	0.577225	0.999925	0.271226	[-0.69,1.23]
ENSG00000020256	0.46404	0.219529	0.469006	0.233968	0.233968	0.999925	0.469006	[-0.31,1.24]
ENSG00000020426	0.0701426	0.762338	0.0704874	0.758796	0.762338	0.999925	0.0701426	[-0.38,0.52]
ENSG00000020577	0.102275	0.73201	0.105159	0.745618	0.745618	0.999925	0.105159	[-0.53,0.74]
ENSG00000020922	-0.508459	0.126933	-0.507597	0.136574	0.136574	0.999925	-0.507597	[-1.18,0.16]
ENSG00000021300	1.24089	0.188092	1.31295	0.265054	0.265054	0.999925	1.31295	[-1.02,3.75]
ENSG00000021355	-1.15088	0.00221247	-1.14707	0.00189753	0.00221247	0.198443	-1.15088	[-1.91,-0.41]
ENSG00000021574	0.577345	0.0783685	0.580803	0.0888264	0.0888264	0.999925	0.580803	[-0.09,1.25]
ENSG00000021645	0.453344	0.719027	0.532073	0.732781	0.732781	0.999925	0.532073	[-2.61,3.67]
ENSG00000021762	-0.504011	0.291729	-0.496664	0.351866	0.351866	0.999925	-0.496664	[-1.55,0.55]
ENSG00000021776	-0.175374	0.506732	-0.174408	0.49638	0.506732	0.999925	-0.175374	[-0.7,0.34]
ENSG00000021826	-0.364113	0.391124	-0.359007	0.404296	0.404296	0.999925	-0.359007	[-1.21,0.49]
ENSG00000022267	0.273812	0.283192	0.275574	0.306187	0.306187	0.999925	0.275574	[-0.25,0.8]
ENSG00000022277	0.0151267	0.947643	0.0156484	0.949244	0.949244	0.999925	0.0156484	[-0.47,0.5]
ENSG00000022567	-0.355524	0.580397	-0.351513	0.637191	0.637191	0.999925	-0.351513	[-1.84,1.13]
ENSG00000022840	1.00343	0.000481455	1.00669	0.00839101	0.00839101	0.503063	1.00669	[0.26,1.75]
ENSG00000022976	0.170561	0.691227	0.178813	0.744804	0.744804	0.999925	0.178813	[-0.91,1.27]
ENSG00000023041	0.202392	0.619811	0.205999	0.672377	0.672377	0.999925	0.205999	[-0.75,1.16]
ENSG00000023171	0.0416818	0.904687	0.0443553	0.93022	0.93022	0.999925	0.0443553	[-0.98,1.07]
ENSG00000023191	0.0663688	0.779788	0.0668955	0.783343	0.783343	0.999925	0.0668955	[-0.41,0.55]
ENSG00000023228	0.175821	0.542197	0.176556	0.580937	0.580937	0.999925	0.176556	[-0.45,0.81]
ENSG00000023287	-0.217102	0.528142	-0.213327	0.571638	0.571638	0.999925	-0.213327	[-0.95,0.53]
ENSG00000023318	-0.190657	0.532131	-0.189434	0.524612	0.532131	0.999925	-0.190657	[-0.81,0.41]
ENSG00000023330	-0.160045	0.677498	-0.159109	0.687375	0.687375	0.999925	-0.159109	[-0.94,0.62]
ENSG00000023445	0.106455	0.881038	0.156355	0.898248	0.898248	0.999925	0.156355	[-2.44,2.8]
ENSG00000023516	-0.178051	0.580309	-0.176535	0.593121	0.593121	0.999925	-0.176535	[-0.83,0.47]
ENSG00000023572	0.023383	0.966377	0.0270855	0.943065	0.966377	0.999925	0.023383	[-0.8,0.81]
ENSG00000023608	0.41238	0.168362	0.4126	0.192309	0.192309	0.999925	0.4126	[-0.21,1.04]
ENSG00000023697	0.401111	0.378271	0.407792	0.390311	0.390311	0.999925	0.407792	[-0.53,1.34]
ENSG00000023734	0.0895425	0.721758	0.0901316	0.737374	0.737374	0.999925	0.0901316	[-0.44,0.62]
ENSG00000023892	0.175131	0.65802	0.180222	0.66515	0.66515	0.999925	0.180222	[-0.64,1]
ENSG00000023902	0.871823	0.177585	0.89278	0.257319	0.257319	0.999925	0.89278	[-0.66,2.46]
ENSG00000023909	0.589418	0.0287499	0.590656	0.0227081	0.0287499	0.925715	0.589418	[0.06,1.11]
ENSG00000024048	-0.159932	0.631892	-0.159116	0.651251	0.651251	0.999925	-0.159116	[-0.85,0.53]
ENSG00000024422	-0.319331	0.732558	-0.260218	0.799857	0.799857	0.999925	-0.260218	[-2.35,1.81]
ENSG00000024526	0.319405	0.317571	0.322005	0.404191	0.404191	0.999925	0.322005	[-0.44,1.08]
ENSG00000024862	0.597725	0.194072	0.610677	0.23224	0.23224	0.999925	0.610677	[-0.39,1.63]
ENSG00000025039	0.836353	0.593025	1.01781	0.628253	0.628253	0.999925	1.01781	[-3.36,5.65]
ENSG00000025156	-0.149759	0.715605	-0.145884	0.730537	0.730537	0.999925	-0.145884	[-0.98,0.69]
ENSG00000025293	-0.103991	0.704294	-0.10209	0.719929	0.719929	0.999925	-0.10209	[-0.66,0.46]
ENSG00000025434	0.0423358	0.960212	0.0811435	0.930649	0.960212	0.999925	0.0423358	[-1.62,1.69]
ENSG00000025708	-0.46947	0.45474	-0.454583	0.500696	0.500696	0.999925	-0.454583	[-1.79,0.88]
ENSG00000025770	0.093136	0.780922	0.0967135	0.772897	0.780922	0.999925	0.093136	[-0.56,0.73]
ENSG00000025772	0.400544	0.07971	0.40136	0.086447	0.086447	0.999925	0.40136	[-0.06,0.86]
ENSG00000025796	-0.0373311	0.893996	-0.036171	0.899995	0.899995	0.999925	-0.036171	[-0.6,0.53]
ENSG00000025800	-0.0948944	0.708966	-0.0939478	0.707128	0.708966	0.999925	-0.0948944	[-0.61,0.41]
ENSG00000026025	-1.40027	4.22073e-09	-1.39983	2.0531e-08	2.0531e-08	2.12608e-05	-1.39983	[-1.88,-0.92]
ENSG00000026103	0.423239	0.615385	0.462521	0.568243	0.615385	0.999925	0.423239	[-1.23,1.95]
ENSG00000026297	0.325506	0.614233	0.348443	0.633407	0.633407	0.999925	0.348443	[-1.1,1.81]
ENSG00000026508	-0.797166	0.00031299	-0.797044	0.000451008	0.000451008	0.0541989	-0.797044	[-1.24,-0.35]
ENSG00000026559	0.340539	0.50555	0.351647	0.567394	0.567394	0.999925	0.351647	[-0.86,1.56]
ENSG00000026652	0.133642	0.838812	0.148781	0.829053	0.838812	0.999925	0.133642	[-1.14,1.38]
ENSG00000026950	0.452744	0.500976	0.487241	0.554432	0.554432	0.999925	0.487241	[-1.15,2.16]
ENSG00000027001	0.1246	0.763309	0.128754	0.742011	0.763309	0.999925	0.1246	[-0.68,0.91]
ENSG00000027075	0.306103	0.319169	0.309789	0.375821	0.375821	0.999925	0.309789	[-0.38,1]
ENSG00000027697	0.0337372	0.936269	0.0379759	0.916242	0.936269	0.999925	0.0337372	[-0.72,0.76]
ENSG00000027847	-0.212911	0.627547	-0.208191	0.685286	0.685286	0.999925	-0.208191	[-1.23,0.81]
ENSG00000028116	-0.305335	0.374066	-0.301849	0.36241	0.374066	0.999925	-0.305335	[-1,0.37]
ENSG00000028203	-0.233698	0.395982	-0.232331	0.449608	0.449608	0.999925	-0.232331	[-0.84,0.37]
ENSG00000028277	0.90914	0.377744	0.931709	0.532521	0.532521	0.999925	0.931709	[-2.08,3.91]
ENSG00000028310	0.14017	0.653097	0.143268	0.670714	0.670714	0.999925	0.143268	[-0.52,0.81]
ENSG00000028528	0.333127	0.204862	0.334486	0.234334	0.234334	0.999925	0.334486	[-0.22,0.89]
ENSG00000028839	0.691529	0.131279	0.701529	0.167377	0.167377	0.999925	0.701529	[-0.3,1.7]
ENSG00000029153	0.179714	0.515516	0.182747	0.585843	0.585843	0.999925	0.182747	[-0.48,0.84]
ENSG00000029363	0.194306	0.423659	0.194825	0.41304	0.423659	0.999925	0.194306	[-0.28,0.67]
ENSG00000029364	0.328453	0.19902	0.329171	0.276037	0.276037	0.999925	0.329171	[-0.26,0.92]
ENSG00000029534	0.0982034	0.924212	0.129036	0.872322	0.924212	0.999925	0.0982034	[-1.58,1.64]
ENSG00000029639	-0.236784	0.523005	-0.23223	0.52333	0.52333	0.999925	-0.23223	[-0.95,0.48]
ENSG00000029725	0.116042	0.690132	0.118178	0.703687	0.703687	0.999925	0.118178	[-0.49,0.73]
ENSG00000029993	0.339989	0.215115	0.342132	0.276297	0.276297	0.999925	0.342132	[-0.27,0.96]
ENSG00000030066	-0.19181	0.507096	-0.191151	0.510248	0.510248	0.999925	-0.191151	[-0.76,0.38]
ENSG00000030110	-0.127585	0.813509	-0.121241	0.839742	0.839742	0.999925	-0.121241	[-1.32,1.08]
ENSG00000030419	-1.4229	0.199341	-1.4014	0.279611	0.279611	0.999925	-1.4014	[-4.03,1.17]
ENSG00000030582	-0.185201	0.399486	-0.185256	0.388951	0.399486	0.999925	-0.185201	[-0.62,0.25]
ENSG00000031003	-0.734165	0.0736394	-0.729339	0.128891	0.128891	0.999925	-0.729339	[-1.68,0.21]
ENSG00000031081	0.167415	0.622981	0.17021	0.616069	0.622981	0.999925	0.167415	[-0.5,0.82]
ENSG00000031691	-0.0822771	0.813094	-0.0778275	0.827399	0.827399	0.999925	-0.0778275	[-0.78,0.63]
ENSG00000031698	-0.0994378	0.729549	-0.0987879	0.734969	0.734969	0.999925	-0.0987879	[-0.67,0.48]
ENSG00000031823	-0.128806	0.605241	-0.127738	0.620315	0.620315	0.999925	-0.127738	[-0.64,0.38]
ENSG00000032219	-0.447375	0.0919866	-0.445441	0.0964568	0.0964568	0.999925	-0.445441	[-0.97,0.08]
ENSG00000032389	-0.221713	0.481375	-0.218666	0.505766	0.505766	0.999925	-0.218666	[-0.87,0.43]
ENSG00000032444	-0.494807	0.0513246	-0.493616	0.0617897	0.0617897	0.999925	-0.493616	[-1.01,0.02]
ENSG00000032742	-0.420359	0.350685	-0.413005	0.32663	0.350685	0.999925	-0.420359	[-1.37,0.47]
ENSG00000033011	-0.190538	0.600651	-0.187841	0.617849	0.617849	0.999925	-0.187841	[-0.93,0.55]
ENSG00000033030	-0.416404	0.248824	-0.412719	0.27482	0.27482	0.999925	-0.412719	[-1.16,0.33]
ENSG00000033050	-0.44156	0.0734729	-0.440976	0.0752989	0.0752989	0.999925	-0.440976	[-0.93,0.05]
ENSG00000033100	0.508005	0.141017	0.512518	0.203124	0.203124	0.999925	0.512518	[-0.28,1.3]
ENSG00000033170	0.580278	0.00764969	0.580784	0.00929591	0.00929591	0.536473	0.580784	[0.14,1.02]
ENSG00000033178	0.00973895	0.97306	0.00989996	0.966472	0.97306	0.999925	0.00973895	[-0.49,0.5]
ENSG00000033327	-0.909534	0.109917	-0.899495	0.158943	0.158943	0.999925	-0.899495	[-2.15,0.36]
ENSG00000033800	0.188949	0.620225	0.190867	0.63537	0.63537	0.999925	0.190867	[-0.6,0.98]
ENSG00000033867	-0.176848	0.706622	-0.176419	0.686763	0.706622	0.999925	-0.176848	[-1.29,0.81]
ENSG00000034053	0.548175	0.0885848	0.551862	0.140526	0.140526	0.999925	0.551862	[-0.18,1.29]
ENSG00000034152	0.124472	0.69364	0.126851	0.710524	0.710524	0.999925	0.126851	[-0.55,0.8]
ENSG00000034510	-0.0504842	0.874995	-0.0484191	0.884156	0.884156	0.999925	-0.0484191	[-0.71,0.61]
ENSG00000034533	-0.434943	0.472655	-0.419174	0.470316	0.472655	0.999925	-0.434943	[-1.75,0.77]
ENSG00000034677	0.123076	0.669046	0.124659	0.682728	0.682728	0.999925	0.124659	[-0.48,0.73]
ENSG00000034693	0.376722	0.308964	0.380709	0.260329	0.308964	0.999925	0.376722	[-0.35,1.07]
ENSG00000034713	0.454587	0.108742	0.456558	0.128485	0.128485	0.999925	0.456558	[-0.13,1.05]
ENSG00000035115	0.585973	0.31264	0.607517	0.41649	0.41649	0.999925	0.607517	[-0.87,2.1]
ENSG00000035141	0.530609	0.114746	0.534555	0.184479	0.184479	0.999925	0.534555	[-0.26,1.33]
ENSG00000035403	-0.198671	0.345037	-0.198211	0.348616	0.348616	0.999925	-0.198211	[-0.61,0.22]
ENSG00000035499	0.909432	0.291468	0.912963	0.150166	0.291468	0.999925	0.909432	[-0.81,2.33]
ENSG00000035664	-1.83286	0.0983358	-1.85862	0.158197	0.158197	0.999925	-1.85862	[-4.68,0.75]
ENSG00000035681	0.212257	0.632451	0.221373	0.659649	0.659649	0.999925	0.221373	[-0.77,1.21]
ENSG00000035687	-0.315729	0.238868	-0.314466	0.247039	0.247039	0.999925	-0.314466	[-0.85,0.22]
ENSG00000035862	0.500091	0.0278879	0.501168	0.0402636	0.0402636	0.999925	0.501168	[0.02,0.98]
ENSG00000035928	-0.508384	0.0675385	-0.507574	0.0626259	0.0675385	0.999925	-0.508384	[-1.06,0.04]
ENSG00000036054	-0.0916296	0.721332	-0.0904914	0.729766	0.729766	0.999925	-0.0904914	[-0.61,0.43]
ENSG00000036257	0.0727855	0.77029	0.073313	0.764168	0.77029	0.999925	0.0727855	[-0.42,0.56]
ENSG00000036549	0.169428	0.57079	0.171397	0.617988	0.617988	0.999925	0.171397	[-0.51,0.85]
ENSG00000036672	-0.322715	0.768323	-0.302547	0.794619	0.794619	0.999925	-0.302547	[-3.06,2.22]
ENSG00000037042	0.260499	0.717671	0.291391	0.761428	0.761428	0.999925	0.291391	[-1.63,2.22]
ENSG00000037241	0.0320143	0.93512	0.0372379	0.931895	0.93512	0.999925	0.0320143	[-0.77,0.84]
ENSG00000037474	0.309112	0.203539	0.309484	0.223363	0.223363	0.999925	0.309484	[-0.19,0.81]
ENSG00000037637	-0.180873	0.632147	-0.17794	0.657144	0.657144	0.999925	-0.17794	[-0.97,0.61]
ENSG00000037749	0.0962899	0.766178	0.0995502	0.776318	0.776318	0.999925	0.0995502	[-0.59,0.79]
ENSG00000037757	-0.131033	0.714603	-0.12742	0.74888	0.74888	0.999925	-0.12742	[-0.92,0.66]
ENSG00000037897	0.294443	0.554762	0.30145	0.548089	0.554762	0.999925	0.294443	[-0.68,1.25]
ENSG00000038002	-0.0404792	0.910108	-0.0370551	0.922445	0.922445	0.999925	-0.0370551	[-0.79,0.72]
ENSG00000038210	0.24918	0.48824	0.25404	0.550677	0.550677	0.999925	0.25404	[-0.58,1.09]
ENSG00000038219	-0.632018	0.0300676	-0.630528	0.0277372	0.0300676	0.92904	-0.632018	[-1.21,-0.06]
ENSG00000038274	0.534077	0.0539896	0.535254	0.0511483	0.0539896	0.999925	0.534077	[-0.01,1.07]
ENSG00000038295	0.634343	0.215834	0.64337	0.186811	0.215834	0.999925	0.634343	[-0.38,1.6]
ENSG00000038358	0.247106	0.447901	0.249384	0.394818	0.447901	0.999925	0.247106	[-0.39,0.86]
ENSG00000038382	-0.0311519	0.907687	-0.0297348	0.913555	0.913555	0.999925	-0.0297348	[-0.57,0.51]
ENSG00000038427	-1.11694	0.234987	-1.07677	0.207815	0.234987	0.999925	-1.11694	[-3.48,0.75]
ENSG00000038532	0.0701195	0.852335	0.0750575	0.854861	0.854861	0.999925	0.0750575	[-0.73,0.88]
ENSG00000039068	-0.401697	0.609907	-0.372207	0.636322	0.636322	0.999925	-0.372207	[-1.95,1.19]
ENSG00000039123	-0.218266	0.478871	-0.218181	0.473289	0.478871	0.999925	-0.218266	[-0.83,0.39]
ENSG00000039139	-0.0505686	0.924896	-0.0456945	0.929185	0.929185	0.999925	-0.0456945	[-1.09,1]
ENSG00000039319	0	0.995879	0.00288131	0.992855	0.995879	0.999925	0	[-0.64,0.63]
ENSG00000039523	0.031399	0.915997	0.0334294	0.931086	0.931086	0.999925	0.0334294	[-0.73,0.8]
ENSG00000039560	0.0283438	0.911889	0.0295499	0.911664	0.911889	0.999925	0.0283438	[-0.48,0.54]
ENSG00000039650	-0.528091	0.104596	-0.524841	0.119269	0.119269	0.999925	-0.524841	[-1.19,0.14]
ENSG00000040199	0.375608	0.428981	0.380627	0.495726	0.495726	0.999925	0.380627	[-0.72,1.48]
ENSG00000040275	0.139008	0.584518	0.140196	0.601259	0.601259	0.999925	0.140196	[-0.39,0.67]
ENSG00000040341	-0.199723	0.588006	-0.197965	0.601969	0.601969	0.999925	-0.197965	[-0.95,0.55]
ENSG00000040487	-0.0932853	0.873202	-0.0826533	0.896983	0.896983	0.999925	-0.0826533	[-1.39,1.21]
ENSG00000040531	0.0134422	0.968618	0.0192322	0.967626	0.968618	0.999925	0.0134422	[-0.83,0.87]
ENSG00000040608	0.074968	0.889189	0.093057	0.930178	0.930178	0.999925	0.093057	[-2.05,2.23]
ENSG00000040633	0.578064	0.147468	0.581759	0.135251	0.147468	0.999925	0.578064	[-0.21,1.34]
ENSG00000040933	0.419055	0.261154	0.424312	0.324411	0.324411	0.999925	0.424312	[-0.42,1.27]
ENSG00000041353	0.302379	0.346651	0.307107	0.390255	0.390255	0.999925	0.307107	[-0.4,1.01]
ENSG00000041357	0.351401	0.124875	0.352197	0.127719	0.127719	0.999925	0.352197	[-0.1,0.81]
ENSG00000041802	0.313162	0.208491	0.313733	0.216942	0.216942	0.999925	0.313733	[-0.19,0.81]
ENSG00000041880	-0.437471	0.397087	-0.427283	0.463752	0.463752	0.999925	-0.427283	[-1.58,0.72]
ENSG00000041982	-0.338285	0.246925	-0.337853	0.224441	0.246925	0.999925	-0.338285	[-0.93,0.24]
ENSG00000041988	0.0450117	0.910627	0.0519486	0.908803	0.910627	0.999925	0.0450117	[-0.76,0.86]
ENSG00000042088	0.285733	0.342573	0.28792	0.363435	0.363435	0.999925	0.28792	[-0.34,0.91]
ENSG00000042286	0.0875927	0.775189	0.0907563	0.789108	0.789108	0.999925	0.0907563	[-0.58,0.76]
ENSG00000042317	0.45362	0.385162	0.468586	0.388176	0.388176	0.999925	0.468586	[-0.6,1.55]
ENSG00000042429	0.0143152	0.964477	0.0156786	0.958464	0.964477	0.999925	0.0143152	[-0.59,0.61]
ENSG00000042445	-0.272813	0.317014	-0.271159	0.340249	0.340249	0.999925	-0.271159	[-0.83,0.29]
ENSG00000042493	-0.235117	0.363206	-0.23395	0.365655	0.365655	0.999925	-0.23395	[-0.74,0.27]
ENSG00000042753	-0.0877969	0.71672	-0.0869923	0.719614	0.719614	0.999925	-0.0869923	[-0.56,0.39]
ENSG00000043093	-0.21502	0.46665	-0.213968	0.516111	0.516111	0.999925	-0.213968	[-0.86,0.43]
ENSG00000043143	0.260415	0.698822	0.267953	0.582156	0.698822	0.999925	0.260415	[-1.01,1.36]
ENSG00000043514	0.339389	0.41447	0.342921	0.46097	0.46097	0.999925	0.342921	[-0.57,1.26]
ENSG00000044090	-0.620479	0.0596698	-0.617364	0.0578241	0.0596698	0.999925	-0.620479	[-1.29,0.03]
ENSG00000044446	0.242424	0.494209	0.247	0.51518	0.51518	0.999925	0.247	[-0.5,0.99]
ENSG00000044459	-0.322402	0.441112	-0.315753	0.482241	0.482241	0.999925	-0.315753	[-1.2,0.57]
ENSG00000044574	0.447553	0.427235	0.446895	0.27048	0.427235	0.999925	0.447553	[-0.66,1.41]
ENSG00000046604	-0.369841	0.136136	-0.369273	0.13102	0.136136	0.999925	-0.369841	[-0.86,0.12]
ENSG00000046647	-0.556341	0.457915	-0.528801	0.51376	0.51376	0.999925	-0.528801	[-2.15,1.08]
ENSG00000046651	-0.0822232	0.834432	-0.0770843	0.855033	0.855033	0.999925	-0.0770843	[-0.91,0.76]
ENSG00000047056	-0.602901	0.432164	-0.604335	0.503788	0.503788	0.999925	-0.604335	[-2.45,1.19]
ENSG00000047188	0.0532675	0.864033	0.054113	0.882756	0.882756	0.999925	0.054113	[-0.67,0.78]
ENSG00000047230	-0.0366446	0.906009	-0.0341977	0.917006	0.917006	0.999925	-0.0341977	[-0.69,0.62]
ENSG00000047249	-0.202991	0.598986	-0.19981	0.592359	0.598986	0.999925	-0.202991	[-1,0.56]
ENSG00000047315	0.253741	0.263932	0.254247	0.278844	0.278844	0.999925	0.254247	[-0.21,0.72]
ENSG00000047346	-0.106223	0.803492	-0.0941738	0.847757	0.847757	0.999925	-0.0941738	[-1.04,0.86]
ENSG00000047410	-0.290112	0.275981	-0.289795	0.253274	0.275981	0.999925	-0.290112	[-0.83,0.23]
ENSG00000047578	-0.35914	0.389457	-0.352448	0.431039	0.431039	0.999925	-0.352448	[-1.23,0.53]
ENSG00000047579	-0.225209	0.614531	-0.21922	0.624806	0.624806	0.999925	-0.21922	[-1.11,0.66]
ENSG00000047597	0.476168	0.426599	0.495603	0.514787	0.514787	0.999925	0.495603	[-1.01,2]
ENSG00000047621	-0.276352	0.5187	-0.270425	0.531253	0.531253	0.999925	-0.270425	[-1.13,0.58]
ENSG00000047634	0.0331261	0.916925	0.0364013	0.929169	0.929169	0.999925	0.0364013	[-0.77,0.84]
ENSG00000047644	0.578824	0.130454	0.586869	0.226156	0.226156	0.999925	0.586869	[-0.37,1.54]
ENSG00000047648	-0.615444	0.520339	-0.568566	0.612057	0.612057	0.999925	-0.568566	[-2.8,1.67]
ENSG00000047849	-0.364423	0.0990363	-0.364513	0.0881085	0.0990363	0.999925	-0.364423	[-0.8,0.07]
ENSG00000047932	0.635688	0.0524949	0.637941	0.0627834	0.0627834	0.999925	0.637941	[-0.03,1.31]
ENSG00000048028	0.0207878	0.95272	0.0231798	0.939401	0.95272	0.999925	0.0207878	[-0.61,0.63]
ENSG00000048052	0.393846	0.254954	0.401184	0.293921	0.293921	0.999925	0.401184	[-0.35,1.16]
ENSG00000048140	0.408438	0.297422	0.41582	0.425316	0.425316	0.999925	0.41582	[-0.61,1.45]
ENSG00000048162	0.329282	0.237141	0.330509	0.222331	0.237141	0.999925	0.329282	[-0.22,0.87]
ENSG00000048342	-0.278594	0.504243	-0.272768	0.495298	0.504243	0.999925	-0.278594	[-1.16,0.55]
ENSG00000048392	0.222489	0.424095	0.223854	0.458199	0.458199	0.999925	0.223854	[-0.37,0.82]
ENSG00000048405	0.18458	0.588576	0.186582	0.544033	0.588576	0.999925	0.18458	[-0.48,0.82]
ENSG00000048471	-0.259367	0.570854	-0.250286	0.608892	0.608892	0.999925	-0.250286	[-1.22,0.71]
ENSG00000048544	0.239246	0.341869	0.241059	0.372367	0.372367	0.999925	0.241059	[-0.29,0.77]
ENSG00000048649	-0.852913	0.00202169	-0.852234	0.00323585	0.00323585	0.273033	-0.852234	[-1.42,-0.29]
ENSG00000048707	-0.300083	0.304627	-0.298014	0.313535	0.313535	0.999925	-0.298014	[-0.88,0.28]
ENSG00000048828	-0.11558	0.650964	-0.114968	0.679634	0.679634	0.999925	-0.114968	[-0.66,0.43]
ENSG00000048991	-0.549529	0.0953789	-0.547518	0.131806	0.131806	0.999925	-0.547518	[-1.26,0.17]
ENSG00000049130	0.360512	0.23637	0.363675	0.326291	0.326291	0.999925	0.363675	[-0.36,1.09]
ENSG00000049167	-0.193593	0.739785	-0.181801	0.778989	0.778989	0.999925	-0.181801	[-1.49,1.11]
ENSG00000049239	0.576838	0.170686	0.588866	0.272783	0.272783	0.999925	0.588866	[-0.47,1.66]
ENSG00000049245	0.208269	0.462951	0.209871	0.549367	0.549367	0.999925	0.209871	[-0.48,0.9]
ENSG00000049246	0.331556	0.534502	0.341247	0.59213	0.59213	0.999925	0.341247	[-0.91,1.59]
ENSG00000049323	-0.285842	0.202261	-0.285853	0.18176	0.202261	0.999925	-0.285842	[-0.73,0.15]
ENSG00000049449	-0.0903715	0.758507	-0.0874563	0.782739	0.782739	0.999925	-0.0874563	[-0.72,0.54]
ENSG00000049541	-0.129745	0.625734	-0.128659	0.626463	0.626463	0.999925	-0.128659	[-0.65,0.39]
ENSG00000049618	-0.0876184	0.776549	-0.084544	0.799341	0.799341	0.999925	-0.084544	[-0.74,0.57]
ENSG00000049656	0.115395	0.632969	0.11717	0.659685	0.659685	0.999925	0.11717	[-0.41,0.64]
ENSG00000049759	0.293978	0.251539	0.294608	0.309087	0.309087	0.999925	0.294608	[-0.28,0.86]
ENSG00000049769	0.1401	0.819819	0.157234	0.863354	0.863354	0.999925	0.157234	[-1.67,1.99]
ENSG00000049860	-0.314392	0.239974	-0.312989	0.239947	0.239974	0.999925	-0.314392	[-0.85,0.21]
ENSG00000049883	-0.184271	0.667372	-0.176629	0.681399	0.681399	0.999925	-0.176629	[-1.02,0.67]
ENSG00000050130	0.526787	0.0214657	0.52734	0.0287686	0.0287686	0.925715	0.52734	[0.05,1]
ENSG00000050327	-2.3372	0.105051	-2.41838	0.140097	0.140097	0.999925	-2.41838	[-6.34,0.84]
ENSG00000050344	0.548586	0.0262535	0.549776	0.0305863	0.0305863	0.931575	0.549776	[0.05,1.05]
ENSG00000050393	-0.0770212	0.832546	-0.0744936	0.85372	0.85372	0.999925	-0.0744936	[-0.87,0.72]
ENSG00000050405	-0.286969	0.320816	-0.284717	0.323116	0.323116	0.999925	-0.284717	[-0.85,0.28]
ENSG00000050426	-0.935386	0.00974239	-0.931891	0.0195954	0.0195954	0.774243	-0.931891	[-1.72,-0.15]
ENSG00000050438	0.0010606	0.995065	0.00576355	0.987933	0.995065	0.999925	0.0010606	[-0.82,0.8]
ENSG00000050555	-1.31643	0.0767931	-1.30272	0.103366	0.103366	0.999925	-1.30272	[-2.9,0.27]
ENSG00000050748	0.519068	0.0837665	0.52211	0.118257	0.118257	0.999925	0.52211	[-0.13,1.18]
ENSG00000050820	-0.14404	0.648862	-0.141023	0.666938	0.666938	0.999925	-0.141023	[-0.79,0.51]
ENSG00000051009	0.0241773	0.941749	0.0317563	0.950016	0.950016	0.999925	0.0317563	[-0.98,1.05]
ENSG00000051108	0.20605	0.517369	0.208327	0.506061	0.517369	0.999925	0.20605	[-0.42,0.82]
ENSG00000051128	0.152535	0.65912	0.157517	0.684627	0.684627	0.999925	0.157517	[-0.61,0.92]
ENSG00000051180	0.667841	0.113106	0.67237	0.10149	0.113106	0.999925	0.667841	[-0.16,1.47]
ENSG00000051341	-0.484403	0.174889	-0.480611	0.209505	0.209505	0.999925	-0.480611	[-1.24,0.27]
ENSG00000051382	0.543658	0.100126	0.547646	0.113417	0.113417	0.999925	0.547646	[-0.13,1.23]
ENSG00000051596	0.647354	0.268221	0.656911	0.331662	0.331662	0.999925	0.656911	[-0.68,2]
ENSG00000051620	0.326711	0.347212	0.330575	0.431502	0.431502	0.999925	0.330575	[-0.5,1.16]
ENSG00000051825	-0.238863	0.532939	-0.23607	0.565227	0.565227	0.999925	-0.23607	[-1.04,0.57]
ENSG00000052126	0	0.991935	0.00630306	0.988632	0.991935	0.999925	0	[-0.84,0.87]
ENSG00000052723	0.113565	0.762783	0.118872	0.787477	0.787477	0.999925	0.118872	[-0.75,0.99]
ENSG00000052749	-0.494024	0.103185	-0.492162	0.0909002	0.103185	0.999925	-0.494024	[-1.1,0.1]
ENSG00000052795	0.299477	0.616588	0.313413	0.663024	0.663024	0.999925	0.313413	[-1.1,1.72]
ENSG00000052802	0.0456232	0.893697	0.047313	0.896414	0.896414	0.999925	0.047313	[-0.67,0.76]
ENSG00000052841	-0.634814	0.0386684	-0.633038	0.0533527	0.0533527	0.999925	-0.633038	[-1.28,0.01]
ENSG00000053108	0.849923	0.499954	0.915984	0.511631	0.511631	0.999925	0.915984	[-1.93,3.82]
ENSG00000053254	1.13874	0.0109809	1.15705	0.0779337	0.0779337	0.999925	1.15705	[-0.13,2.48]
ENSG00000053371	-0.289436	0.368274	-0.285939	0.384987	0.384987	0.999925	-0.285939	[-0.93,0.36]
ENSG00000053372	0.0566917	0.839976	0.057887	0.856159	0.856159	0.999925	0.057887	[-0.57,0.69]
ENSG00000053501	-0.282972	0.457903	-0.277881	0.45051	0.457903	0.999925	-0.282972	[-1.08,0.47]
ENSG00000053524	-1.17312	0.193535	-1.15373	0.253618	0.253618	0.999925	-1.15373	[-3.2,0.84]
ENSG00000053747	-0.321906	0.270013	-0.321428	0.31552	0.31552	0.999925	-0.321428	[-0.95,0.31]
ENSG00000053770	0.141335	0.596121	0.142723	0.620718	0.620718	0.999925	0.142723	[-0.42,0.71]
ENSG00000053900	0.0434647	0.916894	0.0466825	0.89218	0.916894	0.999925	0.0434647	[-0.7,0.75]
ENSG00000054116	0.354094	0.20831	0.356064	0.250262	0.250262	0.999925	0.356064	[-0.25,0.96]
ENSG00000054118	-0.112635	0.645623	-0.112465	0.655649	0.655649	0.999925	-0.112465	[-0.61,0.38]
ENSG00000054148	-0.0240641	0.93902	-0.0208556	0.951495	0.951495	0.999925	-0.0208556	[-0.7,0.66]
ENSG00000054179	1.45905	0.419041	1.6172	0.370079	0.419041	0.999925	1.45905	[-2.21,4.73]
ENSG00000054267	0.159481	0.66848	0.162236	0.647484	0.66848	0.999925	0.159481	[-0.57,0.87]
ENSG00000054277	0.548345	0.165425	0.553564	0.229797	0.229797	0.999925	0.553564	[-0.35,1.46]
ENSG00000054282	0.0873299	0.795139	0.0920778	0.818904	0.818904	0.999925	0.0920778	[-0.7,0.88]
ENSG00000054392	0.496665	0.650424	0.56297	0.654363	0.654363	0.999925	0.56297	[-1.98,3.16]
ENSG00000054523	-0.0822907	0.761651	-0.0816625	0.770713	0.770713	0.999925	-0.0816625	[-0.63,0.47]
ENSG00000054598	0.726908	0.179456	0.741442	0.285093	0.285093	0.999925	0.741442	[-0.63,2.12]
ENSG00000054611	-0.218222	0.639678	-0.212697	0.678775	0.678775	0.999925	-0.212697	[-1.23,0.8]
ENSG00000054654	-0.323833	0.333048	-0.32184	0.376288	0.376288	0.999925	-0.32184	[-1.04,0.39]
ENSG00000054690	-0.0166427	0.986239	0	0.997337	0.997337	0.999925	0	[-2.06,2.06]
ENSG00000054793	-0.439461	0.106676	-0.43779	0.146779	0.146779	0.999925	-0.43779	[-1.03,0.15]
ENSG00000054965	-0.230938	0.564344	-0.22828	0.628586	0.628586	0.999925	-0.22828	[-1.16,0.7]
ENSG00000054967	0.012917	0.978147	0.0175237	0.986313	0.986313	0.999925	0.0175237	[-1.46,1.47]
ENSG00000054983	-0.283692	0.776913	-0.217667	0.852644	0.852644	0.999925	-0.217667	[-2.6,2.16]
ENSG00000055044	-0.319723	0.207958	-0.319723	0.21198	0.21198	0.999925	-0.319723	[-0.82,0.18]
ENSG00000055070	0.126749	0.684481	0.129687	0.745907	0.745907	0.999925	0.129687	[-0.66,0.92]
ENSG00000055130	0.252724	0.320536	0.252884	0.327064	0.327064	0.999925	0.252884	[-0.25,0.76]
ENSG00000055147	0.144943	0.704873	0.149644	0.692839	0.704873	0.999925	0.144943	[-0.6,0.88]
ENSG00000055163	-0.213374	0.619089	-0.211092	0.641799	0.641799	0.999925	-0.211092	[-1.11,0.68]
ENSG00000055208	0.282612	0.38679	0.286666	0.436429	0.436429	0.999925	0.286666	[-0.44,1.01]
ENSG00000055211	-0.0838554	0.8382	-0.0807108	0.849938	0.849938	0.999925	-0.0807108	[-0.93,0.77]
ENSG00000055332	-0.0775191	0.842887	-0.0745027	0.857281	0.857281	0.999925	-0.0745027	[-0.9,0.75]
ENSG00000055483	-0.338961	0.244978	-0.337493	0.284062	0.284062	0.999925	-0.337493	[-0.96,0.28]
ENSG00000055609	-0.110391	0.714119	-0.108889	0.741391	0.741391	0.999925	-0.108889	[-0.76,0.54]
ENSG00000055917	0.782087	0.00354736	0.782958	0.00801395	0.00801395	0.488165	0.782958	[0.21,1.36]
ENSG00000055950	0.259718	0.428058	0.263263	0.479749	0.479749	0.999925	0.263263	[-0.47,1]
ENSG00000056050	-0.0875555	0.813094	-0.0824859	0.821072	0.821072	0.999925	-0.0824859	[-0.81,0.64]
ENSG00000056097	-0.128821	0.597264	-0.128268	0.615346	0.615346	0.999925	-0.128268	[-0.63,0.37]
ENSG00000056277	-0.641552	0.123961	-0.638198	0.121607	0.123961	0.999925	-0.641552	[-1.49,0.18]
ENSG00000056586	0.637061	0.0392827	0.641946	0.0770433	0.0770433	0.999925	0.641946	[-0.07,1.36]
ENSG00000056661	-0.332924	0.475236	-0.331268	0.540284	0.540284	0.999925	-0.331268	[-1.4,0.74]
ENSG00000056972	0.0769726	0.899573	0.0944664	0.874296	0.899573	0.999925	0.0769726	[-1.08,1.19]
ENSG00000057019	0.640473	0.00629312	0.640997	0.00452548	0.00629312	0.437103	0.640473	[0.18,1.09]
ENSG00000057252	0.0860094	0.788693	0.0882484	0.760636	0.788693	0.999925	0.0860094	[-0.53,0.68]
ENSG00000057294	-0.0433205	0.901518	-0.0406682	0.912862	0.912862	0.999925	-0.0406682	[-0.78,0.69]
ENSG00000057608	-0.422946	0.0755855	-0.422404	0.0736613	0.0755855	0.999925	-0.422946	[-0.89,0.04]
ENSG00000057663	0.397704	0.225456	0.401083	0.247385	0.247385	0.999925	0.401083	[-0.28,1.08]
ENSG00000057704	-0.239938	0.507289	-0.23512	0.555571	0.555571	0.999925	-0.23512	[-1.02,0.55]
ENSG00000057757	0.496966	0.128717	0.500546	0.147365	0.147365	0.999925	0.500546	[-0.18,1.18]
ENSG00000057935	-0.533099	0.123503	-0.52961	0.123532	0.123532	0.999925	-0.52961	[-1.21,0.14]
ENSG00000058056	-0.35661	0.198404	-0.355332	0.217231	0.217231	0.999925	-0.355332	[-0.92,0.21]
ENSG00000058063	0.180887	0.522376	0.183912	0.558637	0.558637	0.999925	0.183912	[-0.43,0.8]
ENSG00000058085	-0.192203	0.559162	-0.191464	0.566749	0.566749	0.999925	-0.191464	[-0.85,0.47]
ENSG00000058091	0.329201	0.227837	0.331203	0.26274	0.26274	0.999925	0.331203	[-0.25,0.91]
ENSG00000058262	0.00300249	0.988124	0.00350291	0.986542	0.988124	0.999925	0.00300249	[-0.45,0.45]
ENSG00000058272	-0.13359	0.597929	-0.132803	0.596899	0.597929	0.999925	-0.13359	[-0.64,0.37]
ENSG00000058404	-1.21761	0.275872	-1.19049	0.235526	0.275872	0.999925	-1.21761	[-4.49,1.05]
ENSG00000058453	0.649549	0.326883	0.681227	0.435112	0.435112	0.999925	0.681227	[-1.05,2.45]
ENSG00000058600	-0.364619	0.334469	-0.35961	0.376932	0.376932	0.999925	-0.35961	[-1.17,0.44]
ENSG00000058668	-0.33826	0.245652	-0.336139	0.25039	0.25039	0.999925	-0.336139	[-0.91,0.24]
ENSG00000058673	0.214605	0.474887	0.218052	0.550737	0.550737	0.999925	0.218052	[-0.5,0.94]
ENSG00000058729	-0.0837499	0.774704	-0.082328	0.771828	0.774704	0.999925	-0.0837499	[-0.7,0.51]
ENSG00000058799	-0.307552	0.496592	-0.302311	0.53358	0.53358	0.999925	-0.302311	[-1.26,0.66]
ENSG00000058804	-0.0984974	0.708933	-0.0979076	0.722082	0.722082	0.999925	-0.0979076	[-0.64,0.44]
ENSG00000058866	-0.459561	0.525503	-0.444534	0.581329	0.581329	0.999925	-0.444534	[-2.09,1.16]
ENSG00000059122	-0.448245	0.328997	-0.443733	0.40819	0.40819	0.999925	-0.443733	[-1.51,0.61]
ENSG00000059145	0.862024	0.0394136	0.875781	0.106609	0.106609	0.999925	0.875781	[-0.19,1.96]
ENSG00000059377	-0.252462	0.57208	-0.251901	0.599811	0.599811	0.999925	-0.251901	[-1.2,0.7]
ENSG00000059378	0.625327	0.22266	0.632598	0.281942	0.281942	0.999925	0.632598	[-0.53,1.79]
ENSG00000059573	-0.441668	0.182567	-0.440683	0.188698	0.188698	0.999925	-0.440683	[-1.1,0.22]
ENSG00000059588	0.320472	0.430052	0.327389	0.475995	0.475995	0.999925	0.327389	[-0.58,1.23]
ENSG00000059691	-0.0676381	0.845549	-0.06447	0.856242	0.856242	0.999925	-0.06447	[-0.77,0.64]
ENSG00000059728	-0.0840794	0.891371	-0.0682662	0.919259	0.919259	0.999925	-0.0682662	[-1.36,1.24]
ENSG00000059758	0.26594	0.406517	0.268666	0.440927	0.440927	0.999925	0.268666	[-0.42,0.96]
ENSG00000059769	-0.229529	0.766889	-0.220587	0.797837	0.797837	0.999925	-0.220587	[-1.95,1.5]
ENSG00000060069	0.0337551	0.924632	0.0370744	0.916516	0.924632	0.999925	0.0337551	[-0.65,0.71]
ENSG00000060138	-1.44383	3.10841e-05	-1.44158	8.61899e-05	8.61899e-05	0.0148756	-1.44158	[-2.17,-0.72]
ENSG00000060140	-0.181288	0.82974	-0.151926	0.871805	0.871805	0.999925	-0.151926	[-1.99,1.7]
ENSG00000060237	0.648771	0.00772187	0.65001	0.0125082	0.0125082	0.650462	0.65001	[0.14,1.16]
ENSG00000060339	0.156621	0.548293	0.157772	0.551885	0.551885	0.999925	0.157772	[-0.36,0.68]
ENSG00000060491	-0.215926	0.529418	-0.214164	0.56175	0.56175	0.999925	-0.214164	[-0.94,0.51]
ENSG00000060642	0.0158686	0.9675	0.0289295	0.956044	0.9675	0.999925	0.0158686	[-0.92,0.97]
ENSG00000060656	-0.63137	0.233381	-0.627645	0.312603	0.312603	0.999925	-0.627645	[-1.86,0.6]
ENSG00000060688	0.262456	0.36924	0.263245	0.36391	0.36924	0.999925	0.262456	[-0.31,0.83]
ENSG00000060749	0.267229	0.334076	0.268603	0.373882	0.373882	0.999925	0.268603	[-0.32,0.86]
ENSG00000060762	0.262003	0.615	0.273255	0.638518	0.638518	0.999925	0.273255	[-0.87,1.42]
ENSG00000060971	-0.0644615	0.84038	-0.0605309	0.856667	0.856667	0.999925	-0.0605309	[-0.73,0.61]
ENSG00000061273	-0.423915	0.205378	-0.421368	0.264363	0.264363	0.999925	-0.421368	[-1.17,0.32]
ENSG00000061656	-0.135147	0.831229	-0.121094	0.861522	0.861522	0.999925	-0.121094	[-1.49,1.25]
ENSG00000061676	-0.0530545	0.8168	-0.0525493	0.822224	0.822224	0.999925	-0.0525493	[-0.51,0.41]
ENSG00000061794	-0.0927891	0.716389	-0.0922199	0.720454	0.720454	0.999925	-0.0922199	[-0.6,0.42]
ENSG00000061918	-0.513615	0.472216	-0.497159	0.496233	0.496233	0.999925	-0.497159	[-1.96,0.95]
ENSG00000061936	-0.481921	0.111059	-0.479988	0.128954	0.128954	0.999925	-0.479988	[-1.1,0.14]
ENSG00000061938	-0.0407013	0.917836	-0.0344396	0.936129	0.936129	0.999925	-0.0344396	[-0.89,0.82]
ENSG00000061987	0.179664	0.537621	0.180584	0.523424	0.537621	0.999925	0.179664	[-0.39,0.74]
ENSG00000062038	-0.17353	0.774894	-0.160385	0.817718	0.817718	0.999925	-0.160385	[-1.53,1.21]
ENSG00000062194	0.35166	0.32873	0.354734	0.429363	0.429363	0.999925	0.354734	[-0.53,1.24]
ENSG00000062282	0.49503	0.257032	0.504149	0.253613	0.257032	0.999925	0.49503	[-0.37,1.33]
ENSG00000062370	-0.237665	0.678563	-0.221664	0.700261	0.700261	0.999925	-0.221664	[-1.37,0.92]
ENSG00000062485	-0.462019	0.14391	-0.461956	0.178221	0.178221	0.999925	-0.461956	[-1.14,0.21]
ENSG00000062582	-0.490376	0.28511	-0.485365	0.158204	0.28511	0.999925	-0.490376	[-1.54,0.41]
ENSG00000062598	-0.00490251	0.986432	-0.00280143	0.992174	0.992174	0.999925	-0.00280143	[-0.62,0.61]
ENSG00000062650	-0.0716355	0.781251	-0.0704494	0.785608	0.785608	0.999925	-0.0704494	[-0.58,0.44]
ENSG00000062716	-0.333099	0.152541	-0.332216	0.162713	0.162713	0.999925	-0.332216	[-0.8,0.13]
ENSG00000062725	0.198823	0.426329	0.200123	0.440088	0.440088	0.999925	0.200123	[-0.31,0.71]
ENSG00000062822	-0.23645	0.507554	-0.235909	0.552555	0.552555	0.999925	-0.235909	[-1.02,0.55]
ENSG00000063046	-1.71719	1.22369e-09	-1.71625	9.31553e-09	9.31553e-09	1.06113e-05	-1.71625	[-2.3,-1.14]
ENSG00000063169	0.486574	0.361075	0.500186	0.456078	0.456078	0.999925	0.500186	[-0.83,1.83]
ENSG00000063176	0.400197	0.494018	0.413482	0.595124	0.595124	0.999925	0.413482	[-1.13,1.96]
ENSG00000063177	-0.990425	0.000215224	-0.990052	0.000694492	0.000694492	0.0775584	-0.990052	[-1.56,-0.42]
ENSG00000063241	0.256305	0.417478	0.257997	0.473939	0.473939	0.999925	0.257997	[-0.45,0.97]
ENSG00000063244	0.270293	0.23397	0.270939	0.25325	0.25325	0.999925	0.270939	[-0.19,0.74]
ENSG00000063245	0.0423108	0.860304	0.0441241	0.871962	0.871962	0.999925	0.0441241	[-0.5,0.58]
ENSG00000063322	-0.0276747	0.939999	-0.0243672	0.949675	0.949675	0.999925	-0.0243672	[-0.79,0.74]
ENSG00000063438	0.37493	0.619606	0.391726	0.674062	0.674062	0.999925	0.391726	[-1.47,2.25]
ENSG00000063587	0.786413	0.117457	0.795781	0.226695	0.226695	0.999925	0.795781	[-0.5,2.09]
ENSG00000063601	0.303155	0.286367	0.305226	0.310538	0.310538	0.999925	0.305226	[-0.29,0.9]
ENSG00000063660	0.135447	0.70257	0.138911	0.743563	0.743563	0.999925	0.138911	[-0.7,0.97]
ENSG00000063761	-0.740833	0.217086	-0.728267	0.232867	0.232867	0.999925	-0.728267	[-1.95,0.47]
ENSG00000063854	0.468242	0.177012	0.471905	0.215285	0.215285	0.999925	0.471905	[-0.28,1.22]
ENSG00000063978	-0.161556	0.666221	-0.161604	0.700002	0.700002	0.999925	-0.161604	[-0.99,0.67]
ENSG00000064012	0.0907845	0.790352	0.0936438	0.762256	0.790352	0.999925	0.0907845	[-0.57,0.72]
ENSG00000064042	0.267013	0.655653	0.281941	0.63356	0.655653	0.999925	0.267013	[-0.91,1.39]
ENSG00000064102	-0.833694	0.0016098	-0.832367	0.00178999	0.00178999	0.168335	-0.832367	[-1.36,-0.31]
ENSG00000064115	0.166879	0.531163	0.168835	0.559713	0.559713	0.999925	0.168835	[-0.4,0.74]
ENSG00000064199	-0.689191	0.159691	-0.681447	0.179764	0.179764	0.999925	-0.681447	[-1.68,0.32]
ENSG00000064225	1.01059	0.0206629	1.02071	0.0457928	0.0457928	0.999925	1.02071	[0.02,2.03]
ENSG00000064309	0.325619	0.477061	0.334907	0.495327	0.495327	0.999925	0.334907	[-0.63,1.3]
ENSG00000064313	0.375565	0.158401	0.376248	0.1855	0.1855	0.999925	0.376248	[-0.18,0.93]
ENSG00000064393	0.434158	0.101826	0.436269	0.161694	0.161694	0.999925	0.436269	[-0.18,1.05]
ENSG00000064419	-0.301596	0.291222	-0.301105	0.331847	0.331847	0.999925	-0.301105	[-0.91,0.31]
ENSG00000064490	0.52257	0.121841	0.526246	0.136653	0.136653	0.999925	0.526246	[-0.17,1.22]
ENSG00000064545	-0.317677	0.373483	-0.315814	0.418795	0.418795	0.999925	-0.315814	[-1.09,0.45]
ENSG00000064547	-0.909693	0.149786	-0.902586	0.193596	0.193596	0.999925	-0.902586	[-2.3,0.46]
ENSG00000064601	-0.0722279	0.757406	-0.0717007	0.769482	0.769482	0.999925	-0.0717007	[-0.55,0.41]
ENSG00000064607	0.0182879	0.937162	0.0192919	0.953417	0.953417	0.999925	0.0192919	[-0.64,0.67]
ENSG00000064651	-0.137174	0.587432	-0.136777	0.593923	0.593923	0.999925	-0.136777	[-0.64,0.37]
ENSG00000064652	0.0771806	0.899294	0.0908081	0.90559	0.90559	0.999925	0.0908081	[-1.4,1.57]
ENSG00000064666	-0.940792	0.00431303	-0.939297	0.00660947	0.00660947	0.442873	-0.939297	[-1.62,-0.26]
ENSG00000064687	-0.737462	0.148334	-0.728093	0.185776	0.185776	0.999925	-0.728093	[-1.82,0.35]
ENSG00000064703	-0.336846	0.324897	-0.334849	0.306744	0.324897	0.999925	-0.336846	[-1.03,0.34]
ENSG00000064726	0.585313	0.021602	0.586927	0.0382683	0.0382683	0.993311	0.586927	[0.03,1.14]
ENSG00000064763	-0.160548	0.672962	-0.156252	0.689145	0.689145	0.999925	-0.156252	[-0.93,0.61]
ENSG00000064932	0.451525	0.18994	0.45694	0.280733	0.280733	0.999925	0.45694	[-0.38,1.29]
ENSG00000064933	-0.34354	0.37241	-0.33993	0.358813	0.37241	0.999925	-0.34354	[-1.13,0.42]
ENSG00000064961	0.159238	0.597116	0.161626	0.641519	0.641519	0.999925	0.161626	[-0.52,0.85]
ENSG00000064995	0.278709	0.45122	0.282364	0.499528	0.499528	0.999925	0.282364	[-0.54,1.11]
ENSG00000064999	-0.454598	0.15894	-0.451356	0.183924	0.183924	0.999925	-0.451356	[-1.12,0.22]
ENSG00000065000	-0.172164	0.475136	-0.17105	0.492194	0.492194	0.999925	-0.17105	[-0.66,0.32]
ENSG00000065029	0.527678	0.323154	0.543743	0.449827	0.449827	0.999925	0.543743	[-0.88,1.98]
ENSG00000065054	0.410652	0.146507	0.412462	0.128536	0.146507	0.999925	0.410652	[-0.14,0.95]
ENSG00000065057	-0.0779648	0.813485	-0.0748065	0.826019	0.826019	0.999925	-0.0748065	[-0.75,0.6]
ENSG00000065060	-0.350352	0.271711	-0.348101	0.315558	0.315558	0.999925	-0.348101	[-1.03,0.33]
ENSG00000065135	-0.182134	0.482368	-0.181855	0.500911	0.500911	0.999925	-0.181855	[-0.71,0.35]
ENSG00000065150	-1.03757	1.11365e-05	-1.03739	3.61301e-05	3.61301e-05	0.0068593	-1.03739	[-1.53,-0.55]
ENSG00000065154	0.0973341	0.721645	0.098593	0.7019	0.721645	0.999925	0.0973341	[-0.43,0.62]
ENSG00000065183	-0.0700779	0.849359	-0.0702318	0.852209	0.852209	0.999925	-0.0702318	[-0.82,0.68]
ENSG00000065243	0.191145	0.489116	0.192424	0.502616	0.502616	0.999925	0.192424	[-0.37,0.76]
ENSG00000065268	-0.272965	0.519844	-0.269557	0.552605	0.552605	0.999925	-0.269557	[-1.17,0.63]
ENSG00000065308	-0.0535893	0.901344	-0.0483742	0.915733	0.915733	0.999925	-0.0483742	[-0.96,0.87]
ENSG00000065325	-0.341363	0.816059	-0.273177	0.858707	0.858707	0.999925	-0.273177	[-4.58,3.58]
ENSG00000065328	-0.162326	0.665496	-0.159405	0.664728	0.665496	0.999925	-0.162326	[-0.94,0.59]
ENSG00000065357	0.31225	0.539968	0.316871	0.542576	0.542576	0.999925	0.316871	[-0.71,1.34]
ENSG00000065361	0.485123	0.590324	0.509168	0.636891	0.636891	0.999925	0.509168	[-1.65,2.65]
ENSG00000065413	-0.646391	0.652123	-0.540572	0.737271	0.737271	0.999925	-0.540572	[-3.92,2.77]
ENSG00000065427	-0.490835	0.0371975	-0.490286	0.034953	0.0371975	0.987685	-0.490835	[-0.96,-0.03]
ENSG00000065457	0.117354	0.807136	0.127417	0.829906	0.829906	0.999925	0.127417	[-1.04,1.29]
ENSG00000065485	-0.0643005	0.846017	-0.0605261	0.860326	0.860326	0.999925	-0.0605261	[-0.74,0.62]
ENSG00000065491	-0.00790222	0.988226	0.00304088	0.996221	0.996221	0.999925	0.00304088	[-1.12,1.12]
ENSG00000065518	-0.0653133	0.817801	-0.0639996	0.82625	0.82625	0.999925	-0.0639996	[-0.64,0.51]
ENSG00000065526	0.132953	0.605938	0.134979	0.622702	0.622702	0.999925	0.134979	[-0.4,0.67]
ENSG00000065534	-0.405445	0.414558	-0.397045	0.460949	0.460949	0.999925	-0.397045	[-1.46,0.67]
ENSG00000065548	-0.194505	0.46627	-0.194391	0.488204	0.488204	0.999925	-0.194391	[-0.75,0.36]
ENSG00000065559	-0.0928864	0.85	-0.0901772	0.866286	0.866286	0.999925	-0.0901772	[-1.16,0.97]
ENSG00000065600	-0.319767	0.425192	-0.316672	0.446871	0.446871	0.999925	-0.316672	[-1.14,0.5]
ENSG00000065613	-0.188013	0.516028	-0.186656	0.539484	0.539484	0.999925	-0.186656	[-0.79,0.41]
ENSG00000065615	0.541848	0.2073	0.549044	0.260134	0.260134	0.999925	0.549044	[-0.41,1.51]
ENSG00000065621	-0.242083	0.708479	-0.235596	0.730962	0.730962	0.999925	-0.235596	[-1.61,1.13]
ENSG00000065665	0.0797042	0.884325	0.0897276	0.853525	0.884325	0.999925	0.0797042	[-0.92,1.04]
ENSG00000065717	0.660019	0.381189	0.705261	0.475702	0.475702	0.999925	0.705261	[-1.27,2.75]
ENSG00000065802	-0.00960421	0.988026	-0.00696314	0.986395	0.988026	0.999925	-0.00960421	[-0.75,0.76]
ENSG00000065809	0.537516	0.0784971	0.540795	0.154262	0.154262	0.999925	0.540795	[-0.21,1.29]
ENSG00000065833	-0.215139	0.411874	-0.21412	0.4218	0.4218	0.999925	-0.21412	[-0.74,0.31]
ENSG00000065882	0.209319	0.542675	0.214327	0.607189	0.607189	0.999925	0.214327	[-0.61,1.04]
ENSG00000065883	0.595556	0.0433833	0.598206	0.0463753	0.0463753	0.999925	0.598206	[0.01,1.19]
ENSG00000065911	-0.635889	0.0320689	-0.634482	0.0342368	0.0342368	0.981048	-0.634482	[-1.22,-0.05]
ENSG00000065923	-0.766647	0.015819	-0.765015	0.0180983	0.0180983	0.744165	-0.765015	[-1.4,-0.13]
ENSG00000065970	-0.0170088	0.979736	-0.00830436	0.985807	0.985807	0.999925	-0.00830436	[-1.19,1.16]
ENSG00000065978	-1.49326	5.03706e-07	-1.49339	6.53685e-06	6.53685e-06	0.00169151	-1.49339	[-2.14,-0.85]
ENSG00000065989	-0.52269	0.606188	-0.509784	0.658909	0.658909	0.999925	-0.509784	[-2.95,1.83]
ENSG00000066027	0.793789	0.038111	0.796925	0.0587369	0.0587369	0.999925	0.796925	[-0.03,1.62]
ENSG00000066044	0.225699	0.331154	0.226317	0.324865	0.331154	0.999925	0.225699	[-0.23,0.68]
ENSG00000066084	-0.369634	0.196479	-0.369404	0.22798	0.22798	0.999925	-0.369404	[-0.97,0.23]
ENSG00000066117	-0.045106	0.869654	-0.0431729	0.879047	0.879047	0.999925	-0.0431729	[-0.61,0.52]
ENSG00000066135	-0.320369	0.269727	-0.318791	0.27231	0.27231	0.999925	-0.318791	[-0.89,0.25]
ENSG00000066136	-0.151563	0.614788	-0.148713	0.627093	0.627093	0.999925	-0.148713	[-0.75,0.45]
ENSG00000066248	-0.308428	0.27317	-0.306507	0.297021	0.297021	0.999925	-0.306507	[-0.89,0.27]
ENSG00000066279	-0.297045	0.373369	-0.296581	0.41624	0.41624	0.999925	-0.296581	[-1.01,0.42]
ENSG00000066322	-0.0518826	0.84819	-0.0506324	0.858175	0.858175	0.999925	-0.0506324	[-0.61,0.51]
ENSG00000066379	-0.290388	0.477439	-0.286318	0.49368	0.49368	0.999925	-0.286318	[-1.12,0.54]
ENSG00000066422	-0.699184	0.0123079	-0.698797	0.0128312	0.0128312	0.655124	-0.698797	[-1.25,-0.15]
ENSG00000066427	-0.100027	0.774252	-0.0960989	0.798291	0.798291	0.999925	-0.0960989	[-0.83,0.64]
ENSG00000066455	0.553055	0.0744178	0.555322	0.0849967	0.0849967	0.999925	0.555322	[-0.08,1.19]
ENSG00000066557	-0.0938599	0.76391	-0.0909645	0.767454	0.767454	0.999925	-0.0909645	[-0.7,0.52]
ENSG00000066583	0.106816	0.754925	0.10998	0.746243	0.754925	0.999925	0.106816	[-0.56,0.76]
ENSG00000066629	0.508411	0.177467	0.511192	0.184491	0.184491	0.999925	0.511192	[-0.25,1.27]
ENSG00000066651	0.130803	0.784641	0.13702	0.756839	0.784641	0.999925	0.130803	[-0.78,1.01]
ENSG00000066654	0.169305	0.556842	0.171517	0.567764	0.567764	0.999925	0.171517	[-0.42,0.76]
ENSG00000066697	0.730908	0.0883285	0.736335	0.215362	0.215362	0.999925	0.736335	[-0.44,1.91]
ENSG00000066735	0.0136948	0.972902	0.0392841	0.969352	0.972902	0.999925	0.0136948	[-1.71,1.84]
ENSG00000066739	0.249461	0.427217	0.251756	0.447545	0.447545	0.999925	0.251756	[-0.4,0.9]
ENSG00000066777	-0.179114	0.45734	-0.17815	0.461246	0.461246	0.999925	-0.17815	[-0.65,0.3]
ENSG00000066827	-0.0718736	0.843818	-0.0670998	0.860842	0.860842	0.999925	-0.0670998	[-0.82,0.69]
ENSG00000066855	0.199765	0.540179	0.202248	0.54704	0.54704	0.999925	0.202248	[-0.46,0.86]
ENSG00000066926	0.213691	0.510286	0.216276	0.556511	0.556511	0.999925	0.216276	[-0.51,0.94]
ENSG00000066933	-0.104508	0.75411	-0.100458	0.773471	0.773471	0.999925	-0.100458	[-0.79,0.59]
ENSG00000067048	0.357042	0.977775	0.469451	0.709108	0.977775	0.999925	0.357042	[-4.71,3.28]
ENSG00000067057	-0.442508	0.185185	-0.442346	0.195613	0.195613	0.999925	-0.442346	[-1.11,0.23]
ENSG00000067064	0.414165	0.231522	0.41667	0.240037	0.240037	0.999925	0.41667	[-0.28,1.11]
ENSG00000067066	-0.154209	0.739154	-0.153143	0.752334	0.752334	0.999925	-0.153143	[-1.11,0.81]
ENSG00000067082	0.294006	0.305488	0.296871	0.383469	0.383469	0.999925	0.296871	[-0.37,0.97]
ENSG00000067113	-0.00130087	0.983103	0.00624509	0.987034	0.987034	0.999925	0.00624509	[-0.84,0.85]
ENSG00000067141	-1.20039	0.0453838	-1.18918	0.0368931	0.0453838	0.999925	-1.20039	[-2.47,-0.02]
ENSG00000067167	0.143887	0.507602	0.144235	0.523515	0.523515	0.999925	0.144235	[-0.3,0.59]
ENSG00000067177	0.504936	0.0696352	0.506237	0.0705139	0.0705139	0.999925	0.506237	[-0.04,1.06]
ENSG00000067182	0.33661	0.213488	0.33873	0.232434	0.232434	0.999925	0.33873	[-0.22,0.9]
ENSG00000067208	-0.103537	0.761762	-0.100307	0.782321	0.782321	0.999925	-0.100307	[-0.82,0.62]
ENSG00000067221	0.106681	0.889105	0.131765	0.883132	0.889105	0.999925	0.106681	[-1.45,1.68]
ENSG00000067225	-0.102969	0.643638	-0.102847	0.625483	0.643638	0.999925	-0.102969	[-0.55,0.34]
ENSG00000067248	-0.361166	0.297001	-0.36033	0.301969	0.301969	0.999925	-0.36033	[-1.05,0.33]
ENSG00000067334	-0.0951449	0.754844	-0.094393	0.754382	0.754844	0.999925	-0.0951449	[-0.7,0.51]
ENSG00000067365	-0.351112	0.558877	-0.340363	0.62109	0.62109	0.999925	-0.340363	[-1.71,1.03]
ENSG00000067369	-0.401508	0.116538	-0.401508	0.115343	0.116538	0.999925	-0.401508	[-0.91,0.1]
ENSG00000067533	0.234471	0.406622	0.234999	0.44971	0.44971	0.999925	0.234999	[-0.38,0.85]
ENSG00000067560	0.117969	0.580845	0.118441	0.596259	0.596259	0.999925	0.118441	[-0.32,0.56]
ENSG00000067596	-0.0269922	0.91699	-0.0259147	0.923263	0.923263	0.999925	-0.0259147	[-0.56,0.51]
ENSG00000067606	-0.0922928	0.811463	-0.0874463	0.834903	0.834903	0.999925	-0.0874463	[-0.92,0.74]
ENSG00000067704	0.129673	0.568202	0.130316	0.574076	0.574076	0.999925	0.130316	[-0.33,0.59]
ENSG00000067715	-0.125931	0.783723	-0.115732	0.814201	0.814201	0.999925	-0.115732	[-1.09,0.86]
ENSG00000067798	0.0177962	0.986853	0.0295747	0.949988	0.986853	0.999925	0.0177962	[-0.99,0.97]
ENSG00000067829	-0.46658	0.0868131	-0.465519	0.0807125	0.0868131	0.999925	-0.46658	[-1.01,0.07]
ENSG00000067836	0.709274	0.232814	0.727369	0.343276	0.343276	0.999925	0.727369	[-0.79,2.25]
ENSG00000067900	0.0739188	0.773666	0.0751163	0.75374	0.773666	0.999925	0.0739188	[-0.43,0.56]
ENSG00000067955	0.500332	0.0880178	0.502777	0.116701	0.116701	0.999925	0.502777	[-0.13,1.13]
ENSG00000067992	-0.231462	0.619047	-0.22717	0.609142	0.619047	0.999925	-0.231462	[-1.23,0.7]
ENSG00000068001	0.16206	0.648912	0.165807	0.671231	0.671231	0.999925	0.165807	[-0.6,0.93]
ENSG00000068024	-0.229109	0.642131	-0.223389	0.691434	0.691434	0.999925	-0.223389	[-1.35,0.89]
ENSG00000068028	0.443717	0.288469	0.447211	0.342288	0.342288	0.999925	0.447211	[-0.48,1.38]
ENSG00000068079	0.630638	0.336394	0.639259	0.426835	0.426835	0.999925	0.639259	[-0.96,2.24]
ENSG00000068097	-0.277063	0.317685	-0.275524	0.308216	0.317685	0.999925	-0.277063	[-0.84,0.27]
ENSG00000068120	-0.0651676	0.844762	-0.0636274	0.85944	0.85944	0.999925	-0.0636274	[-0.77,0.64]
ENSG00000068137	0.728683	0.276972	0.743946	0.380043	0.380043	0.999925	0.743946	[-0.93,2.42]
ENSG00000068305	0.239811	0.468361	0.243189	0.504083	0.504083	0.999925	0.243189	[-0.47,0.96]
ENSG00000068308	0.0900777	0.753004	0.0922055	0.769297	0.769297	0.999925	0.0922055	[-0.53,0.71]
ENSG00000068323	0.0353717	0.902016	0.0384111	0.91178	0.91178	0.999925	0.0384111	[-0.65,0.72]
ENSG00000068354	0.204332	0.630425	0.211395	0.656483	0.656483	0.999925	0.211395	[-0.73,1.15]
ENSG00000068366	-0.486797	0.0465031	-0.486685	0.0432671	0.0465031	0.999925	-0.486797	[-0.97,-0.01]
ENSG00000068383	0.353276	0.404348	0.364054	0.507289	0.507289	0.999925	0.364054	[-0.72,1.45]
ENSG00000068394	0.230557	0.483396	0.233538	0.449066	0.483396	0.999925	0.230557	[-0.42,0.86]
ENSG00000068400	0.339212	0.272595	0.342419	0.291145	0.291145	0.999925	0.342419	[-0.29,0.98]
ENSG00000068438	0.431212	0.110707	0.433278	0.13779	0.13779	0.999925	0.433278	[-0.14,1.01]
ENSG00000068489	-0.333684	0.169749	-0.332865	0.20311	0.20311	0.999925	-0.332865	[-0.85,0.18]
ENSG00000068650	0.0319565	0.921004	0.0362785	0.921305	0.921305	0.999925	0.0362785	[-0.69,0.76]
ENSG00000068654	-0.193488	0.457283	-0.192977	0.477223	0.477223	0.999925	-0.192977	[-0.73,0.34]
ENSG00000068697	0.542351	0.0189958	0.543251	0.0212798	0.0212798	0.802643	0.543251	[0.08,1.01]
ENSG00000068724	-0.387638	0.557586	-0.375876	0.620994	0.620994	0.999925	-0.375876	[-1.9,1.13]
ENSG00000068745	-0.251353	0.371917	-0.249358	0.392673	0.392673	0.999925	-0.249358	[-0.82,0.32]
ENSG00000068784	-0.481135	0.157445	-0.478188	0.136137	0.157445	0.999925	-0.481135	[-1.18,0.19]
ENSG00000068793	-0.414204	0.0838572	-0.414204	0.0847388	0.0847388	0.999925	-0.414204	[-0.89,0.06]
ENSG00000068796	-0.526744	0.156402	-0.524799	0.152886	0.156402	0.999925	-0.526744	[-1.27,0.2]
ENSG00000068878	-0.0645282	0.830138	-0.0645282	0.835138	0.835138	0.999925	-0.0645282	[-0.67,0.55]
ENSG00000068885	1.01224	0.037501	1.02836	0.0995237	0.0995237	0.999925	1.02836	[-0.2,2.27]
ENSG00000068903	0.0947136	0.808026	0.0980136	0.836543	0.836543	0.999925	0.0980136	[-0.85,1.04]
ENSG00000068912	0.29162	0.300059	0.294406	0.339794	0.339794	0.999925	0.294406	[-0.31,0.9]
ENSG00000068971	0.362588	0.438418	0.370488	0.518217	0.518217	0.999925	0.370488	[-0.76,1.5]
ENSG00000069011	0.81092	0.119093	0.822837	0.22728	0.22728	0.999925	0.822837	[-0.52,2.17]
ENSG00000069020	-0.215395	0.537726	-0.21014	0.562856	0.562856	0.999925	-0.21014	[-0.92,0.5]
ENSG00000069122	-0.765825	0.589287	-0.644273	0.687234	0.687234	0.999925	-0.644273	[-3.9,2.61]
ENSG00000069248	-0.423834	0.0948913	-0.42338	0.0832193	0.0948913	0.999925	-0.423834	[-0.93,0.07]
ENSG00000069275	0.212256	0.384641	0.212482	0.45616	0.45616	0.999925	0.212482	[-0.35,0.77]
ENSG00000069329	0.19639	0.395255	0.196975	0.397321	0.397321	0.999925	0.196975	[-0.26,0.65]
ENSG00000069345	-0.491554	0.0480658	-0.49114	0.043171	0.0480658	0.999925	-0.491554	[-0.99,0]
ENSG00000069399	0.203018	0.747711	0.223476	0.792208	0.792208	0.999925	0.223476	[-1.46,1.91]
ENSG00000069424	-0.468274	0.358312	-0.459238	0.396367	0.396367	0.999925	-0.459238	[-1.54,0.61]
ENSG00000069509	0.40211	0.233231	0.406027	0.250114	0.250114	0.999925	0.406027	[-0.29,1.1]
ENSG00000069702	0.154898	0.786165	0.165771	0.746585	0.786165	0.999925	0.154898	[-0.92,1.17]
ENSG00000069712	-2.14342	0.011128	-2.10525	0.00734399	0.011128	0.606503	-2.14342	[-4.11,-0.48]
ENSG00000069812	0.591935	0.436864	0.627557	0.582379	0.582379	0.999925	0.627557	[-1.66,2.95]
ENSG00000069849	-0.096924	0.714513	-0.0955124	0.722114	0.722114	0.999925	-0.0955124	[-0.63,0.43]
ENSG00000069869	-0.0522461	0.883875	-0.0462362	0.904094	0.904094	0.999925	-0.0462362	[-0.82,0.72]
ENSG00000069943	-0.013442	0.978346	-0.00164025	0.996478	0.996478	0.999925	-0.00164025	[-1.16,1.15]
ENSG00000069956	-0.113587	0.778271	-0.109345	0.811485	0.811485	0.999925	-0.109345	[-1.02,0.8]
ENSG00000069966	0.148731	0.681852	0.153408	0.694799	0.694799	0.999925	0.153408	[-0.62,0.92]
ENSG00000069974	0.261469	0.590858	0.268779	0.634101	0.634101	0.999925	0.268779	[-0.85,1.38]
ENSG00000069998	0.502589	0.130621	0.507635	0.154181	0.154181	0.999925	0.507635	[-0.19,1.21]
ENSG00000070010	-0.357897	0.173881	-0.35682	0.167251	0.173881	0.999925	-0.357897	[-0.88,0.16]
ENSG00000070018	0.369365	0.298429	0.374006	0.323709	0.323709	0.999925	0.374006	[-0.37,1.12]
ENSG00000070047	-0.183632	0.51605	-0.181658	0.529321	0.529321	0.999925	-0.181658	[-0.75,0.39]
ENSG00000070061	-0.154669	0.575828	-0.153843	0.581481	0.581481	0.999925	-0.153843	[-0.7,0.39]
ENSG00000070081	-0.275542	0.394604	-0.274775	0.418022	0.418022	0.999925	-0.274775	[-0.94,0.39]
ENSG00000070087	0.118586	0.722196	0.119558	0.775591	0.775591	0.999925	0.119558	[-0.71,0.95]
ENSG00000070159	0.14498	0.757119	0.148621	0.777394	0.777394	0.999925	0.148621	[-0.89,1.18]
ENSG00000070182	-0.448804	0.51146	-0.438843	0.577013	0.577013	0.999925	-0.438843	[-2.01,1.12]
ENSG00000070214	0.207262	0.545616	0.210866	0.580709	0.580709	0.999925	0.210866	[-0.54,0.96]
ENSG00000070269	0.191362	0.524525	0.19424	0.543723	0.543723	0.999925	0.19424	[-0.44,0.82]
ENSG00000070366	-0.136656	0.682011	-0.133402	0.702408	0.702408	0.999925	-0.133402	[-0.82,0.56]
ENSG00000070367	0.38805	0.091821	0.389128	0.107656	0.107656	0.999925	0.389128	[-0.09,0.86]
ENSG00000070371	-0.497441	0.242466	-0.491723	0.237956	0.242466	0.999925	-0.497441	[-1.37,0.34]
ENSG00000070404	0.766459	0.235135	0.784539	0.373602	0.373602	0.999925	0.784539	[-0.96,2.53]
ENSG00000070413	0.351601	0.284241	0.356451	0.359908	0.359908	0.999925	0.356451	[-0.41,1.12]
ENSG00000070423	0.0921291	0.795175	0.0959276	0.810668	0.810668	0.999925	0.0959276	[-0.69,0.88]
ENSG00000070444	0.419875	0.360737	0.437552	0.447386	0.447386	0.999925	0.437552	[-0.7,1.6]
ENSG00000070476	-0.441771	0.364237	-0.434417	0.403049	0.403049	0.999925	-0.434417	[-1.46,0.59]
ENSG00000070495	-0.0231075	0.934203	-0.0224674	0.93807	0.93807	0.999925	-0.0224674	[-0.61,0.56]
ENSG00000070501	-0.0936454	0.817601	-0.0897874	0.833247	0.833247	0.999925	-0.0897874	[-0.94,0.76]
ENSG00000070540	-0.278327	0.591394	-0.266798	0.651114	0.651114	0.999925	-0.266798	[-1.43,0.9]
ENSG00000070610	-0.00370077	0.988787	-0.000740154	0.996207	0.996207	0.999925	-0.000740154	[-0.64,0.64]
ENSG00000070614	0.0653586	0.851062	0.068427	0.891212	0.891212	0.999925	0.068427	[-0.91,1.05]
ENSG00000070669	-0.032542	0.909576	-0.031168	0.91439	0.91439	0.999925	-0.031168	[-0.61,0.55]
ENSG00000070718	0.259247	0.463602	0.264041	0.490769	0.490769	0.999925	0.264041	[-0.49,1.02]
ENSG00000070731	-0.291961	0.784776	-0.26656	0.821293	0.821293	0.999925	-0.26656	[-2.66,2.12]
ENSG00000070756	-1.59117	1.36015e-05	-1.5908	0.000141439	0.000141439	0.0211991	-1.5908	[-2.4,-0.78]
ENSG00000070759	-0.345098	0.680228	-0.301848	0.770147	0.770147	0.999925	-0.301848	[-2.31,1.74]
ENSG00000070761	0.4684	0.177629	0.471521	0.170696	0.177629	0.999925	0.4684	[-0.21,1.14]
ENSG00000070770	-0.519488	0.083222	-0.517023	0.103772	0.103772	0.999925	-0.517023	[-1.14,0.11]
ENSG00000070778	0.46412	0.214347	0.472408	0.297294	0.297294	0.999925	0.472408	[-0.42,1.37]
ENSG00000070785	0	0.992683	0.00180077	0.994855	0.994855	0.999925	0.00180077	[-0.54,0.54]
ENSG00000070814	-0.273446	0.281808	-0.273103	0.286726	0.286726	0.999925	-0.273103	[-0.78,0.23]
ENSG00000070831	0.302918	0.199548	0.304059	0.232654	0.232654	0.999925	0.304059	[-0.2,0.8]
ENSG00000070882	0.477811	0.139227	0.480872	0.153874	0.153874	0.999925	0.480872	[-0.18,1.14]
ENSG00000070950	-0.0848768	0.769569	-0.0835402	0.776953	0.776953	0.999925	-0.0835402	[-0.67,0.5]
ENSG00000070961	0.279472	0.285997	0.279855	0.248781	0.285997	0.999925	0.279472	[-0.24,0.78]
ENSG00000071051	-0.0315565	0.95592	-0.0259683	0.961924	0.961924	0.999925	-0.0259683	[-1.12,1.07]
ENSG00000071054	0.21601	0.364129	0.216612	0.435909	0.435909	0.999925	0.216612	[-0.33,0.76]
ENSG00000071082	-1.09528	0.000120486	-1.09488	0.000327082	0.000327082	0.0418629	-1.09488	[-1.69,-0.5]
ENSG00000071127	-0.336042	0.164888	-0.335986	0.188603	0.188603	0.999925	-0.335986	[-0.84,0.17]
ENSG00000071189	0.282803	0.299895	0.285478	0.334369	0.334369	0.999925	0.285478	[-0.3,0.87]
ENSG00000071205	0.788195	0.230445	0.810192	0.231803	0.231803	0.999925	0.810192	[-0.53,2.16]
ENSG00000071242	0.50297	0.578304	0.548841	0.672268	0.672268	0.999925	0.548841	[-2.08,3.23]
ENSG00000071243	-0.387714	0.365923	-0.381821	0.415368	0.415368	0.999925	-0.381821	[-1.31,0.54]
ENSG00000071246	0.766252	0.355915	0.80619	0.528243	0.528243	0.999925	0.80619	[-1.76,3.43]
ENSG00000071282	-1.39485	0.331005	-1.33687	0.381712	0.381712	0.999925	-1.33687	[-4.55,1.74]
ENSG00000071462	0.285896	0.260973	0.286994	0.242751	0.260973	0.999925	0.285896	[-0.21,0.78]
ENSG00000071537	0.366621	0.12642	0.367695	0.122559	0.12642	0.999925	0.366621	[-0.1,0.83]
ENSG00000071539	-0.103213	0.719191	-0.101873	0.727769	0.727769	0.999925	-0.101873	[-0.68,0.48]
ENSG00000071553	-0.0686586	0.793684	-0.067485	0.804439	0.804439	0.999925	-0.067485	[-0.61,0.47]
ENSG00000071564	0.743614	0.0273441	0.749131	0.0871455	0.0871455	0.999925	0.749131	[-0.11,1.61]
ENSG00000071575	-0.049644	0.92444	-0.0447751	0.931873	0.931873	0.999925	-0.0447751	[-1.12,1.03]
ENSG00000071626	0.158775	0.53875	0.160087	0.582004	0.582004	0.999925	0.160087	[-0.41,0.73]
ENSG00000071655	0.109747	0.726844	0.113598	0.750264	0.750264	0.999925	0.113598	[-0.59,0.82]
ENSG00000071794	0.240252	0.37444	0.240808	0.428245	0.428245	0.999925	0.240808	[-0.36,0.84]
ENSG00000071859	-0.697055	0.00899384	-0.696371	0.00852728	0.00899384	0.529988	-0.697055	[-1.23,-0.17]
ENSG00000071889	-0.071948	0.862041	-0.0673872	0.879376	0.879376	0.999925	-0.0673872	[-0.96,0.82]
ENSG00000071894	-0.590836	0.0341258	-0.591121	0.0538947	0.0538947	0.999925	-0.591121	[-1.19,0.01]
ENSG00000071967	0.0510795	0.923885	0.068991	0.953892	0.953892	0.999925	0.068991	[-2.24,2.36]
ENSG00000071994	-0.284692	0.502625	-0.283404	0.565822	0.565822	0.999925	-0.283404	[-1.26,0.69]
ENSG00000072042	0.0921053	0.684354	0.0926996	0.699814	0.699814	0.999925	0.0926996	[-0.38,0.57]
ENSG00000072062	0.1536	0.50863	0.154645	0.515944	0.515944	0.999925	0.154645	[-0.31,0.62]
ENSG00000072071	0.411061	0.302037	0.420205	0.394802	0.394802	0.999925	0.420205	[-0.55,1.39]
ENSG00000072110	0.0652695	0.745686	0.0656961	0.751928	0.751928	0.999925	0.0656961	[-0.34,0.47]
ENSG00000072121	-0.0403559	0.890363	-0.0389879	0.898146	0.898146	0.999925	-0.0389879	[-0.64,0.56]
ENSG00000072133	-0.114123	0.732127	-0.110276	0.739934	0.739934	0.999925	-0.110276	[-0.77,0.55]
ENSG00000072134	0.274221	0.470645	0.279662	0.524891	0.524891	0.999925	0.279662	[-0.59,1.14]
ENSG00000072135	-0.0288528	0.989312	-0.0282928	0.974572	0.989312	0.999925	-0.0288528	[-1.53,1.72]
ENSG00000072163	-0.1719	0.80392	-0.15219	0.84081	0.84081	0.999925	-0.15219	[-1.66,1.36]
ENSG00000072195	-0.0180874	0.99459	-0.00872364	0.98814	0.99459	0.999925	-0.0180874	[-1.11,1.16]
ENSG00000072210	0.213364	0.393795	0.214487	0.398826	0.398826	0.999925	0.214487	[-0.28,0.71]
ENSG00000072274	-0.142449	0.572089	-0.14235	0.552216	0.572089	0.999925	-0.142449	[-0.65,0.36]
ENSG00000072310	0.181992	0.569498	0.183709	0.620073	0.620073	0.999925	0.183709	[-0.55,0.91]
ENSG00000072364	0.322265	0.229114	0.323405	0.275547	0.275547	0.999925	0.323405	[-0.26,0.91]
ENSG00000072401	0.286404	0.372496	0.28932	0.406551	0.406551	0.999925	0.28932	[-0.4,0.98]
ENSG00000072415	-0.091634	0.713772	-0.0910648	0.722177	0.722177	0.999925	-0.0910648	[-0.6,0.41]
ENSG00000072422	0.703393	0.32194	0.715055	0.411113	0.411113	0.999925	0.715055	[-1.01,2.44]
ENSG00000072501	-0.197403	0.376123	-0.196903	0.384399	0.384399	0.999925	-0.196903	[-0.64,0.25]
ENSG00000072506	-0.136857	0.621877	-0.13559	0.628157	0.628157	0.999925	-0.13559	[-0.69,0.42]
ENSG00000072518	0.204471	0.510511	0.207435	0.523087	0.523087	0.999925	0.207435	[-0.43,0.85]
ENSG00000072571	-0.115929	0.755183	-0.115057	0.763374	0.763374	0.999925	-0.115057	[-0.87,0.64]
ENSG00000072609	-0.567352	0.165131	-0.563644	0.220899	0.220899	0.999925	-0.563644	[-1.48,0.34]
ENSG00000072657	0.232704	0.541529	0.233973	0.585312	0.585312	0.999925	0.233973	[-0.61,1.08]
ENSG00000072682	0.0507332	0.887138	0.0523438	0.883831	0.887138	0.999925	0.0507332	[-0.66,0.76]
ENSG00000072736	0.381242	0.36338	0.385877	0.400723	0.400723	0.999925	0.385877	[-0.52,1.29]
ENSG00000072756	0.184563	0.604477	0.187719	0.57543	0.604477	0.999925	0.184563	[-0.51,0.86]
ENSG00000072778	-0.143841	0.580129	-0.143246	0.599896	0.599896	0.999925	-0.143246	[-0.68,0.39]
ENSG00000072786	-0.15003	0.682197	-0.148201	0.699409	0.699409	0.999925	-0.148201	[-0.91,0.61]
ENSG00000072803	0.309911	0.248603	0.311267	0.283481	0.283481	0.999925	0.311267	[-0.26,0.88]
ENSG00000072840	-0.444338	0.486584	-0.431494	0.580242	0.580242	0.999925	-0.431494	[-1.98,1.11]
ENSG00000072849	-0.287964	0.405446	-0.285177	0.442115	0.442115	0.999925	-0.285177	[-1.02,0.45]
ENSG00000072858	0.313063	0.369931	0.314786	0.433903	0.433903	0.999925	0.314786	[-0.48,1.11]
ENSG00000072864	-0.156204	0.674007	-0.151527	0.702257	0.702257	0.999925	-0.151527	[-0.93,0.63]
ENSG00000072954	-0.297393	0.693624	-0.286924	0.74044	0.74044	0.999925	-0.286924	[-2.04,1.45]
ENSG00000072958	-0.121363	0.660544	-0.120731	0.674443	0.674443	0.999925	-0.120731	[-0.69,0.44]
ENSG00000073008	0.493676	0.120913	0.495566	0.176341	0.176341	0.999925	0.495566	[-0.22,1.21]
ENSG00000073009	0.37902	0.364709	0.385114	0.419386	0.419386	0.999925	0.385114	[-0.55,1.32]
ENSG00000073050	-0.561645	0.137057	-0.558199	0.14735	0.14735	0.999925	-0.558199	[-1.32,0.2]
ENSG00000073060	0.021057	0.940013	0.0218993	0.952793	0.952793	0.999925	0.0218993	[-0.71,0.75]
ENSG00000073111	-0.252591	0.359439	-0.251639	0.37944	0.37944	0.999925	-0.251639	[-0.81,0.31]
ENSG00000073150	0.535741	0.667476	0.632744	0.751867	0.751867	0.999925	0.632744	[-3.72,5.27]
ENSG00000073169	-0.178951	0.671185	-0.172439	0.712577	0.712577	0.999925	-0.172439	[-1.09,0.75]
ENSG00000073331	-0.21012	0.744957	-0.193084	0.784697	0.784697	0.999925	-0.193084	[-1.61,1.22]
ENSG00000073350	0.0393384	0.922678	0.049873	0.924873	0.924873	0.999925	0.049873	[-1.01,1.12]
ENSG00000073417	-0.332492	0.588062	-0.331584	0.640945	0.640945	0.999925	-0.331584	[-1.74,1.08]
ENSG00000073464	0.0198549	0.947138	0.0238273	0.949891	0.949891	0.999925	0.0238273	[-0.72,0.77]
ENSG00000073536	-1.18005	0.00655314	-1.17598	0.0122474	0.0122474	0.644176	-1.17598	[-2.11,-0.26]
ENSG00000073578	0.12707	0.700371	0.12707	0.732918	0.732918	0.999925	0.12707	[-0.61,0.86]
ENSG00000073584	0.252901	0.381404	0.255017	0.390017	0.390017	0.999925	0.255017	[-0.33,0.84]
ENSG00000073614	-0.102773	0.747391	-0.100523	0.759789	0.759789	0.999925	-0.100523	[-0.75,0.55]
ENSG00000073670	1.01109	0.348011	1.12839	0.463144	0.463144	0.999925	1.12839	[-1.99,4.51]
ENSG00000073711	0.145491	0.699648	0.148576	0.69766	0.699648	0.999925	0.145491	[-0.59,0.87]
ENSG00000073712	0.273185	0.229269	0.273693	0.262388	0.262388	0.999925	0.273693	[-0.21,0.75]
ENSG00000073792	-0.401822	0.119191	-0.400701	0.154374	0.154374	0.999925	-0.400701	[-0.95,0.15]
ENSG00000073803	-0.863271	0.123312	-0.862488	0.198158	0.198158	0.999925	-0.862488	[-2.21,0.46]
ENSG00000073849	-0.462755	0.545259	-0.450109	0.578639	0.578639	0.999925	-0.450109	[-2.08,1.17]
ENSG00000073921	0.606257	0.0573578	0.607951	0.0781836	0.0781836	0.999925	0.607951	[-0.07,1.29]
ENSG00000073969	0.179443	0.47805	0.180959	0.493327	0.493327	0.999925	0.180959	[-0.34,0.7]
ENSG00000074047	0.423961	0.522571	0.441069	0.601304	0.601304	0.999925	0.441069	[-1.24,2.12]
ENSG00000074054	-0.404237	0.181531	-0.403449	0.215771	0.215771	0.999925	-0.403449	[-1.04,0.24]
ENSG00000074071	-0.189738	0.483076	-0.18846	0.50326	0.50326	0.999925	-0.18846	[-0.74,0.36]
ENSG00000074201	-0.694089	0.0107753	-0.693384	0.0126182	0.0126182	0.650462	-0.693384	[-1.24,-0.15]
ENSG00000074219	-0.0816407	0.830949	-0.0780447	0.849301	0.849301	0.999925	-0.0780447	[-0.9,0.74]
ENSG00000074266	0.395428	0.381661	0.402147	0.326616	0.381661	0.999925	0.395428	[-0.49,1.24]
ENSG00000074317	0.807716	0.467644	0.858029	0.374081	0.467644	0.999925	0.807716	[-1.39,2.7]
ENSG00000074319	0.0973345	0.718095	0.0984324	0.697777	0.718095	0.999925	0.0973345	[-0.43,0.61]
ENSG00000074356	-0.423478	0.193907	-0.420887	0.210773	0.210773	0.999925	-0.420887	[-1.08,0.24]
ENSG00000074370	-0.202843	0.873197	-0.126939	0.931101	0.931101	0.999925	-0.126939	[-3.19,2.94]
ENSG00000074410	-0.133584	0.693556	-0.131838	0.719142	0.719142	0.999925	-0.131838	[-0.85,0.59]
ENSG00000074416	-0.0891194	0.78055	-0.0870192	0.807616	0.807616	0.999925	-0.0870192	[-0.8,0.62]
ENSG00000074527	0.37081	0.215498	0.371502	0.268682	0.268682	0.999925	0.371502	[-0.29,1.03]
ENSG00000074582	-0.450031	0.31119	-0.447422	0.356715	0.356715	0.999925	-0.447422	[-1.41,0.51]
ENSG00000074590	0.090668	0.85822	0.0995601	0.894261	0.894261	0.999925	0.0995601	[-1.41,1.6]
ENSG00000074603	0.162497	0.615848	0.164946	0.639499	0.639499	0.999925	0.164946	[-0.53,0.86]
ENSG00000074621	0.931806	0.307665	1.03962	0.474356	0.474356	0.999925	1.03962	[-1.92,4.32]
ENSG00000074657	0.0858495	0.809932	0.090375	0.850375	0.850375	0.999925	0.090375	[-0.85,1.03]
ENSG00000074695	-0.350775	0.123995	-0.350484	0.135658	0.135658	0.999925	-0.350484	[-0.81,0.11]
ENSG00000074696	-0.0349337	0.888394	-0.0338068	0.894597	0.894597	0.999925	-0.0338068	[-0.54,0.48]
ENSG00000074755	-0.219762	0.510806	-0.217808	0.555241	0.555241	0.999925	-0.217808	[-0.94,0.51]
ENSG00000074800	-0.183519	0.461451	-0.183416	0.444972	0.461451	0.999925	-0.183519	[-0.68,0.31]
ENSG00000074842	0.204626	0.405167	0.205747	0.416589	0.416589	0.999925	0.205747	[-0.29,0.7]
ENSG00000074855	-0.136671	0.78341	-0.130124	0.817404	0.817404	0.999925	-0.130124	[-1.24,0.98]
ENSG00000074935	0.0472235	0.931011	0.0584225	0.933371	0.933371	0.999925	0.0584225	[-1.3,1.4]
ENSG00000074964	0.0643568	0.932605	0.116392	0.914655	0.932605	0.999925	0.0643568	[-1.85,2.08]
ENSG00000075089	0.113858	0.707798	0.115281	0.712953	0.712953	0.999925	0.115281	[-0.5,0.73]
ENSG00000075131	-0.440155	0.346588	-0.43464	0.314711	0.346588	0.999925	-0.440155	[-1.43,0.48]
ENSG00000075142	0.358625	0.151016	0.35943	0.1531	0.1531	0.999925	0.35943	[-0.13,0.85]
ENSG00000075151	0.375587	0.163427	0.376907	0.168387	0.168387	0.999925	0.376907	[-0.16,0.91]
ENSG00000075188	0.0804109	0.779233	0.0811724	0.767229	0.779233	0.999925	0.0804109	[-0.48,0.63]
ENSG00000075213	-0.0970722	0.754763	-0.0951735	0.751239	0.754763	0.999925	-0.0970722	[-0.76,0.54]
ENSG00000075218	-0.204912	0.585578	-0.203932	0.616395	0.616395	0.999925	-0.203932	[-1.01,0.6]
ENSG00000075223	0.0703977	0.989711	0.0740573	0.857879	0.989711	0.999925	0.0703977	[-1.47,1.23]
ENSG00000075234	-0.846948	0.0499308	-0.842251	0.0700979	0.0700979	0.999925	-0.842251	[-1.76,0.07]
ENSG00000075239	0.0883464	0.743049	0.0893959	0.717382	0.743049	0.999925	0.0883464	[-0.44,0.6]
ENSG00000075240	-0.397505	0.525565	-0.390102	0.596622	0.596622	0.999925	-0.390102	[-1.86,1.07]
ENSG00000075275	-0.611481	0.164038	-0.608231	0.228002	0.228002	0.999925	-0.608231	[-1.6,0.38]
ENSG00000075292	-0.106303	0.679349	-0.105158	0.67752	0.679349	0.999925	-0.106303	[-0.62,0.4]
ENSG00000075303	-0.600321	0.181328	-0.596123	0.23999	0.23999	0.999925	-0.596123	[-1.6,0.4]
ENSG00000075336	0.349668	0.258488	0.351218	0.291021	0.291021	0.999925	0.351218	[-0.3,1]
ENSG00000075340	-0.0604968	0.964186	0.0147642	0.989583	0.989583	0.999925	0.0147642	[-2.92,2.95]
ENSG00000075391	-0.356062	0.425591	-0.349012	0.452145	0.452145	0.999925	-0.349012	[-1.26,0.57]
ENSG00000075399	-0.561476	0.658974	-0.520627	0.711024	0.711024	0.999925	-0.520627	[-3.38,2.32]
ENSG00000075407	0.619849	0.118589	0.627186	0.201427	0.201427	0.999925	0.627186	[-0.34,1.59]
ENSG00000075413	0.0134746	0.958006	0.0153995	0.956859	0.958006	0.999925	0.0134746	[-0.52,0.55]
ENSG00000075415	-0.629895	0.0244203	-0.629771	0.0357793	0.0357793	0.984998	-0.629771	[-1.22,-0.04]
ENSG00000075420	-0.197687	0.462688	-0.19652	0.455863	0.462688	0.999925	-0.197687	[-0.74,0.33]
ENSG00000075426	0.166811	0.647261	0.170879	0.681582	0.681582	0.999925	0.170879	[-0.65,0.99]
ENSG00000075539	-0.340548	0.242085	-0.338988	0.241156	0.242085	0.999925	-0.340548	[-0.92,0.23]
ENSG00000075568	0.0319758	0.895554	0.0325792	0.906631	0.906631	0.999925	0.0325792	[-0.52,0.58]
ENSG00000075618	-0.117703	0.613526	-0.117036	0.611112	0.613526	0.999925	-0.117703	[-0.58,0.34]
ENSG00000075624	0.165876	0.492615	0.165868	0.459651	0.492615	0.999925	0.165876	[-0.31,0.63]
ENSG00000075643	-0.389477	0.457643	-0.383427	0.466191	0.466191	0.999925	-0.383427	[-1.43,0.66]
ENSG00000075651	-0.426133	0.359877	-0.42203	0.371912	0.371912	0.999925	-0.42203	[-1.35,0.51]
ENSG00000075702	-0.185664	0.627364	-0.181943	0.65783	0.65783	0.999925	-0.181943	[-0.99,0.63]
ENSG00000075711	0.231693	0.372129	0.23314	0.387934	0.387934	0.999925	0.23314	[-0.3,0.76]
ENSG00000075785	0.445522	0.0652804	0.446247	0.0805082	0.0805082	0.999925	0.446247	[-0.06,0.95]
ENSG00000075790	-0.218854	0.415868	-0.21757	0.446624	0.446624	0.999925	-0.21757	[-0.78,0.34]
ENSG00000075856	0.151594	0.553232	0.151877	0.554087	0.554087	0.999925	0.151877	[-0.35,0.66]
ENSG00000075914	0.309375	0.318623	0.311509	0.317164	0.318623	0.999925	0.309375	[-0.3,0.91]
ENSG00000075945	-0.0958722	0.792863	-0.0912053	0.792466	0.792863	0.999925	-0.0958722	[-0.94,0.68]
ENSG00000075975	0.20771	0.488292	0.209605	0.496131	0.496131	0.999925	0.209605	[-0.4,0.82]
ENSG00000076003	0.373622	0.152579	0.37406	0.12545	0.152579	0.999925	0.373622	[-0.14,0.88]
ENSG00000076043	0.58643	0.0332741	0.587663	0.0296805	0.0332741	0.971861	0.58643	[0.05,1.12]
ENSG00000076053	-0.0920188	0.814501	-0.0870927	0.843396	0.843396	0.999925	-0.0870927	[-0.96,0.79]
ENSG00000076067	-0.414303	0.433583	-0.409081	0.498584	0.498584	0.999925	-0.409081	[-1.61,0.79]
ENSG00000076108	-0.267712	0.324747	-0.266324	0.347952	0.347952	0.999925	-0.266324	[-0.82,0.29]
ENSG00000076201	-0.159636	0.599888	-0.158204	0.622719	0.622719	0.999925	-0.158204	[-0.79,0.47]
ENSG00000076242	-0.105373	0.701945	-0.104386	0.704161	0.704161	0.999925	-0.104386	[-0.64,0.44]
ENSG00000076248	0.155431	0.613179	0.156732	0.603475	0.613179	0.999925	0.155431	[-0.45,0.75]
ENSG00000076258	-0.274282	0.80441	-0.225884	0.851868	0.851868	0.999925	-0.225884	[-2.95,2.38]
ENSG00000076321	-0.0185295	0.950039	-0.017206	0.952676	0.952676	0.999925	-0.017206	[-0.6,0.57]
ENSG00000076351	-0.422509	0.419678	-0.418572	0.48214	0.48214	0.999925	-0.418572	[-1.61,0.76]
ENSG00000076356	-0.0615397	0.896441	-0.0513082	0.922373	0.922373	0.999925	-0.0513082	[-1.12,1.01]
ENSG00000076382	0.218923	0.422505	0.219786	0.447819	0.447819	0.999925	0.219786	[-0.35,0.79]
ENSG00000076513	0.269377	0.278473	0.270659	0.305153	0.305153	0.999925	0.270659	[-0.25,0.79]
ENSG00000076554	0.348834	0.134584	0.349665	0.158091	0.158091	0.999925	0.349665	[-0.14,0.84]
ENSG00000076555	-0.341569	0.39827	-0.338107	0.462973	0.462973	0.999925	-0.338107	[-1.25,0.57]
ENSG00000076604	1.13219	0.0372766	1.1461	0.0926595	0.0926595	0.999925	1.1461	[-0.19,2.49]
ENSG00000076641	0.0266695	0.950915	0.0340913	0.948712	0.950915	0.999925	0.0266695	[-0.88,0.94]
ENSG00000076650	-0.434962	0.325249	-0.427888	0.341925	0.341925	0.999925	-0.427888	[-1.32,0.46]
ENSG00000076662	0.436753	0.197131	0.440602	0.216619	0.216619	0.999925	0.440602	[-0.26,1.14]
ENSG00000076685	-0.0810281	0.764908	-0.0810281	0.776633	0.776633	0.999925	-0.0810281	[-0.64,0.48]
ENSG00000076706	-0.0318028	0.870865	-0.0296961	0.959916	0.959916	0.999925	-0.0296961	[-1.21,1.15]
ENSG00000076716	-0.00680559	0.971401	-0.00540496	0.984121	0.984121	0.999925	-0.00540496	[-0.54,0.53]
ENSG00000076770	0.364546	0.640896	0.399524	0.677462	0.677462	0.999925	0.399524	[-1.51,2.32]
ENSG00000076826	-0.0984168	0.859262	-0.0906316	0.881395	0.881395	0.999925	-0.0906316	[-1.35,1.15]
ENSG00000076864	-0.112912	0.862325	-0.0923078	0.901272	0.901272	0.999925	-0.0923078	[-1.6,1.4]
ENSG00000076924	0.0930491	0.736296	0.0937185	0.758127	0.758127	0.999925	0.0937185	[-0.51,0.69]
ENSG00000076928	-0.0757506	0.78664	-0.0738082	0.798452	0.798452	0.999925	-0.0738082	[-0.65,0.5]
ENSG00000076944	-0.0778699	0.780387	-0.0766449	0.771441	0.780387	0.999925	-0.0778699	[-0.68,0.49]
ENSG00000076984	-0.512593	0.104845	-0.50979	0.147654	0.147654	0.999925	-0.50979	[-1.2,0.18]
ENSG00000077044	-0.901394	0.0328116	-0.900153	0.0611765	0.0611765	0.999925	-0.900153	[-1.85,0.04]
ENSG00000077063	-0.973597	0.311107	-0.94789	0.360182	0.360182	0.999925	-0.94789	[-3.09,1.11]
ENSG00000077097	0.446693	0.0502875	0.447197	0.0441804	0.0502875	0.999925	0.446693	[0,0.89]
ENSG00000077147	0.204734	0.381873	0.205106	0.388839	0.388839	0.999925	0.205106	[-0.26,0.67]
ENSG00000077150	-0.304694	0.350664	-0.301928	0.35541	0.35541	0.999925	-0.301928	[-0.94,0.34]
ENSG00000077152	0.709218	0.0247331	0.71068	0.0161806	0.0247331	0.869552	0.709218	[0.09,1.31]
ENSG00000077232	0.381316	0.116798	0.382833	0.135688	0.135688	0.999925	0.382833	[-0.12,0.89]
ENSG00000077235	-0.239318	0.330272	-0.238774	0.327869	0.330272	0.999925	-0.239318	[-0.73,0.24]
ENSG00000077238	-0.183726	0.743225	-0.176269	0.779486	0.779486	0.999925	-0.176269	[-1.45,1.08]
ENSG00000077254	0.0986106	0.704207	0.0995503	0.687497	0.704207	0.999925	0.0986106	[-0.41,0.6]
ENSG00000077264	-0.0268057	0.960158	-0.0101622	0.987402	0.987402	0.999925	-0.0101622	[-1.56,1.53]
ENSG00000077312	-0.336383	0.213667	-0.335116	0.227259	0.227259	0.999925	-0.335116	[-0.88,0.21]
ENSG00000077348	-0.0583073	0.878322	-0.0522207	0.898401	0.898401	0.999925	-0.0522207	[-0.87,0.76]
ENSG00000077380	-0.26838	0.324276	-0.266946	0.322271	0.324276	0.999925	-0.26838	[-0.81,0.27]
ENSG00000077454	0.131951	0.763887	0.135492	0.823899	0.823899	0.999925	0.135492	[-1.08,1.35]
ENSG00000077458	-0.348064	0.424885	-0.34159	0.503799	0.503799	0.999925	-0.34159	[-1.35,0.67]
ENSG00000077463	0.27513	0.588005	0.286314	0.616652	0.616652	0.999925	0.286314	[-0.84,1.42]
ENSG00000077514	-0.0913769	0.765927	-0.0896656	0.778555	0.778555	0.999925	-0.0896656	[-0.72,0.54]
ENSG00000077549	-0.0461658	0.847754	-0.0456412	0.850103	0.850103	0.999925	-0.0456412	[-0.52,0.43]
ENSG00000077585	-0.274787	0.778297	-0.246208	0.829013	0.829013	0.999925	-0.246208	[-2.57,2.06]
ENSG00000077684	0.00941386	0.975972	0.0131794	0.971588	0.975972	0.999925	0.00941386	[-0.7,0.72]
ENSG00000077713	-0.153922	0.744555	-0.148447	0.786194	0.786194	0.999925	-0.148447	[-1.25,0.94]
ENSG00000077721	0.327299	0.208301	0.328494	0.229246	0.229246	0.999925	0.328494	[-0.21,0.87]
ENSG00000077782	0.425931	0.1329	0.42863	0.171065	0.171065	0.999925	0.42863	[-0.19,1.04]
ENSG00000077809	0.298082	0.217829	0.299103	0.248023	0.248023	0.999925	0.299103	[-0.21,0.81]
ENSG00000077942	-0.0311594	0.912959	-0.0285075	0.922283	0.922283	0.999925	-0.0285075	[-0.62,0.56]
ENSG00000078018	0.0120148	0.961862	0.0714096	0.94041	0.961862	0.999925	0.0120148	[-2.44,2.04]
ENSG00000078043	0.361645	0.297268	0.365338	0.256634	0.297268	0.999925	0.361645	[-0.32,1.02]
ENSG00000078061	-0.356723	0.235961	-0.355172	0.284149	0.284149	0.999925	-0.355172	[-1.01,0.3]
ENSG00000078070	-0.0251246	0.939649	-0.0180363	0.965244	0.965244	0.999925	-0.0180363	[-0.83,0.8]
ENSG00000078081	-0.144183	0.743239	-0.137184	0.760693	0.760693	0.999925	-0.137184	[-1.03,0.75]
ENSG00000078114	0.204553	0.638851	0.210157	0.694033	0.694033	0.999925	0.210157	[-0.85,1.27]
ENSG00000078124	-0.309856	0.317358	-0.307364	0.381119	0.381119	0.999925	-0.307364	[-1,0.38]
ENSG00000078140	0.700385	0.0141875	0.702579	0.0207947	0.0207947	0.794736	0.702579	[0.11,1.3]
ENSG00000078142	-0.347307	0.253778	-0.345878	0.26514	0.26514	0.999925	-0.345878	[-0.96,0.26]
ENSG00000078177	-0.168909	0.718536	-0.158215	0.75131	0.75131	0.999925	-0.158215	[-1.14,0.82]
ENSG00000078237	-0.131322	0.765273	-0.124547	0.764935	0.765273	0.999925	-0.131322	[-1.1,0.78]
ENSG00000078246	-0.313736	0.401655	-0.309065	0.433421	0.433421	0.999925	-0.309065	[-1.09,0.47]
ENSG00000078269	-0.0569308	0.831155	-0.0556796	0.841894	0.841894	0.999925	-0.0556796	[-0.61,0.5]
ENSG00000078304	0.257256	0.312889	0.259018	0.364759	0.364759	0.999925	0.259018	[-0.3,0.82]
ENSG00000078369	0.543213	0.0128865	0.543876	0.0205629	0.0205629	0.791326	0.543876	[0.08,1]
ENSG00000078399	0.239865	0.715547	0.260193	0.800874	0.800874	0.999925	0.260193	[-1.81,2.34]
ENSG00000078401	1.71701	0.115283	1.85627	0.175559	0.175559	0.999925	1.85627	[-0.86,4.96]
ENSG00000078403	0.159723	0.711154	0.169361	0.747366	0.747366	0.999925	0.169361	[-0.87,1.21]
ENSG00000078487	-0.670973	0.404711	-0.642176	0.455052	0.455052	0.999925	-0.642176	[-2.38,1.06]
ENSG00000078618	-0.274582	0.282206	-0.27421	0.324841	0.324841	0.999925	-0.27421	[-0.82,0.27]
ENSG00000078668	0.0503281	0.855596	0.0514985	0.847835	0.855596	0.999925	0.0503281	[-0.49,0.58]
ENSG00000078674	-0.161916	0.504932	-0.160843	0.504611	0.504932	0.999925	-0.161916	[-0.64,0.32]
ENSG00000078687	0.17285	0.78086	0.188556	0.761795	0.78086	0.999925	0.17285	[-1.03,1.33]
ENSG00000078699	-0.00490142	0.99746	-0.000960283	0.997019	0.99746	0.999925	-0.00490142	[-0.69,0.7]
ENSG00000078747	-0.094393	0.739627	-0.0937235	0.754439	0.754439	0.999925	-0.0937235	[-0.69,0.5]
ENSG00000078804	0.887811	0.20695	0.924718	0.38969	0.38969	0.999925	0.924718	[-1.21,3.11]
ENSG00000078808	0.331556	0.133597	0.332213	0.152735	0.152735	0.999925	0.332213	[-0.12,0.79]
ENSG00000078902	0.0222107	0.935834	0.0255011	0.941814	0.941814	0.999925	0.0255011	[-0.68,0.73]
ENSG00000078967	1.7282	0.00150308	1.75508	0.030196	0.030196	0.92904	1.75508	[0.17,3.39]
ENSG00000079134	-0.235864	0.442058	-0.235141	0.459516	0.459516	0.999925	-0.235141	[-0.86,0.39]
ENSG00000079150	-0.24404	0.648547	-0.231514	0.673111	0.673111	0.999925	-0.231514	[-1.32,0.85]
ENSG00000079156	0.289503	0.40581	0.291402	0.461122	0.461122	0.999925	0.291402	[-0.49,1.07]
ENSG00000079246	-0.0691074	0.756186	-0.0691074	0.755406	0.756186	0.999925	-0.0691074	[-0.51,0.37]
ENSG00000079257	-0.115091	0.802916	-0.112668	0.814068	0.814068	0.999925	-0.112668	[-1.06,0.84]
ENSG00000079277	-0.27539	0.46512	-0.270858	0.487925	0.487925	0.999925	-0.270858	[-1.04,0.5]
ENSG00000079308	0.542704	0.801342	0.626584	0.625405	0.801342	0.999925	0.542704	[-3.17,3.28]
ENSG00000079313	-0.118503	0.830187	-0.114782	0.855831	0.855831	0.999925	-0.114782	[-1.38,1.14]
ENSG00000079332	0.262812	0.238439	0.263192	0.263602	0.263602	0.999925	0.263192	[-0.2,0.73]
ENSG00000079335	-0.797186	0.278211	-0.783072	0.336643	0.336643	0.999925	-0.783072	[-2.41,0.83]
ENSG00000079337	1.07193	0.172644	1.10461	0.258985	0.258985	0.999925	1.10461	[-0.83,3.06]
ENSG00000079385	-0.759054	0.526526	-0.698353	0.586953	0.586953	0.999925	-0.698353	[-3.36,1.9]
ENSG00000079387	0.23754	0.49151	0.240523	0.527874	0.527874	0.999925	0.240523	[-0.51,0.99]
ENSG00000079432	0.453696	0.294691	0.463036	0.34269	0.34269	0.999925	0.463036	[-0.5,1.43]
ENSG00000079435	-0.0138538	0.968476	0.0560415	0.966996	0.968476	0.999925	-0.0138538	[-2.69,2.43]
ENSG00000079459	-0.243957	0.536345	-0.242993	0.545921	0.545921	0.999925	-0.242993	[-1.04,0.55]
ENSG00000079482	-0.870309	0.0709672	-0.862007	0.0936634	0.0936634	0.999925	-0.862007	[-1.88,0.15]
ENSG00000079616	0.0270005	0.924373	0.0282862	0.922803	0.924373	0.999925	0.0270005	[-0.53,0.59]
ENSG00000079691	0.3978	0.189014	0.39984	0.168037	0.189014	0.999925	0.3978	[-0.2,0.98]
ENSG00000079739	-1.00622	0.00388479	-1.00625	0.00687524	0.00687524	0.447519	-1.00625	[-1.73,-0.28]
ENSG00000079785	-0.139283	0.546928	-0.139283	0.543238	0.546928	0.999925	-0.139283	[-0.6,0.32]
ENSG00000079805	-0.0576575	0.803008	-0.0571517	0.810203	0.810203	0.999925	-0.0571517	[-0.53,0.41]
ENSG00000079819	-0.389769	0.158111	-0.388791	0.170863	0.170863	0.999925	-0.388791	[-0.95,0.17]
ENSG00000079931	-0.495587	0.359263	-0.489769	0.403831	0.403831	0.999925	-0.489769	[-1.65,0.67]
ENSG00000079950	-0.135206	0.633512	-0.132653	0.658749	0.658749	0.999925	-0.132653	[-0.73,0.46]
ENSG00000079999	-0.115985	0.691382	-0.115273	0.714473	0.714473	0.999925	-0.115273	[-0.74,0.51]
ENSG00000080031	-0.040406	0.929709	-0.0317621	0.950927	0.950927	0.999925	-0.0317621	[-1.03,0.97]
ENSG00000080189	-0.108191	0.773581	-0.10407	0.806493	0.806493	0.999925	-0.10407	[-0.94,0.73]
ENSG00000080200	-0.120654	0.777079	-0.115139	0.801261	0.801261	0.999925	-0.115139	[-1.02,0.79]
ENSG00000080224	0.0969888	0.933088	0.123853	0.86055	0.933088	0.999925	0.0969888	[-1.56,1.56]
ENSG00000080298	-1.46102	0.0404424	-1.45	0.0670883	0.0670883	0.999925	-1.45	[-3.05,0.1]
ENSG00000080345	-0.132791	0.587345	-0.132791	0.589633	0.589633	0.999925	-0.132791	[-0.62,0.35]
ENSG00000080371	0.598964	0.0181089	0.599985	0.0271011	0.0271011	0.907967	0.599985	[0.07,1.13]
ENSG00000080493	-0.681727	0.605318	-0.600398	0.67815	0.67815	0.999925	-0.600398	[-3.56,2.34]
ENSG00000080503	0.0403717	0.889009	0.0424245	0.889083	0.889083	0.999925	0.0424245	[-0.56,0.64]
ENSG00000080546	0.210758	0.775923	0.223411	0.817557	0.817557	0.999925	0.223411	[-1.71,2.15]
ENSG00000080561	0.494444	0.233699	0.500564	0.196764	0.233699	0.999925	0.494444	[-0.32,1.28]
ENSG00000080603	-0.184316	0.498969	-0.182456	0.538797	0.538797	0.999925	-0.182456	[-0.77,0.4]
ENSG00000080608	-0.0356501	0.93429	-0.0346865	0.930696	0.93429	0.999925	-0.0356501	[-0.75,0.71]
ENSG00000080802	-0.119483	0.744579	-0.115782	0.759919	0.759919	0.999925	-0.115782	[-0.87,0.63]
ENSG00000080815	0.0262231	0.905418	0.0268058	0.920464	0.920464	0.999925	0.0268058	[-0.51,0.56]
ENSG00000080819	-0.214966	0.46356	-0.213523	0.501155	0.501155	0.999925	-0.213523	[-0.84,0.41]
ENSG00000080822	0.206146	0.506462	0.209024	0.547804	0.547804	0.999925	0.209024	[-0.47,0.89]
ENSG00000080823	-0.585797	0.0725553	-0.582969	0.107084	0.107084	0.999925	-0.582969	[-1.3,0.13]
ENSG00000080824	0.232457	0.340386	0.232457	0.313166	0.340386	0.999925	0.232457	[-0.25,0.7]
ENSG00000080839	-0.112586	0.703404	-0.110031	0.700497	0.703404	0.999925	-0.112586	[-0.72,0.48]
ENSG00000080845	-0.767132	0.00365502	-0.765943	0.00507959	0.00507959	0.368545	-0.765943	[-1.3,-0.23]
ENSG00000080986	0.0900563	0.753116	0.0902724	0.774359	0.774359	0.999925	0.0902724	[-0.53,0.71]
ENSG00000081014	-0.095702	0.803214	-0.0918237	0.82283	0.82283	0.999925	-0.0918237	[-0.91,0.72]
ENSG00000081019	-0.0562478	0.868593	-0.0528222	0.883122	0.883122	0.999925	-0.0528222	[-0.76,0.65]
ENSG00000081026	-0.321533	0.521253	-0.310214	0.550867	0.550867	0.999925	-0.310214	[-1.34,0.72]
ENSG00000081059	-1.59113	0.108775	-1.61211	0.151625	0.151625	0.999925	-1.61211	[-4.02,0.61]
ENSG00000081087	-0.394761	0.397239	-0.389834	0.451603	0.451603	0.999925	-0.389834	[-1.43,0.63]
ENSG00000081138	-0.637621	0.376087	-0.63137	0.383326	0.383326	0.999925	-0.63137	[-2.07,0.8]
ENSG00000081154	-0.218833	0.44329	-0.218091	0.502768	0.502768	0.999925	-0.218091	[-0.86,0.42]
ENSG00000081177	0.242713	0.332601	0.243716	0.34282	0.34282	0.999925	0.243716	[-0.26,0.75]
ENSG00000081181	-0.680977	0.409814	-0.652777	0.439649	0.439649	0.999925	-0.652777	[-2.36,1.02]
ENSG00000081189	-0.13479	0.743297	-0.126004	0.765787	0.765787	0.999925	-0.126004	[-0.96,0.71]
ENSG00000081277	0.00240096	0.974975	0.00234095	0.99408	0.99408	0.999925	0.00234095	[-0.7,0.71]
ENSG00000081307	0.0677011	0.845295	0.0705843	0.832827	0.845295	0.999925	0.0677011	[-0.6,0.72]
ENSG00000081320	0.311844	0.316784	0.314991	0.348822	0.348822	0.999925	0.314991	[-0.35,0.98]
ENSG00000081377	0.442169	0.552442	0.455869	0.677577	0.677577	0.999925	0.455869	[-1.73,2.64]
ENSG00000081386	0.00400302	0.978212	0.011649	0.985539	0.985539	0.999925	0.011649	[-1.31,1.33]
ENSG00000081692	0.556437	0.0942335	0.560154	0.104475	0.104475	0.999925	0.560154	[-0.12,1.24]
ENSG00000081721	0.0558334	0.858009	0.0586431	0.870336	0.870336	0.999925	0.0586431	[-0.65,0.77]
ENSG00000081760	-0.663418	0.0509578	-0.661442	0.067049	0.067049	0.999925	-0.661442	[-1.37,0.05]
ENSG00000081791	-0.250906	0.447657	-0.247527	0.491239	0.491239	0.999925	-0.247527	[-0.96,0.46]
ENSG00000081803	0.0130165	0.965152	0.0140981	0.976164	0.976164	0.999925	0.0140981	[-1,1.03]
ENSG00000081870	0.120374	0.70427	0.122631	0.7081	0.7081	0.999925	0.122631	[-0.52,0.77]
ENSG00000081913	-0.630099	0.0396893	-0.626862	0.0424636	0.0424636	0.999925	-0.626862	[-1.23,-0.02]
ENSG00000081923	0.166976	0.687543	0.174294	0.697586	0.697586	0.999925	0.174294	[-0.71,1.06]
ENSG00000082014	0.00468332	0.970058	0.0271398	0.980945	0.980945	0.999925	0.0271398	[-2.18,2.22]
ENSG00000082068	-0.196747	0.564602	-0.193637	0.545966	0.564602	0.999925	-0.196747	[-0.91,0.48]
ENSG00000082126	0.916464	0.424247	0.97445	0.331807	0.424247	0.999925	0.916464	[-1.37,2.88]
ENSG00000082146	0.877883	0.0809428	0.893034	0.168329	0.168329	0.999925	0.893034	[-0.38,2.18]
ENSG00000082153	0.599034	0.0062369	0.599554	0.00766371	0.00766371	0.471878	0.599554	[0.16,1.04]
ENSG00000082212	-0.498707	0.119653	-0.496382	0.121622	0.121622	0.999925	-0.496382	[-1.13,0.13]
ENSG00000082213	0.0229563	0.951234	0.026751	0.941862	0.951234	0.999925	0.0229563	[-0.69,0.72]
ENSG00000082258	0.816315	0.0142207	0.821702	0.0360952	0.0360952	0.984998	0.821702	[0.05,1.59]
ENSG00000082269	-0.147147	0.746838	-0.139732	0.773638	0.773638	0.999925	-0.139732	[-1.11,0.83]
ENSG00000082397	-0.187916	0.731134	-0.184601	0.723758	0.731134	0.999925	-0.187916	[-1.64,1.03]
ENSG00000082438	-0.0846369	0.867167	-0.0727215	0.894949	0.894949	0.999925	-0.0727215	[-1.19,1.04]
ENSG00000082458	-0.0177985	0.954239	-0.0151536	0.961233	0.961233	0.999925	-0.0151536	[-0.66,0.63]
ENSG00000082512	-1.03836	0.139929	-1.034	0.185097	0.185097	0.999925	-1.034	[-2.64,0.5]
ENSG00000082515	0.105172	0.752116	0.105963	0.755998	0.755998	0.999925	0.105963	[-0.57,0.78]
ENSG00000082516	-0.297251	0.320117	-0.296666	0.313656	0.320117	0.999925	-0.297251	[-0.89,0.29]
ENSG00000082641	0.117483	0.666455	0.118378	0.671752	0.671752	0.999925	0.118378	[-0.43,0.67]
ENSG00000082701	0.322282	0.216384	0.323976	0.230327	0.230327	0.999925	0.323976	[-0.21,0.85]
ENSG00000082781	0.246487	0.421971	0.249548	0.469637	0.469637	0.999925	0.249548	[-0.43,0.93]
ENSG00000082805	0.127267	0.699353	0.129751	0.689868	0.699353	0.999925	0.127267	[-0.52,0.76]
ENSG00000082898	0.284238	0.217162	0.284238	0.224497	0.224497	0.999925	0.284238	[-0.18,0.74]
ENSG00000082996	0.234474	0.457488	0.237913	0.487022	0.487022	0.999925	0.237913	[-0.43,0.91]
ENSG00000083093	-0.0216884	0.951443	-0.0140594	0.973769	0.973769	0.999925	-0.0140594	[-0.88,0.85]
ENSG00000083097	0.145002	0.784618	0.154936	0.76172	0.784618	0.999925	0.145002	[-0.87,1.12]
ENSG00000083099	0.076008	0.840555	0.0811374	0.871361	0.871361	0.999925	0.0811374	[-0.9,1.06]
ENSG00000083123	0.00897285	0.987329	0.0151424	0.971362	0.987329	0.999925	0.00897285	[-0.85,0.85]
ENSG00000083168	0.215719	0.438186	0.216831	0.479698	0.479698	0.999925	0.216831	[-0.39,0.82]
ENSG00000083223	-0.334799	0.449177	-0.331978	0.454224	0.454224	0.999925	-0.331978	[-1.21,0.54]
ENSG00000083290	0.609837	0.323308	0.635886	0.448138	0.448138	0.999925	0.635886	[-1.02,2.32]
ENSG00000083312	0.0198691	0.927703	0.0203312	0.926018	0.927703	0.999925	0.0198691	[-0.41,0.45]
ENSG00000083444	-0.488774	0.0551769	-0.488018	0.0733324	0.0733324	0.999925	-0.488018	[-1.02,0.05]
ENSG00000083457	0.646893	0.192318	0.653159	0.324805	0.324805	0.999925	0.653159	[-0.66,1.97]
ENSG00000083520	-0.161592	0.63244	-0.160776	0.651186	0.651186	0.999925	-0.160776	[-0.86,0.54]
ENSG00000083535	-0.29713	0.55835	-0.293798	0.563902	0.563902	0.999925	-0.293798	[-1.3,0.71]
ENSG00000083544	-0.937052	0.0667347	-0.928132	0.0704268	0.0704268	0.999925	-0.928132	[-1.94,0.08]
ENSG00000083635	-0.218178	0.620368	-0.212169	0.607244	0.620368	0.999925	-0.218178	[-1.16,0.67]
ENSG00000083642	-0.118282	0.676089	-0.116834	0.666683	0.676089	0.999925	-0.118282	[-0.7,0.45]
ENSG00000083720	-0.266925	0.560589	-0.263591	0.571123	0.571123	0.999925	-0.263591	[-1.18,0.65]
ENSG00000083750	-0.0871376	0.811118	-0.0817371	0.828264	0.828264	0.999925	-0.0817371	[-0.83,0.67]
ENSG00000083799	-0.331115	0.362949	-0.326783	0.401361	0.401361	0.999925	-0.326783	[-1.09,0.44]
ENSG00000083807	0.24706	0.563856	0.252486	0.590023	0.590023	0.999925	0.252486	[-0.67,1.18]
ENSG00000083812	0.0576252	0.9073	0.0693745	0.916238	0.916238	0.999925	0.0693745	[-1.25,1.38]
ENSG00000083814	-0.395127	0.506996	-0.379866	0.557732	0.557732	0.999925	-0.379866	[-1.67,0.9]
ENSG00000083817	-0.152354	0.81205	-0.142387	0.831541	0.831541	0.999925	-0.142387	[-1.5,1.2]
ENSG00000083828	0.302816	0.497309	0.31092	0.509078	0.509078	0.999925	0.31092	[-0.62,1.24]
ENSG00000083838	-0.177478	0.728359	-0.160977	0.786797	0.786797	0.999925	-0.160977	[-1.32,1.01]
ENSG00000083844	-0.673437	0.0933969	-0.668345	0.0633786	0.0933969	0.999925	-0.673437	[-1.52,0.11]
ENSG00000083845	-1.34429	3.34507e-07	-1.3438	2.51745e-06	2.51745e-06	0.000836321	-1.3438	[-1.9,-0.79]
ENSG00000083857	0.0554277	0.827718	0.0556311	0.838792	0.838792	0.999925	0.0556311	[-0.48,0.59]
ENSG00000083896	0.0463123	0.853929	0.0474419	0.855299	0.855299	0.999925	0.0474419	[-0.47,0.56]
ENSG00000083937	0.365626	0.150503	0.36697	0.157398	0.157398	0.999925	0.36697	[-0.14,0.88]
ENSG00000084070	0.569193	0.078104	0.569629	0.126127	0.126127	0.999925	0.569629	[-0.16,1.3]
ENSG00000084072	-0.136194	0.61836	-0.134347	0.626904	0.626904	0.999925	-0.134347	[-0.68,0.41]
ENSG00000084073	0.222886	0.379816	0.223488	0.416873	0.416873	0.999925	0.223488	[-0.32,0.76]
ENSG00000084090	0.400342	0.0999858	0.401542	0.132927	0.132927	0.999925	0.401542	[-0.12,0.93]
ENSG00000084092	-0.65526	0.0476578	-0.652412	0.0615215	0.0615215	0.999925	-0.652412	[-1.34,0.03]
ENSG00000084093	0.0168442	0.945303	0.0175461	0.953491	0.953491	0.999925	0.0175461	[-0.59,0.63]
ENSG00000084112	0.142124	0.692113	0.145666	0.7593	0.7593	0.999925	0.145666	[-0.8,1.09]
ENSG00000084207	-0.151441	0.524384	-0.150365	0.533952	0.533952	0.999925	-0.150365	[-0.63,0.33]
ENSG00000084234	0.309387	0.133711	0.309449	0.143735	0.143735	0.999925	0.309449	[-0.11,0.73]
ENSG00000084444	-0.424101	0.487503	-0.408603	0.518262	0.518262	0.999925	-0.408603	[-1.67,0.84]
ENSG00000084463	-0.09776	0.748956	-0.0957893	0.759283	0.759283	0.999925	-0.0957893	[-0.71,0.52]
ENSG00000084623	-0.22618	0.317325	-0.225773	0.333748	0.333748	0.999925	-0.225773	[-0.68,0.23]
ENSG00000084636	-1.2152	0.49516	-1.11411	0.592982	0.592982	0.999925	-1.11411	[-5.73,3.23]
ENSG00000084652	-0.155828	0.662692	-0.154932	0.687657	0.687657	0.999925	-0.154932	[-0.92,0.61]
ENSG00000084676	0.848676	0.0269492	0.855601	0.0342713	0.0342713	0.981048	0.855601	[0.06,1.65]
ENSG00000084693	0.164889	0.738829	0.178039	0.824886	0.824886	0.999925	0.178039	[-1.43,1.79]
ENSG00000084710	-0.334106	0.410721	-0.329056	0.354809	0.410721	0.999925	-0.334106	[-1.2,0.47]
ENSG00000084731	0.741951	0.0609783	0.754911	0.151932	0.151932	0.999925	0.754911	[-0.28,1.8]
ENSG00000084733	0.639091	0.00835723	0.640284	0.0155425	0.0155425	0.699781	0.640284	[0.12,1.16]
ENSG00000084754	-0.287576	0.332472	-0.287058	0.352367	0.352367	0.999925	-0.287058	[-0.9,0.32]
ENSG00000084764	0.00384471	0.998185	0.0116156	0.980336	0.998185	0.999925	0.00384471	[-0.93,0.9]
ENSG00000084774	-0.609389	0.0137736	-0.608808	0.0148326	0.0148326	0.689627	-0.608808	[-1.1,-0.12]
ENSG00000085063	0.602932	0.00869468	0.603352	0.0204718	0.0204718	0.791326	0.603352	[0.09,1.11]
ENSG00000085117	0.332383	0.739816	0.363677	0.700407	0.739816	0.999925	0.332383	[-1.6,2.14]
ENSG00000085185	-0.355153	0.446156	-0.350134	0.471903	0.471903	0.999925	-0.350134	[-1.31,0.61]
ENSG00000085224	-0.157143	0.49154	-0.156779	0.496092	0.496092	0.999925	-0.156779	[-0.61,0.3]
ENSG00000085231	0.168361	0.531846	0.169683	0.533276	0.533276	0.999925	0.169683	[-0.37,0.7]
ENSG00000085274	0.11119	0.735182	0.114436	0.742192	0.742192	0.999925	0.114436	[-0.57,0.8]
ENSG00000085276	-0.0553896	0.879365	-0.0500942	0.899121	0.899121	0.999925	-0.0500942	[-0.83,0.73]
ENSG00000085365	-0.0895408	0.743061	-0.0875942	0.76308	0.76308	0.999925	-0.0875942	[-0.66,0.49]
ENSG00000085377	-0.130277	0.645586	-0.129334	0.634365	0.645586	0.999925	-0.130277	[-0.71,0.43]
ENSG00000085382	-0.372994	0.429906	-0.363359	0.480766	0.480766	0.999925	-0.363359	[-1.38,0.65]
ENSG00000085415	0.214533	0.402164	0.215095	0.405338	0.405338	0.999925	0.215095	[-0.29,0.72]
ENSG00000085433	0.418778	0.271333	0.424307	0.238784	0.271333	0.999925	0.418778	[-0.33,1.14]
ENSG00000085449	-0.354041	0.218801	-0.352179	0.267207	0.267207	0.999925	-0.352179	[-0.97,0.27]
ENSG00000085465	0.411559	0.783005	0.471567	0.808902	0.808902	0.999925	0.471567	[-3.4,4.22]
ENSG00000085491	0.301903	0.348923	0.303781	0.408126	0.408126	0.999925	0.303781	[-0.42,1.03]
ENSG00000085511	-0.217174	0.502062	-0.214879	0.51148	0.51148	0.999925	-0.214879	[-0.86,0.43]
ENSG00000085552	0.325726	0.656365	0.347921	0.642545	0.656365	0.999925	0.325726	[-1.12,1.72]
ENSG00000085644	1.74181	0.0161237	1.81378	0.0819412	0.0819412	0.999925	1.81378	[-0.24,4.07]
ENSG00000085662	-0.210036	0.851085	-0.101808	0.942547	0.942547	0.999925	-0.101808	[-3.12,2.91]
ENSG00000085719	-0.304033	0.241354	-0.303463	0.241685	0.241685	0.999925	-0.303463	[-0.81,0.21]
ENSG00000085721	0.0125069	0.967838	0.014852	0.964353	0.967838	0.999925	0.0125069	[-0.61,0.63]
ENSG00000085733	0.344829	0.146828	0.345899	0.151034	0.151034	0.999925	0.345899	[-0.13,0.82]
ENSG00000085760	-0.0785876	0.796817	-0.0764046	0.811191	0.811191	0.999925	-0.0764046	[-0.71,0.55]
ENSG00000085788	0.7355	0.0358509	0.74101	0.0797419	0.0797419	0.999925	0.74101	[-0.09,1.57]
ENSG00000085832	-0.254258	0.371535	-0.252888	0.403631	0.403631	0.999925	-0.252888	[-0.85,0.34]
ENSG00000085840	-0.487622	0.252061	-0.485498	0.264329	0.264329	0.999925	-0.485498	[-1.34,0.37]
ENSG00000085871	-0.173906	0.627001	-0.169933	0.621864	0.627001	0.999925	-0.173906	[-0.92,0.54]
ENSG00000085872	-0.13746	0.607194	-0.136233	0.616259	0.616259	0.999925	-0.136233	[-0.67,0.4]
ENSG00000085978	0.346642	0.201805	0.347404	0.211816	0.211816	0.999925	0.347404	[-0.2,0.89]
ENSG00000085982	0.275688	0.369847	0.279546	0.410929	0.410929	0.999925	0.279546	[-0.39,0.95]
ENSG00000085998	0.383659	0.246628	0.388135	0.351677	0.351677	0.999925	0.388135	[-0.43,1.21]
ENSG00000085999	0.51432	0.138616	0.518796	0.177905	0.177905	0.999925	0.518796	[-0.24,1.28]
ENSG00000086015	0.69981	0.0238499	0.704255	0.0598711	0.0598711	0.999925	0.704255	[-0.03,1.44]
ENSG00000086061	0.16877	0.485305	0.169153	0.500915	0.500915	0.999925	0.169153	[-0.32,0.66]
ENSG00000086062	0.225244	0.506114	0.228696	0.536497	0.536497	0.999925	0.228696	[-0.5,0.96]
ENSG00000086065	0.205214	0.422079	0.206728	0.424397	0.424397	0.999925	0.206728	[-0.3,0.71]
ENSG00000086102	0.244452	0.415724	0.247365	0.421414	0.421414	0.999925	0.247365	[-0.36,0.85]
ENSG00000086189	0.531494	0.178352	0.532467	0.186236	0.186236	0.999925	0.532467	[-0.26,1.32]
ENSG00000086200	0.229473	0.483846	0.230898	0.414663	0.483846	0.999925	0.229473	[-0.41,0.84]
ENSG00000086232	0.676856	0.00292924	0.677991	0.0049066	0.0049066	0.360588	0.677991	[0.21,1.15]
ENSG00000086289	0.771881	0.0105482	0.774985	0.020429	0.020429	0.791326	0.774985	[0.12,1.43]
ENSG00000086300	0.0608076	0.875523	0.0669951	0.877716	0.877716	0.999925	0.0669951	[-0.79,0.92]
ENSG00000086475	0.279872	0.447676	0.284386	0.533462	0.533462	0.999925	0.284386	[-0.62,1.18]
ENSG00000086504	0.0040846	0.992988	0.00640762	0.981405	0.992988	0.999925	0.0040846	[-0.59,0.59]
ENSG00000086544	-0.0929538	0.843103	-0.0785616	0.882254	0.882254	0.999925	-0.0785616	[-1.12,0.97]
ENSG00000086548	0.0586228	0.978796	0.123072	0.924683	0.978796	0.999925	0.0586228	[-2.52,2.47]
ENSG00000086589	0.12189	0.692793	0.123395	0.710171	0.710171	0.999925	0.123395	[-0.53,0.78]
ENSG00000086598	0.21491	0.343656	0.215953	0.36582	0.36582	0.999925	0.215953	[-0.25,0.68]
ENSG00000086619	0.215858	0.80987	0.262131	0.817711	0.817711	0.999925	0.262131	[-2.02,2.56]
ENSG00000086666	0.349934	0.297888	0.353243	0.316056	0.316056	0.999925	0.353243	[-0.34,1.05]
ENSG00000086696	-0.668518	0.127575	-0.666095	0.154071	0.154071	0.999925	-0.666095	[-1.58,0.25]
ENSG00000086712	-0.0144618	0.961392	-0.0121784	0.968903	0.968903	0.999925	-0.0121784	[-0.65,0.63]
ENSG00000086730	-1.04898	0.460033	-1.03116	0.489075	0.489075	0.999925	-1.03116	[-4.82,2.08]
ENSG00000086758	-0.00414403	0.983889	-0.00414403	0.984619	0.984619	0.999925	-0.00414403	[-0.43,0.43]
ENSG00000086827	-0.18592	0.51255	-0.184942	0.497347	0.51255	0.999925	-0.18592	[-0.76,0.37]
ENSG00000086848	-0.442203	0.289594	-0.439326	0.310579	0.310579	0.999925	-0.439326	[-1.29,0.41]
ENSG00000087008	-0.179462	0.712795	-0.169767	0.728011	0.728011	0.999925	-0.169767	[-1.15,0.8]
ENSG00000087053	0.123628	0.678962	0.125696	0.706523	0.706523	0.999925	0.125696	[-0.53,0.78]
ENSG00000087074	-0.312703	0.361301	-0.303902	0.491377	0.491377	0.999925	-0.303902	[-1.16,0.56]
ENSG00000087076	0.368858	0.540411	0.380255	0.580817	0.580817	0.999925	0.380255	[-0.98,1.74]
ENSG00000087077	-0.18429	0.681204	-0.177801	0.722934	0.722934	0.999925	-0.177801	[-1.17,0.81]
ENSG00000087085	-0.25958	0.684064	-0.254739	0.709894	0.709894	0.999925	-0.254739	[-1.63,1.11]
ENSG00000087086	0.0775596	0.798856	0.0806478	0.850215	0.850215	0.999925	0.0806478	[-0.76,0.93]
ENSG00000087087	-0.117456	0.658835	-0.117505	0.672557	0.672557	0.999925	-0.117505	[-0.66,0.43]
ENSG00000087088	0.106597	0.758906	0.10933	0.776458	0.776458	0.999925	0.10933	[-0.65,0.87]
ENSG00000087095	2.03989	1.01154e-05	2.06477	0.00256826	0.00256826	0.228431	2.06477	[0.73,3.45]
ENSG00000087111	-0.392662	0.313129	-0.387857	0.370284	0.370284	0.999925	-0.387857	[-1.24,0.46]
ENSG00000087152	-0.195726	0.646594	-0.191506	0.708192	0.708192	0.999925	-0.191506	[-1.21,0.82]
ENSG00000087157	-0.0366798	0.936621	-0.0325701	0.942802	0.942802	0.999925	-0.0325701	[-0.95,0.88]
ENSG00000087191	-0.025126	0.912126	-0.0246234	0.914318	0.914318	0.999925	-0.0246234	[-0.48,0.43]
ENSG00000087206	-0.488812	0.177307	-0.48662	0.202136	0.202136	0.999925	-0.48662	[-1.24,0.26]
ENSG00000087258	0.465262	0.858114	0.532058	0.587584	0.858114	0.999925	0.465262	[-3.23,2.82]
ENSG00000087263	0.198021	0.503999	0.199661	0.47397	0.503999	0.999925	0.198021	[-0.38,0.76]
ENSG00000087266	0.431544	0.505688	0.445452	0.620391	0.620391	0.999925	0.445452	[-1.34,2.24]
ENSG00000087269	-0.475007	0.128326	-0.473836	0.130718	0.130718	0.999925	-0.473836	[-1.09,0.14]
ENSG00000087274	-0.140097	0.605757	-0.13883	0.623974	0.623974	0.999925	-0.13883	[-0.7,0.42]
ENSG00000087299	0.356853	0.224451	0.357985	0.200938	0.224451	0.999925	0.356853	[-0.22,0.92]
ENSG00000087301	0.282744	0.32676	0.28478	0.329539	0.329539	0.999925	0.28478	[-0.29,0.86]
ENSG00000087302	0.0928419	0.689754	0.0928419	0.719334	0.719334	0.999925	0.0928419	[-0.42,0.6]
ENSG00000087303	-0.591712	0.243406	-0.589576	0.239106	0.243406	0.999925	-0.591712	[-1.62,0.41]
ENSG00000087338	-0.191259	0.720056	-0.188557	0.752614	0.752614	0.999925	-0.188557	[-1.39,1]
ENSG00000087365	-0.147168	0.502115	-0.146693	0.507651	0.507651	0.999925	-0.146693	[-0.58,0.29]
ENSG00000087448	-0.0677777	0.834537	-0.0661375	0.850597	0.850597	0.999925	-0.0661375	[-0.76,0.63]
ENSG00000087460	0.394227	0.0652547	0.394128	0.0610531	0.0652547	0.999925	0.394227	[-0.03,0.81]
ENSG00000087470	-0.256923	0.359363	-0.255731	0.383992	0.383992	0.999925	-0.255731	[-0.83,0.32]
ENSG00000087494	-0.507505	0.120022	-0.504332	0.101744	0.120022	0.999925	-0.507505	[-1.17,0.13]
ENSG00000087495	0.305901	0.245583	0.307864	0.292301	0.292301	0.999925	0.307864	[-0.27,0.88]
ENSG00000087502	0.227921	0.350241	0.228507	0.395993	0.395993	0.999925	0.228507	[-0.3,0.76]
ENSG00000087510	-0.032744	0.949849	-0.0317207	0.940003	0.949849	0.999925	-0.032744	[-0.71,0.71]
ENSG00000087586	0.0661429	0.825743	0.0669631	0.853518	0.853518	0.999925	0.0669631	[-0.65,0.78]
ENSG00000087842	-0.179442	0.549281	-0.177595	0.546029	0.549281	0.999925	-0.179442	[-0.78,0.41]
ENSG00000087884	0.229214	0.597164	0.235896	0.544511	0.597164	0.999925	0.229214	[-0.62,1.03]
ENSG00000087903	-0.262771	0.72368	-0.243678	0.775831	0.775831	0.999925	-0.243678	[-1.99,1.48]
ENSG00000087995	-0.134267	0.730469	-0.130135	0.751646	0.751646	0.999925	-0.130135	[-0.95,0.68]
ENSG00000088035	-0.190048	0.651331	-0.184379	0.660797	0.660797	0.999925	-0.184379	[-1.02,0.65]
ENSG00000088038	-0.060722	0.824516	-0.05947	0.833915	0.833915	0.999925	-0.05947	[-0.62,0.5]
ENSG00000088179	0.166308	0.700501	0.173766	0.740609	0.740609	0.999925	0.173766	[-0.86,1.21]
ENSG00000088205	-0.0431654	0.881186	-0.0418769	0.885496	0.885496	0.999925	-0.0418769	[-0.62,0.54]
ENSG00000088247	-0.259831	0.268458	-0.259339	0.291909	0.291909	0.999925	-0.259339	[-0.74,0.22]
ENSG00000088256	0.559052	0.041384	0.561727	0.073521	0.073521	0.999925	0.561727	[-0.05,1.18]
ENSG00000088280	-0.608148	0.224171	-0.60025	0.270726	0.270726	0.999925	-0.60025	[-1.69,0.47]
ENSG00000088298	0.553665	0.123778	0.56016	0.145919	0.145919	0.999925	0.56016	[-0.2,1.32]
ENSG00000088305	0.471521	0.46127	0.499597	0.509398	0.509398	0.999925	0.499597	[-1,2.02]
ENSG00000088325	0.145961	0.559226	0.145873	0.578963	0.578963	0.999925	0.145873	[-0.37,0.66]
ENSG00000088356	0.272865	0.373019	0.27556	0.403978	0.403978	0.999925	0.27556	[-0.37,0.92]
ENSG00000088367	0.327706	0.286454	0.330959	0.340667	0.340667	0.999925	0.330959	[-0.35,1.01]
ENSG00000088387	0.368655	0.249584	0.372558	0.247161	0.249584	0.999925	0.368655	[-0.26,0.99]
ENSG00000088448	0.0856069	0.806287	0.0876737	0.851846	0.851846	0.999925	0.0876737	[-0.84,1.02]
ENSG00000088451	0.254428	0.564668	0.261065	0.556276	0.564668	0.999925	0.254428	[-0.61,1.1]
ENSG00000088538	0.346869	0.723847	0.404409	0.738478	0.738478	0.999925	0.404409	[-2.02,2.85]
ENSG00000088543	0.689987	0.178074	0.70607	0.333519	0.333519	0.999925	0.70607	[-0.73,2.17]
ENSG00000088682	0.550003	0.123205	0.553434	0.165902	0.165902	0.999925	0.553434	[-0.23,1.34]
ENSG00000088726	-0.524818	0.744025	-0.395573	0.842693	0.842693	0.999925	-0.395573	[-4.45,3.66]
ENSG00000088727	0.132265	0.823674	0.141633	0.832433	0.832433	0.999925	0.141633	[-1.17,1.44]
ENSG00000088756	-0.2165	0.559718	-0.212729	0.58373	0.58373	0.999925	-0.212729	[-0.98,0.55]
ENSG00000088766	0.617429	0.0433076	0.619615	0.0993511	0.0993511	0.999925	0.619615	[-0.12,1.36]
ENSG00000088808	0.140201	0.715485	0.145433	0.708606	0.715485	0.999925	0.140201	[-0.61,0.88]
ENSG00000088812	-0.21213	0.387768	-0.211008	0.399241	0.399241	0.999925	-0.211008	[-0.7,0.28]
ENSG00000088826	0.209105	0.540179	0.214621	0.582436	0.582436	0.999925	0.214621	[-0.55,0.98]
ENSG00000088832	0.552413	0.0368457	0.55535	0.0811732	0.0811732	0.999925	0.55535	[-0.07,1.18]
ENSG00000088833	-0.0459151	0.84518	-0.0454105	0.849624	0.849624	0.999925	-0.0454105	[-0.52,0.43]
ENSG00000088836	-0.523919	0.145939	-0.523067	0.184512	0.184512	0.999925	-0.523067	[-1.3,0.25]
ENSG00000088854	-0.0175334	0.978317	-0.0076056	0.989675	0.989675	0.999925	-0.0076056	[-1.1,1.09]
ENSG00000088876	0.13307	0.782535	0.14057	0.819781	0.819781	0.999925	0.14057	[-1.08,1.36]
ENSG00000088881	0.940566	0.597794	1.15697	0.551515	0.597794	0.999925	0.940566	[-2.68,4.43]
ENSG00000088888	-0.454431	0.0957337	-0.45354	0.129473	0.129473	0.999925	-0.45354	[-1.04,0.13]
ENSG00000088899	-0.365441	0.727621	-0.359994	0.756969	0.756969	0.999925	-0.359994	[-2.82,2.03]
ENSG00000088930	-0.477628	0.0353721	-0.4771	0.0357152	0.0357152	0.984998	-0.4771	[-0.92,-0.03]
ENSG00000088986	0.481176	0.0551941	0.482348	0.0833985	0.0833985	0.999925	0.482348	[-0.06,1.03]
ENSG00000089006	-0.177506	0.487864	-0.17631	0.514473	0.514473	0.999925	-0.17631	[-0.71,0.36]
ENSG00000089009	-1.00215	6.05259e-05	-1.00183	0.000103091	0.000103091	0.0172693	-1.00183	[-1.5,-0.5]
ENSG00000089022	0.398449	0.255858	0.402929	0.346009	0.346009	0.999925	0.402929	[-0.44,1.24]
ENSG00000089041	-0.857075	0.340872	-0.841701	0.386089	0.386089	0.999925	-0.841701	[-2.79,1.09]
ENSG00000089048	-0.377699	0.227752	-0.376962	0.23268	0.23268	0.999925	-0.376962	[-1,0.24]
ENSG00000089050	-0.0495407	0.884266	-0.0464558	0.899854	0.899854	0.999925	-0.0464558	[-0.78,0.68]
ENSG00000089053	0.687153	0.00488645	0.687969	0.00704951	0.00704951	0.4549	0.687969	[0.19,1.19]
ENSG00000089057	0.251204	0.405426	0.25344	0.442841	0.442841	0.999925	0.25344	[-0.4,0.9]
ENSG00000089060	0.106528	0.760332	0.110333	0.782103	0.782103	0.999925	0.110333	[-0.68,0.9]
ENSG00000089063	0.486131	0.0570748	0.488426	0.0935297	0.0935297	0.999925	0.488426	[-0.08,1.06]
ENSG00000089091	0.317393	0.643545	0.336303	0.704161	0.704161	0.999925	0.336303	[-1.43,2.1]
ENSG00000089094	-0.0224655	0.941197	-0.0203593	0.946515	0.946515	0.999925	-0.0203593	[-0.64,0.59]
ENSG00000089123	0.627273	0.218239	0.639997	0.290394	0.290394	0.999925	0.639997	[-0.55,1.84]
ENSG00000089127	-0.535123	0.725794	-0.534375	0.738466	0.738466	0.999925	-0.534375	[-3.95,2.89]
ENSG00000089154	-0.33809	0.140082	-0.337906	0.158582	0.158582	0.999925	-0.337906	[-0.81,0.13]
ENSG00000089157	-0.866244	0.0158162	-0.865552	0.0403637	0.0403637	0.999925	-0.865552	[-1.69,-0.04]
ENSG00000089159	0.153101	0.550014	0.153816	0.639127	0.639127	0.999925	0.153816	[-0.49,0.8]
ENSG00000089177	-0.0472878	0.923537	-0.0435546	0.928698	0.928698	0.999925	-0.0435546	[-1.01,0.92]
ENSG00000089195	0.114877	0.698375	0.115609	0.716907	0.716907	0.999925	0.115609	[-0.51,0.74]
ENSG00000089220	0.167055	0.473014	0.168168	0.509963	0.509963	0.999925	0.168168	[-0.33,0.67]
ENSG00000089234	0.470017	0.10608	0.471202	0.124638	0.124638	0.999925	0.471202	[-0.13,1.07]
ENSG00000089248	-0.586037	0.0187809	-0.584753	0.0231769	0.0231769	0.848901	-0.584753	[-1.09,-0.08]
ENSG00000089250	0.346226	0.68805	0.370297	0.695504	0.695504	0.999925	0.370297	[-1.52,2.26]
ENSG00000089280	0.238948	0.260471	0.239085	0.271529	0.271529	0.999925	0.239085	[-0.19,0.67]
ENSG00000089289	-1.18971	0.000204084	-1.18754	0.000278458	0.000278458	0.0364588	-1.18754	[-1.83,-0.55]
ENSG00000089327	-0.679018	0.0353872	-0.677337	0.0472252	0.0472252	0.999925	-0.677337	[-1.35,-0.01]
ENSG00000089335	0.0848933	0.850653	0.0913092	0.867949	0.867949	0.999925	0.0913092	[-0.99,1.18]
ENSG00000089351	-0.911455	0.0303499	-0.906566	0.0499176	0.0499176	0.999925	-0.906566	[-1.82,0]
ENSG00000089472	-0.891461	0.504588	-0.771384	0.575373	0.575373	0.999925	-0.771384	[-3.57,2]
ENSG00000089486	0.287457	0.654805	0.305854	0.708685	0.708685	0.999925	0.305854	[-1.32,1.93]
ENSG00000089597	0.0568198	0.804564	0.0574055	0.837651	0.837651	0.999925	0.0574055	[-0.49,0.61]
ENSG00000089639	-0.168355	0.757942	-0.155997	0.792649	0.792649	0.999925	-0.155997	[-1.34,1.03]
ENSG00000089682	-0.498155	0.18931	-0.492655	0.193012	0.193012	0.999925	-0.492655	[-1.24,0.25]
ENSG00000089685	0.170282	0.446756	0.171357	0.491867	0.491867	0.999925	0.171357	[-0.32,0.66]
ENSG00000089693	0.407469	0.112102	0.409593	0.134488	0.134488	0.999925	0.409593	[-0.13,0.95]
ENSG00000089723	0.266445	0.648259	0.27576	0.672041	0.672041	0.999925	0.27576	[-1.01,1.55]
ENSG00000089737	0.179718	0.468338	0.180256	0.461592	0.468338	0.999925	0.179718	[-0.31,0.66]
ENSG00000089775	0.206004	0.549726	0.210204	0.613221	0.613221	0.999925	0.210204	[-0.61,1.03]
ENSG00000089818	-0.259249	0.501704	-0.255067	0.537602	0.537602	0.999925	-0.255067	[-1.08,0.56]
ENSG00000089876	0.167542	0.57799	0.169935	0.571618	0.57799	0.999925	0.167542	[-0.42,0.75]
ENSG00000089902	0.299024	0.253067	0.299674	0.299378	0.299378	0.999925	0.299674	[-0.27,0.87]
ENSG00000089916	-0.214951	0.457661	-0.212787	0.503898	0.503898	0.999925	-0.212787	[-0.84,0.41]
ENSG00000090006	-0.361493	0.32238	-0.357579	0.389116	0.389116	0.999925	-0.357579	[-1.18,0.46]
ENSG00000090013	-0.543274	0.06245	-0.541437	0.0583424	0.06245	0.999925	-0.543274	[-1.13,0.03]
ENSG00000090020	0.0328406	0.920679	0.036443	0.911676	0.920679	0.999925	0.0328406	[-0.6,0.66]
ENSG00000090054	-0.284986	0.315541	-0.283393	0.29946	0.315541	0.999925	-0.284986	[-0.86,0.27]
ENSG00000090060	0.699737	0.00374379	0.699997	0.00902623	0.00902623	0.529988	0.699997	[0.18,1.22]
ENSG00000090061	0.21693	0.456339	0.2195	0.479788	0.479788	0.999925	0.2195	[-0.39,0.83]
ENSG00000090097	-0.108333	0.825526	-0.100982	0.853592	0.853592	0.999925	-0.100982	[-1.21,1]
ENSG00000090238	-0.0789882	0.912148	-0.0365808	0.969606	0.969606	0.999925	-0.0365808	[-1.77,1.73]
ENSG00000090263	-0.233517	0.449639	-0.231227	0.478134	0.478134	0.999925	-0.231227	[-0.87,0.41]
ENSG00000090266	0.252763	0.30657	0.254092	0.323874	0.323874	0.999925	0.254092	[-0.25,0.76]
ENSG00000090273	0.0456448	0.852194	0.0456448	0.851771	0.852194	0.999925	0.0456448	[-0.44,0.53]
ENSG00000090316	0.142506	0.639464	0.144108	0.666721	0.666721	0.999925	0.144108	[-0.52,0.8]
ENSG00000090339	-0.109111	0.735169	-0.105214	0.748988	0.748988	0.999925	-0.105214	[-0.76,0.54]
ENSG00000090372	-0.104573	0.745636	-0.101172	0.778855	0.778855	0.999925	-0.101172	[-0.81,0.61]
ENSG00000090382	1.01066	0.657822	1.15851	0.477222	0.657822	0.999925	1.01066	[-3.42,4.23]
ENSG00000090432	0.00222175	0.994575	0.0044435	0.987806	0.994575	0.999925	0.00222175	[-0.61,0.61]
ENSG00000090447	-0.710521	0.0918478	-0.70576	0.106769	0.106769	0.999925	-0.70576	[-1.57,0.15]
ENSG00000090470	-0.062848	0.917015	-0.0573162	0.922731	0.922731	0.999925	-0.0573162	[-1.26,1.14]
ENSG00000090487	0.31682	0.254872	0.318956	0.310873	0.310873	0.999925	0.318956	[-0.3,0.94]
ENSG00000090520	-0.0314842	0.900999	-0.0298411	0.906884	0.906884	0.999925	-0.0298411	[-0.54,0.48]
ENSG00000090530	-0.137599	0.839668	-0.119972	0.872391	0.872391	0.999925	-0.119972	[-1.61,1.37]
ENSG00000090565	1.42337	0.00582323	1.44928	0.057024	0.057024	0.999925	1.44928	[-0.04,2.99]
ENSG00000090581	0.243773	0.483337	0.249169	0.538438	0.538438	0.999925	0.249169	[-0.55,1.05]
ENSG00000090612	0.126568	0.863095	0.148794	0.88287	0.88287	0.999925	0.148794	[-1.86,2.15]
ENSG00000090615	0.170207	0.502692	0.172011	0.524463	0.524463	0.999925	0.172011	[-0.36,0.7]
ENSG00000090621	-2.16187	1.17022e-09	-2.16294	3.39924e-08	3.39924e-08	2.97852e-05	-2.16294	[-2.91,-1.41]
ENSG00000090661	0.125152	0.807599	0.137849	0.827883	0.827883	0.999925	0.137849	[-1.12,1.39]
ENSG00000090674	-0.879944	0.011325	-0.878628	0.0154017	0.0154017	0.699781	-0.878628	[-1.59,-0.17]
ENSG00000090686	0.170499	0.512716	0.171614	0.494703	0.512716	0.999925	0.170499	[-0.34,0.67]
ENSG00000090776	0.486284	0.0863171	0.488344	0.119857	0.119857	0.999925	0.488344	[-0.13,1.1]
ENSG00000090857	-0.161988	0.650961	-0.157109	0.702209	0.702209	0.999925	-0.157109	[-0.96,0.65]
ENSG00000090861	-0.378962	0.199067	-0.378962	0.204927	0.204927	0.999925	-0.378962	[-0.97,0.21]
ENSG00000090863	-0.467679	0.0671696	-0.467237	0.0750707	0.0750707	0.999925	-0.467237	[-0.98,0.05]
ENSG00000090889	-0.00600583	0.98149	-0.00540525	0.984502	0.984502	0.999925	-0.00540525	[-0.56,0.55]
ENSG00000090905	0.0273035	0.921094	0.0289096	0.933342	0.933342	0.999925	0.0289096	[-0.66,0.71]
ENSG00000090924	0.214539	0.69904	0.226324	0.739287	0.739287	0.999925	0.226324	[-1.12,1.56]
ENSG00000090932	-0.0876595	0.880619	-0.0736966	0.9114	0.9114	0.999925	-0.0736966	[-1.41,1.26]
ENSG00000090971	0.480337	0.541223	0.524214	0.660312	0.660312	0.999925	0.524214	[-1.89,3.02]
ENSG00000090975	-0.162984	0.854944	-0.142365	0.889266	0.889266	0.999925	-0.142365	[-2.18,1.89]
ENSG00000090989	-0.148701	0.572864	-0.147724	0.576439	0.576439	0.999925	-0.147724	[-0.67,0.37]
ENSG00000091009	-0.0695836	0.799079	-0.0683299	0.806352	0.806352	0.999925	-0.0683299	[-0.62,0.48]
ENSG00000091039	0.0479373	0.856028	0.0485725	0.877416	0.877416	0.999925	0.0485725	[-0.58,0.68]
ENSG00000091073	-0.73167	0.25647	-0.718437	0.30879	0.30879	0.999925	-0.718437	[-2.14,0.67]
ENSG00000091127	0.450788	0.177395	0.452613	0.146184	0.177395	0.999925	0.450788	[-0.21,1.09]
ENSG00000091136	-0.763675	0.00581533	-0.763257	0.00985694	0.00985694	0.556545	-0.763257	[-1.34,-0.18]
ENSG00000091140	-0.0933902	0.705984	-0.093211	0.698577	0.705984	0.999925	-0.0933902	[-0.59,0.4]
ENSG00000091157	-0.144887	0.686111	-0.14351	0.683628	0.686111	0.999925	-0.144887	[-0.87,0.57]
ENSG00000091164	-0.010943	0.960444	-0.0105229	0.963827	0.963827	0.999925	-0.0105229	[-0.48,0.46]
ENSG00000091317	0.271534	0.30725	0.273597	0.370026	0.370026	0.999925	0.273597	[-0.33,0.87]
ENSG00000091409	0.0639	0.829673	0.0639	0.828575	0.829673	0.999925	0.0639	[-0.52,0.65]
ENSG00000091436	0.272367	0.32927	0.273781	0.379649	0.379649	0.999925	0.273781	[-0.34,0.89]
ENSG00000091483	-0.0471984	0.876144	-0.0471984	0.87768	0.87768	0.999925	-0.0471984	[-0.65,0.56]
ENSG00000091490	0.036174	0.89914	0.0376255	0.911358	0.911358	0.999925	0.0376255	[-0.64,0.71]
ENSG00000091527	-0.269018	0.459221	-0.267991	0.52156	0.52156	0.999925	-0.267991	[-1.09,0.56]
ENSG00000091542	0.535658	0.105413	0.538248	0.155621	0.155621	0.999925	0.538248	[-0.21,1.28]
ENSG00000091640	-0.188896	0.583771	-0.184999	0.601338	0.601338	0.999925	-0.184999	[-0.88,0.51]
ENSG00000091651	0.206792	0.482825	0.209064	0.494857	0.494857	0.999925	0.209064	[-0.39,0.81]
ENSG00000091656	-0.257653	0.353389	-0.256979	0.38498	0.38498	0.999925	-0.256979	[-0.84,0.32]
ENSG00000091732	0.0637242	0.851223	0.0651709	0.8451	0.851223	0.999925	0.0637242	[-0.6,0.72]
ENSG00000091844	-1.09401	0.138057	-1.08791	0.221983	0.221983	0.999925	-1.08791	[-2.87,0.67]
ENSG00000091947	-0.197271	0.488912	-0.195173	0.529211	0.529211	0.999925	-0.195173	[-0.81,0.41]
ENSG00000091986	-0.0326529	0.904345	-0.0120877	0.987965	0.987965	0.999925	-0.0120877	[-1.78,1.76]
ENSG00000092010	-0.167012	0.499253	-0.166456	0.51231	0.51231	0.999925	-0.166456	[-0.67,0.33]
ENSG00000092020	0.675282	0.0531062	0.680208	0.0705123	0.0705123	0.999925	0.680208	[-0.06,1.42]
ENSG00000092036	-0.832569	0.045963	-0.828401	0.0507891	0.0507891	0.999925	-0.828401	[-1.66,0]
ENSG00000092094	0.289536	0.359281	0.29234	0.367953	0.367953	0.999925	0.29234	[-0.35,0.93]
ENSG00000092096	0.875452	0.0553341	0.890375	0.0962063	0.0962063	0.999925	0.890375	[-0.16,1.95]
ENSG00000092098	-0.0772495	0.855578	-0.0700073	0.880216	0.880216	0.999925	-0.0700073	[-1,0.86]
ENSG00000092108	0.292846	0.242289	0.293827	0.239721	0.242289	0.999925	0.292846	[-0.2,0.78]
ENSG00000092140	-0.271416	0.422246	-0.271416	0.470102	0.470102	0.999925	-0.271416	[-1.01,0.47]
ENSG00000092148	-0.126781	0.582832	-0.12668	0.57304	0.582832	0.999925	-0.126781	[-0.59,0.33]
ENSG00000092199	0.200555	0.375331	0.200774	0.392834	0.392834	0.999925	0.200774	[-0.26,0.66]
ENSG00000092201	0.0440883	0.843872	0.044395	0.847038	0.847038	0.999925	0.044395	[-0.41,0.5]
ENSG00000092203	-0.268354	0.338516	-0.265989	0.359147	0.359147	0.999925	-0.265989	[-0.84,0.3]
ENSG00000092208	0.507087	0.177863	0.511179	0.172017	0.177863	0.999925	0.507087	[-0.23,1.23]
ENSG00000092330	0.504215	0.155403	0.509172	0.180359	0.180359	0.999925	0.509172	[-0.24,1.26]
ENSG00000092439	0.439404	0.143755	0.441764	0.194583	0.194583	0.999925	0.441764	[-0.23,1.11]
ENSG00000092445	-1.23065	0.0173127	-1.23065	0.0394506	0.0394506	0.999925	-1.23065	[-2.43,-0.06]
ENSG00000092470	-0.204243	0.571044	-0.203481	0.591772	0.591772	0.999925	-0.203481	[-0.95,0.54]
ENSG00000092531	-0.0566562	0.872154	-0.0549649	0.879803	0.879803	0.999925	-0.0549649	[-0.78,0.67]
ENSG00000092621	-0.534411	0.0928821	-0.533397	0.090928	0.0928821	0.999925	-0.534411	[-1.16,0.09]
ENSG00000092820	-0.0538802	0.849126	-0.0532748	0.851445	0.851445	0.999925	-0.0532748	[-0.62,0.51]
ENSG00000092841	0.177263	0.420428	0.177741	0.431235	0.431235	0.999925	0.177741	[-0.27,0.62]
ENSG00000092847	0.114917	0.723361	0.119469	0.752647	0.752647	0.999925	0.119469	[-0.63,0.86]
ENSG00000092853	-0.131029	0.678417	-0.13029	0.672646	0.678417	0.999925	-0.131029	[-0.77,0.5]
ENSG00000092871	0.0134567	0.951539	0.019465	0.973549	0.973549	0.999925	0.019465	[-1.16,1.2]
ENSG00000092929	-0.776713	0.298484	-0.762435	0.345344	0.345344	0.999925	-0.762435	[-2.38,0.84]
ENSG00000092931	-0.316155	0.525201	-0.312839	0.571096	0.571096	0.999925	-0.312839	[-1.4,0.78]
ENSG00000092964	-0.379362	0.13825	-0.378221	0.121261	0.13825	0.999925	-0.379362	[-0.89,0.12]
ENSG00000092969	0.451226	0.757955	0.455477	0.742097	0.757955	0.999925	0.451226	[-2.58,3.38]
ENSG00000092978	-0.30305	0.396167	-0.300069	0.401705	0.401705	0.999925	-0.300069	[-1.01,0.4]
ENSG00000093000	0.127727	0.688872	0.130106	0.729753	0.729753	0.999925	0.130106	[-0.61,0.87]
ENSG00000093009	0.201352	0.545435	0.202913	0.550647	0.550647	0.999925	0.202913	[-0.47,0.87]
ENSG00000093010	-0.102055	0.753643	-0.0988149	0.774147	0.774147	0.999925	-0.0988149	[-0.78,0.58]
ENSG00000093144	-0.0100924	0.972425	-0.00841061	0.97825	0.97825	0.999925	-0.00841061	[-0.63,0.61]
ENSG00000093167	0.0649751	0.833522	0.0679624	0.837202	0.837202	0.999925	0.0679624	[-0.58,0.72]
ENSG00000093183	0.10538	0.735475	0.108065	0.773049	0.773049	0.999925	0.108065	[-0.63,0.84]
ENSG00000093217	0.181312	0.678672	0.186784	0.653377	0.678672	0.999925	0.181312	[-0.67,1]
ENSG00000094631	-0.329748	0.278973	-0.326817	0.295656	0.295656	0.999925	-0.326817	[-0.94,0.29]
ENSG00000094804	0.124456	0.701089	0.125249	0.711885	0.711885	0.999925	0.125249	[-0.54,0.79]
ENSG00000094841	0.531781	0.227866	0.53763	0.241861	0.241861	0.999925	0.53763	[-0.37,1.44]
ENSG00000094880	0.254383	0.345242	0.255901	0.340744	0.345242	0.999925	0.254383	[-0.28,0.78]
ENSG00000094914	-0.243168	0.503162	-0.242339	0.525244	0.525244	0.999925	-0.242339	[-0.99,0.51]
ENSG00000094916	-0.0495928	0.852886	-0.0477785	0.860006	0.860006	0.999925	-0.0477785	[-0.58,0.49]
ENSG00000094975	0.312987	0.176966	0.313518	0.197217	0.197217	0.999925	0.313518	[-0.16,0.79]
ENSG00000095002	-0.223456	0.338295	-0.223553	0.322842	0.338295	0.999925	-0.223456	[-0.69,0.24]
ENSG00000095015	-0.0360316	0.927629	-0.0185024	0.974236	0.974236	0.999925	-0.0185024	[-1.21,1.17]
ENSG00000095059	-0.277723	0.289676	-0.27682	0.308441	0.308441	0.999925	-0.27682	[-0.81,0.26]
ENSG00000095066	0.0471173	0.918055	0.057638	0.911476	0.918055	0.999925	0.0471173	[-0.89,0.99]
ENSG00000095139	0.163326	0.489943	0.163709	0.487739	0.489943	0.999925	0.163326	[-0.3,0.63]
ENSG00000095203	1.17532	0.0127489	1.19021	0.057682	0.057682	0.999925	1.19021	[-0.04,2.43]
ENSG00000095209	-0.0811186	0.805483	-0.0775429	0.822964	0.822964	0.999925	-0.0775429	[-0.77,0.61]
ENSG00000095261	0.187819	0.515712	0.189445	0.519192	0.519192	0.999925	0.189445	[-0.39,0.77]
ENSG00000095319	-0.168423	0.500892	-0.167594	0.499	0.500892	0.999925	-0.168423	[-0.67,0.32]
ENSG00000095321	0.108988	0.778127	0.114577	0.767532	0.778127	0.999925	0.108988	[-0.64,0.84]
ENSG00000095380	-0.243597	0.392151	-0.242211	0.383243	0.392151	0.999925	-0.243597	[-0.81,0.32]
ENSG00000095397	0.813982	0.116142	0.83137	0.206998	0.206998	0.999925	0.83137	[-0.46,2.14]
ENSG00000095485	-0.345263	0.288942	-0.343203	0.282947	0.288942	0.999925	-0.345263	[-1,0.29]
ENSG00000095564	-0.0918528	0.758265	-0.0896439	0.760967	0.760967	0.999925	-0.0896439	[-0.67,0.49]
ENSG00000095574	-0.676636	0.149853	-0.670347	0.223485	0.223485	0.999925	-0.670347	[-1.76,0.41]
ENSG00000095637	-0.0533096	0.927346	-0.0259948	0.971271	0.971271	0.999925	-0.0259948	[-1.5,1.45]
ENSG00000095739	1.03222	0.284927	1.07724	0.35861	0.35861	0.999925	1.07724	[-1.27,3.46]
ENSG00000095787	0.263773	0.339481	0.265953	0.398082	0.398082	0.999925	0.265953	[-0.35,0.88]
ENSG00000095794	0.664652	0.0162161	0.665994	0.0301167	0.0301167	0.92904	0.665994	[0.06,1.27]
ENSG00000095906	-0.408835	0.237308	-0.405364	0.288253	0.288253	0.999925	-0.405364	[-1.16,0.35]
ENSG00000095951	-0.256341	0.581445	-0.247272	0.585279	0.585279	0.999925	-0.247272	[-1.14,0.65]
ENSG00000096060	0.323674	0.37514	0.326882	0.420416	0.420416	0.999925	0.326882	[-0.47,1.12]
ENSG00000096063	-0.067803	0.777896	-0.0674299	0.787375	0.787375	0.999925	-0.0674299	[-0.56,0.43]
ENSG00000096070	-0.0132724	0.973867	-0.00882852	0.981895	0.981895	0.999925	-0.00882852	[-0.83,0.81]
ENSG00000096080	-0.10282	0.771806	-0.0991802	0.793981	0.793981	0.999925	-0.0991802	[-0.85,0.65]
ENSG00000096092	0.418636	0.165233	0.421641	0.194865	0.194865	0.999925	0.421641	[-0.22,1.06]
ENSG00000096093	-0.621008	0.165857	-0.615295	0.213104	0.213104	0.999925	-0.615295	[-1.6,0.36]
ENSG00000096384	-0.568602	0.0139075	-0.568602	0.0141883	0.0141883	0.681936	-0.568602	[-1.02,-0.11]
ENSG00000096401	-0.268055	0.347897	-0.267167	0.374331	0.374331	0.999925	-0.267167	[-0.86,0.32]
ENSG00000096433	-0.260948	0.286143	-0.25962	0.321329	0.321329	0.999925	-0.25962	[-0.77,0.25]
ENSG00000096654	0.117871	0.780525	0.123174	0.746963	0.780525	0.999925	0.117871	[-0.69,0.89]
ENSG00000096696	-0.865125	0.765273	-0.863285	0.750153	0.765273	0.999925	-0.865125	[-6.68,5.57]
ENSG00000096717	-0.201266	0.531856	-0.199706	0.557378	0.557378	0.999925	-0.199706	[-0.87,0.47]
ENSG00000096746	0.0918928	0.750713	0.0926221	0.782904	0.782904	0.999925	0.0926221	[-0.57,0.75]
ENSG00000096872	-0.378678	0.369874	-0.374057	0.347558	0.369874	0.999925	-0.378678	[-1.26,0.45]
ENSG00000096968	0.512784	0.215407	0.518588	0.230149	0.230149	0.999925	0.518588	[-0.33,1.37]
ENSG00000097007	0.456997	0.193252	0.461832	0.259026	0.259026	0.999925	0.461832	[-0.34,1.27]
ENSG00000097021	-0.20611	0.418006	-0.205423	0.412239	0.418006	0.999925	-0.20611	[-0.71,0.29]
ENSG00000097033	-0.22465	0.451466	-0.223206	0.482229	0.482229	0.999925	-0.223206	[-0.85,0.4]
ENSG00000097046	0.0481805	0.899019	0.0512727	0.877437	0.899019	0.999925	0.0481805	[-0.65,0.72]
ENSG00000097096	0.861856	0.306585	0.890023	0.194759	0.306585	0.999925	0.861856	[-0.81,2.29]
ENSG00000099194	0.0993669	0.717426	0.0993669	0.74876	0.74876	0.999925	0.0993669	[-0.51,0.71]
ENSG00000099203	-0.025033	0.940083	-0.0219039	0.949621	0.949621	0.999925	-0.0219039	[-0.7,0.66]
ENSG00000099204	-0.20426	0.656156	-0.2013	0.698552	0.698552	0.999925	-0.2013	[-1.23,0.83]
ENSG00000099219	-0.142244	0.62365	-0.140896	0.636111	0.636111	0.999925	-0.140896	[-0.73,0.44]
ENSG00000099246	0.179579	0.548989	0.180807	0.609898	0.609898	0.999925	0.180807	[-0.52,0.88]
ENSG00000099250	0.217287	0.355477	0.217287	0.334675	0.355477	0.999925	0.217287	[-0.24,0.67]
ENSG00000099256	-0.471374	0.401274	-0.463985	0.424668	0.424668	0.999925	-0.463985	[-1.62,0.68]
ENSG00000099260	-0.666935	0.250297	-0.655662	0.259798	0.259798	0.999925	-0.655662	[-1.81,0.49]
ENSG00000099282	0.0465744	0.865531	0.0485389	0.873192	0.873192	0.999925	0.0485389	[-0.55,0.65]
ENSG00000099284	-0.163098	0.658319	-0.161306	0.672265	0.672265	0.999925	-0.161306	[-0.91,0.59]
ENSG00000099290	-0.564845	0.337904	-0.548613	0.311058	0.337904	0.999925	-0.564845	[-1.88,0.6]
ENSG00000099308	-0.189735	0.704099	-0.181244	0.739236	0.739236	0.999925	-0.181244	[-1.26,0.9]
ENSG00000099326	0.0148988	0.967405	0.0264344	0.972162	0.972162	0.999925	0.0264344	[-1.47,1.52]
ENSG00000099330	-0.357314	0.5034	-0.34805	0.554087	0.554087	0.999925	-0.34805	[-1.52,0.81]
ENSG00000099331	-0.0105568	0.96981	-0.00931484	0.972912	0.972912	0.999925	-0.00931484	[-0.57,0.55]
ENSG00000099337	-0.658588	0.550281	-0.65679	0.602001	0.602001	0.999925	-0.65679	[-3.34,1.9]
ENSG00000099341	-0.0541146	0.819212	-0.0535892	0.826089	0.826089	0.999925	-0.0535892	[-0.53,0.43]
ENSG00000099364	0.432692	0.427757	0.442451	0.551371	0.551371	0.999925	0.442451	[-1.03,1.91]
ENSG00000099377	0.269954	0.716809	0.297941	0.761428	0.761428	0.999925	0.297941	[-1.68,2.29]
ENSG00000099381	0.0182853	0.952959	0.0235595	0.952242	0.952959	0.999925	0.0182853	[-0.67,0.72]
ENSG00000099385	-0.0260909	0.96641	-0.023226	0.961944	0.96641	0.999925	-0.0260909	[-0.78,0.79]
ENSG00000099622	-0.974777	0.0021659	-0.974624	0.00643353	0.00643353	0.43753	-0.974624	[-1.67,-0.28]
ENSG00000099624	-0.414897	0.187998	-0.41266	0.213102	0.213102	0.999925	-0.41266	[-1.06,0.24]
ENSG00000099625	-0.406867	0.741189	-0.390545	0.778194	0.778194	0.999925	-0.390545	[-3.35,2.49]
ENSG00000099783	0.0628632	0.795499	0.0628632	0.813901	0.813901	0.999925	0.0628632	[-0.46,0.59]
ENSG00000099785	0.685092	0.372106	0.735143	0.553557	0.553557	0.999925	0.735143	[-1.77,3.33]
ENSG00000099795	-0.471596	0.09302	-0.470183	0.113733	0.113733	0.999925	-0.470183	[-1.05,0.11]
ENSG00000099797	-0.0431403	0.900557	-0.0431403	0.900919	0.900919	0.999925	-0.0431403	[-0.73,0.64]
ENSG00000099800	-0.164311	0.563577	-0.162223	0.592905	0.592905	0.999925	-0.162223	[-0.76,0.43]
ENSG00000099804	-0.12652	0.736873	-0.122035	0.767475	0.767475	0.999925	-0.122035	[-0.94,0.69]
ENSG00000099810	0.129552	0.653302	0.131058	0.691702	0.691702	0.999925	0.131058	[-0.52,0.78]
ENSG00000099812	-0.205474	0.582603	-0.201194	0.611286	0.611286	0.999925	-0.201194	[-0.98,0.58]
ENSG00000099814	0.165449	0.654116	0.170077	0.714505	0.714505	0.999925	0.170077	[-0.75,1.09]
ENSG00000099817	-0.0753201	0.773816	-0.0734978	0.787481	0.787481	0.999925	-0.0734978	[-0.61,0.46]
ENSG00000099821	-0.104957	0.780162	-0.101987	0.801449	0.801449	0.999925	-0.101987	[-0.9,0.7]
ENSG00000099849	-0.245901	0.64312	-0.24026	0.689026	0.689026	0.999925	-0.24026	[-1.44,0.95]
ENSG00000099860	0.638351	0.0652143	0.646468	0.125635	0.125635	0.999925	0.646468	[-0.18,1.48]
ENSG00000099864	0.299636	0.594067	0.315179	0.658052	0.658052	0.999925	0.315179	[-1.1,1.74]
ENSG00000099875	-0.20952	0.62896	-0.20644	0.683862	0.683862	0.999925	-0.20644	[-1.21,0.8]
ENSG00000099889	-0.515982	0.479045	-0.497102	0.564453	0.564453	0.999925	-0.497102	[-2.21,1.21]
ENSG00000099899	0.765237	0.06919	0.774042	0.105574	0.105574	0.999925	0.774042	[-0.16,1.72]
ENSG00000099901	0.462181	0.0628736	0.463256	0.0646395	0.0646395	0.999925	0.463256	[-0.03,0.96]
ENSG00000099904	-0.308606	0.522445	-0.301605	0.606779	0.606779	0.999925	-0.301605	[-1.46,0.86]
ENSG00000099910	-0.299542	0.592731	-0.29487	0.632581	0.632581	0.999925	-0.29487	[-1.52,0.92]
ENSG00000099917	-0.667677	0.021628	-0.665347	0.0344511	0.0344511	0.981048	-0.665347	[-1.28,-0.05]
ENSG00000099937	-0.499774	0.20105	-0.4968	0.208559	0.208559	0.999925	-0.4968	[-1.28,0.28]
ENSG00000099940	-0.0142996	0.965424	-0.0112161	0.973489	0.973489	0.999925	-0.0112161	[-0.71,0.68]
ENSG00000099942	0.542345	0.048443	0.544496	0.07022	0.07022	0.999925	0.544496	[-0.05,1.13]
ENSG00000099949	-0.127544	0.736816	-0.12147	0.772639	0.772639	0.999925	-0.12147	[-0.95,0.71]
ENSG00000099956	-0.141396	0.594009	-0.14007	0.590958	0.594009	0.999925	-0.141396	[-0.68,0.38]
ENSG00000099968	-0.499029	0.109222	-0.496105	0.144293	0.144293	0.999925	-0.496105	[-1.16,0.17]
ENSG00000099977	-0.278422	0.588388	-0.27342	0.641334	0.641334	0.999925	-0.27342	[-1.44,0.89]
ENSG00000099991	0.0376397	0.905145	0.0407763	0.905222	0.905222	0.999925	0.0407763	[-0.64,0.72]
ENSG00000099992	0.0402165	0.94092	0.0577364	0.936809	0.94092	0.999925	0.0402165	[-1.24,1.36]
ENSG00000099994	-0.43353	0.467084	-0.416466	0.516445	0.516445	0.999925	-0.416466	[-1.69,0.85]
ENSG00000099995	-0.289834	0.228854	-0.288736	0.233765	0.233765	0.999925	-0.288736	[-0.77,0.19]
ENSG00000099999	-0.245175	0.632883	-0.234137	0.689938	0.689938	0.999925	-0.234137	[-1.39,0.93]
ENSG00000100003	-1.10856	0.0581589	-1.10036	0.0820462	0.0820462	0.999925	-1.10036	[-2.37,0.14]
ENSG00000100014	-0.251651	0.56007	-0.245334	0.61693	0.61693	0.999925	-0.245334	[-1.22,0.72]
ENSG00000100023	-0.0548873	0.874722	-0.0522314	0.886978	0.886978	0.999925	-0.0522314	[-0.79,0.68]
ENSG00000100028	0.0697556	0.780287	0.0705781	0.778791	0.780287	0.999925	0.0697556	[-0.42,0.56]
ENSG00000100029	-0.271357	0.293653	-0.27075	0.302678	0.302678	0.999925	-0.27075	[-0.79,0.25]
ENSG00000100030	0.0870714	0.73704	0.088045	0.7556	0.7556	0.999925	0.088045	[-0.47,0.65]
ENSG00000100034	0.204332	0.581812	0.208822	0.650216	0.650216	0.999925	0.208822	[-0.7,1.11]
ENSG00000100036	0.0848892	0.89448	0.0928414	0.924232	0.924232	0.999925	0.0928414	[-1.78,1.94]
ENSG00000100038	-0.643876	0.125264	-0.638074	0.135256	0.135256	0.999925	-0.638074	[-1.48,0.2]
ENSG00000100056	0.0390486	0.924791	0.0459658	0.916078	0.924791	0.999925	0.0390486	[-0.76,0.83]
ENSG00000100065	-0.515193	0.31727	-0.511123	0.376528	0.376528	0.999925	-0.511123	[-1.68,0.63]
ENSG00000100068	0.0279219	0.95533	0.0268418	0.991873	0.991873	0.999925	0.0268418	[-3.19,3.15]
ENSG00000100075	-0.397341	0.200416	-0.394942	0.240906	0.240906	0.999925	-0.394942	[-1.06,0.27]
ENSG00000100083	-0.111813	0.795604	-0.104601	0.828005	0.828005	0.999925	-0.104601	[-1.07,0.85]
ENSG00000100084	0.0100952	0.992108	0.0144252	0.97061	0.992108	0.999925	0.0100952	[-0.84,0.82]
ENSG00000100092	-0.658498	0.27099	-0.646155	0.282856	0.282856	0.999925	-0.646155	[-1.86,0.54]
ENSG00000100097	-0.131061	0.548789	-0.131061	0.567088	0.567088	0.999925	-0.131061	[-0.58,0.32]
ENSG00000100099	-0.374493	0.388093	-0.368999	0.473702	0.473702	0.999925	-0.368999	[-1.38,0.64]
ENSG00000100101	-0.199534	0.719649	-0.191617	0.75356	0.75356	0.999925	-0.191617	[-1.44,1.03]
ENSG00000100104	0.0337243	0.929916	0.0375408	0.933119	0.933119	0.999925	0.0375408	[-0.83,0.9]
ENSG00000100105	-0.0927496	0.831963	-0.0923586	0.843071	0.843071	0.999925	-0.0923586	[-1.01,0.83]
ENSG00000100106	0.123512	0.747027	0.125555	0.761384	0.761384	0.999925	0.125555	[-0.69,0.94]
ENSG00000100109	0.0528433	0.884121	0.0558764	0.861596	0.884121	0.999925	0.0528433	[-0.62,0.71]
ENSG00000100116	-0.184556	0.724205	-0.174429	0.756608	0.756608	0.999925	-0.174429	[-1.29,0.94]
ENSG00000100124	0.176263	0.713283	0.181417	0.770469	0.770469	0.999925	0.181417	[-1.05,1.41]
ENSG00000100129	-1.22872	0.000213941	-1.22787	0.000259183	0.000259183	0.0346105	-1.22787	[-1.88,-0.57]
ENSG00000100138	0.217609	0.405668	0.218433	0.453691	0.453691	0.999925	0.218433	[-0.35,0.79]
ENSG00000100139	0.33319	0.431065	0.339402	0.519096	0.519096	0.999925	0.339402	[-0.7,1.38]
ENSG00000100142	0	0.998682	0.0021009	0.99427	0.998682	0.999925	0	[-0.6,0.59]
ENSG00000100147	0.141259	0.860665	0.154384	0.745701	0.860665	0.999925	0.141259	[-1.19,1.27]
ENSG00000100150	-0.342302	0.580575	-0.328458	0.635467	0.635467	0.999925	-0.328458	[-1.7,1.04]
ENSG00000100151	-0.821992	0.0907715	-0.815416	0.0977909	0.0977909	0.999925	-0.815416	[-1.79,0.15]
ENSG00000100154	-0.325663	0.346572	-0.32207	0.360159	0.360159	0.999925	-0.32207	[-1.01,0.37]
ENSG00000100162	-0.123742	0.734973	-0.117725	0.755756	0.755756	0.999925	-0.117725	[-0.87,0.63]
ENSG00000100196	-0.420888	0.208207	-0.418824	0.234827	0.234827	0.999925	-0.418824	[-1.11,0.27]
ENSG00000100201	-0.113018	0.641671	-0.112637	0.65551	0.65551	0.999925	-0.112637	[-0.61,0.38]
ENSG00000100207	0.421307	0.140534	0.424072	0.161633	0.161633	0.999925	0.424072	[-0.17,1.02]
ENSG00000100209	-0.048518	0.907508	-0.0409376	0.930035	0.930035	0.999925	-0.0409376	[-0.98,0.89]
ENSG00000100211	-0.606339	0.319787	-0.603016	0.387177	0.387177	0.999925	-0.603016	[-2.01,0.77]
ENSG00000100216	-0.210956	0.464748	-0.208854	0.495095	0.495095	0.999925	-0.208854	[-0.81,0.39]
ENSG00000100219	0.0416151	0.900127	0.0452389	0.906417	0.906417	0.999925	0.0452389	[-0.7,0.79]
ENSG00000100220	-0.311371	0.198089	-0.310692	0.198315	0.198315	0.999925	-0.310692	[-0.78,0.16]
ENSG00000100221	0.43294	0.272327	0.442859	0.397646	0.397646	0.999925	0.442859	[-0.59,1.48]
ENSG00000100225	0.326594	0.250095	0.329066	0.260041	0.260041	0.999925	0.329066	[-0.24,0.9]
ENSG00000100226	-0.348593	0.269753	-0.345674	0.301064	0.301064	0.999925	-0.345674	[-1,0.31]
ENSG00000100227	-0.289899	0.320639	-0.287876	0.357594	0.357594	0.999925	-0.287876	[-0.9,0.33]
ENSG00000100228	0.959786	0.191845	0.991627	0.244027	0.244027	0.999925	0.991627	[-0.69,2.7]
ENSG00000100239	0.154058	0.688742	0.15953	0.732788	0.732788	0.999925	0.15953	[-0.76,1.08]
ENSG00000100241	0.0434157	0.886951	0.0472396	0.905596	0.905596	0.999925	0.0472396	[-0.75,0.85]
ENSG00000100242	-0.153959	0.590363	-0.151258	0.617281	0.617281	0.999925	-0.151258	[-0.75,0.44]
ENSG00000100243	-0.193611	0.414831	-0.192662	0.428	0.428	0.999925	-0.192662	[-0.67,0.28]
ENSG00000100246	0.81954	0.207698	0.857756	0.314804	0.314804	0.999925	0.857756	[-0.83,2.6]
ENSG00000100258	-1.01236	0.00151558	-1.00986	0.00293958	0.00293958	0.25324	-1.00986	[-1.68,-0.35]
ENSG00000100263	-0.307326	0.715844	-0.294545	0.766994	0.766994	0.999925	-0.294545	[-2.35,1.72]
ENSG00000100266	-0.310651	0.303122	-0.309159	0.326426	0.326426	0.999925	-0.309159	[-0.93,0.31]
ENSG00000100271	0.567813	0.621718	0.649221	0.582176	0.621718	0.999925	0.567813	[-1.7,2.69]
ENSG00000100280	-0.325277	0.20916	-0.324684	0.210254	0.210254	0.999925	-0.324684	[-0.83,0.18]
ENSG00000100281	0.13727	0.6533	0.140257	0.667419	0.667419	0.999925	0.140257	[-0.5,0.78]
ENSG00000100284	-0.239821	0.606973	-0.229718	0.651611	0.651611	0.999925	-0.229718	[-1.23,0.78]
ENSG00000100288	-0.997226	0.360507	-0.941669	0.27592	0.360507	0.999925	-0.997226	[-5.08,1.29]
ENSG00000100290	-0.642407	0.460837	-0.60597	0.495457	0.495457	0.999925	-0.60597	[-2.38,1.16]
ENSG00000100292	-0.300003	0.498619	-0.292429	0.551461	0.551461	0.999925	-0.292429	[-1.25,0.67]
ENSG00000100294	-0.497709	0.257407	-0.493235	0.278523	0.278523	0.999925	-0.493235	[-1.4,0.4]
ENSG00000100296	-0.951482	0.003585	-0.949772	0.004193	0.004193	0.322719	-0.949772	[-1.6,-0.3]
ENSG00000100297	0.00703117	0.977709	0.00811288	0.973348	0.977709	0.999925	0.00703117	[-0.48,0.49]
ENSG00000100299	0.491901	0.408286	0.508789	0.417505	0.417505	0.999925	0.508789	[-0.73,1.75]
ENSG00000100300	0.0205352	0.941693	0.0224798	0.936724	0.941693	0.999925	0.0205352	[-0.52,0.56]
ENSG00000100304	-0.302911	0.358807	-0.300433	0.380738	0.380738	0.999925	-0.300433	[-0.98,0.37]
ENSG00000100307	0.358781	0.588608	0.391639	0.686711	0.686711	0.999925	0.391639	[-1.56,2.39]
ENSG00000100311	0.70513	0.0833397	0.714504	0.134004	0.134004	0.999925	0.714504	[-0.22,1.66]
ENSG00000100316	-1.77764	6.98179e-11	-1.77733	1.3859e-09	1.3859e-09	2.25526e-06	-1.77733	[-2.34,-1.21]
ENSG00000100319	-0.375419	0.442059	-0.36779	0.483643	0.483643	0.999925	-0.36779	[-1.41,0.67]
ENSG00000100320	0.371402	0.167098	0.373221	0.198652	0.198652	0.999925	0.373221	[-0.2,0.94]
ENSG00000100321	-0.281779	0.595544	-0.276717	0.636719	0.636719	0.999925	-0.276717	[-1.44,0.88]
ENSG00000100324	-0.402694	0.288345	-0.397917	0.320542	0.320542	0.999925	-0.397917	[-1.19,0.39]
ENSG00000100325	-0.00144039	0.994037	0.000700192	0.996805	0.996805	0.999925	0.000700192	[-0.62,0.62]
ENSG00000100330	0.140821	0.676256	0.144479	0.71114	0.71114	0.999925	0.144479	[-0.62,0.91]
ENSG00000100335	0.398751	0.345323	0.403456	0.455194	0.455194	0.999925	0.403456	[-0.66,1.46]
ENSG00000100345	-0.852173	0.00132146	-0.851717	0.00185039	0.00185039	0.171364	-0.851717	[-1.39,-0.32]
ENSG00000100347	-0.353461	0.258723	-0.35262	0.248605	0.258723	0.999925	-0.353461	[-0.98,0.26]
ENSG00000100348	-0.179574	0.630615	-0.176581	0.666108	0.666108	0.999925	-0.176581	[-0.99,0.63]
ENSG00000100350	-0.491417	0.564412	-0.461019	0.548941	0.564412	0.999925	-0.491417	[-3.77,1.49]
ENSG00000100353	-0.638877	0.00639853	-0.638313	0.00601929	0.00639853	0.43753	-0.638877	[-1.1,-0.18]
ENSG00000100354	-0.353875	0.239092	-0.351897	0.257602	0.257602	0.999925	-0.351897	[-0.96,0.26]
ENSG00000100359	0.0416975	0.924593	0.049768	0.921454	0.924593	0.999925	0.0416975	[-0.86,0.95]
ENSG00000100360	-0.0490902	0.898383	-0.0450767	0.913385	0.913385	0.999925	-0.0450767	[-0.87,0.78]
ENSG00000100364	0.359541	0.365518	0.364694	0.476815	0.476815	0.999925	0.364694	[-0.64,1.37]
ENSG00000100372	-0.0920011	0.780326	-0.0891846	0.787581	0.787581	0.999925	-0.0891846	[-0.74,0.56]
ENSG00000100376	-0.0190077	0.97273	-0.0128853	0.979029	0.979029	0.999925	-0.0128853	[-1.25,1.21]
ENSG00000100379	0.0178318	0.969912	0.0275708	0.963098	0.969912	0.999925	0.0178318	[-1.03,1.08]
ENSG00000100380	-0.58009	0.0873682	-0.578552	0.132716	0.132716	0.999925	-0.578552	[-1.34,0.18]
ENSG00000100387	0.716069	0.015124	0.718778	0.0180321	0.0180321	0.744165	0.718778	[0.12,1.31]
ENSG00000100393	0.145054	0.594913	0.145991	0.625696	0.625696	0.999925	0.145991	[-0.44,0.74]
ENSG00000100395	0.373143	0.313732	0.375139	0.359066	0.359066	0.999925	0.375139	[-0.43,1.18]
ENSG00000100401	-0.280605	0.314022	-0.279913	0.334475	0.334475	0.999925	-0.279913	[-0.85,0.29]
ENSG00000100403	-0.226441	0.439201	-0.223392	0.494368	0.494368	0.999925	-0.223392	[-0.87,0.42]
ENSG00000100410	-0.117561	0.728612	-0.114089	0.756065	0.756065	0.999925	-0.114089	[-0.85,0.61]
ENSG00000100412	-0.189808	0.623453	-0.18881	0.652637	0.652637	0.999925	-0.18881	[-1.02,0.64]
ENSG00000100413	0.0880454	0.789555	0.0916028	0.806915	0.806915	0.999925	0.0916028	[-0.64,0.82]
ENSG00000100416	0.33292	0.327038	0.336966	0.366462	0.366462	0.999925	0.336966	[-0.4,1.07]
ENSG00000100417	-0.234992	0.522666	-0.230111	0.562089	0.562089	0.999925	-0.230111	[-1.01,0.55]
ENSG00000100418	0.231029	0.617963	0.234637	0.693112	0.693112	0.999925	0.234637	[-0.94,1.4]
ENSG00000100422	-0.149141	0.761502	-0.147395	0.796381	0.796381	0.999925	-0.147395	[-1.31,1]
ENSG00000100425	0.0374079	0.922538	0.0424343	0.917013	0.922538	0.999925	0.0374079	[-0.71,0.78]
ENSG00000100426	-0.0282121	0.950776	-0.0236049	0.958817	0.958817	0.999925	-0.0236049	[-0.99,0.94]
ENSG00000100429	0.744592	0.444875	0.768334	0.195481	0.444875	0.999925	0.744592	[-1.18,2.2]
ENSG00000100439	-0.103512	0.750933	-0.099651	0.773936	0.773936	0.999925	-0.099651	[-0.78,0.58]
ENSG00000100441	0.453923	0.197275	0.461816	0.304691	0.304691	0.999925	0.461816	[-0.42,1.35]
ENSG00000100442	0.126476	0.62783	0.126476	0.679839	0.679839	0.999925	0.126476	[-0.48,0.73]
ENSG00000100445	0.493826	0.226944	0.500361	0.32876	0.32876	0.999925	0.500361	[-0.51,1.51]
ENSG00000100461	0.465688	0.0941375	0.46742	0.100578	0.100578	0.999925	0.46742	[-0.09,1.03]
ENSG00000100462	-0.257623	0.264133	-0.257098	0.265748	0.265748	0.999925	-0.257098	[-0.71,0.2]
ENSG00000100473	0.224907	0.667232	0.233677	0.622393	0.667232	0.999925	0.224907	[-0.79,1.18]
ENSG00000100478	-0.327145	0.577032	-0.314329	0.614495	0.614495	0.999925	-0.314329	[-1.56,0.92]
ENSG00000100479	0.243653	0.40469	0.244298	0.392488	0.40469	0.999925	0.243653	[-0.33,0.81]
ENSG00000100483	0.300507	0.488784	0.305729	0.559929	0.559929	0.999925	0.305729	[-0.73,1.33]
ENSG00000100485	0.578406	0.0639845	0.582881	0.10981	0.10981	0.999925	0.582881	[-0.13,1.3]
ENSG00000100490	0.108432	0.910032	0.126804	0.853638	0.910032	0.999925	0.108432	[-1.44,1.51]
ENSG00000100503	-0.184397	0.529564	-0.183699	0.563798	0.563798	0.999925	-0.183699	[-0.81,0.44]
ENSG00000100504	-0.215965	0.363382	-0.216121	0.390044	0.390044	0.999925	-0.216121	[-0.71,0.28]
ENSG00000100505	-0.175258	0.694546	-0.169983	0.720411	0.720411	0.999925	-0.169983	[-1.11,0.77]
ENSG00000100519	0.197441	0.403032	0.198064	0.401124	0.403032	0.999925	0.197441	[-0.27,0.66]
ENSG00000100522	0.353266	0.150717	0.353881	0.201391	0.201391	0.999925	0.353881	[-0.19,0.9]
ENSG00000100523	0.488081	0.0845189	0.489913	0.0893134	0.0893134	0.999925	0.489913	[-0.08,1.05]
ENSG00000100526	0.136272	0.53722	0.13691	0.545232	0.545232	0.999925	0.13691	[-0.31,0.58]
ENSG00000100528	-0.259007	0.243394	-0.258501	0.261374	0.261374	0.999925	-0.258501	[-0.71,0.19]
ENSG00000100532	0.0835845	0.770213	0.0856249	0.771543	0.771543	0.999925	0.0856249	[-0.49,0.67]
ENSG00000100554	0.198807	0.420812	0.199528	0.446088	0.446088	0.999925	0.199528	[-0.32,0.71]
ENSG00000100558	0.234806	0.65373	0.236494	0.724432	0.724432	0.999925	0.236494	[-1.1,1.57]
ENSG00000100564	0.244357	0.470813	0.248882	0.511873	0.511873	0.999925	0.248882	[-0.5,1]
ENSG00000100567	0.255144	0.23289	0.255422	0.242195	0.242195	0.999925	0.255422	[-0.17,0.68]
ENSG00000100568	0.617899	0.0171902	0.620281	0.0476058	0.0476058	0.999925	0.620281	[0.01,1.23]
ENSG00000100575	-0.0551056	0.855779	-0.0536654	0.868497	0.868497	0.999925	-0.0536654	[-0.7,0.59]
ENSG00000100577	0.0351221	0.93325	0.0425723	0.920955	0.93325	0.999925	0.0351221	[-0.77,0.83]
ENSG00000100578	-0.193244	0.487879	-0.193091	0.507633	0.507633	0.999925	-0.193091	[-0.77,0.38]
ENSG00000100580	-0.277358	0.444281	-0.273972	0.501147	0.501147	0.999925	-0.273972	[-1.08,0.53]
ENSG00000100583	-0.0286111	0.952798	0.0294128	0.974647	0.974647	0.999925	0.0294128	[-2.23,2.31]
ENSG00000100591	0.238397	0.317015	0.238794	0.331256	0.331256	0.999925	0.238794	[-0.24,0.72]
ENSG00000100592	-0.615332	0.0355986	-0.612988	0.0362316	0.0362316	0.984998	-0.612988	[-1.19,-0.04]
ENSG00000100596	-0.233187	0.353093	-0.231552	0.383137	0.383137	0.999925	-0.231552	[-0.75,0.29]
ENSG00000100599	0.831569	0.133786	0.850584	0.197702	0.197702	0.999925	0.850584	[-0.45,2.16]
ENSG00000100600	-0.0568142	0.833979	-0.0551107	0.838038	0.838038	0.999925	-0.0551107	[-0.59,0.48]
ENSG00000100601	-0.216203	0.578641	-0.211421	0.58862	0.58862	0.999925	-0.211421	[-0.99,0.56]
ENSG00000100603	-0.0355431	0.8977	-0.0349195	0.900939	0.900939	0.999925	-0.0349195	[-0.59,0.52]
ENSG00000100605	-0.0235543	0.955079	-0.0207499	0.956243	0.956243	0.999925	-0.0207499	[-0.79,0.75]
ENSG00000100612	0.19484	0.40176	0.195326	0.419753	0.419753	0.999925	0.195326	[-0.28,0.67]
ENSG00000100614	0.409055	0.0911649	0.409913	0.123434	0.123434	0.999925	0.409913	[-0.11,0.93]
ENSG00000100625	-0.0219244	0.931221	-0.0208001	0.936286	0.936286	0.999925	-0.0208001	[-0.54,0.5]
ENSG00000100629	-0.171534	0.697771	-0.165451	0.727151	0.727151	0.999925	-0.165451	[-1.1,0.77]
ENSG00000100632	0.432627	0.0637118	0.432823	0.0922451	0.0922451	0.999925	0.432823	[-0.07,0.94]
ENSG00000100644	0.325604	0.149639	0.325604	0.140563	0.149639	0.999925	0.325604	[-0.12,0.77]
ENSG00000100647	0.446649	0.237061	0.454572	0.332439	0.332439	0.999925	0.454572	[-0.47,1.38]
ENSG00000100650	-0.155869	0.644982	-0.155869	0.683665	0.683665	0.999925	-0.155869	[-0.91,0.6]
ENSG00000100664	0.0810007	0.70304	0.0814689	0.713066	0.713066	0.999925	0.0814689	[-0.35,0.52]
ENSG00000100697	-0.181012	0.610634	-0.178987	0.644521	0.644521	0.999925	-0.178987	[-0.95,0.59]
ENSG00000100711	0.948822	0.00251671	0.953332	0.00990767	0.00990767	0.556545	0.953332	[0.23,1.68]
ENSG00000100714	-0.0511682	0.815919	-0.0511682	0.819843	0.819843	0.999925	-0.0511682	[-0.49,0.39]
ENSG00000100722	-0.0978948	0.709983	-0.0967154	0.720174	0.720174	0.999925	-0.0967154	[-0.63,0.44]
ENSG00000100726	-0.282937	0.462608	-0.279793	0.502598	0.502598	0.999925	-0.279793	[-1.11,0.54]
ENSG00000100731	-0.222633	0.35398	-0.221508	0.381714	0.381714	0.999925	-0.221508	[-0.72,0.28]
ENSG00000100744	0.161913	0.608185	0.164826	0.646708	0.646708	0.999925	0.164826	[-0.54,0.87]
ENSG00000100749	-0.0218273	0.931465	-0.0204712	0.93748	0.93748	0.999925	-0.0204712	[-0.55,0.51]
ENSG00000100764	-0.305134	0.330366	-0.304796	0.384987	0.384987	0.999925	-0.304796	[-0.99,0.39]
ENSG00000100784	-0.0267572	0.946448	-0.0245092	0.949498	0.949498	0.999925	-0.0245092	[-0.8,0.75]
ENSG00000100796	0.573102	0.0354793	0.574646	0.0395863	0.0395863	0.999925	0.574646	[0.03,1.12]
ENSG00000100802	-0.300586	0.700629	-0.269408	0.764871	0.764871	0.999925	-0.269408	[-2.05,1.52]
ENSG00000100804	-0.221456	0.326662	-0.2214	0.336478	0.336478	0.999925	-0.2214	[-0.67,0.23]
ENSG00000100811	0.309148	0.209355	0.310442	0.251773	0.251773	0.999925	0.310442	[-0.22,0.84]
ENSG00000100813	-0.626938	0.0123913	-0.626595	0.0198394	0.0198394	0.779278	-0.626595	[-1.15,-0.1]
ENSG00000100814	-0.301658	0.677535	-0.300987	0.728762	0.728762	0.999925	-0.300987	[-2.03,1.43]
ENSG00000100815	-0.35937	0.236752	-0.358212	0.228387	0.236752	0.999925	-0.35937	[-0.97,0.24]
ENSG00000100823	-0.200485	0.415522	-0.199526	0.442069	0.442069	0.999925	-0.199526	[-0.71,0.31]
ENSG00000100836	-0.196124	0.716481	-0.194801	0.751063	0.751063	0.999925	-0.194801	[-1.42,1.02]
ENSG00000100852	0.23583	0.345592	0.236666	0.379941	0.379941	0.999925	0.236666	[-0.29,0.77]
ENSG00000100865	0.158998	0.602085	0.161147	0.610297	0.610297	0.999925	0.161147	[-0.46,0.78]
ENSG00000100867	0.184733	0.715721	0.18947	0.743995	0.743995	0.999925	0.18947	[-0.96,1.34]
ENSG00000100883	0.16615	0.586269	0.166474	0.580966	0.586269	0.999925	0.16615	[-0.43,0.76]
ENSG00000100888	0.12319	0.619268	0.123522	0.622562	0.622562	0.999925	0.123522	[-0.37,0.62]
ENSG00000100889	-0.876722	0.0701557	-0.870605	0.0739286	0.0739286	0.999925	-0.870605	[-1.83,0.09]
ENSG00000100897	0.354822	0.332031	0.360591	0.408895	0.408895	0.999925	0.360591	[-0.5,1.22]
ENSG00000100902	-0.0250431	0.917054	-0.0249584	0.919863	0.919863	0.999925	-0.0249584	[-0.52,0.47]
ENSG00000100906	0.171574	0.660245	0.173409	0.656742	0.660245	0.999925	0.171574	[-0.6,0.94]
ENSG00000100908	-0.59721	0.212169	-0.590188	0.236154	0.236154	0.999925	-0.590188	[-1.58,0.39]
ENSG00000100911	-0.109904	0.667354	-0.108523	0.66805	0.66805	0.999925	-0.108523	[-0.61,0.39]
ENSG00000100916	0.276478	0.385431	0.279739	0.405419	0.405419	0.999925	0.279739	[-0.38,0.94]
ENSG00000100934	0.465209	0.0579746	0.465776	0.0585524	0.0585524	0.999925	0.465776	[-0.02,0.95]
ENSG00000100938	-0.355527	0.233574	-0.352967	0.253096	0.253096	0.999925	-0.352967	[-0.96,0.25]
ENSG00000100941	-0.473924	0.111862	-0.473822	0.133819	0.133819	0.999925	-0.473822	[-1.09,0.15]
ENSG00000100949	-0.824486	0.0365115	-0.819851	0.038221	0.038221	0.993311	-0.819851	[-1.6,-0.04]
ENSG00000100979	-0.346998	0.32617	-0.346372	0.350825	0.350825	0.999925	-0.346372	[-1.08,0.38]
ENSG00000100982	0.372247	0.304578	0.376606	0.394571	0.394571	0.999925	0.376606	[-0.49,1.25]
ENSG00000100983	0.14423	0.582989	0.145683	0.582575	0.582989	0.999925	0.14423	[-0.37,0.66]
ENSG00000100985	0.650401	0.917112	0.823931	0.581939	0.917112	0.999925	0.650401	[-5.66,3.97]
ENSG00000100991	-0.390238	0.100077	-0.389699	0.101113	0.101113	0.999925	-0.389699	[-0.86,0.08]
ENSG00000100994	-0.385134	0.223967	-0.384777	0.247021	0.247021	0.999925	-0.384777	[-1.04,0.27]
ENSG00000100997	0.0198337	0.941374	0.022743	0.951061	0.951061	0.999925	0.022743	[-0.7,0.75]
ENSG00000101000	-0.459716	0.195451	-0.458322	0.225021	0.225021	0.999925	-0.458322	[-1.2,0.28]
ENSG00000101003	0.0185557	0.94628	0.0202223	0.949477	0.949477	0.999925	0.0202223	[-0.61,0.64]
ENSG00000101004	0.741393	0.27726	0.760442	0.368676	0.368676	0.999925	0.760442	[-0.91,2.44]
ENSG00000101017	-0.437426	0.36206	-0.427254	0.405034	0.405034	0.999925	-0.427254	[-1.44,0.58]
ENSG00000101019	-0.0347394	0.898096	-0.0328095	0.907227	0.907227	0.999925	-0.0328095	[-0.6,0.53]
ENSG00000101040	-0.213493	0.485458	-0.211079	0.494303	0.494303	0.999925	-0.211079	[-0.82,0.4]
ENSG00000101052	-0.160576	0.657216	-0.157215	0.688934	0.688934	0.999925	-0.157215	[-0.93,0.62]
ENSG00000101057	0.465556	0.144777	0.469201	0.205322	0.205322	0.999925	0.469201	[-0.26,1.2]
ENSG00000101079	0.242968	0.400435	0.243864	0.406705	0.406705	0.999925	0.243864	[-0.33,0.82]
ENSG00000101084	0.343836	0.275942	0.347268	0.324229	0.324229	0.999925	0.347268	[-0.34,1.04]
ENSG00000101096	-0.557372	0.40435	-0.552471	0.446161	0.446161	0.999925	-0.552471	[-1.99,0.89]
ENSG00000101104	0.34613	0.555478	0.363572	0.688184	0.688184	0.999925	0.363572	[-1.45,2.19]
ENSG00000101109	-0.191473	0.506621	-0.189436	0.533137	0.533137	0.999925	-0.189436	[-0.79,0.41]
ENSG00000101126	0.174719	0.455918	0.175256	0.472831	0.472831	0.999925	0.175256	[-0.3,0.66]
ENSG00000101132	-0.194442	0.515438	-0.192963	0.544746	0.544746	0.999925	-0.192963	[-0.82,0.43]
ENSG00000101138	-0.00858963	0.968586	-0.00720881	0.977681	0.977681	0.999925	-0.00720881	[-0.53,0.52]
ENSG00000101146	0.608215	0.014363	0.608795	0.0140464	0.014363	0.68733	0.608215	[0.12,1.09]
ENSG00000101150	0.361248	0.0993079	0.361951	0.119453	0.119453	0.999925	0.361951	[-0.09,0.82]
ENSG00000101152	-0.252316	0.363846	-0.250291	0.423669	0.423669	0.999925	-0.250291	[-0.87,0.36]
ENSG00000101158	-0.0883546	0.720998	-0.0878058	0.72888	0.72888	0.999925	-0.0878058	[-0.59,0.41]
ENSG00000101160	0.154448	0.516667	0.155404	0.546886	0.546886	0.999925	0.155404	[-0.35,0.66]
ENSG00000101161	-0.146485	0.54453	-0.145636	0.541756	0.54453	0.999925	-0.146485	[-0.63,0.33]
ENSG00000101166	0.215434	0.382515	0.217	0.417644	0.417644	0.999925	0.217	[-0.31,0.74]
ENSG00000101181	-0.758208	0.0213435	-0.756724	0.0343811	0.0343811	0.981048	-0.756724	[-1.46,-0.06]
ENSG00000101182	0.204315	0.372615	0.204856	0.416036	0.416036	0.999925	0.204856	[-0.29,0.7]
ENSG00000101187	-0.154197	0.513424	-0.153661	0.540286	0.540286	0.999925	-0.153661	[-0.65,0.34]
ENSG00000101188	0.235928	0.450648	0.237779	0.531809	0.531809	0.999925	0.237779	[-0.51,0.99]
ENSG00000101189	0.0502064	0.870107	0.0538938	0.89316	0.89316	0.999925	0.0538938	[-0.73,0.84]
ENSG00000101190	0.395477	0.435956	0.403218	0.592146	0.592146	0.999925	0.403218	[-1.09,1.9]
ENSG00000101191	-0.292422	0.303553	-0.291515	0.33415	0.33415	0.999925	-0.291515	[-0.89,0.3]
ENSG00000101193	-0.643775	0.0250891	-0.641453	0.0343673	0.0343673	0.981048	-0.641453	[-1.24,-0.05]
ENSG00000101199	-0.276451	0.359647	-0.274996	0.390737	0.390737	0.999925	-0.274996	[-0.91,0.36]
ENSG00000101210	-1.51568	1.56323e-09	-1.51501	1.77106e-09	1.77106e-09	2.52177e-06	-1.51501	[-2,-1.03]
ENSG00000101213	0.0124949	0.964937	0.031955	0.960262	0.964937	0.999925	0.0124949	[-1.07,1.16]
ENSG00000101216	-0.237169	0.551711	-0.231786	0.596668	0.596668	0.999925	-0.231786	[-1.1,0.63]
ENSG00000101220	0.1094	0.662758	0.111234	0.686476	0.686476	0.999925	0.111234	[-0.43,0.65]
ENSG00000101224	-0.214783	0.507077	-0.214111	0.53605	0.53605	0.999925	-0.214111	[-0.89,0.47]
ENSG00000101236	-0.124245	0.775589	-0.120005	0.795301	0.795301	0.999925	-0.120005	[-1.04,0.8]
ENSG00000101246	0.41074	0.221004	0.416097	0.244715	0.244715	0.999925	0.416097	[-0.29,1.12]
ENSG00000101247	0.269931	0.471566	0.274094	0.476156	0.476156	0.999925	0.274094	[-0.48,1.03]
ENSG00000101255	0.0779706	0.809142	0.0799233	0.837333	0.837333	0.999925	0.0799233	[-0.69,0.85]
ENSG00000101265	-0.921474	0.208513	-0.923557	0.269921	0.269921	0.999925	-0.923557	[-2.62,0.73]
ENSG00000101266	-0.409903	0.129985	-0.409328	0.173534	0.173534	0.999925	-0.409328	[-1,0.18]
ENSG00000101276	-0.24408	0.65031	-0.232297	0.697832	0.697832	0.999925	-0.232297	[-1.41,0.95]
ENSG00000101290	0.187803	0.483306	0.189121	0.521979	0.521979	0.999925	0.189121	[-0.39,0.77]
ENSG00000101294	-0.289051	0.206473	-0.288776	0.218788	0.218788	0.999925	-0.288776	[-0.75,0.17]
ENSG00000101298	0.0546265	0.903524	0.0618662	0.912623	0.912623	0.999925	0.0618662	[-1.06,1.18]
ENSG00000101310	0.0151648	0.951511	0.0157264	0.950038	0.951511	0.999925	0.0151648	[-0.49,0.52]
ENSG00000101311	0.282739	0.273642	0.284107	0.327284	0.327284	0.999925	0.284107	[-0.29,0.85]
ENSG00000101333	-0.172156	0.488364	-0.171042	0.499607	0.499607	0.999925	-0.171042	[-0.67,0.33]
ENSG00000101335	-0.731208	0.224797	-0.723059	0.244393	0.244393	0.999925	-0.723059	[-1.95,0.5]
ENSG00000101337	-0.294382	0.227294	-0.293524	0.251282	0.251282	0.999925	-0.293524	[-0.8,0.21]
ENSG00000101343	0.300834	0.263399	0.301639	0.21573	0.263399	0.999925	0.300834	[-0.23,0.81]
ENSG00000101346	-0.473787	0.0651855	-0.472492	0.0945633	0.0945633	0.999925	-0.472492	[-1.03,0.08]
ENSG00000101347	-0.0425197	0.882052	-0.0418755	0.885183	0.885183	0.999925	-0.0418755	[-0.62,0.53]
ENSG00000101350	-0.0398087	0.889032	-0.0376084	0.901384	0.901384	0.999925	-0.0376084	[-0.65,0.57]
ENSG00000101353	-0.578719	0.740646	-0.46035	0.81658	0.81658	0.999925	-0.46035	[-5.13,3.95]
ENSG00000101361	0.0789168	0.732508	0.0794649	0.756563	0.756563	0.999925	0.0794649	[-0.43,0.58]
ENSG00000101363	0.450726	0.247621	0.457272	0.377559	0.377559	0.999925	0.457272	[-0.56,1.48]
ENSG00000101365	0.0133463	0.963502	0.0137078	0.965463	0.965463	0.999925	0.0137078	[-0.63,0.66]
ENSG00000101367	0.11429	0.619941	0.115353	0.63433	0.63433	0.999925	0.115353	[-0.36,0.59]
ENSG00000101384	0.297225	0.197783	0.298	0.222855	0.222855	0.999925	0.298	[-0.18,0.78]
ENSG00000101391	-0.0499021	0.882467	-0.048662	0.888114	0.888114	0.999925	-0.048662	[-0.73,0.64]
ENSG00000101400	-0.455216	0.382298	-0.451881	0.467057	0.467057	0.999925	-0.451881	[-1.68,0.77]
ENSG00000101407	0.292727	0.312153	0.294883	0.305747	0.312153	0.999925	0.292727	[-0.28,0.86]
ENSG00000101412	-0.11016	0.804648	-0.105689	0.840027	0.840027	0.999925	-0.105689	[-1.15,0.94]
ENSG00000101413	0.539038	0.0481854	0.540993	0.0560683	0.0560683	0.999925	0.540993	[-0.01,1.1]
ENSG00000101421	0.25537	0.305128	0.256543	0.345529	0.345529	0.999925	0.256543	[-0.28,0.79]
ENSG00000101439	0.256258	0.340603	0.257835	0.357301	0.357301	0.999925	0.257835	[-0.29,0.81]
ENSG00000101442	-0.176119	0.627001	-0.173146	0.630832	0.630832	0.999925	-0.173146	[-0.89,0.54]
ENSG00000101444	-1.49738	9.46753e-08	-1.49738	1.27809e-07	1.27809e-07	8.08818e-05	-1.49738	[-2.04,-0.95]
ENSG00000101447	0.164035	0.847581	0.164234	0.73099	0.847581	0.999925	0.164035	[-1.23,1.32]
ENSG00000101452	0.127996	0.721273	0.131662	0.717067	0.721273	0.999925	0.127996	[-0.58,0.82]
ENSG00000101457	0.0434666	0.860841	0.0445956	0.861719	0.861719	0.999925	0.0445956	[-0.46,0.55]
ENSG00000101460	-0.347894	0.779469	-0.231844	0.878114	0.878114	0.999925	-0.231844	[-3.57,3.02]
ENSG00000101464	-0.390824	0.20613	-0.389389	0.213995	0.213995	0.999925	-0.389389	[-1.01,0.23]
ENSG00000101473	0.0854469	0.797406	0.0889008	0.814296	0.814296	0.999925	0.0889008	[-0.66,0.84]
ENSG00000101474	0.302721	0.199419	0.303455	0.231122	0.231122	0.999925	0.303455	[-0.19,0.8]
ENSG00000101544	0.204213	0.464787	0.206255	0.496652	0.496652	0.999925	0.206255	[-0.39,0.8]
ENSG00000101546	-0.650833	0.143521	-0.646066	0.175825	0.175825	0.999925	-0.646066	[-1.59,0.29]
ENSG00000101557	0.0275793	0.91494	0.0276849	0.915791	0.915791	0.999925	0.0276849	[-0.49,0.55]
ENSG00000101558	0.179776	0.477889	0.179694	0.494224	0.494224	0.999925	0.179694	[-0.34,0.7]
ENSG00000101574	0.183084	0.610336	0.186969	0.625564	0.625564	0.999925	0.186969	[-0.57,0.94]
ENSG00000101577	0.111133	0.757508	0.112831	0.80737	0.80737	0.999925	0.112831	[-0.81,1.04]
ENSG00000101596	0.16898	0.45441	0.169334	0.454872	0.454872	0.999925	0.169334	[-0.28,0.62]
ENSG00000101608	0.4014	0.0870331	0.402255	0.101497	0.101497	0.999925	0.402255	[-0.08,0.88]
ENSG00000101624	0.114648	0.793351	0.116042	0.778578	0.793351	0.999925	0.114648	[-0.74,0.95]
ENSG00000101639	-0.408949	0.205043	-0.407817	0.214705	0.214705	0.999925	-0.407817	[-1.05,0.24]
ENSG00000101654	0.227581	0.388569	0.228224	0.425003	0.425003	0.999925	0.228224	[-0.33,0.79]
ENSG00000101670	0.635502	0.293628	0.644304	0.247049	0.293628	0.999925	0.635502	[-0.56,1.76]
ENSG00000101695	-0.319424	0.700825	-0.305283	0.741458	0.741458	0.999925	-0.305283	[-2.16,1.54]
ENSG00000101745	0.0351303	0.899956	0.0368341	0.91273	0.91273	0.999925	0.0368341	[-0.63,0.71]
ENSG00000101751	0.457252	0.231843	0.465419	0.289272	0.289272	0.999925	0.465419	[-0.4,1.34]
ENSG00000101752	0.528323	0.0572699	0.530164	0.0773909	0.0773909	0.999925	0.530164	[-0.06,1.12]
ENSG00000101773	0.159441	0.579972	0.16153	0.606014	0.606014	0.999925	0.16153	[-0.45,0.78]
ENSG00000101782	-0.836756	0.017614	-0.836022	0.0285992	0.0285992	0.925715	-0.836022	[-1.58,-0.09]
ENSG00000101811	0.279076	0.376682	0.281305	0.330772	0.376682	0.999925	0.279076	[-0.34,0.88]
ENSG00000101842	0.205067	0.845523	0.259503	0.798681	0.845523	0.999925	0.205067	[-1.76,2.06]
ENSG00000101843	0.328477	0.211985	0.329783	0.256184	0.256184	0.999925	0.329783	[-0.24,0.9]
ENSG00000101844	0.090461	0.83409	0.0962901	0.825801	0.83409	0.999925	0.090461	[-0.75,0.92]
ENSG00000101846	0.842783	0.153638	0.861781	0.288488	0.288488	0.999925	0.861781	[-0.74,2.48]
ENSG00000101849	0.490036	0.0917645	0.492859	0.144417	0.144417	0.999925	0.492859	[-0.17,1.15]
ENSG00000101856	0.0380653	0.882437	0.0392612	0.887217	0.887217	0.999925	0.0392612	[-0.51,0.59]
ENSG00000101868	-0.272928	0.341385	-0.272261	0.34177	0.34177	0.999925	-0.272261	[-0.84,0.29]
ENSG00000101871	0.213521	0.559913	0.21666	0.612421	0.612421	0.999925	0.21666	[-0.63,1.06]
[truncated: 9,496 more rows]

## Sheet: babel
treat.vs.control.Gene	treat.vs.control.mRNA_logFC	treat.vs.control.mRNA_FDR	treat.vs.control.Change_type	treat.vs.control.P.value	treat.vs.control.FDR	treat.vs.control.Direction
[truncated: 11,391 more rows]

[truncated: 3 more sheets: TE, RiboDiff, BaySeq]
