# Supplementary material for: Genome-wide assessment of differential translations with ribosome profiling data
Source: Nat Commun. 2016 Apr 4;7:11194. doi: 10.1038/ncomms11194 (PMC4822032; doi:10.1038/ncomms11194)
Supplement: Supplementary Data 4 — Macrophage dataset and results. [file ncomms11194-s5.xlsx]

## Sheet: counts
	raw counts								normalized counts
GeneName	Mock_RNA_r1	Mock_RNA_r2	INFg_RNA_r1	INFg_RNA_r2	Mock_RPF_r1	Mock_RPF_r2	INFg_RPF_r1	INFg_RPF_r2	Mock_RNA_r1	Mock_RNA_r2	INFg_RNA_r1	INFg_RNA_r2	Mock_RPF_r1	Mock_RPF_r2	INFg_RPF_r1	INFg_RPF_r2
ENSG00000000419	1283	1181	1089	879	766	396	798	423	1187.42	982.011	1244.83	994.293	569.891	476.598	630.098	581.509
ENSG00000000457	184	312	238	234	106	65	108	66	170.292	259.43	272.056	264.692	78.8621	78.2294	85.2764	90.7319
ENSG00000000460	78	101	80	87	60	29	44	17	72.189	83.9823	91.4473	98.4112	44.6389	34.9024	34.7422	23.3703
ENSG00000000938	10824	10850	13758	21979	1073	756	1947	1200	10017.6	9021.86	15726.6	24861.8	798.293	909.868	1537.34	1649.67
ENSG00000000971	4	4	14	23	9	2	25	27	3.702	3.32603	16.0033	26.0168	6.69584	2.40706	19.7399	37.1176
ENSG00000001036	1923	1652	1119	771	692	387	593	337	1779.74	1373.65	1279.12	872.127	514.836	465.766	468.231	463.282
ENSG00000001084	705	742	1041	1982	475	296	658	297	652.477	616.979	1189.96	2241.97	353.392	356.245	519.554	408.293
ENSG00000001167	534	589	614	1171	357	227	405	361	494.217	489.758	701.858	1324.59	265.602	273.201	319.786	496.276
ENSG00000001461	32	40	34	45	3	1	7	3	29.616	33.2603	38.8651	50.9024	2.23195	1.20353	5.52717	4.12418
ENSG00000001497	1775	1838	334	334	533	301	107	58	1642.76	1528.31	381.792	377.809	396.543	362.262	84.4868	79.7341
ENSG00000001561	240	251	628	434	339	171	1052	422	222.12	208.709	717.861	490.925	252.21	205.804	830.655	580.134
ENSG00000001629	485	656	257	278	105	55	60	26	448.867	545.469	293.774	314.463	78.1182	66.1941	47.3758	35.7429
ENSG00000001630	99	36	114	33	1700	939	1910	1062	91.6245	29.9343	130.312	37.3284	1264.77	1130.11	1508.13	1459.96
ENSG00000001631	316	417	346	417	172	98	141	79	292.458	346.739	395.509	471.695	127.965	117.946	111.333	108.603
ENSG00000002016	84	161	81	115	16	8	15	2	77.742	133.873	92.5904	130.084	11.9037	9.62824	11.8439	2.74945
ENSG00000002330	180	254	84	143	11	9	18	9	166.59	211.203	96.0196	161.756	8.18381	10.8318	14.2127	12.3725
ENSG00000002549	8897	8137	13565	9430	5550	3222	10588	6769	8234.17	6765.98	15506	10666.9	4129.1	3877.77	8360.24	9305.51
ENSG00000002586	5897	5459	990	1089	1277	729	275	171	5457.67	4539.2	1131.66	1231.84	950.066	877.373	217.139	235.078
ENSG00000002587	1111	1367	54	26	186	117	4	3	1028.23	1136.67	61.7269	29.4103	138.381	140.813	3.15838	4.12418
ENSG00000002822	441	577	467	807	129	77	162	57	408.145	479.78	533.823	912.849	95.9737	92.6718	127.915	78.3593
ENSG00000002834	4320	4369	6199	6366	792	606	1470	878	3998.16	3632.86	7086.02	7200.99	589.234	729.339	1160.71	1207.01
ENSG00000002919	2636	1960	1785	1828	141	72	113	87	2439.62	1629.76	2040.42	2067.77	104.902	86.6541	89.2244	119.601
ENSG00000002933	806	2521	2015	1575	174	172	800	642	745.953	2096.23	2303.33	1781.58	129.453	207.007	631.677	882.573
ENSG00000003056	7373	6877	8016	8437	2274	1519	2650	1800	6823.71	5718.28	9163.02	9543.63	1691.82	1828.16	2092.43	2474.51
ENSG00000003393	246	372	321	551	78	67	90	67	227.673	309.321	366.932	623.271	58.0306	80.6365	71.0637	92.1066
ENSG00000003400	173	205	407	542	50	28	142	103	160.111	170.459	465.238	613.091	37.1991	33.6988	112.123	141.597
ENSG00000003402	12397	12154	24205	24842	2100	1005	5232	3652	11473.4	10106.1	27668.5	28100.4	1562.36	1209.55	4131.17	5020.5
ENSG00000003436	162	311	36	51	143	160	3	2	149.931	258.599	41.1513	57.6893	106.389	192.565	2.36879	2.74945
ENSG00000003509	199	278	156	180	93	43	62	33	184.174	231.159	178.322	203.609	69.1904	51.7518	48.955	45.3659
ENSG00000003756	3248	4117	3629	5513	1414	850	1595	944	3006.02	3423.32	4148.28	6236.1	1051.99	1023	1259.41	1297.74
ENSG00000004059	2393	2434	1910	1647	722	488	638	345	2214.72	2023.89	2183.3	1863.03	537.155	587.322	503.762	474.28
ENSG00000004142	1905	1882	862	683	334	247	242	105	1763.08	1564.9	985.344	772.585	248.49	297.272	191.082	144.346
ENSG00000004399	26531	31189	7532	8196	4172	2312	2100	961	24554.4	25933.9	8609.76	9271.02	3103.89	2782.56	1658.15	1321.11
ENSG00000004455	2709	2955	2097	1934	212	121	245	173	2507.18	2457.11	2397.06	2187.67	157.724	145.627	193.451	237.827
ENSG00000004468	863	828	6859	4975	315	122	4065	2486	798.706	688.489	7840.46	5627.54	234.354	146.831	3209.71	3417.57
ENSG00000004478	3078	3375	580	854	1274	802	315	188	2848.69	2806.34	662.993	966.014	947.834	965.231	248.723	258.448
ENSG00000004487	693	826	171	170	723	429	149	71	641.371	686.826	195.469	192.298	537.899	516.314	117.65	97.6055
ENSG00000004534	2339	3586	2207	3002	307	160	240	140	2164.74	2981.79	2522.8	3395.75	228.403	192.565	189.503	192.462
ENSG00000004660	90	146	147	280	10	11	11	10	83.295	121.4	168.034	316.726	7.43982	13.2388	8.68556	13.7473
ENSG00000004700	922	1061	1534	1205	1545	784	2270	1208	853.311	882.23	1753.5	1363.05	1149.45	943.567	1792.38	1660.67
ENSG00000004766	253	364	230	184	304	158	210	81	234.151	302.669	262.911	208.134	226.171	190.158	165.815	111.353
ENSG00000004777	93	98	51	59	1	1	1	3	86.0715	81.4878	58.2976	66.7386	0.743982	1.20353	0.789596	4.12418
ENSG00000004779	2960	2933	1314	1018	832	454	561	329	2739.48	2438.81	1502.02	1151.52	618.993	546.402	442.963	452.285
ENSG00000004864	1112	1198	1094	1498	740	421	507	275	1029.16	996.147	1250.54	1694.48	550.547	506.686	400.325	378.049
ENSG00000004866	241	287	78	48	181	78	43	19	223.045	238.643	89.1611	54.2958	134.661	93.8753	33.9526	26.1198
ENSG00000004897	764	758	828	719	429	251	483	299	707.082	630.283	946.479	813.307	319.168	302.086	381.375	411.043
ENSG00000004961	508	529	463	466	265	145	346	197	470.154	439.868	529.251	527.122	197.155	174.512	273.2	270.821
ENSG00000004975	277	405	221	413	85	68	83	53	256.363	336.761	252.623	467.171	63.2385	81.84	65.5365	72.8604
ENSG00000005007	3743	3865	3061	3258	1246	794	1344	832	3464.15	3213.78	3499	3685.33	927.002	955.602	1061.22	1143.77
ENSG00000005020	1552	1197	1730	1187	1572	737	1945	910	1436.38	995.315	1977.55	1342.69	1169.54	887.001	1535.76	1251
ENSG00000005022	4740	4485	3499	3210	2408	1734	2149	1464	4386.87	3729.31	3999.68	3631.03	1791.51	2086.92	1696.84	2012.6
ENSG00000005059	692	680	559	407	145	88	104	56	640.446	565.425	638.988	460.384	107.877	105.911	82.118	76.9846
ENSG00000005075	775	701	404	348	10	7	15	4	717.262	582.887	461.809	393.645	7.43982	8.42471	11.8439	5.4989
ENSG00000005100	1046	974	194	203	283	162	63	27	968.073	809.889	221.76	229.626	210.547	194.972	49.7446	37.1176
ENSG00000005156	521	659	391	708	249	134	172	85	482.185	547.964	446.949	800.864	185.252	161.273	135.811	116.852
ENSG00000005175	299	339	216	267	347	172	227	180	276.724	281.881	246.908	302.021	258.162	207.007	179.238	247.451
ENSG00000005194	993	1042	487	456	284	167	138	67	919.021	866.431	556.685	515.811	211.291	200.989	108.964	92.1066
ENSG00000005238	1103	1756	2635	2891	41	26	121	66	1020.83	1460.13	3012.04	3270.19	30.5033	31.2918	95.5411	90.7319
ENSG00000005243	58	65	5	13	10	4	3	1	53.679	54.048	5.71545	14.7051	7.43982	4.81412	2.36879	1.37473
ENSG00000005249	32	28	173	107	3	3	41	16	29.616	23.2822	197.755	121.034	2.23195	3.61059	32.3734	21.9956
ENSG00000005302	1133	1503	874	677	193	129	101	72	1048.59	1249.76	999.061	765.798	143.589	155.255	79.7492	98.9802
ENSG00000005339	3827	4140	4917	6754	1024	646	1527	834	3541.89	3442.44	5620.58	7639.88	761.838	777.48	1205.71	1146.52
ENSG00000005379	15	37	71	48	1	1	3	3	13.8825	30.7658	81.1595	54.2958	0.743982	1.20353	2.36879	4.12418
ENSG00000005381	21	13	31	17	1	1	6	3	19.4355	10.8096	35.4358	19.2298	0.743982	1.20353	4.73758	4.12418
ENSG00000005436	422	432	136	111	156	60	37	11	390.561	359.211	155.46	125.559	116.061	72.2118	29.2151	15.122
ENSG00000005469	24	38	12	11	14	5	12	2	22.212	31.5973	13.7171	12.4428	10.4158	6.01765	9.47515	2.74945
ENSG00000005471	21	8	15	11	29	10	14	7	19.4355	6.65206	17.1464	12.4428	21.5755	12.0353	11.0543	9.62308
ENSG00000005483	1976	2570	3427	4637	314	193	425	251	1828.79	2136.98	3917.37	5245.21	233.61	232.281	335.578	345.056
ENSG00000005486	1344	3341	3120	4900	121	98	359	256	1243.87	2778.07	3566.44	5542.7	90.0219	117.946	283.465	351.93
ENSG00000005700	1430	1702	1337	1203	389	204	354	148	1323.46	1415.23	1528.31	1360.79	289.409	245.52	279.517	203.459
ENSG00000005801	556	626	346	294	103	65	62	33	514.578	520.524	395.509	332.562	76.6302	78.2294	48.955	45.3659
ENSG00000005810	1242	1309	1692	1768	758	401	971	474	1149.47	1088.44	1934.11	1999.9	563.939	482.615	766.698	651.62
ENSG00000005812	1122	1392	1458	1335	415	253	557	298	1038.41	1157.46	1666.63	1510.1	308.753	304.493	439.805	409.668
ENSG00000005844	1077	1179	4790	11851	435	238	2071	1714	996.763	980.348	5475.41	13405.4	323.632	286.44	1635.25	2356.28
ENSG00000005882	47	106	16	29	14	5	5	4	43.4985	88.1398	18.2895	32.8037	10.4158	6.01765	3.94798	5.4989
ENSG00000005889	889	1012	1383	1309	348	176	409	273	822.769	841.486	1580.89	1480.69	258.906	211.821	322.945	375.3
ENSG00000005893	4169	3461	5373	5432	5218	2997	7661	5247	3858.41	2877.85	6141.83	6144.48	3882.1	3606.98	6049.1	7213.18
ENSG00000005955	1523	1654	1591	1723	808	463	906	568	1409.54	1375.31	1818.66	1948.99	601.138	557.234	715.374	780.844
ENSG00000006007	932	1130	766	526	130	79	117	54	862.566	939.604	875.608	594.992	96.7177	95.0788	92.3828	74.2352
ENSG00000006015	999	1400	603	738	102	54	100	49	924.574	1164.11	689.284	834.799	75.8862	64.9906	78.9596	67.3615
ENSG00000006074	312	539	117	290	101	129	42	75	288.756	448.183	133.742	328.037	75.1422	155.255	33.163	103.104
ENSG00000006075	88123	69075	127897	246142	4588	3393	15726	24387	81557.8	57436.4	146198	278427	3413.39	4083.58	12417.2	33525.4
ENSG00000006114	779	982	1146	1324	562	320	692	378	720.964	816.541	1309.98	1497.66	418.118	385.129	546.401	519.646
ENSG00000006118	202	461	27	67	33	48	11	6	186.951	383.325	30.8635	75.788	24.5514	57.7694	8.68556	8.24835
ENSG00000006125	2083	2164	1913	1782	1527	872	1425	878	1927.82	1799.38	2186.73	2015.73	1136.06	1049.48	1125.17	1207.01
ENSG00000006194	1166	1317	573	922	108	65	70	44	1079.13	1095.1	654.991	1042.93	80.3501	78.2294	55.2717	60.4879
ENSG00000006282	549	836	421	502	52	21	48	19	508.099	695.141	481.241	567.844	38.6871	25.2741	37.9006	26.1198
ENSG00000006283	9	23	5	19	3	2	1	3	8.3295	19.1247	5.71545	21.4921	2.23195	2.40706	0.789596	4.12418
ENSG00000006327	66	158	121	222	18	24	41	13	61.083	131.378	138.314	251.118	13.3917	28.8847	32.3734	17.8714
ENSG00000006451	1112	1379	1056	1441	325	242	357	275	1029.16	1146.65	1207.1	1630.01	241.794	291.254	281.886	378.049
ENSG00000006453	46	24	26	28	22	5	19	2	42.573	19.9562	29.7204	31.6726	16.3676	6.01765	15.0023	2.74945
ENSG00000006459	1652	2162	2899	2383	797	493	1049	579	1528.93	1797.72	3313.82	2695.56	592.954	593.34	828.286	795.966
ENSG00000006530	662	785	724	557	383	223	373	222	612.681	652.734	827.598	630.058	284.945	268.387	294.519	305.189
ENSG00000006534	801	1092	629	579	100	54	112	67	741.325	908.007	719.004	654.944	74.3982	64.9906	88.4348	92.1066
ENSG00000006576	256	268	258	248	80	44	85	50	236.928	222.844	294.917	280.529	59.5186	52.9553	67.1157	68.7363
ENSG00000006607	969	887	1346	1064	335	200	458	244	896.809	737.548	1538.6	1203.56	249.234	240.706	361.635	335.433
ENSG00000006625	718	943	317	307	143	80	69	34	664.509	784.112	362.36	347.267	106.389	96.2824	54.4821	46.7407
ENSG00000006634	113	116	413	1085	24	18	70	72	104.581	96.4549	472.097	1227.31	17.8556	21.6635	55.2717	98.9802
ENSG00000006652	1582	1575	2133	2542	137	65	223	146	1464.14	1309.63	2438.21	2875.42	101.926	78.2294	176.08	200.71
ENSG00000006695	368	364	257	271	78	46	64	47	340.584	302.669	293.774	306.545	58.0306	55.3624	50.5342	64.6121
ENSG00000006704	28	64	72	310	4	5	12	26	25.914	53.2165	82.3025	350.661	2.97593	6.01765	9.47515	35.7429
ENSG00000006712	968	1051	939	1213	355	211	420	300	895.884	873.915	1073.36	1372.1	264.114	253.945	331.63	412.418
ENSG00000006715	621	671	790	941	367	203	459	229	574.735	557.942	903.042	1064.42	273.042	244.316	362.425	314.812
ENSG00000006744	1616	1674	434	323	739	484	220	104	1495.61	1391.94	496.101	365.366	549.803	582.508	173.711	142.971
ENSG00000006747	42	26	35	62	66	28	29	62	38.871	21.6192	40.0082	70.1321	49.1028	33.6988	22.8983	85.233
ENSG00000006756	577	817	617	437	97	61	123	48	534.013	679.342	705.287	494.318	72.1663	73.4153	97.1203	65.9868
ENSG00000006757	123	145	61	40	15	15	12	6	113.836	120.569	69.7285	45.2465	11.1597	18.0529	9.47515	8.24835
ENSG00000006831	2253	2091	2722	2480	277	164	489	280	2085.15	1738.68	3111.49	2805.29	206.083	197.379	386.113	384.923
ENSG00000006837	6	13	17	25	6	2	3	5	5.553	10.8096	19.4325	28.2791	4.46389	2.40706	2.36879	6.87363
ENSG00000007038	43	30	14	10	10	3	10	3	39.7965	24.9452	16.0033	11.3116	7.43982	3.61059	7.89596	4.12418
ENSG00000007047	518	642	384	651	69	52	73	63	479.409	533.828	438.947	736.387	51.3348	62.5835	57.6405	86.6077
ENSG00000007080	2185	2551	543	635	253	180	123	75	2022.22	2121.18	620.698	718.289	188.228	216.635	97.1203	103.104
ENSG00000007129	19	2	144	25	7	3	34	18	17.5845	1.66302	164.605	28.2791	5.20788	3.61059	26.8463	24.7451
ENSG00000007168	3085	2913	3146	2809	1238	711	1316	670	2855.17	2422.18	3596.16	3177.44	921.05	855.709	1039.11	921.066
ENSG00000007202	3668	4868	1788	2063	299	183	215	112	3394.73	4047.78	2043.85	2333.59	222.451	220.246	169.763	153.969
ENSG00000007237	31461	17787	12853	6791	1647	863	1025	493	29117.2	14790	14692.1	7681.73	1225.34	1038.65	809.336	677.739
ENSG00000007255	371	399	274	241	46	29	72	41	343.36	331.772	313.207	272.61	34.2232	34.9024	56.8509	56.3637
ENSG00000007264	179	342	156	524	30	61	52	49	165.664	284.376	178.322	592.73	22.3195	73.4153	41.059	67.3615
ENSG00000007312	13	10	20	5	3	2	5	1	12.0315	8.31508	22.8618	5.65582	2.23195	2.40706	3.94798	1.37473
ENSG00000007341	181	247	130	118	97	47	38	37	167.515	205.382	148.602	133.477	72.1663	56.5659	30.0047	50.8648
ENSG00000007376	912	1077	315	269	57	35	35	17	844.056	895.534	360.074	304.283	42.407	42.1235	27.6359	23.3703
ENSG00000007384	61	84	16	26	15	12	3	1	56.4555	69.8467	18.2895	29.4103	11.1597	14.4424	2.36879	1.37473
ENSG00000007392	2089	2472	1796	2431	308	200	282	223	1933.37	2055.49	2052.99	2749.86	229.147	240.706	222.666	306.564
ENSG00000007520	1740	2127	346	307	207	112	78	29	1610.37	1768.62	395.509	347.267	154.004	134.795	61.5885	39.867
ENSG00000007541	796	1179	166	274	56	31	15	7	736.698	980.348	189.753	309.939	41.663	37.3094	11.8439	9.62308
ENSG00000007545	795	943	399	561	116	97	92	42	735.772	784.112	456.093	634.583	86.302	116.742	72.6428	57.7385
ENSG00000007923	2213	2530	910	790	323	218	183	78	2048.13	2103.72	1040.21	893.619	240.306	262.369	144.496	107.229
ENSG00000007944	378	401	345	289	109	68	136	62	349.839	333.435	394.366	326.906	81.0941	81.84	107.385	85.233
ENSG00000008018	5066	4498	4917	4365	3441	1721	4325	2099	4688.58	3740.12	5620.58	4937.53	2560.04	2071.27	3415	2885.55
ENSG00000008056	83	57	21	16	12	10	5	3	76.8165	47.396	24.0049	18.0986	8.92779	12.0353	3.94798	4.12418
ENSG00000008083	1531	1314	2460	2390	456	271	732	402	1416.94	1092.6	2812	2703.48	339.256	326.156	577.984	552.639
ENSG00000008086	9	8	6	9	13	6	32	21	8.3295	6.65206	6.85855	10.1805	9.67177	7.22118	25.2671	28.8692
ENSG00000008118	176	188	116	192	32	21	16	21	162.888	156.324	132.599	217.183	23.8074	25.2741	12.6335	28.8692
ENSG00000008128	270	387	289	478	69	41	84	40	249.885	321.794	330.353	540.696	51.3348	49.3447	66.3261	54.989
ENSG00000008130	4040	4451	6449	11647	266	181	1531	1178	3739.02	3701.04	7371.79	13174.7	197.899	217.839	1208.87	1619.43
ENSG00000008256	330	337	232	250	15	15	16	18	305.415	280.218	265.197	282.791	11.1597	18.0529	12.6335	24.7451
ENSG00000008282	2739	2321	1989	2373	2009	1069	1800	1261	2534.94	1929.93	2273.61	2684.25	1494.66	1286.57	1421.27	1733.53
ENSG00000008283	427	425	117	276	23	25	16	7	395.188	353.391	133.742	312.201	17.1116	30.0882	12.6335	9.62308
ENSG00000008294	2971	2620	4469	8086	2448	1419	2530	1901	2749.66	2178.55	5108.47	9146.59	1821.27	1707.81	1997.68	2613.35
ENSG00000008300	89	105	26	37	4	5	8	1	82.3695	87.3083	29.7204	41.853	2.97593	6.01765	6.31677	1.37473
ENSG00000008311	12	17	16	17	13	5	7	2	11.106	14.1356	18.2895	19.2298	9.67177	6.01765	5.52717	2.74945
ENSG00000008324	1016	924	679	634	94	76	83	63	940.308	768.313	776.159	717.158	69.9343	91.4682	65.5365	86.6077
ENSG00000008382	430	435	273	217	57	40	119	50	397.965	361.706	312.064	245.462	42.407	48.1412	93.9619	68.7363
ENSG00000008394	819	906	496	695	340	205	255	231	757.984	753.346	566.973	786.159	252.954	246.724	201.347	317.561
ENSG00000008405	157	163	219	513	112	56	108	52	145.303	135.536	250.337	580.287	83.326	67.3976	85.2764	71.4857
ENSG00000008441	682	431	880	359	24	10	108	45	631.191	358.38	1005.92	406.088	17.8556	12.0353	85.2764	61.8626
ENSG00000008513	5997	7368	15821	20937	181	173	553	380	5550.22	6126.55	18084.8	23683.2	134.661	208.211	436.647	522.396
ENSG00000008516	267	329	498	645	24	12	95	50	247.108	273.566	569.259	729.6	17.8556	14.4424	75.0116	68.7363
ENSG00000008517	152	146	3458	4436	17	8	837	815	140.676	121.4	3952.81	5017.84	12.6477	9.62824	660.892	1120.4
ENSG00000008710	2466	3115	355	631	164	125	55	33	2282.28	2590.15	405.797	713.764	122.013	150.441	43.4278	45.3659
ENSG00000008735	26	36	38	41	1	3	5	3	24.063	29.9343	43.4375	46.3777	0.743982	3.61059	3.94798	4.12418
ENSG00000008838	1300	1462	723	677	232	176	171	90	1203.15	1215.66	826.455	765.798	172.604	211.821	135.021	123.725
ENSG00000008853	135	125	57	81	4	7	6	3	124.942	103.938	65.1562	91.6242	2.97593	8.42471	4.73758	4.12418
ENSG00000008869	160	318	193	160	308	132	153	86	148.08	264.42	220.617	180.986	229.147	158.866	120.808	118.226
ENSG00000008952	2396	2159	1667	1452	765	473	701	377	2217.5	1795.23	1905.53	1642.45	569.147	569.269	553.507	518.271
ENSG00000008988	8648	6731	8235	6364	1193	539	1026	493	8003.72	5596.88	9413.35	7198.72	887.571	648.702	810.126	677.739
ENSG00000009307	8041	7310	8085	7917	5288	2843	5527	3022	7441.94	6078.32	9241.89	8955.42	3934.18	3421.63	4364.1	4154.42
ENSG00000009335	2280	2381	1279	1149	1166	621	554	280	2110.14	1979.82	1462.01	1299.71	867.484	747.392	437.436	384.923
ENSG00000009413	261	263	280	384	134	68	129	86	241.555	218.687	320.065	434.367	99.6936	81.84	101.858	118.226
ENSG00000009780	187	216	224	145	33	26	55	26	173.068	179.606	256.052	164.019	24.5514	31.2918	43.4278	35.7429
ENSG00000009790	892	1155	989	1299	134	71	158	97	825.546	960.392	1130.52	1469.38	99.6936	85.4506	124.756	133.348
ENSG00000009830	568	751	207	285	47	21	16	6	525.684	624.463	236.62	322.382	34.9672	25.2741	12.6335	8.24835
ENSG00000009844	1131	1135	907	632	792	560	571	295	1046.74	943.762	1036.78	714.895	589.234	673.976	450.859	405.544
ENSG00000009954	1457	1759	1218	1365	686	391	490	374	1348.45	1462.62	1392.28	1544.04	510.372	470.58	386.902	514.147
ENSG00000010017	615	591	676	604	395	217	394	227	569.182	491.421	772.729	683.223	293.873	261.166	311.101	312.063
ENSG00000010030	117	70	763	770	14	7	235	239	108.283	58.2056	872.178	870.996	10.4158	8.42471	185.555	328.559
ENSG00000010072	249	262	204	173	162	78	112	77	230.449	217.855	233.191	195.691	120.525	93.8753	88.4348	105.854
ENSG00000010165	961	1059	464	411	220	154	164	70	889.405	880.567	530.394	464.908	163.676	185.344	129.494	96.2308
ENSG00000010219	286	286	137	77	85	57	38	25	264.693	237.811	156.603	87.0996	63.2385	68.6012	30.0047	34.3681
ENSG00000010244	4123	4116	3755	4772	3114	1873	2946	2000	3815.84	3422.49	4292.31	5397.91	2316.76	2254.21	2326.15	2749.45
ENSG00000010256	3755	3845	2886	2765	1362	885	1682	1017	3475.25	3197.15	3298.96	3127.67	1013.3	1065.12	1328.1	1398.1
ENSG00000010270	1744	1711	1968	1684	228	121	302	177	1614.07	1422.71	2249.6	1904.88	169.628	145.627	238.458	243.326
ENSG00000010278	2262	2243	665	1328	3360	1946	962	966	2093.48	1865.07	760.155	1502.19	2499.78	2342.07	759.592	1327.98
ENSG00000010292	156	329	192	236	53	26	40	25	144.378	273.566	219.473	266.955	39.4311	31.2918	31.5838	34.3681
ENSG00000010295	332	654	422	653	14	20	30	20	307.266	543.806	482.384	738.65	10.4158	24.0706	23.6879	27.4945
ENSG00000010318	46	43	38	60	1	2	1	2	42.573	35.7548	43.4375	67.8698	0.743982	2.40706	0.789596	2.74945
ENSG00000010322	1757	2254	879	1400	316	120	109	40	1626.1	1874.22	1004.78	1583.63	235.098	144.424	86.066	54.989
ENSG00000010327	41428	37424	6142	2635	23366	14768	3266	1296	38341.6	31118.4	7020.86	2980.62	17383.9	17773.7	2578.82	1781.64
ENSG00000010361	25	48	20	47	2	2	3	1	23.1375	39.9124	22.8618	53.1647	1.48796	2.40706	2.36879	1.37473
ENSG00000010404	1094	1216	1670	2238	10	9	23	27	1012.5	1011.11	1908.96	2531.54	7.43982	10.8318	18.1607	37.1176
ENSG00000010539	561	576	422	389	217	123	137	82	519.205	478.949	482.384	440.023	161.444	148.034	108.175	112.727
ENSG00000010610	6426	5071	3907	1480	3905	1951	3347	1456	5947.26	4216.58	4466.06	1674.12	2905.25	2348.09	2642.78	2001.6
ENSG00000010626	34	71	13	44	3	4	3	2	31.467	59.0371	14.8602	49.7712	2.23195	4.81412	2.36879	2.74945
ENSG00000010671	1226	1459	1287	1055	627	348	650	298	1134.66	1213.17	1471.16	1193.38	466.477	418.828	513.238	409.668
ENSG00000010704	98	116	45	43	34	16	6	3	90.699	96.4549	51.4391	48.64	25.2954	19.2565	4.73758	4.12418
ENSG00000010803	244	280	94	110	6	6	2	1	225.822	232.822	107.451	124.428	4.46389	7.22118	1.57919	1.37473
ENSG00000010810	605	1020	181	179	129	118	42	20	559.927	848.138	206.899	202.478	95.9737	142.016	33.163	27.4945
ENSG00000010818	2701	3105	3730	4981	1035	695	1583	832	2499.78	2581.83	4263.73	5634.33	770.022	836.453	1249.93	1143.77
ENSG00000011007	3223	2892	1673	1832	768	450	474	403	2982.89	2404.72	1912.39	2072.29	571.379	541.588	374.269	554.014
ENSG00000011009	2397	2657	1632	1615	120	104	152	112	2218.42	2209.32	1865.52	1826.83	89.2779	125.167	120.019	153.969
ENSG00000011021	997	1451	2149	2976	79	50	150	132	922.723	1206.52	2456.5	3366.34	58.7746	60.1765	118.439	181.464
ENSG00000011028	84	121	672	1125	38	16	241	157	77.742	100.612	768.157	1272.56	28.2713	19.2565	190.293	215.832
ENSG00000011105	5	11	6	5	1	1	1	1	4.6275	9.14659	6.85855	5.65582	0.743982	1.20353	0.789596	1.37473
ENSG00000011114	1283	1341	1665	1469	168	100	282	143	1187.42	1115.05	1903.25	1661.68	124.989	120.353	222.666	196.586
ENSG00000011132	984	1241	623	1187	83	61	125	65	910.692	1031.9	712.146	1342.69	61.7505	73.4153	98.6995	89.3571
ENSG00000011198	117	126	203	167	70	52	102	51	108.283	104.77	232.047	188.904	52.0788	62.5835	80.5388	70.111
ENSG00000011201	26	12	198	127	5	4	146	54	24.063	9.9781	226.332	143.658	3.71991	4.81412	115.281	74.2352
ENSG00000011243	1504	2158	1019	1319	127	114	158	107	1391.95	1794.39	1164.81	1492	94.4858	137.202	124.756	147.096
ENSG00000011258	349	419	268	331	51	28	38	20	322.999	348.402	306.348	374.415	37.9431	33.6988	30.0047	27.4945
ENSG00000011260	1382	1499	576	654	895	395	349	162	1279.04	1246.43	658.42	739.781	665.864	475.394	275.569	222.705
ENSG00000011275	967	1145	653	769	248	142	161	100	894.958	952.077	746.438	869.865	184.508	170.901	127.125	137.473
ENSG00000011295	542	601	191	244	119	83	44	36	501.621	499.736	218.33	276.004	88.5339	99.8929	34.7422	49.4901
ENSG00000011304	9728	9402	7696	9478	3755	2456	3897	2480	9003.26	7817.84	8797.23	10721.2	2793.65	2955.87	3077.06	3409.32
ENSG00000011347	5	9	2	2	1	1	1	1	4.6275	7.48357	2.28618	2.26233	0.743982	1.20353	0.789596	1.37473
ENSG00000011376	283	398	152	177	160	127	99	60	261.916	330.94	173.75	200.216	119.037	152.848	78.17	82.4835
ENSG00000011405	399	419	364	448	402	167	334	219	369.274	348.402	416.085	506.761	299.081	200.989	263.725	301.065
ENSG00000011422	10911	12875	39282	42262	3352	3029	16530	16030	10098.1	10705.7	44902.9	47805.2	2493.83	3645.49	13052	22036.8
ENSG00000011426	6	6	12	2	6	5	2	4	5.553	4.98905	13.7171	2.26233	4.46389	6.01765	1.57919	5.4989
ENSG00000011451	1771	1873	868	1403	245	144	221	112	1639.06	1557.41	992.203	1587.02	182.276	173.308	174.501	153.969
ENSG00000011454	756	829	741	954	491	235	481	312	699.678	689.32	847.03	1079.13	365.295	282.829	379.796	428.914
ENSG00000011478	152	221	199	313	25	25	54	30	140.676	183.763	227.475	354.054	18.5996	30.0882	42.6382	41.2418
ENSG00000011485	881	1248	154	287	241	181	69	52	815.365	1037.72	176.036	324.644	179.3	217.839	54.4821	71.4857
ENSG00000011523	208	187	82	46	37	23	18	8	192.504	155.492	93.7335	52.0335	27.5274	27.6812	14.2127	10.9978
ENSG00000011566	275	268	1166	1157	147	77	558	350	254.512	222.844	1332.84	1308.76	109.365	92.6718	440.595	481.154
ENSG00000011600	38931	37384	31211	21367	4151	3291	4787	3058	36030.6	31085.1	35677	24169.6	3088.27	3960.82	3779.8	4203.91
ENSG00000012048	41	61	42	55	16	15	16	13	37.9455	50.722	48.0098	62.214	11.9037	18.0529	12.6335	17.8714
ENSG00000012061	1270	1263	410	298	184	132	101	51	1175.38	1050.19	468.667	337.087	136.893	158.866	79.7492	70.111
ENSG00000012124	162	231	116	302	45	22	24	20	149.931	192.078	132.599	341.611	33.4792	26.4776	18.9503	27.4945
ENSG00000012174	270	298	217	179	272	159	190	108	249.885	247.789	248.051	202.478	202.363	191.361	150.023	148.47
ENSG00000012211	272	351	168	270	41	27	35	27	251.736	291.859	192.039	305.414	30.5033	32.4953	27.6359	37.1176
ENSG00000012232	792	909	516	554	37	33	48	21	732.996	755.841	589.835	626.665	27.5274	39.7165	37.9006	28.8692
ENSG00000012660	3118	3163	3510	3180	2742	1635	3124	1458	2885.71	2630.06	4012.25	3597.1	2040	1967.77	2466.7	2004.35
ENSG00000012779	304	355	345	200	224	101	196	84	281.352	295.185	394.366	226.233	166.652	121.556	154.761	115.477
ENSG00000012817	378	364	282	534	45	49	34	27	349.839	302.669	322.352	604.041	33.4792	58.9729	26.8463	37.1176
ENSG00000012822	396	770	251	465	131	105	65	31	366.498	640.261	286.916	525.991	97.4617	126.371	51.3238	42.6165
ENSG00000012963	406	416	430	354	123	93	179	103	375.753	345.907	491.529	400.432	91.5098	111.928	141.338	141.597
ENSG00000012983	446	524	285	491	219	100	119	84	412.773	435.71	325.781	555.401	162.932	120.353	93.9619	115.477
ENSG00000013275	3549	3011	3141	3669	1771	1155	2045	1380	3284.6	2503.67	3590.45	4150.24	1317.59	1390.08	1614.72	1897.12
ENSG00000013288	1077	1497	860	830	337	193	346	167	996.763	1244.77	983.058	938.866	250.722	232.281	273.2	229.579
ENSG00000013306	3143	3622	1380	1154	79	62	74	33	2908.85	3011.72	1577.47	1305.36	58.7746	74.6188	58.4301	45.3659
ENSG00000013364	5694	6885	5119	5065	3508	2358	5221	2821	5269.8	5724.93	5851.48	5729.34	2609.89	2837.92	4122.48	3878.1
ENSG00000013374	1669	1726	5853	4458	1000	455	3906	1927	1544.66	1435.18	6690.51	5042.73	743.982	547.606	3084.16	2649.1
ENSG00000013375	303	432	425	383	319	210	355	250	280.426	359.211	485.814	433.236	237.33	252.741	280.307	343.681
ENSG00000013392	51	73	65	58	13	9	21	20	47.2005	60.7001	74.3009	65.6075	9.67177	10.8318	16.5815	27.4945
ENSG00000013441	2094	2709	3343	5072	619	378	1175	1313	1938	2252.56	3821.35	5737.26	460.525	454.934	927.776	1805.01
ENSG00000013503	148	160	42	44	185	101	48	36	136.974	133.041	48.0098	49.7712	137.637	121.556	37.9006	49.4901
ENSG00000013523	418	476	1345	1291	42	34	128	79	386.859	395.798	1537.46	1460.33	31.2473	40.92	101.068	108.603
ENSG00000013561	558	557	657	599	127	49	178	68	516.429	463.15	751.011	677.567	94.4858	58.9729	140.548	93.4813
ENSG00000013563	321	531	355	466	94	104	98	66	297.085	441.531	405.797	527.122	69.9343	125.167	77.3804	90.7319
ENSG00000013573	437	172	203	43	10	3	12	1	404.443	143.019	232.047	48.64	7.43982	3.61059	9.47515	1.37473
ENSG00000013583	1070	876	406	932	337	213	207	197	990.285	728.401	464.095	1054.24	250.722	256.352	163.446	270.821
ENSG00000013588	57	28	58	68	4	9	4	2	52.7535	23.2822	66.2993	76.9191	2.97593	10.8318	3.15838	2.74945
ENSG00000013619	1285	1534	2070	2354	206	188	327	254	1189.27	1275.53	2366.2	2662.76	153.26	226.264	258.198	349.18
ENSG00000013810	323	480	120	137	26	20	16	7	298.936	399.124	137.171	154.969	19.3435	24.0706	12.6335	9.62308
ENSG00000014123	617	627	691	470	772	429	791	411	571.033	521.356	789.876	531.647	574.354	516.314	624.571	565.012
ENSG00000014138	347	447	406	398	208	84	239	108	321.148	371.684	464.095	450.203	154.748	101.096	188.713	148.47
ENSG00000014164	1209	1453	915	1080	193	143	204	153	1118.93	1208.18	1045.93	1221.66	143.589	172.105	161.078	210.333
ENSG00000014216	1422	1541	1287	1346	646	449	670	323	1316.06	1281.35	1471.16	1522.55	480.613	540.385	529.029	444.036
ENSG00000014257	396	515	373	320	494	241	467	188	366.498	428.227	426.373	361.972	367.527	290.051	368.741	258.448
ENSG00000014641	1347	1435	1353	1008	1901	1123	1997	1047	1246.65	1193.21	1546.6	1140.21	1414.31	1351.56	1576.82	1439.34
ENSG00000014824	679	720	608	511	144	61	172	73	628.414	598.686	694.999	578.025	107.133	73.4153	135.811	100.355
ENSG00000014914	48	55	197	153	4	3	16	7	44.424	45.7329	225.189	173.068	2.97593	3.61059	12.6335	9.62308
ENSG00000014919	587	636	400	351	183	130	210	117	543.268	528.839	457.236	397.038	136.149	156.459	165.815	160.843
ENSG00000015133	376	408	236	502	66	22	45	40	347.988	339.255	269.769	567.844	49.1028	26.4776	35.5318	54.989
ENSG00000015153	377	358	290	316	36	29	39	33	348.913	297.68	331.496	357.448	26.7834	34.9024	30.7943	45.3659
ENSG00000015171	495	660	166	222	178	119	74	39	458.122	548.795	189.753	251.118	132.429	143.22	58.4301	53.6143
ENSG00000015285	2415	3258	2128	2027	381	279	526	336	2235.08	2709.05	2432.5	2292.87	283.457	335.785	415.328	461.908
ENSG00000015475	8611	7166	10197	9162	2395	1608	3320	2321	7969.48	5958.59	11656.1	10363.7	1781.84	1935.28	2621.46	3190.74
ENSG00000015479	5184	4816	4111	4142	4166	2078	4192	2390	4797.79	4004.54	4699.25	4685.28	3099.43	2500.93	3309.99	3285.59
ENSG00000015532	95	213	28	48	14	8	5	3	87.9225	177.111	32.0065	54.2958	10.4158	9.62824	3.94798	4.12418
ENSG00000015676	1373	1599	580	584	132	98	91	38	1270.71	1329.58	662.993	660.599	98.2057	117.946	71.8533	52.2396
ENSG00000016864	273	330	115	165	107	79	61	45	252.661	274.398	131.455	186.642	79.6061	95.0788	48.1654	61.8626
ENSG00000017260	2821	3180	4791	4505	2236	1161	3468	1872	2610.84	2644.2	5476.55	5095.89	1663.54	1397.3	2738.32	2573.49
ENSG00000017483	301	354	53	53	73	37	29	25	278.575	294.354	60.5838	59.9517	54.3107	44.5306	22.8983	34.3681
ENSG00000017621	35	39	38	68	1	2	4	1	32.3925	32.4288	43.4375	76.9191	0.743982	2.40706	3.15838	1.37473
ENSG00000017797	1543	1792	706	732	132	91	66	34	1428.05	1490.06	807.022	828.012	98.2057	109.521	52.1133	46.7407
ENSG00000018189	557	610	1674	1952	140	85	441	287	515.503	507.22	1913.53	2208.03	104.158	102.3	348.212	394.546
ENSG00000018280	2134	6938	4243	12908	281	296	378	419	1975.02	5769	4850.13	14601.1	209.059	356.245	298.467	576.01
ENSG00000018510	1634	1660	696	535	1537	745	635	312	1512.27	1380.3	795.591	605.172	1143.5	896.629	501.394	428.914
ENSG00000018610	531	565	508	456	108	71	92	61	491.44	469.802	580.69	515.811	80.3501	85.4506	72.6428	83.8582
ENSG00000018699	587	734	109	105	578	255	106	41	543.268	610.327	124.597	118.772	430.022	306.9	83.6972	56.3637
ENSG00000018869	69	67	54	37	17	15	11	10	63.8595	55.711	61.7269	41.853	12.6477	18.0529	8.68556	13.7473
ENSG00000019144	3119	4435	1681	2499	290	206	190	155	2886.63	3687.74	1921.54	2826.78	215.755	247.927	150.023	213.082
ENSG00000019169	5573	3223	41	10	1081	362	15	4	5157.81	2679.95	46.8667	11.3116	804.245	435.678	11.8439	5.4989
ENSG00000019485	96	97	53	50	12	8	17	6	88.848	80.6563	60.5838	56.5582	8.92779	9.62824	13.4231	8.24835
ENSG00000019582	58390	46899	290344	186016	19764	12802	175264	117289	54039.9	38996.9	331890	210415	14704.1	15407.6	138388	161240
ENSG00000019991	53	53	27	9	57	46	14	10	49.0515	44.0699	30.8635	10.1805	42.407	55.3624	11.0543	13.7473
ENSG00000019995	779	800	756	824	119	79	124	71	720.964	665.206	864.177	932.079	88.5339	95.0788	97.9099	97.6055
ENSG00000020129	956	1065	236	215	253	154	80	34	884.778	885.556	269.769	243.2	188.228	185.344	63.1677	46.7407
ENSG00000020256	20	37	29	23	6	4	6	3	18.51	30.7658	33.1496	26.0168	4.46389	4.81412	4.73758	4.12418
ENSG00000020426	120	134	30	26	81	56	20	17	111.06	111.422	34.2927	29.4103	60.2626	67.3976	15.7919	23.3703
ENSG00000020577	140	99	479	374	8	6	62	30	129.57	82.3193	547.541	423.055	5.95186	7.22118	48.955	41.2418
ENSG00000020633	1968	4219	1434	2460	98	101	153	93	1821.38	3508.13	1639.19	2782.66	72.9103	121.556	120.808	127.849
ENSG00000020922	125	185	117	126	127	81	65	37	115.687	153.829	133.742	142.527	94.4858	97.4859	51.3238	50.8648
ENSG00000021355	3890	4101	7867	6035	2967	1524	6317	3563	3600.19	3410.01	8992.7	6826.57	2207.4	1834.18	4987.88	4898.15
ENSG00000021574	424	493	407	403	182	110	220	116	392.412	409.933	465.238	455.859	135.405	132.388	173.711	159.468
ENSG00000021762	247	226	171	143	42	23	50	21	228.598	187.921	195.469	161.756	31.2473	27.6812	39.4798	28.8692
ENSG00000021776	890	1015	571	621	1740	945	1018	547	823.695	843.981	652.705	702.453	1294.53	1137.34	803.809	751.975
ENSG00000022277	2232	2395	1932	2012	586	311	545	351	2065.72	1991.46	2208.45	2275.9	435.974	374.298	430.33	482.528
ENSG00000022556	63	65	65	74	30	7	36	23	58.3065	54.048	74.3009	83.7061	22.3195	8.42471	28.4255	31.6187
ENSG00000022567	178	160	323	485	10	12	26	9	164.739	133.041	369.218	548.614	7.43982	14.4424	20.5295	12.3725
ENSG00000022840	2215	2412	2605	3073	260	147	386	210	2049.98	2005.6	2977.75	3476.07	193.435	176.919	304.784	288.692
ENSG00000022976	193	240	99	106	10	9	8	2	178.621	199.562	113.166	119.903	7.43982	10.8318	6.31677	2.74945
ENSG00000023041	1106	1285	955	983	119	61	95	34	1023.6	1068.49	1091.65	1111.93	88.5339	73.4153	75.0116	46.7407
ENSG00000023171	11	15	40	67	1	1	13	7	10.1805	12.4726	45.7236	75.788	0.743982	1.20353	10.2648	9.62308
ENSG00000023191	4727	5187	4786	5094	3347	2303	3947	2514	4374.84	4313.03	5470.83	5762.15	2490.11	2771.73	3116.54	3456.06
ENSG00000023228	1358	1398	1016	889	1486	808	1015	563	1256.83	1162.45	1161.38	1005.6	1105.56	972.452	801.44	773.97
ENSG00000023287	637	804	642	736	255	182	238	140	589.543	668.532	733.864	832.536	189.716	219.042	187.924	192.462
ENSG00000023318	2720	2569	3553	2884	4045	1975	5547	3078	2517.36	2136.14	4061.4	3262.28	3009.41	2376.97	4379.89	4231.4
ENSG00000023330	1148	1119	2710	3293	1380	894	3070	2049	1062.47	930.457	3097.78	3724.92	1026.7	1075.96	2424.06	2816.81
ENSG00000023445	6785	7170	8251	7265	293	155	376	316	6279.52	5961.91	9431.64	8217.9	217.987	186.547	296.888	434.413
ENSG00000023516	855	928	409	349	822	395	332	189	791.302	771.639	467.524	394.776	611.554	475.394	262.146	259.823
ENSG00000023572	319	367	217	193	160	96	119	81	295.234	305.163	248.051	218.315	119.037	115.539	93.9619	111.353
ENSG00000023608	293	378	163	183	233	154	151	116	271.171	314.31	186.324	207.003	173.348	185.344	119.229	159.468
ENSG00000023697	152	149	167	139	139	92	104	68	140.676	123.895	190.896	157.232	103.414	110.725	82.118	93.4813
ENSG00000023734	2769	2290	1631	1172	1491	740	846	459	2562.71	1904.15	1864.38	1325.72	1109.28	890.612	667.998	630.999
ENSG00000023892	765	786	197	147	60	40	25	10	708.007	653.565	225.189	166.281	44.6389	48.1412	19.7399	13.7473
ENSG00000023902	11714	11387	20883	15493	664	436	2443	1137	10841.3	9468.38	23871.2	17525.1	494.004	524.739	1928.98	1563.06
ENSG00000023909	634	331	544	1079	403	236	384	373	586.767	275.229	621.841	1220.53	299.825	284.033	303.205	512.772
ENSG00000024048	601	817	916	1203	1167	646	1386	848	556.225	679.342	1047.07	1360.79	868.228	777.48	1094.38	1165.77
ENSG00000024422	29	46	13	13	6	8	2	6	26.8395	38.2494	14.8602	14.7051	4.46389	9.62824	1.57919	8.24835
ENSG00000024862	227	261	189	219	53	48	49	36	210.088	217.024	216.044	247.725	39.4311	57.7694	38.6902	49.4901
ENSG00000025039	371	376	745	1325	67	27	120	104	343.36	312.647	851.603	1498.79	49.8468	32.4953	94.7515	142.971
ENSG00000025156	151	185	99	128	123	55	50	47	139.75	153.829	113.166	144.789	91.5098	66.1941	39.4798	64.6121
ENSG00000025293	1080	1024	989	896	292	175	346	203	999.54	851.464	1130.52	1013.52	217.243	210.618	273.2	279.069
ENSG00000025434	2259	4220	7174	11198	82	60	468	301	2090.7	3508.96	8200.53	12666.8	61.0066	72.2118	369.531	413.792
ENSG00000025708	25820	35586	24359	23584	4401	2942	10484	6102	23896.4	29590	27844.6	26677.4	3274.27	3540.78	8278.13	8388.57
ENSG00000025770	698	862	535	673	108	74	120	57	645.999	716.76	611.554	761.273	80.3501	89.0612	94.7515	78.3593
ENSG00000025772	872	892	449	603	157	123	74	64	807.036	741.705	513.248	682.092	116.805	148.034	58.4301	87.9824
ENSG00000025796	1700	1648	1065	897	1144	525	685	377	1573.35	1370.33	1217.39	1014.65	851.116	631.853	540.873	518.271
ENSG00000025800	1943	1960	1408	1566	1125	678	753	489	1798.25	1629.76	1609.47	1771.4	836.98	815.993	594.566	672.241
ENSG00000026025	131864	133191	85775	46969	130176	96761	98722	50981	122040	110749	98048.6	53129.6	96848.7	116455	77950.5	70084.9
ENSG00000026103	90	98	361	505	43	23	230	148	83.295	81.4878	412.656	571.238	31.9912	27.6812	181.607	203.459
ENSG00000026297	1322	894	1152	916	344	175	308	163	1223.51	743.368	1316.84	1036.15	255.93	210.618	243.196	224.08
ENSG00000026508	105974	103972	81641	67167	87694	58721	69528	45727	98078.9	86453.5	93323.1	75976.9	65242.8	70672.5	54899	62862.1
ENSG00000026652	286	705	697	1256	31	44	56	46	264.693	586.213	796.734	1420.74	23.0635	52.9553	44.2174	63.2374
ENSG00000026751	38608	33549	102393	112457	20180	10743	64393	45639	35731.7	27896.3	117045	127207	15013.6	12929.5	50844.5	62741.1
ENSG00000026950	161	211	1160	1293	4	4	64	42	149.005	175.448	1325.99	1462.59	2.97593	4.81412	50.5342	57.7385
ENSG00000027001	66	93	26	21	69	40	29	14	61.083	77.3302	29.7204	23.7544	51.3348	48.1412	22.8983	19.2462
ENSG00000027075	628	328	321	161	99	66	54	21	581.214	272.735	366.932	182.117	73.6543	79.4329	42.6382	28.8692
ENSG00000027697	2413	2455	3070	2292	3027	1661	3632	1882	2233.23	2041.35	3509.29	2592.63	2252.03	1999.06	2867.81	2587.23
ENSG00000027847	1334	1554	675	576	72	51	54	25	1234.62	1292.16	771.586	651.55	53.5667	61.38	42.6382	34.3681
ENSG00000027869	15	4	29	17	2	1	7	2	13.8825	3.32603	33.1496	19.2298	1.48796	1.20353	5.52717	2.74945
ENSG00000028116	485	696	1321	1141	516	283	1208	639	448.867	578.73	1510.02	1290.66	383.895	340.599	953.832	878.449
ENSG00000028137	109225	114416	37088	32866	13217	9567	7890	3461	101088	95137.8	42395	37176.8	9833.22	11514.2	6229.91	4757.92
ENSG00000028203	793	804	758	800	95	47	73	34	733.921	668.532	866.463	904.931	70.6783	56.5659	57.6405	46.7407
ENSG00000028277	33405	25808	13646	10953	1398	925	940	526	30916.3	21459.6	15598.6	12389.6	1040.09	1113.26	742.22	723.105
ENSG00000028310	2072	2215	1371	1217	154	90	97	63	1917.64	1841.79	1567.18	1376.63	114.573	108.318	76.5908	86.6077
ENSG00000028528	2286	2588	1881	2270	911	613	765	491	2115.69	2151.94	2150.15	2567.74	677.768	737.764	604.041	674.99
ENSG00000028839	342	365	268	242	54	23	44	22	316.521	303.5	306.348	273.742	40.1751	27.6812	34.7422	30.244
ENSG00000029153	274	555	417	623	38	30	40	31	253.587	461.487	476.669	704.715	28.2713	36.1059	31.5838	42.6165
ENSG00000029363	3318	3196	2829	3114	1679	856	1393	866	3070.81	2657.5	3233.8	3522.44	1249.15	1030.22	1099.91	1190.51
ENSG00000029364	1364	1290	1277	1247	165	99	175	96	1262.38	1072.65	1459.73	1410.56	122.757	119.149	138.179	131.974
ENSG00000029639	82	131	49	24	50	30	15	11	75.891	108.928	56.0115	27.1479	37.1991	36.1059	11.8439	15.122
ENSG00000029725	1286	1449	1134	1320	248	155	244	154	1190.19	1204.86	1296.27	1493.14	184.508	186.547	192.661	211.708
ENSG00000029993	141	114	47	66	17	8	10	6	130.495	94.7919	53.7253	74.6568	12.6477	9.62824	7.89596	8.24835
ENSG00000030066	757	772	465	374	1663	852	1023	566	700.603	641.924	531.537	423.055	1237.24	1025.41	807.757	778.094
ENSG00000030110	560	796	618	740	13	11	27	19	518.28	661.88	706.43	837.061	9.67177	13.2388	21.3191	26.1198
ENSG00000030419	17	7	6	49	2	1	2	2	15.7335	5.82056	6.85855	55.427	1.48796	1.20353	1.57919	2.74945
ENSG00000030582	21241	18538	22327	17397	7974	5378	13199	7073	19658.5	15414.5	25521.8	19678.9	5932.52	6472.58	10421.9	9723.43
ENSG00000031003	702	654	839	684	110	45	123	28	649.701	543.806	959.053	773.716	81.8381	54.1588	97.1203	38.4923
ENSG00000031081	4489	5470	4819	5089	1942	1260	2136	1182	4154.57	4548.35	5508.56	5756.49	1444.81	1516.45	1686.58	1624.92
ENSG00000031691	75	67	47	31	52	30	38	17	69.4125	55.711	53.7253	35.0661	38.6871	36.1059	30.0047	23.3703
ENSG00000031698	2309	2453	1413	1274	1349	770	1055	614	2136.98	2039.69	1615.19	1441.1	1003.63	926.718	833.024	844.081
ENSG00000031823	1783	2046	1157	1317	265	154	236	123	1650.17	1701.27	1322.56	1489.74	197.155	185.344	186.345	169.091
ENSG00000032219	600	637	594	453	436	176	294	138	555.3	529.671	678.996	512.417	324.376	211.821	232.141	189.712
ENSG00000032389	319	388	152	141	45	28	41	18	295.234	322.625	173.75	159.494	33.4792	33.6988	32.3734	24.7451
ENSG00000032444	1765	2809	2059	2559	245	149	534	238	1633.51	2335.71	2353.62	2894.65	182.276	179.326	421.644	327.185
ENSG00000032742	112	151	73	83	64	38	31	18	103.656	125.558	83.4456	93.8866	47.6149	45.7341	24.4775	24.7451
ENSG00000033011	521	603	105	101	145	119	47	29	482.185	501.399	120.025	114.248	107.877	143.22	37.111	39.867
ENSG00000033030	613	703	552	652	649	342	453	293	567.331	584.55	630.986	737.519	482.845	411.607	357.687	402.794
ENSG00000033050	2953	2877	568	540	1219	729	231	106	2733	2392.25	649.276	610.828	906.915	877.373	182.397	145.721
ENSG00000033100	1196	1544	1126	1451	148	128	166	119	1106.9	1283.85	1287.12	1641.32	110.109	154.052	131.073	163.592
ENSG00000033170	101	147	52	30	19	11	10	2	93.4755	122.232	59.4407	33.9349	14.1357	13.2388	7.89596	2.74945
ENSG00000033178	751	957	1197	1253	1419	734	1919	1005	695.05	795.753	1368.28	1417.35	1055.71	883.391	1515.24	1381.6
ENSG00000033327	3739	2849	11541	9549	323	181	985	624	3460.44	2368.97	13192.4	10801.5	240.306	217.839	777.752	857.828
ENSG00000033627	6006	4539	12002	11376	1507	660	3833	2393	5558.55	3774.21	13719.4	12868.1	1121.18	794.329	3026.52	3289.72
ENSG00000033800	596	658	735	1181	911	540	1051	830	551.598	547.132	840.172	1335.9	677.768	649.906	829.866	1141.02
ENSG00000033867	1808	1921	353	224	2343	1149	444	206	1673.3	1597.33	403.511	253.381	1743.15	1382.86	350.581	283.193
ENSG00000034152	5262	5116	7376	9593	571	414	1018	659	4869.98	4253.99	8431.44	10851.3	424.814	498.261	803.809	905.944
ENSG00000034510	35707	38866	97568	69885	64	50	199	171	33046.8	32317.4	111529	79051.4	47.6149	60.1765	157.13	235.078
ENSG00000034533	76	101	63	50	43	28	29	12	70.338	83.9823	72.0147	56.5582	31.9912	33.6988	22.8983	16.4967
ENSG00000034677	715	1050	1353	1700	307	158	563	355	661.732	873.083	1546.6	1922.98	228.403	190.158	444.543	488.027
ENSG00000034693	157	131	79	50	125	70	53	24	145.303	108.928	90.3042	56.5582	92.9978	84.2471	41.8486	32.9934
ENSG00000034713	1438	1414	1812	2404	443	282	758	594	1330.87	1175.75	2071.28	2719.32	329.584	339.395	598.514	816.587
ENSG00000035115	165	294	51	72	10	6	1	1	152.707	244.463	58.2976	81.4438	7.43982	7.22118	0.789596	1.37473
ENSG00000035141	952	1096	205	222	53	36	13	13	881.076	911.333	234.334	251.118	39.4311	43.3271	10.2648	17.8714
ENSG00000035403	239	205	93	165	480	300	135	106	221.194	170.459	106.307	186.642	357.112	361.059	106.595	145.721
ENSG00000035681	1229	1068	1211	1424	545	361	399	311	1137.44	888.051	1384.28	1610.78	405.47	434.474	315.049	427.539
ENSG00000035687	1362	2120	620	748	1820	1449	573	313	1260.53	1762.8	708.716	846.11	1354.05	1743.91	452.439	430.289
ENSG00000035862	2866	1995	1814	1879	766	468	789	532	2652.48	1658.86	2073.57	2125.46	569.891	563.252	622.991	731.354
ENSG00000035928	268	339	666	551	178	104	358	210	248.034	281.881	761.299	623.271	132.429	125.167	282.675	288.692
ENSG00000036054	977	888	1285	1230	793	451	900	522	904.213	738.379	1468.87	1391.33	589.978	542.792	710.637	717.606
ENSG00000036257	1192	1301	1005	1180	1352	713	1157	614	1103.2	1081.79	1148.81	1334.77	1005.86	858.116	913.563	844.081
ENSG00000036549	730	693	279	272	171	85	64	31	675.615	576.235	318.922	307.676	127.221	102.3	50.5342	42.6165
ENSG00000037042	27	55	16	28	4	1	1	1	24.9885	45.7329	18.2895	31.6726	2.97593	1.20353	0.789596	1.37473
ENSG00000037241	340	325	195	111	57	38	54	29	314.67	270.24	222.903	125.559	42.407	45.7341	42.6382	39.867
ENSG00000037474	3371	3008	1821	1627	1966	1003	1034	558	3119.86	2501.18	2081.57	1840.4	1462.67	1207.14	816.442	767.097
ENSG00000037637	1208	1253	1624	1547	252	155	419	223	1118	1041.88	1856.38	1749.91	187.484	186.547	330.841	306.564
ENSG00000037749	664	636	554	481	424	307	393	203	614.532	528.839	633.272	544.09	315.449	369.484	310.311	279.069
ENSG00000037757	171	295	94	102	32	24	6	5	158.26	245.295	107.451	115.379	23.8074	28.8847	4.73758	6.87363
ENSG00000037897	2519	2521	789	628	480	374	223	126	2331.33	2096.23	901.899	710.371	357.112	450.12	176.08	173.215
ENSG00000038002	208	284	196	254	200	138	266	167	192.504	236.148	224.046	287.316	148.796	166.087	210.033	229.579
ENSG00000038210	1792	1438	1387	919	577	199	492	253	1658.5	1195.71	1585.47	1039.54	429.278	239.502	388.481	347.805
ENSG00000038219	1313	1551	1555	1501	1202	674	972	489	1215.18	1289.67	1777.51	1697.88	894.267	811.179	767.487	672.241
ENSG00000038274	1493	1479	2256	1731	1096	591	1614	948	1381.77	1229.8	2578.81	1958.04	815.405	711.286	1274.41	1303.24
ENSG00000038358	731	963	540	739	568	388	430	239	676.54	800.742	617.269	835.93	422.582	466.969	339.526	328.559
ENSG00000038382	2109	2862	1823	2867	529	339	373	252	1951.88	2379.78	2083.85	3243.05	393.567	407.996	294.519	346.431
ENSG00000038427	1209	1805	254	357	2435	1730	397	239	1118.93	1500.87	290.345	403.825	1811.6	2082.11	313.47	328.559
ENSG00000038532	1123	1326	712	871	221	110	179	109	1039.34	1102.58	813.881	985.243	164.42	132.388	141.338	149.845
ENSG00000038945	1325	622	1663	740	1424	548	1924	1077	1226.29	517.198	1900.96	837.061	1059.43	659.534	1519.18	1480.58
ENSG00000039123	1026	1133	669	654	2445	1149	1194	621	949.563	942.099	764.728	739.781	1819.04	1382.86	942.778	853.704
ENSG00000039319	1235	1640	4696	8874	2071	1301	6619	5324	1142.99	1363.67	5367.95	10037.9	1540.79	1565.79	5226.34	7319.04
ENSG00000039523	1324	2015	1614	5268	188	218	351	392	1225.36	1675.49	1844.95	5958.97	139.869	262.369	277.148	538.892
ENSG00000039560	16	47	6	5	12	34	1	3	14.808	39.0809	6.85855	5.65582	8.92779	40.92	0.789596	4.12418
ENSG00000039650	734	1037	545	722	61	32	82	47	679.317	862.274	622.985	816.7	45.3829	38.5129	64.7469	64.6121
ENSG00000040199	173	236	169	255	59	38	58	43	160.111	196.236	193.182	288.447	43.895	45.7341	45.7966	59.1132
ENSG00000040275	80	89	76	63	49	31	20	12	74.04	74.0042	86.8749	71.2633	36.4551	37.3094	15.7919	16.4967
ENSG00000040341	148	143	60	65	125	61	33	27	136.974	118.906	68.5855	73.5256	92.9978	73.4153	26.0567	37.1176
ENSG00000040487	588	754	588	793	50	59	77	68	544.194	626.957	672.137	897.013	37.1991	71.0082	60.7989	93.4813
ENSG00000040531	1238	1358	967	1084	177	156	181	109	1145.77	1129.19	1105.37	1226.18	131.685	187.751	142.917	149.845
ENSG00000040633	1111	1510	1006	1186	164	108	199	142	1028.23	1255.58	1149.95	1341.56	122.013	129.981	157.13	195.211
ENSG00000040933	143	194	358	631	12	4	50	37	132.346	161.313	409.227	713.764	8.92779	4.81412	39.4798	50.8648
ENSG00000041357	6114	5054	6559	4423	3730	1678	5576	2762	5658.51	4202.44	7497.53	5003.14	2775.05	2019.52	4402.79	3796.99
ENSG00000041802	1143	1070	643	709	461	239	269	151	1057.85	889.714	735.007	801.995	342.976	287.644	212.401	207.583
ENSG00000041880	38	62	97	79	6	2	20	8	35.169	51.5535	110.88	89.3619	4.46389	2.40706	15.7919	10.9978
ENSG00000041982	163	394	41	16	478	313	58	24	150.856	327.614	46.8667	18.0986	355.624	376.705	45.7966	32.9934
ENSG00000041988	246	344	145	279	29	23	36	30	227.673	286.039	165.748	315.595	21.5755	27.6812	28.4255	41.2418
ENSG00000042088	358	352	235	241	117	82	49	34	331.329	292.691	268.626	272.61	87.0459	98.6894	38.6902	46.7407
ENSG00000042286	584	602	515	1156	162	142	237	246	540.492	500.568	588.692	1307.63	120.525	170.901	187.134	338.182
ENSG00000042429	730	838	564	538	884	475	775	429	675.615	696.804	644.703	608.566	657.68	571.676	611.937	589.757
ENSG00000042445	124	182	150	159	63	37	58	36	114.762	151.334	171.464	179.855	46.8709	44.5306	45.7966	49.4901
ENSG00000042493	5408	6435	10203	13090	2152	1461	5807	3917	5005.1	5350.75	11663	14806.9	1601.05	1758.36	4585.19	5384.8
ENSG00000042753	6981	6374	2492	2109	1679	911	1087	555	6460.91	5300.03	2848.58	2385.62	1249.15	1096.42	858.291	762.972
ENSG00000042980	422	699	330	296	454	217	369	239	390.561	581.224	377.22	334.824	337.768	261.166	291.361	328.559
ENSG00000043093	1570	1567	1315	1507	745	352	693	415	1453.03	1302.97	1503.16	1704.66	554.267	423.642	547.19	570.511
ENSG00000043143	1069	1101	1928	1733	134	72	326	138	989.359	915.49	2203.88	1960.31	99.6936	86.6541	257.408	189.712
ENSG00000043462	1278	2284	6353	10774	583	743	2523	2142	1182.79	1899.16	7262.06	12187.2	433.742	894.222	1992.15	2944.66
ENSG00000043514	207	318	28	47	83	57	6	4	191.578	264.42	32.0065	53.1647	61.7505	68.6012	4.73758	5.4989
ENSG00000044090	189	288	315	321	42	44	91	68	174.919	239.474	360.074	363.103	31.2473	52.9553	71.8533	93.4813
ENSG00000044115	4005	4241	3197	3058	4623	2820	3511	2052	3706.63	3526.43	3654.46	3459.1	3439.43	3393.95	2772.27	2820.94
ENSG00000044446	362	480	398	425	107	56	107	53	335.031	399.124	454.95	480.744	79.6061	67.3976	84.4868	72.8604
ENSG00000044459	355	394	641	577	155	70	255	148	328.552	327.614	732.721	652.681	115.317	84.2471	201.347	203.459
ENSG00000044574	13086	12710	11660	7280	12760	8328	12213	6998	12111.1	10568.5	13328.4	8234.87	9493.22	10023	9643.34	9620.33
ENSG00000046647	131	158	102	109	66	36	33	28	121.24	131.378	116.595	123.297	49.1028	43.3271	26.0567	38.4923
ENSG00000046651	181	247	251	272	47	32	40	15	167.515	205.382	286.916	307.676	34.9672	38.5129	31.5838	20.6209
ENSG00000047056	629	751	721	766	109	74	87	54	582.139	624.463	824.169	866.471	81.0941	89.0612	68.6949	74.2352
ENSG00000047188	738	768	850	805	564	256	722	402	683.019	638.598	971.627	910.587	419.606	308.104	570.088	552.639
ENSG00000047230	23	16	12	16	9	5	3	1	21.2865	13.3041	13.7171	18.0986	6.69584	6.01765	2.36879	1.37473
ENSG00000047249	1263	1300	2249	2255	1493	956	2679	1668	1168.91	1080.96	2570.81	2550.77	1110.77	1150.57	2115.33	2293.04
ENSG00000047315	1870	2058	1360	1422	2875	1536	1841	1011	1730.68	1711.24	1554.6	1608.51	2138.95	1848.62	1453.65	1389.85
ENSG00000047346	57	72	81	152	9	14	14	13	52.7535	59.8686	92.5904	171.937	6.69584	16.8494	11.0543	17.8714
ENSG00000047365	692	550	920	703	274	105	409	270	640.446	457.329	1051.64	795.208	203.851	126.371	322.945	371.176
ENSG00000047410	1613	1971	1224	1347	2966	1631	1760	1058	1492.83	1638.9	1399.14	1523.68	2206.65	1962.96	1389.69	1454.46
ENSG00000047578	591	901	447	766	108	82	90	64	546.97	749.189	510.962	866.471	80.3501	98.6894	71.0637	87.9824
ENSG00000047579	314	331	266	423	99	78	121	96	290.607	275.229	304.062	478.482	73.6543	93.8753	95.5411	131.974
ENSG00000047621	583	599	420	385	366	149	211	99	539.566	498.073	480.098	435.498	272.298	179.326	166.605	136.098
ENSG00000047634	212	238	1364	1823	27	21	203	155	196.206	197.899	1559.18	2062.11	20.0875	25.2741	160.288	213.082
ENSG00000047644	1654	2452	649	577	128	87	62	30	1530.78	2038.86	741.866	652.681	95.2298	104.707	48.955	41.2418
ENSG00000047849	4189	5398	2304	2237	1970	1405	1090	773	3876.92	4488.48	2633.68	2530.41	1465.65	1690.96	860.66	1062.66
ENSG00000047932	648	811	500	431	232	162	173	125	599.724	674.353	571.545	487.531	172.604	194.972	136.6	171.841
ENSG00000048028	119	137	133	162	78	42	47	47	110.134	113.917	152.031	183.248	58.0306	50.5482	37.111	64.6121
ENSG00000048052	231	270	295	145	64	37	73	25	213.79	224.507	337.212	164.019	47.6149	44.5306	57.6405	34.3681
ENSG00000048140	855	1171	326	412	28	27	24	11	791.302	973.696	372.648	466.039	20.8315	32.4953	18.9503	15.122
ENSG00000048162	2127	2046	305	300	747	523	99	77	1968.54	1701.27	348.643	339.349	555.755	629.446	78.17	105.854
ENSG00000048392	348	306	1150	881	118	39	450	192	322.074	254.441	1314.55	996.555	87.7899	46.9376	355.318	263.947
ENSG00000048405	735	840	836	997	515	287	547	302	680.242	698.467	955.624	1127.77	383.151	345.413	431.909	415.167
ENSG00000048471	622	355	725	573	155	106	219	110	575.661	295.185	828.741	648.157	115.317	127.574	172.922	151.22
ENSG00000048544	1740	1791	652	611	484	272	204	119	1610.37	1489.23	745.295	691.141	360.087	327.36	161.078	163.592
ENSG00000048649	654	710	631	824	567	323	417	290	605.277	590.371	721.29	932.079	421.838	388.74	329.262	398.67
ENSG00000048707	1496	1963	1271	1437	597	280	415	228	1384.55	1632.25	1452.87	1625.48	444.158	336.988	327.682	313.437
ENSG00000048740	694	433	1029	871	306	145	310	188	642.297	360.043	1176.24	985.243	227.659	174.512	244.775	258.448
ENSG00000048828	4316	4523	2585	2760	1086	621	839	404	3994.46	3760.91	2954.89	3122.01	807.965	747.392	662.471	555.389
ENSG00000048991	334	388	152	182	41	29	17	6	309.117	322.625	173.75	205.872	30.5033	34.9024	13.4231	8.24835
ENSG00000049167	113	103	81	86	25	15	25	7	104.581	85.6453	92.5904	97.2801	18.5996	18.0529	19.7399	9.62308
ENSG00000049239	2880	2959	2789	2818	299	182	391	177	2665.44	2460.43	3188.08	3187.62	222.451	219.042	308.732	243.326
ENSG00000049245	2293	2405	2452	2237	238	153	325	253	2122.17	1999.78	2802.86	2530.41	177.068	184.14	256.619	347.805
ENSG00000049246	89	89	74	191	14	11	19	9	82.3695	74.0042	84.5887	216.052	10.4158	13.2388	15.0023	12.3725
ENSG00000049249	578	588	213	268	408	259	167	113	534.939	488.927	243.478	303.152	303.545	311.714	131.863	155.344
ENSG00000049449	1816	1875	1202	1170	412	198	309	146	1680.71	1559.08	1374	1323.46	306.521	238.299	243.985	200.71
ENSG00000049541	283	386	182	229	139	104	98	43	261.916	320.962	208.043	259.036	103.414	125.167	77.3804	59.1132
ENSG00000049618	792	1103	430	602	183	125	174	77	732.996	917.153	491.529	680.96	136.149	150.441	137.39	105.854
ENSG00000049656	3871	3831	1874	1627	553	345	399	179	3582.61	3185.51	2142.15	1840.4	411.422	415.218	315.049	246.076
ENSG00000049759	459	504	158	340	202	106	75	68	424.804	419.08	180.608	384.596	150.284	127.574	59.2197	93.4813
ENSG00000049769	70	142	73	88	7	2	14	4	64.785	118.074	83.4456	99.5424	5.20788	2.40706	11.0543	5.4989
ENSG00000049860	2770	2919	1971	1711	3182	1777	2269	1292	2563.63	2427.17	2253.03	1935.42	2367.35	2138.67	1791.59	1776.14
ENSG00000049883	45	51	29	16	30	22	2	4	41.6475	42.4069	33.1496	18.0986	22.3195	26.4776	1.57919	5.4989
ENSG00000050130	664	842	453	493	388	211	287	151	614.532	700.13	517.82	557.664	288.665	253.945	226.614	207.583
ENSG00000050344	542	1005	1701	1278	278	225	994	670	501.621	835.666	1944.4	1445.63	206.827	270.794	784.859	921.066
ENSG00000050393	437	481	310	294	45	50	43	17	404.443	399.955	354.358	332.562	33.4792	60.1765	33.9526	23.3703
ENSG00000050405	281	229	47	43	164	62	33	15	260.065	190.415	53.7253	48.64	122.013	74.6188	26.0567	20.6209
ENSG00000050426	838	939	554	449	102	52	80	42	775.569	780.786	633.272	507.892	75.8862	62.5835	63.1677	57.7385
ENSG00000050438	53	85	50	114	11	7	2	6	49.0515	70.6782	57.1545	128.953	8.18381	8.42471	1.57919	8.24835
ENSG00000050730	24491	21856	3606	1426	16184	8081	2949	1018	22666.4	18173.4	4121.99	1613.04	12040.6	9725.72	2328.52	1399.47
ENSG00000050748	395	405	271	197	63	45	57	20	365.572	336.761	309.778	222.839	46.8709	54.1588	45.007	27.4945
ENSG00000050820	13	17	6	18	3	2	1	2	12.0315	14.1356	6.85855	20.3609	2.23195	2.40706	0.789596	2.74945
ENSG00000051009	1067	1374	2021	2707	60	51	244	127	987.508	1142.49	2310.19	3062.06	44.6389	61.38	192.661	174.59
ENSG00000051108	1757	1543	3517	2406	655	405	1764	996	1626.1	1283.02	4020.25	2721.58	487.308	487.429	1392.85	1369.23
ENSG00000051128	746	1208	327	621	91	94	72	43	690.423	1004.46	373.791	702.453	67.7024	113.132	56.8509	59.1132
ENSG00000051180	20	17	23	11	2	2	2	2	18.51	14.1356	26.2911	12.4428	1.48796	2.40706	1.57919	2.74945
ENSG00000051382	399	455	263	326	180	129	90	39	369.274	378.336	300.633	368.759	133.917	155.255	71.0637	53.6143
ENSG00000051523	21276	25065	24049	22981	5210	3902	11178	7241	19690.9	20841.7	27490.2	25995.3	3876.15	4696.17	8826.11	9954.38
ENSG00000051596	34	51	11	11	9	6	3	2	31.467	42.4069	12.574	12.4428	6.69584	7.22118	2.36879	2.74945
ENSG00000051620	400	296	334	221	48	30	54	22	370.2	246.126	381.792	249.987	35.7112	36.1059	42.6382	30.244
ENSG00000051825	193	207	99	99	33	19	10	7	178.621	172.122	113.166	111.985	24.5514	22.8671	7.89596	9.62308
ENSG00000052126	57	63	72	97	10	8	1	5	52.7535	52.385	82.3025	109.723	7.43982	9.62824	0.789596	6.87363
ENSG00000052723	375	458	361	444	74	43	61	47	347.062	380.831	412.656	502.237	55.0547	51.7518	48.1654	64.6121
ENSG00000052749	2298	2222	476	1330	816	548	182	117	2126.8	1847.61	544.111	1504.45	607.09	659.534	143.707	160.843
ENSG00000052795	2515	2640	3100	4474	377	380	583	447	2327.63	2195.18	3543.58	5060.83	280.481	457.341	460.335	614.502
ENSG00000052802	533	678	958	1133	446	293	1092	708	493.291	563.762	1095.08	1281.61	331.816	352.634	862.239	973.305
ENSG00000052841	887	1082	753	829	486	252	304	178	820.918	899.692	860.747	937.735	361.575	303.289	240.037	244.701
ENSG00000053254	1226	1240	1447	2435	61	41	82	62	1134.66	1031.07	1654.05	2754.38	45.3829	49.3447	64.7469	85.233
ENSG00000053371	327	317	109	70	108	73	57	20	302.638	263.588	124.597	79.1814	80.3501	87.8576	45.007	27.4945
ENSG00000053372	4185	3573	453	232	813	491	127	49	3873.22	2970.98	517.82	262.43	604.858	590.933	100.279	67.3615
ENSG00000053501	515	532	357	395	52	49	35	46	476.632	442.362	408.083	446.81	38.6871	58.9729	27.6359	63.2374
ENSG00000053770	440	614	446	416	181	79	139	76	407.22	510.546	509.819	470.564	134.661	95.0788	109.754	104.479
ENSG00000053900	481	628	422	379	336	156	200	96	445.165	522.187	482.384	428.711	249.978	187.751	157.919	131.974
ENSG00000053918	981	754	603	334	108	55	115	36	907.915	626.957	689.284	377.809	80.3501	66.1941	90.8036	49.4901
ENSG00000054116	1698	1736	1328	1214	359	199	385	217	1571.5	1443.5	1518.02	1373.23	267.09	239.502	303.995	298.315
ENSG00000054118	4226	4299	3336	3388	2006	1021	1820	1088	3911.16	3574.65	3813.35	3832.38	1492.43	1228.8	1437.07	1495.7
ENSG00000054148	2095	2245	1712	1487	334	228	407	300	1938.92	1866.74	1956.97	1682.04	248.49	274.405	321.366	412.418
ENSG00000054267	1215	1359	1496	1767	814	403	889	534	1124.48	1130.02	1710.06	1998.77	605.602	485.022	701.951	734.103
ENSG00000054277	1237	1930	576	463	171	126	103	48	1144.84	1604.81	658.42	523.729	127.221	151.645	81.3284	65.9868
ENSG00000054282	342	480	452	477	135	89	195	124	316.521	399.124	516.677	539.565	100.438	107.114	153.971	170.466
ENSG00000054392	26	28	30	16	1	3	3	2	24.063	23.2822	34.2927	18.0986	0.743982	3.61059	2.36879	2.74945
ENSG00000054523	1042	1490	2595	4763	537	422	1154	956	964.371	1238.95	2966.32	5387.73	399.519	507.889	911.194	1314.24
ENSG00000054598	5	5	9	14	3	2	12	1	4.6275	4.15754	10.2878	15.8363	2.23195	2.40706	9.47515	1.37473
ENSG00000054611	783	962	526	617	109	65	108	70	724.666	799.911	601.266	697.928	81.0941	78.2294	85.2764	96.2308
ENSG00000054654	54	43	101	99	6	2	20	9	49.977	35.7548	115.452	111.985	4.46389	2.40706	15.7919	12.3725
ENSG00000054965	180	283	665	821	14	13	74	74	166.59	235.317	760.155	928.685	10.4158	15.6459	58.4301	101.73
ENSG00000054967	2048	2517	1870	3369	254	168	325	261	1895.42	2092.91	2137.58	3810.89	188.972	202.193	256.619	358.803
ENSG00000054983	450	496	456	481	432	268	402	234	416.475	412.428	521.249	544.09	321.4	322.546	317.418	321.686
ENSG00000055044	3189	2731	821	855	1981	992	621	317	2951.42	2270.85	938.478	967.145	1473.83	1193.9	490.339	435.788
ENSG00000055070	7426	6363	8400	7751	168	75	309	179	6872.76	5290.89	9601.96	8767.65	124.989	90.2647	243.985	246.076
ENSG00000055130	1437	1628	3644	4255	923	530	2184	1411	1329.94	1353.7	4165.42	4813.1	686.696	637.871	1724.48	1939.74
ENSG00000055147	516	542	364	259	227	122	158	75	477.558	450.677	416.085	292.971	168.884	146.831	124.756	103.104
ENSG00000055163	69	46	95	72	22	11	28	13	63.8595	38.2494	108.594	81.4438	16.3676	13.2388	22.1087	17.8714
ENSG00000055208	2922	2612	3617	3640	789	419	924	521	2704.31	2171.9	4134.56	4117.44	587.002	504.279	729.587	716.232
ENSG00000055211	823	840	467	406	391	211	220	111	761.686	698.467	533.823	459.252	290.897	253.945	173.711	152.594
ENSG00000055332	1523	1410	1247	590	1151	480	916	570	1409.54	1172.43	1425.43	667.386	856.324	577.694	723.27	783.593
ENSG00000055483	3085	2754	1862	3142	281	167	231	153	2855.17	2289.97	2128.44	3554.12	209.059	200.989	182.397	210.333
ENSG00000055609	2110	2791	2802	3798	617	325	686	344	1952.8	2320.74	3202.94	4296.16	459.037	391.147	541.663	472.905
ENSG00000055732	68	48	21	70	15	11	10	6	62.934	39.9124	24.0049	79.1814	11.1597	13.2388	7.89596	8.24835
ENSG00000055917	2973	3156	1942	2451	940	592	702	496	2751.51	2624.24	2219.88	2772.48	699.343	712.489	554.297	681.864
ENSG00000055950	943	1082	378	281	220	158	128	51	872.746	899.692	432.088	317.857	163.676	190.158	101.068	70.111
ENSG00000056050	42	66	30	10	33	9	18	3	38.871	54.8795	34.2927	11.3116	24.5514	10.8318	14.2127	4.12418
ENSG00000056097	1623	1818	1144	1198	2594	1412	1567	994	1502.09	1511.68	1307.7	1355.13	1929.89	1699.38	1237.3	1366.48
ENSG00000056277	149	168	79	77	146	74	68	46	137.899	139.693	90.3042	87.0996	108.621	89.0612	53.6925	63.2374
ENSG00000056558	22249	18502	32000	41624	4816	2773	8288	5826	20591.4	15384.6	36578.9	47083.5	3583.02	3337.39	6544.17	8009.15
ENSG00000056586	1362	1353	1317	1286	220	117	238	129	1260.53	1125.03	1505.45	1454.68	163.676	140.813	187.924	177.34
ENSG00000056972	527	655	420	375	231	192	226	100	487.738	544.638	480.098	424.186	171.86	231.078	178.449	137.473
ENSG00000057019	82	110	33	27	24	16	7	1	75.891	91.4659	37.722	30.5414	17.8556	19.2565	5.52717	1.37473
ENSG00000057252	858	819	1135	1263	922	617	1209	796	794.079	681.005	1297.41	1428.66	685.952	742.578	954.622	1094.28
ENSG00000057294	3	5	4	8	1	1	2	1	2.7765	4.15754	4.57236	9.04931	0.743982	1.20353	1.57919	1.37473
ENSG00000057608	8866	9235	4875	3759	6279	3186	4340	2217	8205.48	7678.98	5572.57	4252.04	4671.47	3834.44	3426.85	3047.77
ENSG00000057657	1778	2242	2517	3795	413	310	842	802	1645.54	1864.24	2877.16	4292.77	307.265	373.094	664.84	1102.53
ENSG00000057663	689	660	557	501	212	111	173	81	637.669	548.795	636.702	566.713	157.724	133.592	136.6	111.353
ENSG00000057704	6	30	35	72	4	6	13	12	5.553	24.9452	40.0082	81.4438	2.97593	7.22118	10.2648	16.4967
ENSG00000057757	1115	1067	607	677	224	135	153	89	1031.93	887.219	693.856	765.798	166.652	162.476	120.808	122.351
ENSG00000057935	35	48	33	32	16	11	8	6	32.3925	39.9124	37.722	36.1972	11.9037	13.2388	6.31677	8.24835
ENSG00000058056	57	82	23	21	28	23	7	2	52.7535	68.1837	26.2911	23.7544	20.8315	27.6812	5.52717	2.74945
ENSG00000058063	743	763	1101	1232	195	101	254	155	687.646	634.441	1258.54	1393.59	145.077	121.556	200.557	213.082
ENSG00000058091	498	672	629	995	163	116	253	215	460.899	558.773	719.004	1125.51	121.269	139.609	199.768	295.566
ENSG00000058262	11265	11820	8024	7180	5537	3492	4779	2950	10425.8	9828.42	9172.16	8121.75	4119.43	4202.72	3773.48	4055.44
ENSG00000058272	2413	2446	2454	2746	2252	1185	2179	1380	2233.23	2033.87	2805.15	3106.17	1675.45	1426.18	1720.53	1897.12
ENSG00000058453	274	339	166	242	15	8	36	15	253.587	281.881	189.753	273.742	11.1597	9.62824	28.4255	20.6209
ENSG00000058600	707	793	302	403	147	142	64	31	654.328	659.386	345.213	455.859	109.365	170.901	50.5342	42.6165
ENSG00000058668	58	74	34	25	27	7	14	1	53.679	61.5316	38.8651	28.2791	20.0875	8.42471	11.0543	1.37473
ENSG00000058673	2655	2955	3188	4935	175	109	246	155	2457.2	2457.11	3644.17	5582.29	130.197	131.185	194.241	213.082
ENSG00000058729	551	594	261	152	635	331	291	140	509.95	493.916	298.347	171.937	472.429	398.368	229.772	192.462
ENSG00000058799	933	951	937	555	170	92	260	104	863.491	790.764	1071.08	627.796	126.477	110.725	205.295	142.971
ENSG00000058804	551	612	105	102	411	209	76	33	509.95	508.883	120.025	115.379	305.777	251.538	60.0093	45.3659
ENSG00000058866	70	57	40	58	11	10	4	8	64.785	47.396	45.7236	65.6075	8.18381	12.0353	3.15838	10.9978
ENSG00000059122	298	513	150	195	21	11	6	8	275.799	426.564	171.464	220.577	15.6236	13.2388	4.73758	10.9978
ENSG00000059145	204	247	128	301	23	12	17	21	188.802	205.382	146.316	340.48	17.1116	14.4424	13.4231	28.8692
ENSG00000059377	3060	2430	1255	810	2017	1228	1095	475	2832.03	2020.56	1434.58	916.242	1500.61	1477.93	864.608	652.994
ENSG00000059378	3134	3509	2786	2223	844	469	774	431	2900.52	2917.76	3184.65	2514.58	627.921	564.455	611.147	592.506
ENSG00000059573	256	357	18	13	242	132	29	9	236.928	296.848	20.5756	14.7051	180.044	158.866	22.8983	12.3725
ENSG00000059588	133	216	54	54	42	30	15	7	123.091	179.606	61.7269	61.0828	31.2473	36.1059	11.8439	9.62308
ENSG00000059691	298	489	179	173	174	127	86	41	275.799	406.607	204.613	195.691	129.453	152.848	67.9053	56.3637
ENSG00000059728	2141	2774	5306	5789	494	371	1515	994	1981.5	2306.6	6065.24	6548.31	367.527	446.509	1196.24	1366.48
ENSG00000059758	770	568	1061	929	516	236	749	417	712.635	472.297	1212.82	1050.85	383.895	284.033	591.408	573.26
ENSG00000059769	425	423	226	220	30	30	21	12	393.337	351.728	258.339	248.856	22.3195	36.1059	16.5815	16.4967
ENSG00000059804	2100	2394	7311	12832	553	545	3408	3337	1943.55	1990.63	8357.14	14515.1	411.422	655.924	2690.94	4587.46
ENSG00000060069	1490	1492	1076	1135	360	172	382	184	1378.99	1240.61	1229.97	1283.87	267.834	207.007	301.626	252.949
ENSG00000060138	8986	8572	3008	5110	1936	1276	712	745	8316.54	7127.69	3438.42	5780.25	1440.35	1535.7	562.192	1024.17
ENSG00000060237	2614	2996	2533	3316	982	636	983	561	2419.26	2491.2	2895.45	3750.94	730.591	765.445	776.173	771.221
ENSG00000060339	1673	1737	1187	1093	834	460	541	304	1548.36	1444.33	1356.85	1236.36	620.481	553.624	427.172	417.916
ENSG00000060491	6536	5960	5054	5910	547	313	819	434	6049.07	4955.79	5777.18	6685.18	406.958	376.705	646.679	596.631
ENSG00000060558	5988	7207	3216	3239	485	411	476	254	5541.89	5992.68	3676.18	3663.84	360.831	494.651	375.848	349.18
ENSG00000060642	217	230	168	145	63	39	62	31	200.833	191.247	192.039	164.019	46.8709	46.9376	48.955	42.6165
ENSG00000060688	1282	1241	496	549	614	395	280	147	1186.49	1031.9	566.973	621.009	456.805	475.394	221.087	202.085
ENSG00000060749	377	520	221	264	138	91	68	39	348.913	432.384	252.623	298.627	102.67	109.521	53.6925	53.6143
ENSG00000060762	596	623	802	512	188	97	217	151	551.598	518.029	916.759	579.156	139.869	116.742	171.342	207.583
ENSG00000060971	603	829	579	495	131	86	239	97	558.076	689.32	661.85	559.926	97.4617	103.504	188.713	133.348
ENSG00000060982	4276	7218	1345	2932	1523	1445	479	516	3957.44	6001.82	1537.46	3316.57	1133.09	1739.1	378.217	709.358
ENSG00000061273	1338	1697	484	963	102	68	52	34	1238.32	1411.07	553.256	1089.31	75.8862	81.84	41.059	46.7407
ENSG00000061794	1661	1671	282	223	909	408	175	66	1537.26	1389.45	322.352	252.249	676.28	491.04	138.179	90.7319
ENSG00000061918	17	19	117	144	13	6	155	112	15.7335	15.7987	133.742	162.888	9.67177	7.22118	122.387	153.969
ENSG00000061936	1912	2167	1355	1668	300	178	278	126	1769.56	1801.88	1548.89	1886.78	223.195	214.228	219.508	173.215
ENSG00000061938	463	695	571	731	18	22	66	39	428.506	577.898	652.705	826.881	13.3917	26.4776	52.1133	53.6143
ENSG00000061987	707	967	844	1084	1054	551	1001	581	654.328	804.068	964.769	1226.18	784.157	663.145	790.386	798.715
ENSG00000062194	2127	2118	3566	3399	177	103	312	188	1968.54	1761.13	4076.26	3844.82	131.685	123.964	246.354	258.448
ENSG00000062282	833	824	219	279	162	114	55	26	770.941	685.163	250.337	315.595	120.525	137.202	43.4278	35.7429
ENSG00000062370	24	29	6	5	9	8	1	1	22.212	24.1137	6.85855	5.65582	6.69584	9.62824	0.789596	1.37473
ENSG00000062485	4274	4061	4158	3593	1922	1171	2102	1324	3955.59	3376.75	4752.97	4064.27	1429.93	1409.33	1659.73	1820.14
ENSG00000062582	222	228	92	103	230	138	153	77	205.461	189.584	105.164	116.51	171.116	166.087	120.808	105.854
ENSG00000062598	1502	1800	879	1251	557	335	326	239	1390.1	1496.71	1004.78	1415.09	414.398	403.182	257.408	328.559
ENSG00000062650	2364	2130	2431	2414	1195	544	1099	644	2187.88	1771.11	2778.85	2730.63	889.059	654.72	867.766	885.323
ENSG00000062716	6138	10382	8145	8983	1095	623	1396	715	5680.72	8632.72	9310.48	10161.2	814.661	749.799	1102.28	982.928
ENSG00000062725	639	743	678	683	366	214	349	190	591.394	617.81	775.016	772.585	272.298	257.555	275.569	261.198
ENSG00000062822	277	455	101	276	42	40	35	30	256.363	378.336	115.452	312.201	31.2473	48.1412	27.6359	41.2418
ENSG00000063046	4277	4072	2395	2554	688	437	389	254	3958.36	3385.9	2737.7	2888.99	511.86	525.942	307.153	349.18
ENSG00000063169	894	1245	427	513	62	54	57	39	827.397	1035.23	488.1	580.287	46.1269	64.9906	45.007	53.6143
ENSG00000063176	693	854	730	592	31	20	65	24	641.371	710.108	834.456	669.649	23.0635	24.0706	51.3238	32.9934
ENSG00000063177	12893	11708	6246	5514	1797	1157	1443	910	11932.5	9735.3	7139.75	6237.24	1336.94	1392.48	1139.39	1251
ENSG00000063180	46	40	241	174	5	3	93	59	42.573	33.2603	275.485	196.822	3.71991	3.61059	73.4324	81.1088
ENSG00000063241	1149	1209	686	561	154	103	148	93	1063.4	1005.29	784.16	634.583	114.573	123.964	116.86	127.849
ENSG00000063244	5794	6184	3334	4212	1057	762	950	536	5362.35	5142.05	3811.07	4764.46	786.389	917.089	750.116	736.853
ENSG00000063245	3215	3465	1707	1568	262	162	285	153	2975.48	2881.18	1951.26	1773.66	194.923	194.972	225.035	210.333
ENSG00000063322	950	1019	737	785	124	92	134	80	879.225	847.307	842.458	887.963	92.2538	110.725	105.806	109.978
ENSG00000063438	2200	2202	1820	2609	122	59	129	55	2036.1	1830.98	2080.43	2951.21	90.7659	71.0082	101.858	75.6099
ENSG00000063587	244	233	164	124	15	6	5	10	225.822	193.741	187.467	140.264	11.1597	7.22118	3.94798	13.7473
ENSG00000063601	147	146	520	395	46	33	160	68	136.048	121.4	594.407	446.81	34.2232	39.7165	126.335	93.4813
ENSG00000063660	54	51	12	10	10	12	1	1	49.977	42.4069	13.7171	11.3116	7.43982	14.4424	0.789596	1.37473
ENSG00000063761	191	233	118	141	31	15	19	9	176.77	193.741	134.885	159.494	23.0635	18.0529	15.0023	12.3725
ENSG00000063854	523	569	286	377	105	72	84	67	484.036	473.128	326.924	426.449	78.1182	86.6541	66.3261	92.1066
ENSG00000063978	2069	2040	1979	1874	121	103	138	81	1914.86	1696.28	2262.18	2119.8	90.0219	123.964	108.964	111.353
ENSG00000064012	350	442	721	559	200	112	287	166	323.925	367.527	824.169	632.32	148.796	134.795	226.614	228.204
ENSG00000064102	328	361	165	111	325	188	97	51	303.564	300.174	188.61	125.559	241.794	226.264	76.5908	70.111
ENSG00000064115	200	177	172	105	73	40	70	30	185.1	147.177	196.612	118.772	54.3107	48.1412	55.2717	41.2418
ENSG00000064199	28	38	13	14	13	3	5	1	25.914	31.5973	14.8602	15.8363	9.67177	3.61059	3.94798	1.37473
ENSG00000064201	33	30	95	77	5	3	35	15	30.5415	24.9452	108.594	87.0996	3.71991	3.61059	27.6359	20.6209
ENSG00000064225	1139	1058	1179	839	179	103	143	81	1054.14	879.735	1347.7	949.046	133.173	123.964	112.912	111.353
ENSG00000064313	543	596	493	591	371	165	224	121	502.546	495.579	563.544	668.518	276.017	198.582	176.87	166.342
ENSG00000064393	3896	3838	3797	3232	216	180	257	112	3605.75	3191.33	4340.32	3655.92	160.7	216.635	202.926	153.969
ENSG00000064419	549	743	621	699	661	345	480	240	508.099	617.81	709.859	790.683	491.772	415.218	379.006	329.934
ENSG00000064490	687	900	359	322	56	53	67	38	635.818	748.357	410.37	364.235	41.663	63.7871	52.9029	52.2396
ENSG00000064545	329	497	120	176	84	65	53	29	304.489	413.259	137.171	199.085	62.4945	78.2294	41.8486	39.867
ENSG00000064547	576	1173	360	572	5	7	15	4	533.088	975.359	411.513	647.026	3.71991	8.42471	11.8439	5.4989
ENSG00000064601	10664	9734	7059	6453	5032	3105	4471	2914	9869.53	8093.9	8069.08	7299.4	3743.72	3736.96	3530.28	4005.95
ENSG00000064607	3271	4333	2850	3126	200	125	182	95	3027.31	3602.92	3257.81	3536.02	148.796	150.441	143.707	130.599
ENSG00000064651	270	288	61	62	186	118	54	43	249.885	239.474	69.7285	70.1321	138.381	142.016	42.6382	59.1132
ENSG00000064652	100	109	110	81	28	14	12	8	92.55	90.6344	125.74	91.6242	20.8315	16.8494	9.47515	10.9978
ENSG00000064666	8944	7245	3628	2080	1225	829	721	367	8277.67	6024.28	4147.13	2352.82	911.378	997.726	569.299	504.524
ENSG00000064687	1116	1282	449	431	118	65	117	40	1032.86	1065.99	513.248	487.531	87.7899	78.2294	92.3828	54.989
ENSG00000064703	367	397	232	206	587	304	309	164	339.658	330.109	265.197	233.02	436.718	365.873	243.985	225.455
ENSG00000064726	1092	1149	948	841	291	143	233	120	1010.65	955.403	1083.65	951.309	216.499	172.105	183.976	164.967
ENSG00000064763	133	113	267	284	152	101	339	193	123.091	93.9604	305.205	321.25	113.085	121.556	267.673	265.322
ENSG00000064886	913	902	41	13	298	156	10	5	844.981	750.02	46.8667	14.7051	221.707	187.751	7.89596	6.87363
ENSG00000064932	11446	15987	7270	9980	2327	1753	2468	1189	10593.3	13293.3	8310.27	11289	1731.25	2109.79	1948.72	1634.55
ENSG00000064933	236	323	101	104	127	50	30	10	218.418	268.577	115.452	117.641	94.4858	60.1765	23.6879	13.7473
ENSG00000064961	1151	1680	816	1221	83	68	91	54	1065.25	1396.93	932.762	1381.15	61.7505	81.84	71.8533	74.2352
ENSG00000064989	22	10	48	34	20	6	45	29	20.361	8.31508	54.8684	38.4596	14.8796	7.22118	35.5318	39.867
ENSG00000064995	905	838	505	501	86	49	78	33	837.577	696.804	577.261	566.713	63.9825	58.9729	61.5885	45.3659
ENSG00000064999	627	543	171	280	148	74	76	26	580.288	451.509	195.469	316.726	110.109	89.0612	60.0093	35.7429
ENSG00000065000	5207	5730	4558	5598	1025	696	1016	620	4819.08	4764.54	5210.21	6332.25	762.582	837.656	802.23	852.33
ENSG00000065029	484	789	537	671	27	22	27	12	447.942	656.06	613.84	759.011	20.0875	26.4776	21.3191	16.4967
ENSG00000065060	1439	1558	1181	931	358	169	379	196	1331.79	1295.49	1349.99	1053.11	266.346	203.396	299.257	269.446
ENSG00000065135	3425	2983	3647	2391	2452	1241	3419	1735	3169.84	2480.39	4168.85	2704.61	1824.24	1493.58	2699.63	2385.15
ENSG00000065150	3098	3276	725	845	4330	2958	802	652	2867.2	2724.02	828.741	955.833	3221.44	3560.04	633.256	896.321
ENSG00000065154	621	581	383	377	606	321	450	209	574.735	483.106	437.804	426.449	450.853	386.333	355.318	287.318
ENSG00000065183	1398	1172	122	78	1663	801	106	29	1293.85	974.527	139.457	88.2308	1237.24	964.027	83.6972	39.867
ENSG00000065243	377	432	452	461	182	102	217	126	348.913	359.211	516.677	521.466	135.405	122.76	171.342	173.215
ENSG00000065268	1880	2135	388	362	264	194	173	67	1739.94	1775.27	443.519	409.481	196.411	233.485	136.6	92.1066
ENSG00000065308	112	149	90	109	19	17	13	4	103.656	123.895	102.878	123.297	14.1357	20.46	10.2648	5.4989
ENSG00000065320	53	69	172	227	11	9	40	33	49.0515	57.3741	196.612	256.774	8.18381	10.8318	31.5838	45.3659
ENSG00000065357	212	463	157	240	108	76	49	33	196.206	384.988	179.465	271.479	80.3501	91.4682	38.6902	45.3659
ENSG00000065413	38	63	338	393	151	91	1013	544	35.169	52.385	386.365	444.547	112.341	109.521	799.861	747.85
ENSG00000065427	5981	5379	3810	2934	2592	1473	2078	1209	5535.41	4472.68	4355.18	3318.83	1928.4	1772.8	1640.78	1662.04
ENSG00000065457	268	276	221	152	46	23	45	16	248.034	229.496	252.623	171.937	34.2232	27.6812	35.5318	21.9956
ENSG00000065485	410	415	135	86	158	117	81	28	379.455	345.076	154.317	97.2801	117.549	140.813	63.9573	38.4923
ENSG00000065491	763	791	763	1110	91	57	105	71	706.156	657.723	872.178	1255.59	67.7024	68.6012	82.9076	97.6055
ENSG00000065518	1328	1206	1375	991	493	279	619	345	1229.06	1002.8	1571.75	1120.98	366.783	335.785	488.76	474.28
ENSG00000065526	5775	6804	6023	7114	1081	649	1278	775	5344.76	5657.58	6884.84	8047.1	804.245	781.091	1009.1	1065.41
ENSG00000065548	2148	2001	1127	1162	931	429	530	227	1987.97	1663.85	1288.26	1314.41	692.648	516.314	418.486	312.063
ENSG00000065559	759	628	428	427	170	115	128	88	702.454	522.187	489.243	483.007	126.477	138.406	101.068	120.976
ENSG00000065600	411	554	289	542	185	151	192	191	380.38	460.655	330.353	613.091	137.637	181.733	151.602	262.572
ENSG00000065609	6	6	8	5	3	3	3	2	5.553	4.98905	9.14473	5.65582	2.23195	3.61059	2.36879	2.74945
ENSG00000065613	766	794	916	1123	1055	558	1246	846	708.933	660.217	1047.07	1270.3	784.901	671.569	983.837	1163.02
ENSG00000065615	1060	964	1330	1517	379	219	511	313	981.03	801.574	1520.31	1715.98	281.969	263.573	403.484	430.289
ENSG00000065665	28	44	42	68	9	4	6	5	25.914	36.5864	48.0098	76.9191	6.69584	4.81412	4.73758	6.87363
ENSG00000065675	8	8	8	9	4	1	4	1	7.404	6.65206	9.14473	10.1805	2.97593	1.20353	3.15838	1.37473
ENSG00000065802	669	732	668	1041	37	18	56	35	619.159	608.664	763.585	1177.54	27.5274	21.6635	44.2174	48.1154
ENSG00000065809	1961	1818	2075	2077	150	145	151	130	1814.91	1511.68	2371.91	2349.43	111.597	174.512	119.229	178.714
ENSG00000065833	767	707	379	486	982	411	484	320	709.858	587.876	433.231	549.745	730.591	494.651	382.165	439.912
ENSG00000065882	1599	1514	2283	2551	285	179	528	342	1479.87	1258.9	2609.68	2885.6	212.035	215.432	416.907	470.156
ENSG00000065883	697	831	552	611	357	212	271	176	645.073	690.983	630.986	691.141	265.602	255.148	213.981	241.952
ENSG00000065911	9707	9033	9580	6523	2637	1337	3373	1732	8983.83	7511.01	10950.8	7378.58	1961.88	1609.12	2663.31	2381.02
ENSG00000065923	51	46	168	136	46	15	106	51	47.2005	38.2494	192.039	153.838	34.2232	18.0529	83.6972	70.111
ENSG00000065970	692	1203	433	852	92	88	64	68	640.446	1000.3	494.958	963.751	68.4464	105.911	50.5342	93.4813
ENSG00000065978	17941	13704	15772	12246	2674	1738	1492	1026	16604.4	11395	18028.8	13852.2	1989.41	2091.73	1178.08	1410.47
ENSG00000065989	2458	3432	3325	2259	145	102	251	105	2274.88	2853.74	3800.78	2555.3	107.877	122.76	198.189	144.346
ENSG00000066027	804	897	472	543	161	88	79	44	744.102	745.863	539.539	614.222	119.781	105.911	62.3781	60.4879
ENSG00000066044	2496	2166	1063	912	769	510	418	244	2310.05	1801.05	1215.11	1031.62	572.122	613.8	330.051	335.433
ENSG00000066084	775	788	792	861	452	319	548	368	717.262	655.228	905.328	973.932	336.28	383.926	432.699	505.899
ENSG00000066117	1150	1174	986	931	219	129	204	122	1064.32	976.19	1127.09	1053.11	162.932	155.255	161.078	167.716
ENSG00000066135	857	897	786	664	478	292	380	221	793.153	745.863	898.469	751.093	355.624	351.431	300.047	303.814
ENSG00000066136	1795	1745	1602	1517	592	416	631	377	1661.27	1450.98	1831.23	1715.98	440.438	500.668	498.235	518.271
ENSG00000066294	1614	1882	2078	3418	735	688	676	576	1493.76	1564.9	2375.34	3866.32	546.827	828.028	533.767	791.842
ENSG00000066322	3254	3641	2020	1780	1314	888	955	486	3011.58	3027.52	2309.04	2013.47	977.593	1068.73	754.064	668.116
ENSG00000066336	27850	27793	20473	17664	4782	2764	5501	2902	25775.2	23110.1	23402.5	19980.9	3557.72	3326.56	4343.57	3989.45
ENSG00000066379	526	657	302	313	88	36	51	37	486.813	546.301	345.213	354.054	65.4705	43.3271	40.2694	50.8648
ENSG00000066422	604	627	463	642	541	339	533	399	559.002	521.356	529.251	726.207	402.494	407.996	420.855	548.515
ENSG00000066427	631	782	560	645	281	171	279	161	583.99	650.239	640.131	729.6	209.059	205.804	220.297	221.331
ENSG00000066455	592	774	751	613	316	184	325	196	547.896	643.587	858.461	693.403	235.098	221.449	256.619	269.446
ENSG00000066557	375	440	302	235	529	274	346	160	347.062	365.864	345.213	265.823	393.567	329.767	273.2	219.956
ENSG00000066583	537	468	873	742	167	84	284	196	496.993	389.146	997.918	839.323	124.245	101.096	224.245	269.446
ENSG00000066651	54	71	49	45	36	17	14	12	49.977	59.0371	56.0115	50.9024	26.7834	20.46	11.0543	16.4967
ENSG00000066654	867	835	817	653	270	179	329	172	802.408	694.309	933.905	738.65	200.875	215.432	259.777	236.453
ENSG00000066697	1017	1123	297	502	198	178	65	60	941.233	933.783	339.498	567.844	147.309	214.228	51.3238	82.4835
ENSG00000066739	228	267	121	251	165	122	96	53	211.014	222.013	138.314	283.922	122.757	146.831	75.8012	72.8604
ENSG00000066777	784	920	723	845	836	474	792	475	725.592	764.987	826.455	955.833	621.969	570.473	625.36	652.994
ENSG00000066827	170	216	183	273	59	36	74	49	157.335	179.606	209.186	308.808	43.895	43.3271	58.4301	67.3615
ENSG00000066855	218	188	165	123	36	32	26	15	201.759	156.324	188.61	139.133	26.7834	38.5129	20.5295	20.6209
ENSG00000066926	282	234	111	91	163	82	46	21	260.991	194.573	126.883	102.936	121.269	98.6894	36.3214	28.8692
ENSG00000066933	612	647	351	330	208	119	138	64	566.406	537.986	401.225	373.284	154.748	143.22	108.964	87.9824
ENSG00000067048	998	702	1184	3323	699	624	1067	1280	923.649	583.719	1353.42	3758.86	520.044	751.002	842.499	1759.65
ENSG00000067057	1523	2215	1349	1905	769	489	809	510	1409.54	1841.79	1542.03	2154.87	572.122	588.526	638.783	701.11
ENSG00000067064	1453	1305	2179	2113	827	446	1213	676	1344.75	1085.12	2490.8	2390.15	615.273	536.774	957.78	929.314
ENSG00000067066	1211	1467	1411	1114	834	379	791	426	1120.78	1219.82	1612.9	1260.12	620.481	456.138	624.571	585.633
ENSG00000067082	15274	11806	16168	14265	2641	1361	3704	2529	14136.1	9816.78	18481.5	16136	1964.86	1638	2924.66	3476.68
ENSG00000067113	58	95	48	72	53	28	45	44	53.679	78.9933	54.8684	81.4438	39.4311	33.6988	35.5318	60.4879
ENSG00000067167	4230	4006	5108	3834	1970	1134	2850	1429	3914.86	3331.02	5838.91	4336.88	1465.65	1364.8	2250.35	1964.48
ENSG00000067182	7633	8505	2626	2343	920	613	498	208	7064.34	7071.98	3001.76	2650.32	684.464	737.764	393.219	285.943
ENSG00000067208	564	626	295	376	197	126	93	66	521.982	520.524	337.212	425.317	146.565	151.645	73.4324	90.7319
ENSG00000067221	336	431	191	171	35	33	34	22	310.968	358.38	218.33	193.429	26.0394	39.7165	26.8463	30.244
ENSG00000067225	44285	46174	33240	36078	19582	12304	19333	10599	40985.8	38394	37996.3	40810.1	14568.7	14808.2	15265.3	14570.7
ENSG00000067248	535	610	328	272	515	271	304	127	495.142	507.22	374.934	307.676	383.151	326.156	240.037	174.59
ENSG00000067334	1987	1845	1637	2021	1982	1057	1469	1121	1838.97	1534.13	1871.24	2286.08	1474.57	1272.13	1159.92	1541.07
ENSG00000067365	506	519	539	564	12	11	45	26	468.303	431.553	616.126	637.976	8.92779	13.2388	35.5318	35.7429
ENSG00000067369	356	549	311	653	377	254	209	179	329.478	456.498	355.501	738.65	280.481	305.696	165.026	246.076
ENSG00000067533	692	592	208	171	303	151	98	56	640.446	492.253	237.763	193.429	225.427	181.733	77.3804	76.9846
ENSG00000067560	27281	22334	20931	15275	7031	3898	7224	3647	25248.6	18570.9	23926	17278.5	5230.94	4691.36	5704.04	5013.62
ENSG00000067596	1406	1538	1282	1389	1295	773	1040	707	1301.25	1278.86	1465.44	1571.19	963.457	930.328	821.18	971.931
ENSG00000067646	169	126	155	289	64	74	60	68	156.409	104.77	177.179	326.906	47.6149	89.0612	47.3758	93.4813
ENSG00000067704	1188	1418	448	332	827	475	287	165	1099.49	1179.08	512.105	375.546	615.273	571.676	226.614	226.83
ENSG00000067829	2105	2231	1126	945	774	594	575	340	1948.18	1855.09	1287.12	1068.95	575.842	714.896	454.018	467.407
ENSG00000067836	148	120	191	132	14	4	40	11	136.974	99.781	218.33	149.314	10.4158	4.81412	31.5838	15.122
ENSG00000067900	882	986	1240	1127	745	379	1039	504	816.291	819.867	1417.43	1274.82	554.267	456.138	820.39	692.861
ENSG00000067955	1901	1919	1488	1229	415	236	347	196	1759.38	1595.66	1700.92	1390.2	308.753	284.033	273.99	269.446
ENSG00000067992	35	27	54	96	30	23	42	39	32.3925	22.4507	61.7269	108.592	22.3195	27.6812	33.163	53.6143
ENSG00000068001	346	415	143	216	88	54	51	32	320.223	345.076	163.462	244.331	65.4705	64.9906	40.2694	43.9912
ENSG00000068024	462	578	233	401	81	65	66	43	427.581	480.612	266.34	453.597	60.2626	78.2294	52.1133	59.1132
ENSG00000068028	672	994	471	688	51	33	50	26	621.936	826.519	538.396	778.24	37.9431	39.7165	39.4798	35.7429
ENSG00000068079	2338	2343	2739	1719	457	245	1067	619	2163.82	1948.22	3130.93	1944.47	340	294.865	842.499	850.955
ENSG00000068097	406	626	242	220	426	270	216	101	375.753	520.524	276.628	248.856	316.937	324.953	170.553	138.847
ENSG00000068120	1712	2294	958	1137	212	143	162	112	1584.46	1907.48	1095.08	1286.13	157.724	172.105	127.915	153.969
ENSG00000068305	704	872	1555	1838	142	87	304	242	651.552	725.075	1777.51	2079.08	105.646	104.707	240.037	332.683
ENSG00000068308	2167	2714	2486	2685	268	173	441	227	2005.56	2256.71	2841.72	3037.17	199.387	208.211	348.212	312.063
ENSG00000068323	3209	3381	3843	5199	254	176	549	344	2969.93	2811.33	4392.9	5880.92	188.972	211.821	433.488	472.905
ENSG00000068354	629	595	640	773	60	35	91	51	582.139	494.747	731.578	874.389	44.6389	42.1235	71.8533	70.111
ENSG00000068366	12663	11100	10061	8463	18175	9099	16490	8257	11719.6	9229.74	11500.6	9573.04	13521.9	10950.9	13020.4	11351.1
ENSG00000068383	194	186	112	233	21	9	13	16	179.547	154.66	128.026	263.561	15.6236	10.8318	10.2648	21.9956
ENSG00000068394	428	497	416	497	182	123	224	143	396.114	413.259	475.526	562.188	135.405	148.034	176.87	196.586
ENSG00000068400	2308	2877	3324	3432	316	214	560	366	2136.05	2392.25	3799.63	3882.15	235.098	257.555	442.174	503.149
ENSG00000068438	1107	1301	420	444	173	136	69	47	1024.53	1081.79	480.098	502.237	128.709	163.68	54.4821	64.6121
ENSG00000068489	66	45	99	61	17	4	13	7	61.083	37.4179	113.166	69.001	12.6477	4.81412	10.2648	9.62308
ENSG00000068650	1408	1739	986	1276	434	202	337	143	1303.1	1445.99	1127.09	1443.36	322.888	243.113	266.094	196.586
ENSG00000068654	4221	3782	867	628	1490	894	202	122	3906.53	3144.76	991.06	710.371	1108.53	1075.96	159.498	167.716
ENSG00000068697	4840	4591	5434	4275	2090	1127	3582	1716	4479.42	3817.45	6211.56	4835.72	1554.92	1356.38	2828.33	2359.03
ENSG00000068724	186	239	335	572	32	33	66	36	172.143	198.73	382.935	647.026	23.8074	39.7165	52.1133	49.4901
ENSG00000068745	995	1137	1120	1442	252	152	297	192	920.872	945.425	1280.26	1631.14	187.484	182.936	234.51	263.947
ENSG00000068784	125	182	198	188	117	61	98	68	115.687	151.334	226.332	212.659	87.0459	73.4153	77.3804	93.4813
ENSG00000068793	4433	5197	2323	3136	4547	3097	2373	1470	4102.74	4321.35	2655.4	3547.33	3382.89	3727.33	1873.71	2020.85
ENSG00000068796	251	287	174	166	340	178	177	106	232.3	238.643	198.898	187.773	252.954	214.228	139.759	145.721
ENSG00000068831	302	304	108	95	42	36	19	10	279.501	252.778	123.454	107.461	31.2473	43.3271	15.0023	13.7473
ENSG00000068878	1305	1334	1110	1407	973	495	726	419	1207.78	1109.23	1268.83	1591.55	723.895	595.747	573.247	576.01
ENSG00000068903	1048	928	1265	1681	191	117	235	128	969.924	771.639	1446.01	1901.49	142.101	140.813	185.555	175.965
ENSG00000068912	871	935	1044	865	287	189	332	228	806.11	777.46	1193.39	978.456	213.523	227.467	262.146	313.437
ENSG00000068971	159	167	169	310	12	3	17	13	147.154	138.862	193.182	350.661	8.92779	3.61059	13.4231	17.8714
ENSG00000069248	709	789	456	429	934	476	528	237	656.179	656.06	521.249	485.269	694.88	572.88	416.907	325.81
ENSG00000069275	2196	2160	2113	1777	418	234	505	350	2032.4	1796.06	2415.35	2010.08	310.985	281.626	398.746	481.154
ENSG00000069329	1634	1794	1376	1216	1564	896	1400	732	1512.27	1491.73	1572.89	1375.49	1163.59	1078.36	1105.43	1006.3
ENSG00000069345	1459	1418	1217	1382	1703	846	1581	938	1350.3	1179.08	1391.14	1563.27	1267	1018.19	1248.35	1289.49
ENSG00000069399	15433	19377	7636	6471	1261	912	1443	555	14283.2	16112.1	8728.64	7319.76	938.162	1097.62	1139.39	762.972
ENSG00000069424	1417	2144	975	2120	119	79	168	70	1311.43	1782.75	1114.51	2398.07	88.5339	95.0788	132.652	96.2308
ENSG00000069493	273	479	947	1895	47	19	22	21	252.661	398.292	1082.51	2143.55	34.9672	22.8671	17.3711	28.8692
ENSG00000069509	102	142	92	77	21	15	14	6	94.401	118.074	105.164	87.0996	15.6236	18.0529	11.0543	8.24835
ENSG00000069702	16	10	40	14	1	1	15	5	14.808	8.31508	45.7236	15.8363	0.743982	1.20353	11.8439	6.87363
ENSG00000069712	2	6	7	4	4	2	1	3	1.851	4.98905	8.00164	4.52465	2.97593	2.40706	0.789596	4.12418
ENSG00000069849	7382	8274	11371	12352	3402	1934	6567	4116	6832.04	6879.9	12998.1	13972.1	2531.03	2327.63	5185.28	5658.37
ENSG00000069869	60	70	88	51	47	25	57	26	55.53	58.2056	100.592	57.6893	34.9672	30.0882	45.007	35.7429
ENSG00000069943	87	159	99	96	48	29	42	19	80.5185	132.21	113.166	108.592	35.7112	34.9024	33.163	26.1198
ENSG00000069956	3318	2683	4316	4918	166	86	354	176	3070.81	2230.94	4933.58	5563.06	123.501	103.504	279.517	241.952
ENSG00000069966	48	38	50	37	6	3	6	5	44.424	31.5973	57.1545	41.853	4.46389	3.61059	4.73758	6.87363
ENSG00000069974	410	479	317	358	125	78	108	78	379.455	398.292	362.36	404.957	92.9978	93.8753	85.2764	107.229
ENSG00000069998	1167	1319	228	348	159	102	41	14	1080.06	1096.76	260.625	393.645	118.293	122.76	32.3734	19.2462
ENSG00000070010	1446	1556	1568	1924	742	423	792	435	1338.27	1293.83	1792.37	2176.36	552.035	509.093	625.36	598.005
ENSG00000070018	71	87	32	32	26	9	6	4	65.7105	72.3412	36.5789	36.1972	19.3435	10.8318	4.73758	5.4989
ENSG00000070047	2529	3106	1555	2128	487	320	476	227	2340.59	2582.66	1777.51	2407.12	362.319	385.129	375.848	312.063
ENSG00000070061	284	385	131	168	255	143	93	32	262.842	320.131	149.745	190.035	189.716	172.105	73.4324	43.9912
ENSG00000070081	545	341	441	307	525	241	327	166	504.397	283.544	504.103	347.267	390.591	290.051	258.198	228.204
ENSG00000070190	2025	1919	1837	1288	884	340	944	467	1874.14	1595.66	2099.86	1456.94	657.68	409.2	745.379	641.997
ENSG00000070214	884	1055	432	404	390	275	264	126	818.142	877.241	493.815	456.99	290.153	330.971	208.453	173.215
ENSG00000070269	285	449	286	271	61	35	67	26	263.767	373.347	326.924	306.545	45.3829	42.1235	52.9029	35.7429
ENSG00000070366	810	925	481	743	91	61	102	56	749.655	769.145	549.827	840.454	67.7024	73.4153	80.5388	76.9846
ENSG00000070367	1513	1139	1364	1197	414	219	394	225	1400.28	947.088	1559.18	1354	308.009	263.573	311.101	309.313
ENSG00000070371	59	19	28	8	9	1	6	1	54.6045	15.7987	32.0065	9.04931	6.69584	1.20353	4.73758	1.37473
ENSG00000070404	96	164	54	64	4	6	4	2	88.848	136.367	61.7269	72.3945	2.97593	7.22118	3.15838	2.74945
ENSG00000070413	2001	2185	606	849	107	76	80	38	1851.93	1816.84	692.713	960.358	79.6061	91.4682	63.1677	52.2396
ENSG00000070423	1124	1246	475	564	99	67	69	34	1040.26	1036.06	542.968	637.976	73.6543	80.6365	54.4821	46.7407
ENSG00000070444	799	1022	1352	1983	58	60	198	116	739.474	849.801	1545.46	2243.1	43.151	72.2118	156.34	159.468
ENSG00000070476	745	846	870	976	124	80	186	111	689.497	703.456	994.489	1104.02	92.2538	96.2824	146.865	152.594
ENSG00000070495	1143	1302	1231	1447	347	214	391	273	1057.85	1082.62	1407.14	1636.79	258.162	257.555	308.732	375.3
ENSG00000070501	104	118	242	203	25	9	76	46	96.252	98.1179	276.628	229.626	18.5996	10.8318	60.0093	63.2374
ENSG00000070540	173	253	224	301	22	26	28	26	160.111	210.372	256.052	340.48	16.3676	31.2918	22.1087	35.7429
ENSG00000070610	896	1183	1260	1589	56	47	145	98	829.248	983.674	1440.29	1797.42	41.663	56.5659	114.491	134.723
ENSG00000070614	1014	1171	1916	3676	33	24	92	67	938.457	973.696	2190.16	4158.16	24.5514	28.8847	72.6428	92.1066
ENSG00000070669	571	572	371	313	456	237	439	237	528.46	475.623	424.087	354.054	339.256	285.236	346.633	325.81
ENSG00000070718	94	138	101	101	39	27	31	16	86.997	114.748	115.452	114.248	29.0153	32.4953	24.4775	21.9956
ENSG00000070731	27	58	113	309	1	5	16	12	24.9885	48.2275	129.169	349.53	0.743982	6.01765	12.6335	16.4967
ENSG00000070756	19005	17232	15490	12575	8465	4688	3491	2409	17589.1	14328.5	17706.5	14224.4	6297.81	5642.15	2756.48	3311.71
ENSG00000070759	28	21	96	185	3	4	17	23	25.914	17.4617	109.737	209.265	2.23195	4.81412	13.4231	31.6187
ENSG00000070761	291	307	230	337	120	101	154	71	269.32	255.273	262.911	381.202	89.2779	121.556	121.598	97.6055
ENSG00000070770	1814	1849	1407	1346	739	445	630	319	1678.86	1537.46	1608.33	1522.55	549.803	535.571	497.446	438.537
ENSG00000070785	679	702	86	74	270	150	56	19	628.414	583.719	98.3058	83.7061	200.875	180.529	44.2174	26.1198
ENSG00000070814	1929	2315	456	584	364	276	129	56	1785.29	1924.94	521.249	660.599	270.81	332.174	101.858	76.9846
ENSG00000070831	17303	13887	14375	10431	2744	1181	3541	1713	16013.9	11547.2	16431.9	11799.2	2041.49	1421.37	2795.96	2354.9
ENSG00000070882	384	439	726	618	83	48	80	45	355.392	365.032	829.884	699.059	61.7505	57.7694	63.1677	61.8626
ENSG00000070950	134	155	85	108	50	26	30	18	124.017	128.884	97.1627	122.166	37.1991	31.2918	23.6879	24.7451
ENSG00000070961	9112	7248	15532	16030	7342	3944	13241	7553	8433.15	6026.77	17754.5	18132.6	5462.32	4746.72	10455	10383.3
ENSG00000071051	995	972	273	262	140	100	64	35	920.872	808.226	312.064	296.365	104.158	120.353	50.5342	48.1154
ENSG00000071054	3001	3431	2969	3691	1078	649	975	621	2777.43	2852.9	3393.84	4175.12	802.013	781.091	769.856	853.704
ENSG00000071073	369	574	148	112	60	42	27	8	341.509	477.286	169.177	126.69	44.6389	50.5482	21.3191	10.9978
ENSG00000071082	10779	9302	5294	3707	2170	1415	1222	977	9975.96	7734.69	6051.52	4193.22	1614.44	1702.99	964.887	1343.11
ENSG00000071127	18245	14437	12408	7865	10549	6481	8125	3955	16885.7	12004.5	14183.5	8896.6	7848.27	7800.07	6415.47	5437.04
ENSG00000071189	697	622	639	690	172	81	195	84	645.073	517.198	730.435	780.503	127.965	97.4859	153.971	115.477
ENSG00000071205	679	948	481	618	246	183	233	131	628.414	788.27	549.827	699.059	183.02	220.246	183.976	180.089
ENSG00000071242	250	229	63	87	11	5	6	2	231.375	190.415	72.0147	98.4112	8.18381	6.01765	4.73758	2.74945
ENSG00000071243	563	461	672	507	341	185	424	229	521.056	383.325	768.157	573.5	253.698	222.653	334.789	314.812
ENSG00000071246	456	1270	1489	2033	13	6	35	28	422.028	1056.02	1702.06	2299.66	9.67177	7.22118	27.6359	38.4923
ENSG00000071462	2534	2325	1119	1054	331	224	208	106	2345.22	1933.26	1279.12	1192.25	246.258	269.591	164.236	145.721
ENSG00000071537	2920	3016	2643	2357	2241	1422	1978	1291	2702.46	2507.83	3021.19	2666.15	1667.26	1711.42	1561.82	1774.77
ENSG00000071553	9225	9872	10371	13727	2281	1683	3867	2852	8537.74	8208.65	11855	15527.5	1697.02	2025.54	3053.37	3920.72
ENSG00000071564	1042	1448	462	683	107	66	69	28	964.371	1204.02	528.108	772.585	79.6061	79.4329	54.4821	38.4923
ENSG00000071626	9676	10773	4700	5285	972	542	660	356	8955.14	8957.84	5372.53	5978.2	723.151	652.313	521.133	489.402
ENSG00000071655	4339	5029	1525	1769	213	165	186	86	4015.74	4181.65	1743.21	2001.03	158.468	198.582	146.865	118.226
ENSG00000071794	27	48	14	19	82	32	18	19	24.9885	39.9124	16.0033	21.4921	61.0066	38.5129	14.2127	26.1198
ENSG00000071859	4135	5047	2599	3543	782	545	716	504	3826.94	4196.62	2970.89	4007.71	581.794	655.924	565.351	692.861
ENSG00000071889	609	727	268	390	28	25	17	15	563.629	604.506	306.348	441.154	20.8315	30.0882	13.4231	20.6209
ENSG00000071894	1426	1853	506	686	445	241	244	106	1319.76	1540.78	578.404	775.978	331.072	290.051	192.661	145.721
ENSG00000071967	113	123	37	48	42	34	14	9	104.581	102.275	42.2944	54.2958	31.2473	40.92	11.0543	12.3725
ENSG00000071994	1385	1367	622	412	257	159	124	56	1281.82	1136.67	711.003	466.039	191.203	191.361	97.9099	76.9846
ENSG00000072042	846	934	743	628	210	153	246	124	782.973	776.628	849.317	710.371	156.236	184.14	194.241	170.466
ENSG00000072062	2644	2998	2181	2051	778	457	834	442	2447.02	2492.86	2493.08	2320.02	578.818	550.013	658.523	607.628
ENSG00000072110	2089	2660	1489	2879	2443	2217	1544	1227	1933.37	2211.81	1702.06	3256.62	1817.55	2668.22	1219.14	1686.79
ENSG00000072121	1817	2589	1495	2038	392	296	278	182	1681.63	2152.77	1708.92	2305.31	291.641	356.245	219.508	250.2
ENSG00000072135	3294	4055	1434	1210	171	92	124	41	3048.6	3371.76	1639.19	1368.71	127.221	110.725	97.9099	56.3637
ENSG00000072163	103	51	23	22	8	8	4	4	95.3265	42.4069	26.2911	24.8856	5.95186	9.62824	3.15838	5.4989
ENSG00000072210	379	1053	290	632	213	159	129	110	350.764	875.578	331.496	714.895	158.468	191.361	101.858	151.22
ENSG00000072274	8662	15564	1780	4986	10503	7214	2264	2842	8016.68	12941.6	2034.7	5639.98	7814.05	8682.26	1787.65	3906.97
ENSG00000072310	4152	5410	2967	4371	942	654	940	500	3842.68	4498.46	3391.55	4944.32	700.831	787.108	742.22	687.363
ENSG00000072364	1517	1769	3251	4811	784	520	1674	1278	1403.98	1470.94	3716.19	5442.03	583.282	625.835	1321.78	1756.9
ENSG00000072401	1511	1372	2216	1456	693	330	1231	525	1398.43	1140.83	2533.09	1646.97	515.58	397.165	971.993	721.731
ENSG00000072415	218	186	65	75	148	74	57	25	201.759	154.66	74.3009	84.8373	110.109	89.0612	45.007	34.3681
ENSG00000072422	38	37	13	14	7	6	4	1	35.169	30.7658	14.8602	15.8363	5.20788	7.22118	3.15838	1.37473
ENSG00000072501	2467	2764	1921	1775	1282	738	1053	600	2283.21	2298.29	2195.88	2007.82	953.785	888.205	831.445	824.835
ENSG00000072506	1608	1415	744	423	454	271	370	214	1488.2	1176.58	850.46	478.482	337.768	326.156	292.151	294.191
ENSG00000072518	3005	3782	1937	2236	401	282	385	214	2781.13	3144.76	2214.17	2529.28	298.337	339.395	303.995	294.191
ENSG00000072571	8	4	18	17	5	1	15	18	7.404	3.32603	20.5756	19.2298	3.71991	1.20353	11.8439	24.7451
ENSG00000072609	2729	2954	3018	3440	296	164	392	206	2525.69	2456.27	3449.85	3891.2	220.219	197.379	309.522	283.193
ENSG00000072682	51	63	29	31	57	29	32	12	47.2005	52.385	33.1496	35.0661	42.407	34.9024	25.2671	16.4967
ENSG00000072694	405	877	256	344	52	32	25	16	374.827	729.233	292.631	389.12	38.6871	38.5129	19.7399	21.9956
ENSG00000072736	277	302	207	275	87	59	85	47	256.363	251.115	236.62	311.07	64.7265	71.0082	67.1157	64.6121
ENSG00000072756	395	332	265	298	265	120	118	64	365.572	276.061	302.919	337.087	197.155	144.424	93.1723	87.9824
ENSG00000072778	4089	4635	2434	3866	1369	862	1050	685	3784.37	3854.04	2782.28	4373.08	1018.51	1037.44	829.076	941.687
ENSG00000072786	2735	2870	4722	7713	1071	772	2085	1380	2531.24	2386.43	5397.68	8724.66	796.805	929.125	1646.31	1897.12
ENSG00000072803	1129	1120	944	983	297	154	263	164	1044.89	931.289	1079.08	1111.93	220.963	185.344	207.664	225.455
ENSG00000072818	95	196	181	340	11	8	39	23	87.9225	162.976	206.899	384.596	8.18381	9.62824	30.7943	31.6187
ENSG00000072849	1663	1573	1808	1314	748	312	846	411	1539.11	1307.96	2066.71	1486.35	556.499	375.501	667.998	565.012
ENSG00000072864	764	520	1268	1220	116	56	229	110	707.082	432.384	1449.44	1380.02	86.302	67.3976	180.818	151.22
ENSG00000072954	8	15	17	17	2	1	4	2	7.404	12.4726	19.4325	19.2298	1.48796	1.20353	3.15838	2.74945
ENSG00000072958	1308	1537	932	823	735	441	578	313	1210.55	1278.03	1065.36	930.948	546.827	530.756	456.387	430.289
ENSG00000073008	4011	5398	690	776	438	333	116	66	3712.18	4488.48	788.733	877.783	325.864	400.775	91.5932	90.7319
ENSG00000073009	1710	1976	1259	1545	83	53	97	59	1582.6	1643.06	1439.15	1747.65	61.7505	63.7871	76.5908	81.1088
ENSG00000073050	298	468	300	402	75	68	83	77	275.799	389.146	342.927	454.728	55.7987	81.84	65.5365	105.854
ENSG00000073060	542	524	111	102	100	66	31	7	501.621	435.71	126.883	115.379	74.3982	79.4329	24.4775	9.62308
ENSG00000073111	63	76	86	168	98	68	105	77	58.3065	63.1946	98.3058	190.035	72.9103	81.84	82.9076	105.854
ENSG00000073150	111	154	129	302	5	1	4	7	102.73	128.052	147.459	341.611	3.71991	1.20353	3.15838	9.62308
ENSG00000073169	1166	1774	741	1132	108	82	121	82	1079.13	1475.1	847.03	1280.48	80.3501	98.6894	95.5411	112.727
ENSG00000073331	119	219	489	552	41	13	134	74	110.134	182.1	558.971	624.402	30.5033	15.6459	105.806	101.73
ENSG00000073350	84	92	93	112	8	7	24	8	77.742	76.4987	106.307	126.69	5.95186	8.42471	18.9503	10.9978
ENSG00000073417	1050	1056	1182	1259	155	75	143	68	971.775	878.072	1351.13	1424.13	115.317	90.2647	112.912	93.4813
ENSG00000073536	657	644	39	16	123	86	16	7	608.053	535.491	44.5805	18.0986	91.5098	103.504	12.6335	9.62308
ENSG00000073578	932	1014	900	892	407	260	472	219	862.566	843.149	1028.78	1009	302.801	312.918	372.689	301.065
ENSG00000073584	1037	975	777	584	337	194	352	221	959.743	810.72	888.182	660.599	250.722	233.485	277.938	303.814
ENSG00000073614	1221	1252	1600	1647	475	275	698	377	1130.04	1041.05	1828.95	1863.03	353.392	330.971	551.138	518.271
ENSG00000073711	34	41	34	22	35	14	9	6	31.467	34.0918	38.8651	24.8856	26.0394	16.8494	7.10637	8.24835
ENSG00000073712	62	60	18	16	82	60	25	14	57.381	49.8905	20.5756	18.0986	61.0066	72.2118	19.7399	19.2462
ENSG00000073737	28	30	31	38	36	23	18	10	25.914	24.9452	35.4358	42.9842	26.7834	27.6812	14.2127	13.7473
ENSG00000073756	1927	3029	10383	11736	2538	2157	23998	28389	1783.44	2518.64	11868.7	13275.3	1888.23	2596.01	18948.7	39027.1
ENSG00000073792	376	558	330	406	53	54	43	23	347.988	463.981	377.22	459.252	39.4311	64.9906	33.9526	31.6187
ENSG00000073803	417	226	625	335	1	1	6	6	385.933	187.921	714.432	378.94	0.743982	1.20353	4.73758	8.24835
ENSG00000073849	168	229	335	405	27	19	68	31	155.484	190.415	382.935	458.121	20.0875	22.8671	53.6925	42.6165
ENSG00000073861	15	3	59	138	4	2	15	10	13.8825	2.49452	67.4424	156.101	2.97593	2.40706	11.8439	13.7473
ENSG00000073910	324	281	453	879	131	65	255	175	299.862	233.654	517.82	994.293	97.4617	78.2294	201.347	240.577
ENSG00000073921	6378	6811	5921	4767	5502	3260	5097	2745	5902.84	5663.4	6768.24	5392.26	4093.39	3923.51	4024.57	3773.62
ENSG00000073969	757	823	678	675	295	183	296	139	700.603	684.331	775.016	763.535	219.475	220.246	233.72	191.087
ENSG00000074054	576	666	538	634	305	160	227	121	533.088	553.784	614.983	717.158	226.915	192.565	179.238	166.342
ENSG00000074071	1235	1517	215	226	118	71	36	14	1142.99	1261.4	245.765	255.643	87.7899	85.4506	28.4255	19.2462
ENSG00000074181	303	309	219	706	167	92	123	85	280.426	256.936	250.337	798.601	124.245	110.725	97.1203	116.852
ENSG00000074201	750	993	373	314	521	367	206	111	694.125	825.687	426.373	355.185	387.615	441.695	162.657	152.594
ENSG00000074266	743	762	643	636	405	190	326	186	687.646	633.609	735.007	719.42	301.313	228.671	257.408	255.699
ENSG00000074319	1308	1227	1125	895	1113	697	1075	579	1210.55	1020.26	1285.98	1012.39	828.052	838.86	848.816	795.966
ENSG00000074356	546	721	728	1053	119	67	151	115	505.323	599.517	832.17	1191.12	88.5339	80.6365	119.229	158.093
ENSG00000074370	303	416	978	1996	39	29	141	115	280.426	345.907	1117.94	2257.8	29.0153	34.9024	111.333	158.093
ENSG00000074416	21610	20562	14450	12914	2530	1817	2570	1569	20000.1	17097.5	16517.7	14607.8	1882.28	2186.81	2029.26	2156.94
ENSG00000074582	345	471	119	76	95	58	20	12	319.297	391.64	136.028	85.9684	70.6783	69.8047	15.7919	16.4967
ENSG00000074603	1266	1318	934	744	458	224	299	149	1171.68	1095.93	1067.65	841.586	340.744	269.591	236.089	204.834
ENSG00000074657	205	216	224	326	19	10	22	12	189.727	179.606	256.052	368.759	14.1357	12.0353	17.3711	16.4967
ENSG00000074660	831	1642	3119	6408	218	240	1178	762	769.09	1365.34	3565.3	7248.5	162.188	288.847	930.144	1047.54
ENSG00000074695	1332	1225	735	488	1134	623	584	366	1232.77	1018.6	840.172	552.008	843.676	749.799	461.124	503.149
ENSG00000074696	303	366	67	74	171	81	43	24	280.426	304.332	76.5871	83.7061	127.221	97.4859	33.9526	32.9934
ENSG00000074755	2750	3242	3796	6530	638	435	1035	678	2545.12	2695.75	4339.17	7386.5	474.661	523.535	817.232	932.064
ENSG00000074800	46303	40244	19353	20724	23487	16521	16321	11238	42853.4	33463.2	22122.2	23442.2	17473.9	19883.5	12887	15449.2
ENSG00000074842	5381	5544	3383	3254	974	696	949	584	4980.11	4609.88	3867.08	3680.81	724.639	837.656	749.327	802.839
ENSG00000074855	92	149	59	59	21	13	23	12	85.146	123.895	67.4424	66.7386	15.6236	15.6459	18.1607	16.4967
ENSG00000074935	274	275	142	93	91	45	43	19	253.587	228.665	162.319	105.198	67.7024	54.1588	33.9526	26.1198
ENSG00000074964	8310	11115	6322	9624	1116	862	1245	798	7690.9	9242.21	7226.62	10886.3	830.284	1037.44	983.047	1097.03
ENSG00000075089	256	278	327	257	306	174	374	174	236.928	231.159	373.791	290.709	227.659	209.414	295.309	239.202
ENSG00000075131	137	146	90	96	97	37	76	49	126.793	121.4	102.878	108.592	72.1663	44.5306	60.0093	67.3615
ENSG00000075142	2902	2341	5318	2850	689	343	1754	1007	2685.8	1946.56	6078.96	3223.82	512.604	412.811	1384.95	1384.35
ENSG00000075151	501	598	288	388	253	139	146	91	463.675	497.242	329.21	438.891	188.228	167.291	115.281	125.1
ENSG00000075188	219	249	125	72	288	137	119	60	202.684	207.045	142.886	81.4438	214.267	164.884	93.9619	82.4835
ENSG00000075213	12	39	17	16	13	7	11	2	11.106	32.4288	19.4325	18.0986	9.67177	8.42471	8.68556	2.74945
ENSG00000075223	1843	2158	348	358	938	658	138	94	1705.7	1794.39	397.796	404.957	697.856	791.922	108.964	129.224
ENSG00000075234	597	652	179	213	91	63	48	23	552.523	542.143	204.613	240.938	67.7024	75.8224	37.9006	31.6187
ENSG00000075239	330	321	240	138	341	181	258	123	305.415	266.914	274.342	156.101	253.698	217.839	203.716	169.091
ENSG00000075240	294	394	196	425	29	27	33	13	272.097	327.614	224.046	480.744	21.5755	32.4953	26.0567	17.8714
ENSG00000075292	1378	1712	1291	1349	886	476	793	441	1275.34	1423.54	1475.73	1525.94	659.168	572.88	626.15	606.254
ENSG00000075303	241	260	623	998	45	22	87	74	223.045	216.192	712.146	1128.9	33.4792	26.4776	68.6949	101.73
ENSG00000075336	545	560	157	145	105	56	35	20	504.397	465.644	179.465	164.019	78.1182	67.3976	27.6359	27.4945
ENSG00000075391	127	241	86	317	86	80	40	43	117.538	200.393	98.3058	358.579	63.9825	96.2824	31.5838	59.1132
ENSG00000075399	1343	1490	1478	1914	53	28	142	87	1242.95	1238.95	1689.49	2165.05	39.4311	33.6988	112.123	119.601
ENSG00000075407	664	772	371	442	50	21	31	13	614.532	641.924	424.087	499.974	37.1991	25.2741	24.4775	17.8714
ENSG00000075413	3588	3364	4180	3685	689	343	695	392	3320.69	2797.19	4778.12	4168.34	512.604	412.811	548.769	538.892
ENSG00000075415	6575	5660	5554	4297	4849	2856	4760	2724	6085.16	4706.34	6348.73	4860.61	3607.57	3437.28	3758.48	3744.75
ENSG00000075420	3905	4485	5875	8409	2694	1889	3777	2825	3614.08	3729.31	6715.66	9511.95	2004.29	2273.47	2982.3	3883.6
ENSG00000075426	5082	8100	5662	9902	568	530	701	552	4703.39	6735.21	6472.18	11200.8	422.582	637.871	553.507	758.848
ENSG00000075539	926	1148	1028	1138	1332	668	1311	735	857.013	954.571	1175.1	1287.26	990.985	803.958	1035.16	1010.42
ENSG00000075568	795	1007	3387	3539	761	391	2209	1192	735.772	837.329	3871.65	4003.19	566.171	470.58	1744.22	1638.67
ENSG00000075618	9958	8984	1995	3350	1686	1065	819	606	9216.13	7470.27	2280.47	3789.4	1254.35	1281.76	646.679	833.083
ENSG00000075624	568555	445403	318784	141702	118324	78783	112060	54978	526198	370356	364399	160288	88031	94817.7	88482.1	75579.6
ENSG00000075651	471	1139	1307	1728	544	553	853	909	435.91	947.088	1494.02	1954.65	404.726	665.552	673.526	1249.63
ENSG00000075702	85	107	78	95	9	3	3	1	78.6675	88.9714	89.1611	107.461	6.69584	3.61059	2.36879	1.37473
ENSG00000075711	440	531	328	325	164	77	85	39	407.22	441.531	374.934	367.628	122.013	92.6718	67.1157	53.6143
ENSG00000075785	10463	9371	10986	11467	4413	2706	5660	3927	9683.5	7792.06	12558	12971.1	3283.19	3256.75	4469.11	5398.55
ENSG00000075790	928	998	761	579	657	294	559	288	858.864	829.845	869.892	654.944	488.796	353.838	441.384	395.921
ENSG00000075826	85	139	56	77	5	3	3	1	78.6675	115.58	64.0131	87.0996	3.71991	3.61059	2.36879	1.37473
ENSG00000075856	852	985	975	1320	542	327	518	360	788.526	819.035	1114.51	1493.14	403.238	393.554	409.011	494.901
ENSG00000075884	230	162	223	208	112	64	137	76	212.865	134.704	254.909	235.282	83.326	77.0259	108.175	104.479
ENSG00000075914	1045	1142	184	181	275	151	62	36	967.147	949.582	210.329	204.741	204.595	181.733	48.955	49.4901
ENSG00000075945	149	151	128	95	132	66	79	46	137.899	125.558	146.316	107.461	98.2057	79.4329	62.3781	63.2374
ENSG00000075975	307	355	220	205	158	111	122	70	284.128	295.185	251.48	231.889	117.549	133.592	96.3307	96.2308
ENSG00000076003	285	219	68	48	306	119	83	31	263.767	182.1	77.7302	54.2958	227.659	143.22	65.5365	42.6165
ENSG00000076043	242	301	55	40	86	68	10	5	223.971	250.284	62.87	45.2465	63.9825	81.84	7.89596	6.87363
ENSG00000076053	940	818	1063	935	149	102	155	125	869.97	680.174	1215.11	1057.64	110.853	122.76	122.387	171.841
ENSG00000076108	3523	3590	5469	7679	560	290	1174	889	3260.54	2985.11	6251.56	8686.2	416.63	349.024	926.986	1222.13
ENSG00000076201	3593	4259	2751	3024	559	429	651	419	3325.32	3541.39	3144.64	3420.64	415.886	516.314	514.027	576.01
ENSG00000076242	1120	1196	1637	1506	977	554	1311	781	1036.56	994.484	1871.24	1703.53	726.871	666.755	1035.16	1073.66
ENSG00000076248	55	70	13	21	24	19	8	4	50.9025	58.2056	14.8602	23.7544	17.8556	22.8671	6.31677	5.4989
ENSG00000076258	23	25	41	24	20	11	30	11	21.2865	20.7877	46.8667	27.1479	14.8796	13.2388	23.6879	15.122
ENSG00000076321	265	247	204	182	156	102	146	90	245.257	205.382	233.191	205.872	116.061	122.76	115.281	123.725
ENSG00000076356	170	173	103	91	32	17	28	7	157.335	143.851	117.738	102.936	23.8074	20.46	22.1087	9.62308
ENSG00000076382	83	139	126	133	2	3	8	9	76.8165	115.58	144.029	150.445	1.48796	3.61059	6.31677	12.3725
ENSG00000076513	1051	1312	2595	2002	285	154	807	408	972.7	1090.94	2966.32	2264.59	212.035	185.344	637.204	560.888
ENSG00000076554	77	187	69	61	2	4	17	11	71.2635	155.492	78.8733	69.001	1.48796	4.81412	13.4231	15.122
ENSG00000076604	94	75	381	693	9	6	54	45	86.997	62.3631	435.518	783.896	6.69584	7.22118	42.6382	61.8626
ENSG00000076641	684	556	4492	5220	83	45	545	345	633.042	462.318	5134.76	5904.67	61.7505	54.1588	430.33	474.28
ENSG00000076650	162	183	137	165	68	45	47	40	149.931	152.166	156.603	186.642	50.5908	54.1588	37.111	54.989
ENSG00000076662	319	168	699	319	130	65	415	146	295.234	139.693	799.021	360.841	96.7177	78.2294	327.682	200.71
ENSG00000076685	1718	1869	1556	1927	1039	579	565	326	1590.01	1554.09	1778.65	2179.75	772.998	696.844	446.122	448.16
ENSG00000076716	47	75	279	311	63	43	361	221	43.4985	62.3631	318.922	351.792	46.8709	51.7518	285.044	303.814
ENSG00000076770	224	196	130	86	26	22	19	11	207.312	162.976	148.602	97.2801	19.3435	26.4776	15.0023	15.122
ENSG00000076924	1128	1436	990	1211	476	307	416	317	1043.96	1194.05	1131.66	1369.84	354.136	369.484	328.472	435.788
ENSG00000076928	2092	3354	1851	2484	330	250	504	250	1936.15	2788.88	2115.86	2809.81	245.514	300.882	397.956	343.681
ENSG00000076944	3071	3964	3262	3817	1073	704	1498	970	2842.21	3296.1	3728.76	4317.65	798.293	847.285	1182.82	1333.48
ENSG00000076984	3266	4300	1772	2525	190	148	150	113	3022.68	3575.48	2025.56	2856.19	141.357	178.122	118.439	155.344
ENSG00000077044	1073	1236	395	502	59	35	24	15	993.061	1027.74	451.521	567.844	43.895	42.1235	18.9503	20.6209
ENSG00000077097	1305	1376	1027	1308	1503	752	1040	580	1207.78	1144.15	1173.95	1479.56	1118.21	905.054	821.18	797.341
ENSG00000077147	4263	4006	3345	2748	2868	1320	2336	1041	3945.41	3331.02	3823.64	3108.44	2133.74	1588.66	1844.5	1431.09
ENSG00000077150	27272	28678	26505	35122	6785	3868	9778	6255	25240.2	23846	30297.6	39728.7	5047.92	4655.25	7720.67	8598.9
ENSG00000077152	14	11	4	5	10	7	1	1	12.957	9.14659	4.57236	5.65582	7.43982	8.42471	0.789596	1.37473
ENSG00000077157	226	305	188	302	11	2	9	9	209.163	253.61	214.901	341.611	8.18381	2.40706	7.10637	12.3725
ENSG00000077232	1067	1283	721	657	375	199	258	133	987.508	1066.82	824.169	743.174	278.993	239.502	203.716	182.838
ENSG00000077235	1737	2095	769	973	474	318	228	159	1607.59	1742.01	879.037	1100.62	352.648	382.722	180.028	218.581
ENSG00000077238	6616	8987	3878	7022	997	685	796	438	6123.11	7472.76	4432.91	7943.03	741.75	824.418	628.519	602.13
ENSG00000077254	471	640	445	494	531	293	493	227	435.91	532.165	508.675	558.795	395.055	352.634	389.271	312.063
ENSG00000077312	2034	1964	1712	1254	499	343	642	387	1882.47	1633.08	1956.97	1418.48	371.247	412.811	506.921	532.019
ENSG00000077348	374	469	99	38	75	60	41	14	346.137	389.977	113.166	42.9842	55.7987	72.2118	32.3734	19.2462
ENSG00000077380	2411	2267	1667	1284	1583	891	1346	731	2231.38	1885.03	1905.53	1452.41	1177.72	1072.34	1062.8	1004.92
ENSG00000077420	314	304	796	330	254	110	526	157	290.607	252.778	909.9	373.284	188.972	132.388	415.328	215.832
ENSG00000077454	2415	3503	4373	5081	168	106	684	292	2235.08	2912.77	4998.74	5747.44	124.989	127.574	540.084	401.42
ENSG00000077458	487	596	588	548	122	59	103	58	450.718	495.579	672.137	619.878	90.7659	71.0082	81.3284	79.7341
ENSG00000077463	1243	1414	651	983	124	74	110	61	1150.4	1175.75	744.152	1111.93	92.2538	89.0612	86.8556	83.8582
ENSG00000077514	301	399	305	424	87	82	119	80	278.575	331.772	348.643	479.613	64.7265	98.6894	93.9619	109.978
ENSG00000077549	15792	12179	9865	6094	5442	3106	5062	2632	14615.5	10126.9	11276.6	6893.31	4048.75	3738.16	3996.94	3618.28
ENSG00000077585	7902	7370	6194	7751	1332	745	1217	867	7313.3	6128.21	7080.31	8767.65	990.985	896.629	960.939	1191.89
ENSG00000077684	87	116	47	57	21	9	3	3	80.5185	96.4549	53.7253	64.4763	15.6236	10.8318	2.36879	4.12418
ENSG00000077713	411	526	181	186	95	62	40	21	380.38	437.373	206.899	210.396	70.6783	74.6188	31.5838	28.8692
ENSG00000077721	2659	2660	2535	2283	1012	593	1186	797	2460.9	2211.81	2897.74	2582.45	752.91	713.693	936.461	1095.66
ENSG00000077782	273	336	92	95	26	22	7	6	252.661	279.387	105.164	107.461	19.3435	26.4776	5.52717	8.24835
ENSG00000077809	1454	2237	1947	2706	501	283	308	241	1345.68	1860.08	2225.6	3060.93	372.735	340.599	243.196	331.309
ENSG00000077984	22	30	60	99	2	1	25	15	20.361	24.9452	68.5855	111.985	1.48796	1.20353	19.7399	20.6209
ENSG00000078043	245	304	249	324	48	28	30	19	226.747	252.778	284.63	366.497	35.7112	33.6988	23.6879	26.1198
ENSG00000078061	4393	4438	2756	2596	283	196	267	176	4065.72	3690.23	3150.36	2936.5	210.547	235.892	210.822	241.952
ENSG00000078070	165	232	81	109	84	46	29	18	152.707	192.91	92.5904	123.297	62.4945	55.3624	22.8983	24.7451
ENSG00000078081	2923	5644	4739	5548	1885	1297	3054	2517	2705.24	4693.03	5417.11	6275.7	1402.41	1560.98	2411.43	3460.18
ENSG00000078124	590	486	464	493	104	64	81	58	546.045	404.113	530.394	557.664	77.3742	77.0259	63.9573	79.7341
ENSG00000078140	2512	2377	1532	1397	783	429	547	314	2324.86	1976.49	1751.22	1580.24	582.538	516.314	431.909	431.664
ENSG00000078142	739	927	704	955	789	445	627	370	683.944	770.808	804.736	1080.26	587.002	535.571	495.077	508.648
ENSG00000078177	207	156	231	213	80	41	93	64	191.578	129.715	264.054	240.938	59.5186	49.3447	73.4324	87.9824
ENSG00000078237	648	837	217	203	805	426	275	130	599.724	695.972	248.051	229.626	598.906	512.704	217.139	178.714
ENSG00000078246	216	295	171	241	65	61	64	47	199.908	245.295	195.469	272.61	48.3589	73.4153	50.5342	64.6121
ENSG00000078269	130	105	74	139	38	32	37	23	120.315	87.3083	84.5887	157.232	28.2713	38.5129	29.2151	31.6187
ENSG00000078304	971	992	1135	1040	195	109	257	144	898.66	824.856	1297.41	1176.41	145.077	131.185	202.926	197.96
ENSG00000078369	14770	13118	13266	10693	2531	1585	3097	1720	13669.6	10907.7	15164.2	12095.5	1883.02	1907.59	2445.38	2364.53
ENSG00000078401	100	42	3031	1300	16	9	865	501	92.55	34.9233	3464.71	1470.51	11.9037	10.8318	683.001	688.737
ENSG00000078403	620	817	283	278	111	76	35	18	573.81	679.342	323.495	314.463	82.5821	91.4682	27.6359	24.7451
ENSG00000078487	52	88	51	45	4	1	7	3	48.126	73.1727	58.2976	50.9024	2.97593	1.20353	5.52717	4.12418
ENSG00000078618	2248	2861	2439	2420	1574	785	1684	831	2080.52	2378.94	2788	2737.42	1171.03	944.771	1329.68	1142.4
ENSG00000078668	1136	1277	547	679	918	562	444	256	1051.37	1061.84	625.271	768.06	682.976	676.384	350.581	351.93
ENSG00000078674	815	974	680	835	663	383	525	326	754.282	809.889	777.302	944.522	493.26	460.952	414.538	448.16
ENSG00000078687	70	65	92	101	4	16	27	23	64.785	54.048	105.164	114.248	2.97593	19.2565	21.3191	31.6187
ENSG00000078699	265	361	398	733	48	28	68	51	245.257	300.174	454.95	829.143	35.7112	33.6988	53.6925	70.111
ENSG00000078747	1377	1475	1294	1465	1159	551	1030	598	1274.41	1226.47	1479.16	1657.15	862.276	663.145	813.284	822.086
ENSG00000078804	1755	1317	5467	4499	98	32	409	213	1624.25	1095.1	6249.28	5089.1	72.9103	38.5129	322.945	292.816
ENSG00000078808	10771	11441	7665	8339	1429	1053	1509	889	9968.56	9513.28	8761.79	9432.77	1063.15	1267.32	1191.5	1222.13
ENSG00000078902	2872	2605	2631	3511	461	316	657	389	2658.04	2166.08	3007.47	3971.52	342.976	380.315	518.765	534.768
ENSG00000078967	682	636	361	286	51	49	32	20	631.191	528.839	412.656	323.513	37.9431	58.9729	25.2671	27.4945
ENSG00000079134	634	768	355	501	344	183	156	68	586.767	638.598	405.797	566.713	255.93	220.246	123.177	93.4813
ENSG00000079215	3287	5076	3230	5292	2262	1754	1396	1207	3042.12	4220.73	3692.18	5986.12	1682.89	2110.99	1102.28	1659.29
ENSG00000079246	4149	3964	2442	1903	6051	2943	3716	1818	3839.9	3296.1	2791.43	2152.6	4501.84	3541.99	2934.14	2499.25
ENSG00000079257	56	101	14	5	78	23	11	4	51.828	83.9823	16.0033	5.65582	58.0306	27.6812	8.68556	5.4989
ENSG00000079263	27	30	409	334	4	5	171	114	24.9885	24.9452	467.524	377.809	2.97593	6.01765	135.021	156.719
ENSG00000079277	2881	3214	2352	2668	525	293	491	260	2666.37	2672.47	2688.55	3017.94	390.591	352.634	387.692	357.429
ENSG00000079308	713	885	627	1262	194	190	174	133	659.881	735.885	716.718	1427.53	144.333	228.671	137.39	182.838
ENSG00000079313	3885	3926	2243	2630	252	125	319	134	3595.57	3264.5	2563.95	2974.96	187.484	150.441	251.881	184.213
ENSG00000079332	3888	3478	3607	3050	1617	739	1785	1042	3598.34	2891.98	4123.13	3450.05	1203.02	889.408	1409.43	1432.46
ENSG00000079335	143	157	158	178	52	25	41	31	132.346	130.547	180.608	201.347	38.6871	30.0882	32.3734	42.6165
ENSG00000079337	60	52	110	114	1	2	9	3	55.53	43.2384	125.74	128.953	0.743982	2.40706	7.10637	4.12418
ENSG00000079387	460	465	298	315	230	94	137	79	425.73	386.651	340.641	356.317	171.116	113.132	108.175	108.603
ENSG00000079432	3800	4652	4330	5701	302	216	850	489	3516.9	3868.18	4949.58	6448.76	224.683	259.962	671.157	672.241
ENSG00000079459	596	760	617	755	632	474	626	442	551.598	631.946	705.287	854.028	470.197	570.473	494.287	607.628
ENSG00000079462	74	67	75	40	11	12	23	7	68.487	55.711	85.7318	45.2465	8.18381	14.4424	18.1607	9.62308
ENSG00000079482	63	86	78	95	25	6	8	7	58.3065	71.5097	89.1611	107.461	18.5996	7.22118	6.31677	9.62308
ENSG00000079616	430	574	188	197	60	40	25	26	397.965	477.286	214.901	222.839	44.6389	48.1412	19.7399	35.7429
ENSG00000079691	11	10	16	6	18	3	6	6	10.1805	8.31508	18.2895	6.78698	13.3917	3.61059	4.73758	8.24835
ENSG00000079739	72	74	41	68	67	38	50	17	66.636	61.5316	46.8667	76.9191	49.8468	45.7341	39.4798	23.3703
ENSG00000079785	1671	1935	746	547	2107	1041	825	413	1546.51	1608.97	852.746	618.746	1567.57	1252.87	651.417	567.761
ENSG00000079805	4456	5733	3503	4381	1126	796	1049	591	4124.03	4767.04	4004.25	4955.63	837.724	958.009	828.286	812.462
ENSG00000079819	459	534	489	590	362	192	417	315	424.804	444.025	558.971	667.386	269.322	231.078	329.262	433.038
ENSG00000079950	1290	1728	1249	1112	352	237	301	209	1193.89	1436.85	1427.72	1257.85	261.882	285.236	237.668	287.318
ENSG00000079974	242	361	135	170	4	4	2	1	223.971	300.174	154.317	192.298	2.97593	4.81412	1.57919	1.37473
ENSG00000079999	1660	1695	1633	2599	543	360	752	383	1536.33	1409.41	1866.67	2939.89	403.982	433.271	593.776	526.52
ENSG00000080007	9	31	16	123	6	12	7	18	8.3295	25.7767	18.2895	139.133	4.46389	14.4424	5.52717	24.7451
ENSG00000080189	1617	1910	2513	2600	91	63	206	119	1496.53	1588.18	2872.59	2941.03	67.7024	75.8224	162.657	163.592
ENSG00000080200	488	543	254	236	170	107	70	42	451.644	451.509	290.345	266.955	126.477	128.778	55.2717	57.7385
ENSG00000080298	112	194	61	70	26	28	11	7	103.656	161.313	69.7285	79.1814	19.3435	33.6988	8.68556	9.62308
ENSG00000080345	1715	1622	1025	1157	3135	1421	1666	933	1587.23	1348.71	1171.67	1308.76	2332.38	1710.22	1315.47	1282.62
ENSG00000080371	4553	3620	6001	5688	1512	705	2256	1316	4213.8	3010.06	6859.69	6434.06	1124.9	848.488	1781.33	1809.14
ENSG00000080503	291	290	207	250	199	115	139	92	269.32	241.137	236.62	282.791	148.053	138.406	109.754	126.475
ENSG00000080546	199	227	154	186	45	23	43	26	184.174	188.752	176.036	210.396	33.4792	27.6812	33.9526	35.7429
ENSG00000080603	11071	12142	9555	9720	599	371	940	439	10246.2	10096.2	10922.2	10994.9	445.645	446.509	742.22	603.504
ENSG00000080608	2349	2385	498	405	1496	739	370	166	2174	1983.15	569.259	458.121	1113	889.408	292.151	228.204
ENSG00000080802	637	696	555	814	276	182	339	241	589.543	578.73	634.415	920.767	205.339	219.042	267.673	331.309
ENSG00000080815	5457	5440	6957	6463	1712	975	2697	1506	5050.45	4523.4	7952.48	7310.71	1273.7	1173.44	2129.54	2070.34
ENSG00000080819	166	403	380	559	75	30	140	66	153.633	335.098	434.375	632.32	55.7987	36.1059	110.543	90.7319
ENSG00000080822	875	1088	1385	1819	170	114	391	307	809.812	904.681	1583.18	2057.59	126.477	137.202	308.732	422.041
ENSG00000080823	109	123	28	45	3	1	1	1	100.879	102.275	32.0065	50.9024	2.23195	1.20353	0.789596	1.37473
ENSG00000080824	16362	13927	12606	17107	8981	4077	8873	4701	15143	11580.4	14409.8	19350.8	6681.71	4906.79	7006.09	6462.58
ENSG00000080839	39	56	40	62	25	11	29	20	36.0945	46.5644	45.7236	70.1321	18.5996	13.2388	22.8983	27.4945
ENSG00000080845	1939	2238	2224	3116	219	145	305	210	1794.54	1860.91	2542.23	3524.71	162.932	174.512	240.827	288.692
ENSG00000081014	205	261	378	369	85	58	208	157	189.727	217.024	432.088	417.399	63.2385	69.8047	164.236	215.832
ENSG00000081019	404	434	342	306	271	178	239	162	373.902	360.874	390.937	346.136	201.619	214.228	188.713	222.705
ENSG00000081026	83	44	79	29	33	9	29	8	76.8165	36.5864	90.3042	32.8037	24.5514	10.8318	22.8983	10.9978
ENSG00000081041	11226	12661	15982	37009	452	450	1831	4354	10389.7	10527.7	18268.9	41863.2	336.28	541.588	1445.75	5985.55
ENSG00000081087	2004	1810	2196	1923	450	269	679	394	1854.7	1505.03	2510.23	2175.23	334.792	323.749	536.136	541.642
ENSG00000081154	1610	1715	1675	1564	191	101	187	152	1490.05	1426.04	1914.68	1769.14	142.101	121.556	147.654	208.958
ENSG00000081177	46	65	32	44	12	9	10	3	42.573	54.048	36.5789	49.7712	8.92779	10.8318	7.89596	4.12418
ENSG00000081181	29	33	11	9	26	13	12	1	26.8395	27.4398	12.574	10.1805	19.3435	15.6459	9.47515	1.37473
ENSG00000081189	86	83	122	71	40	20	35	25	79.593	69.0152	139.457	80.3126	29.7593	24.0706	27.6359	34.3681
ENSG00000081237	5661	6879	11498	9380	10386	5350	21844	11979	5239.25	5719.94	13143.3	10610.3	7727	6438.88	17247.9	16467.8
ENSG00000081307	374	451	202	181	238	127	91	36	346.137	375.01	230.904	204.741	177.068	152.848	71.8533	49.4901
ENSG00000081320	784	859	1886	1926	564	319	1105	613	725.592	714.265	2155.87	2178.62	419.606	383.926	872.504	842.706
ENSG00000081386	54	78	42	29	18	15	24	8	49.977	64.8576	48.0098	32.8037	13.3917	18.0529	18.9503	10.9978
ENSG00000081665	234	282	283	301	98	45	132	94	216.567	234.485	323.495	340.48	72.9103	54.1588	104.227	129.224
ENSG00000081692	805	955	220	202	90	60	51	32	745.027	794.09	251.48	228.495	66.9584	72.2118	40.2694	43.9912
ENSG00000081721	536	538	236	215	59	40	33	11	496.068	447.351	269.769	243.2	43.895	48.1412	26.0567	15.122
ENSG00000081760	208	238	221	288	83	63	63	37	192.504	197.899	252.623	325.775	61.7505	75.8224	49.7446	50.8648
ENSG00000081791	1162	1389	1292	1511	200	138	314	199	1075.43	1154.96	1476.87	1709.19	148.796	166.087	247.933	273.57
ENSG00000081870	309	271	416	258	119	55	174	105	285.979	225.339	475.526	291.84	88.5339	66.1941	137.39	144.346
ENSG00000081913	49	84	137	247	28	23	111	65	45.3495	69.8467	156.603	279.397	20.8315	27.6812	87.6452	89.3571
ENSG00000081985	151	113	9	6	24	13	3	2	139.75	93.9604	10.2878	6.78698	17.8556	15.6459	2.36879	2.74945
ENSG00000082068	313	407	154	158	185	93	132	54	289.681	338.424	176.036	178.724	137.637	111.928	104.227	74.2352
ENSG00000082074	5094	4247	3535	1582	649	283	581	165	4714.5	3531.41	4040.83	1789.5	482.845	340.599	458.755	226.83
ENSG00000082126	2	15	9	14	1	1	1	2	1.851	12.4726	10.2878	15.8363	0.743982	1.20353	0.789596	2.74945
ENSG00000082153	6826	6015	5133	4376	2128	1098	2006	1145	6317.46	5001.52	5867.49	4949.97	1583.19	1321.48	1583.93	1574.06
ENSG00000082212	1204	1121	768	598	1558	731	847	380	1114.3	932.12	877.894	676.436	1159.12	879.78	668.788	522.396
ENSG00000082213	483	507	373	279	259	142	211	117	447.016	421.575	426.373	315.595	192.691	170.901	166.605	160.843
ENSG00000082258	1556	1811	2056	2579	505	341	487	383	1440.08	1505.86	2350.19	2917.27	375.711	410.404	384.533	526.52
ENSG00000082269	225	260	126	129	99	42	48	26	208.237	216.192	144.029	145.92	73.6543	50.5482	37.9006	35.7429
ENSG00000082397	7115	6166	5973	3515	5186	2640	4195	1823	6584.93	5127.08	6827.68	3976.04	3858.29	3177.32	3312.36	2506.12
ENSG00000082438	92	97	58	52	42	24	13	2	85.146	80.6563	66.2993	58.8205	31.2473	28.8847	10.2648	2.74945
ENSG00000082512	78	92	123	121	20	11	21	12	72.189	76.4987	140.6	136.871	14.8796	13.2388	16.5815	16.4967
ENSG00000082515	590	557	320	267	305	173	237	116	546.045	463.15	365.789	302.021	226.915	208.211	187.134	159.468
ENSG00000082516	624	677	201	171	1042	682	240	138	577.512	562.931	229.761	193.429	775.23	820.807	189.503	189.712
ENSG00000082641	9226	10074	13556	12513	991	696	1667	992	8538.66	8376.61	15495.7	14154.2	737.287	837.656	1316.26	1363.73
ENSG00000082701	958	1017	1066	1150	249	177	330	183	886.629	845.644	1218.53	1300.84	185.252	213.025	260.567	251.575
ENSG00000082781	764	682	83	15	264	141	21	2	707.082	567.088	94.8765	16.9675	196.411	169.698	16.5815	2.74945
ENSG00000082805	802	938	707	840	244	138	185	128	742.251	779.954	808.165	950.177	181.532	166.087	146.075	175.965
ENSG00000082898	2660	3400	1939	2038	3350	1646	2281	1158	2461.83	2827.13	2216.45	2305.31	2492.34	1981.01	1801.07	1591.93
ENSG00000082996	1413	1278	3347	2987	762	443	1431	927	1307.73	1062.67	3825.93	3378.79	566.915	533.164	1129.91	1274.37
ENSG00000083093	308	376	206	204	138	67	81	45	285.054	312.647	235.477	230.757	102.67	80.6365	63.9573	61.8626
ENSG00000083097	147	191	565	511	107	61	296	174	136.048	158.818	645.846	578.025	79.6061	73.4153	233.72	239.202
ENSG00000083099	1093	994	937	882	105	39	92	55	1011.57	826.519	1071.08	997.686	78.1182	46.9376	72.6428	75.6099
ENSG00000083123	49	35	23	23	35	12	17	5	45.3495	29.1028	26.2911	26.0168	26.0394	14.4424	13.4231	6.87363
ENSG00000083168	1296	1339	1931	2330	411	263	655	370	1199.45	1113.39	2207.31	2635.61	305.777	316.528	517.185	508.648
ENSG00000083223	496	730	1083	1653	470	324	882	594	459.048	607.001	1237.97	1869.81	349.672	389.944	696.424	816.587
ENSG00000083290	233	259	163	206	5	6	14	8	215.641	215.361	186.324	233.02	3.71991	7.22118	11.0543	10.9978
ENSG00000083312	2142	2326	1450	2031	2588	1540	1917	1373	1982.42	1934.09	1657.48	2297.39	1925.43	1853.44	1513.66	1887.5
ENSG00000083444	872	1072	367	311	291	211	154	94	807.036	891.377	419.514	351.792	216.499	253.945	121.598	129.224
ENSG00000083457	365	420	151	135	132	86	14	6	337.807	349.233	172.607	152.707	98.2057	103.504	11.0543	8.24835
ENSG00000083520	1158	1038	878	794	1583	787	1129	575	1071.73	863.105	1003.63	898.144	1177.72	947.178	891.454	790.467
ENSG00000083535	165	229	83	77	176	77	58	20	152.707	190.415	94.8765	87.0996	130.941	92.6718	45.7966	27.4945
ENSG00000083544	125	171	42	123	108	49	28	18	115.687	142.188	48.0098	139.133	80.3501	58.9729	22.1087	24.7451
ENSG00000083635	200	204	56	74	96	46	35	19	185.1	169.628	64.0131	83.7061	71.4223	55.3624	27.6359	26.1198
ENSG00000083642	456	480	333	349	660	333	396	250	422.028	399.124	380.649	394.776	491.028	400.775	312.68	343.681
ENSG00000083720	34	23	49	33	19	9	37	16	31.467	19.1247	56.0115	37.3284	14.1357	10.8318	29.2151	21.9956
ENSG00000083750	149	201	119	175	31	14	21	12	137.899	167.133	136.028	197.954	23.0635	16.8494	16.5815	16.4967
ENSG00000083799	2269	1806	2907	3552	796	348	1085	488	2099.96	1501.7	3322.97	4017.89	592.21	418.828	856.712	670.866
ENSG00000083812	273	233	142	221	35	13	28	17	252.661	193.741	162.319	249.987	26.0394	15.6459	22.1087	23.3703
ENSG00000083814	204	246	124	82	43	30	30	26	188.802	204.551	141.743	92.7554	31.9912	36.1059	23.6879	35.7429
ENSG00000083817	117	107	41	29	42	20	16	14	108.283	88.9714	46.8667	32.8037	31.2473	24.0706	12.6335	19.2462
ENSG00000083828	225	215	208	290	67	37	78	40	208.237	178.774	237.763	328.037	49.8468	44.5306	61.5885	54.989
ENSG00000083838	113	155	49	81	15	11	15	4	104.581	128.884	56.0115	91.6242	11.1597	13.2388	11.8439	5.4989
ENSG00000083844	140	174	111	114	186	113	124	83	129.57	144.682	126.883	128.953	138.381	135.999	97.9099	114.102
ENSG00000083845	10358	8208	3152	2106	3389	2439	1591	1167	9586.33	6825.02	3603.02	2382.23	2521.36	2935.41	1256.25	1604.3
ENSG00000083896	2073	2364	2095	2914	569	334	663	474	1918.56	1965.68	2394.78	3296.21	423.326	401.979	523.502	651.62
ENSG00000083937	819	695	1337	1773	386	200	567	379	757.984	577.898	1528.31	2005.55	287.177	240.706	447.701	521.021
ENSG00000084070	3908	3476	3747	2800	825	419	880	433	3616.85	2890.32	4283.16	3167.26	613.786	504.279	694.845	595.256
ENSG00000084072	719	855	423	403	205	90	120	45	665.434	710.939	483.527	455.859	152.516	108.318	94.7515	61.8626
ENSG00000084073	1386	1439	613	387	1401	640	615	233	1282.74	1196.54	700.715	437.76	1042.32	770.259	485.602	320.311
ENSG00000084090	4844	4290	3115	2369	538	284	461	205	4483.12	3567.17	3560.73	2679.73	400.263	341.802	364.004	281.819
ENSG00000084092	130	184	87	103	102	53	54	23	120.315	152.997	99.4489	116.51	75.8862	63.7871	42.6382	31.6187
ENSG00000084093	1140	1319	747	635	960	570	654	333	1055.07	1096.76	853.889	718.289	714.223	686.012	516.396	457.783
ENSG00000084112	1601	2058	4758	6682	199	138	464	270	1481.73	1711.24	5438.83	7558.43	148.053	166.087	366.373	371.176
ENSG00000084207	7133	6756	3213	2989	1619	1187	1356	817	6601.59	5617.67	3672.75	3381.05	1204.51	1428.59	1070.69	1123.15
ENSG00000084234	9895	8418	5277	3223	9823	5776	5503	2956	9157.82	6999.63	6032.09	3645.74	7308.14	6951.59	4345.15	4063.69
ENSG00000084444	108	182	81	121	45	34	29	17	99.954	151.334	92.5904	136.871	33.4792	40.92	22.8983	23.3703
ENSG00000084463	1549	1367	1410	1374	536	292	609	344	1433.6	1136.67	1611.76	1554.22	398.775	351.431	480.864	472.905
ENSG00000084623	4290	3843	2486	2177	2377	1659	1613	1227	3970.39	3195.49	2841.72	2462.54	1768.45	1996.66	1273.62	1686.79
ENSG00000084652	5112	5252	3686	4299	1035	683	795	575	4731.16	4367.08	4213.43	4862.87	770.022	822.011	627.729	790.467
ENSG00000084676	1310	1266	549	923	461	271	149	135	1212.4	1052.69	627.557	1044.06	342.976	326.156	117.65	185.588
ENSG00000084693	68	83	26	58	3	4	1	1	62.934	69.0152	29.7204	65.6075	2.23195	4.81412	0.789596	1.37473
ENSG00000084733	7416	6294	6896	6671	2953	1440	3093	1929	6863.51	5233.51	7882.75	7545.99	2196.98	1733.08	2442.22	2651.84
ENSG00000084754	2702	2805	1976	1703	3004	1625	2222	1118	2500.7	2332.38	2258.75	1926.37	2234.92	1955.74	1754.48	1536.94
ENSG00000084764	246	290	70	105	54	30	23	10	227.673	241.137	80.0164	118.772	40.1751	36.1059	18.1607	13.7473
ENSG00000084774	1470	2003	281	267	630	446	85	49	1360.48	1665.51	321.209	302.021	468.709	536.774	67.1157	67.3615
ENSG00000085063	5023	5749	690	813	1651	1138	376	212	4648.79	4780.34	788.733	919.636	1228.32	1369.62	296.888	291.442
ENSG00000085117	11524	14762	5985	9278	1919	1668	1742	1185	10665.5	12274.7	6841.4	10494.9	1427.7	2007.49	1375.48	1629.05
ENSG00000085185	523	672	332	540	66	57	108	99	484.036	558.773	379.506	610.828	49.1028	68.6012	85.2764	136.098
ENSG00000085224	911	922	635	660	577	315	409	202	843.13	766.65	725.863	746.568	429.278	379.112	322.945	277.694
ENSG00000085231	2999	2632	2072	2130	918	514	591	409	2775.57	2188.53	2368.48	2409.38	682.976	618.614	466.651	562.263
ENSG00000085265	12381	7499	19880	8188	5651	3290	12073	4168	11458.6	6235.48	22724.6	9261.97	4204.24	3959.61	9532.79	5729.85
ENSG00000085274	497	476	448	354	227	118	149	105	459.973	395.798	512.105	400.432	168.884	142.016	117.65	144.346
ENSG00000085365	712	746	333	257	348	194	178	95	658.956	620.305	380.649	290.709	258.906	233.485	140.548	130.599
ENSG00000085377	939	1036	492	432	1206	669	507	272	869.044	861.442	562.401	488.663	897.243	805.161	400.325	373.925
ENSG00000085382	45	82	47	58	20	7	5	7	41.6475	68.1837	53.7253	65.6075	14.8796	8.42471	3.94798	9.62308
ENSG00000085415	3628	3090	1335	1091	1748	1002	692	351	3357.71	2569.36	1526.03	1234.1	1300.48	1205.94	546.401	482.528
ENSG00000085433	167	239	228	246	249	155	249	150	154.558	198.73	260.625	278.266	185.252	186.547	196.609	206.209
ENSG00000085449	1089	1243	3485	4200	398	278	1101	726	1007.87	1033.56	3983.67	4750.89	296.105	334.581	869.345	998.05
ENSG00000085491	2003	1737	2112	1499	1273	628	1551	873	1853.78	1444.33	2414.21	1695.61	947.09	755.816	1224.66	1200.13
ENSG00000085511	382	479	415	325	82	64	91	54	353.541	398.292	474.383	367.628	61.0066	77.0259	71.8533	74.2352
ENSG00000085514	2841	2295	7751	6565	1546	971	4312	2476	2629.35	1908.31	8860.1	7426.09	1150.2	1168.63	3404.74	3403.82
ENSG00000085563	6	3	11	7	12	3	11	10	5.553	2.49452	12.574	7.91814	8.92779	3.61059	8.68556	13.7473
ENSG00000085644	486	662	363	325	25	26	19	9	449.793	550.458	414.942	367.628	18.5996	31.2918	15.0023	12.3725
ENSG00000085662	1185	1199	421	609	366	331	172	144	1096.72	996.978	481.241	688.879	272.298	398.368	135.811	197.96
ENSG00000085719	302	272	187	136	458	251	325	131	279.501	226.17	213.758	153.838	340.744	302.086	256.619	180.089
ENSG00000085721	1505	1230	760	784	377	192	240	120	1392.88	1022.75	868.749	886.832	280.481	231.078	189.503	164.967
ENSG00000085733	58	99	55	96	13	11	7	7	53.679	82.3193	62.87	108.592	9.67177	13.2388	5.52717	9.62308
ENSG00000085760	468	594	414	321	88	49	66	27	433.134	493.916	473.24	363.103	65.4705	58.9729	52.1133	37.1176
ENSG00000085788	408	445	128	104	113	65	27	7	377.604	370.021	146.316	117.641	84.07	78.2294	21.3191	9.62308
ENSG00000085831	88	71	40	29	4	7	2	4	81.444	59.0371	45.7236	32.8037	2.97593	8.42471	1.57919	5.4989
ENSG00000085832	1094	1171	1667	1192	467	265	685	383	1012.5	973.696	1905.53	1348.35	347.44	318.935	540.873	526.52
ENSG00000085871	364	356	243	114	218	136	222	120	336.882	296.017	277.771	128.953	162.188	163.68	175.29	164.967
ENSG00000085872	2690	2537	1622	2022	763	550	571	373	2489.59	2109.54	1854.09	2287.21	567.659	661.941	450.859	512.772
ENSG00000085978	483	544	319	376	118	57	103	76	447.016	452.34	364.646	425.317	87.7899	68.6012	81.3284	104.479
ENSG00000085982	384	547	340	322	57	32	58	35	355.392	454.835	388.651	364.235	42.407	38.5129	45.7966	48.1154
ENSG00000085998	563	753	189	222	62	35	38	11	521.056	626.126	216.044	251.118	46.1269	42.1235	30.0047	15.122
ENSG00000086015	634	800	229	444	82	76	34	27	586.767	665.206	261.768	502.237	61.0066	91.4682	26.8463	37.1176
ENSG00000086061	5956	5905	7662	7190	4957	2312	7120	3831	5512.28	4910.05	8758.36	8133.07	3687.92	2782.56	5621.92	5266.57
ENSG00000086062	7976	7505	12430	11831	1923	1426	4022	2892	7381.79	6240.47	14208.6	13382.8	1430.68	1716.23	3175.76	3975.7
ENSG00000086065	1713	1660	2739	2046	662	361	947	644	1585.38	1380.3	3130.93	2314.36	492.516	434.474	747.748	885.323
ENSG00000086102	924	981	1369	1349	309	214	515	299	855.162	815.709	1564.89	1525.94	229.891	257.555	406.642	411.043
ENSG00000086189	1235	1094	216	185	616	318	103	47	1142.99	909.67	246.908	209.265	458.293	382.722	81.3284	64.6121
ENSG00000086200	383	409	121	104	625	315	149	87	354.466	340.087	138.314	117.641	464.989	379.112	117.65	119.601
ENSG00000086232	1454	1655	941	877	223	155	164	96	1345.68	1376.15	1075.65	992.03	165.908	186.547	129.494	131.974
ENSG00000086300	2663	3911	15681	15713	1336	928	8378	5983	2464.61	3252.03	17924.8	17774	993.961	1116.88	6615.24	8224.98
ENSG00000086475	630	637	232	222	174	81	69	48	583.065	529.671	265.197	251.118	129.453	97.4859	54.4821	65.9868
ENSG00000086504	1808	1927	990	1035	364	227	330	190	1673.3	1602.32	1131.66	1170.75	270.81	273.201	260.567	261.198
ENSG00000086544	786	903	564	591	105	68	132	92	727.443	750.852	644.703	668.518	78.1182	81.84	104.227	126.475
ENSG00000086589	1793	1604	1596	1353	759	484	852	524	1659.42	1333.74	1824.37	1530.46	564.683	582.508	672.736	720.356
ENSG00000086598	5439	4821	4258	2951	1249	756	1163	564	5033.79	4008.7	4867.28	3338.06	929.234	909.868	918.3	775.345
ENSG00000086619	421	429	414	562	150	83	152	123	389.635	356.717	473.24	635.714	111.597	99.8929	120.019	169.091
ENSG00000086666	788	908	1068	1077	422	286	569	382	729.294	755.009	1220.82	1218.26	313.961	344.209	449.28	525.145
ENSG00000086712	302	349	176	180	176	104	77	43	279.501	290.196	201.184	203.609	130.941	125.167	60.7989	59.1132
ENSG00000086730	1879	2608	1662	2962	192	252	201	182	1739.01	2168.57	1899.82	3350.51	142.845	303.289	158.709	250.2
ENSG00000086758	7755	8259	5513	7264	3712	2445	2601	1661	7177.25	6867.42	6301.86	8216.77	2761.66	2942.63	2053.74	2283.42
ENSG00000086827	338	376	315	281	557	311	377	222	312.819	312.647	360.074	317.857	414.398	374.298	297.678	305.189
ENSG00000086848	84	104	52	67	122	70	51	34	77.742	86.4768	59.4407	75.788	90.7659	84.2471	40.2694	46.7407
ENSG00000087008	1065	1051	436	675	565	328	247	191	985.657	873.915	498.388	763.535	420.35	394.758	195.03	262.572
ENSG00000087053	607	599	336	198	134	56	67	27	561.778	498.073	384.079	223.97	99.6936	67.3976	52.9029	37.1176
ENSG00000087074	18006	12839	17576	31881	453	250	1100	938	16664.6	10675.7	20091	36062.6	337.024	300.882	868.556	1289.49
ENSG00000087076	36	32	68	167	9	6	31	36	33.318	26.6083	77.7302	188.904	6.69584	7.22118	24.4775	49.4901
ENSG00000087077	765	975	548	911	119	84	170	120	708.007	810.72	626.414	1030.49	88.5339	101.096	134.231	164.967
ENSG00000087085	159	223	55	232	16	18	18	20	147.154	185.426	62.87	262.43	11.9037	21.6635	14.2127	27.4945
ENSG00000087086	593483	463060	464802	435131	11324	10129	36273	25261	549268	385038	531311	492204	8424.86	12190.5	28641	34726.9
ENSG00000087087	3274	4013	2550	2986	746	509	799	522	3030.09	3336.84	2914.88	3377.65	555.011	612.596	630.887	717.606
ENSG00000087088	3244	3057	2737	2590	356	236	538	218	3002.32	2541.92	3128.64	2929.71	264.858	284.033	424.803	299.69
ENSG00000087095	320	358	400	302	36	11	32	11	296.16	297.68	457.236	341.611	26.7834	13.2388	25.2671	15.122
ENSG00000087111	1234	1373	813	776	226	142	185	95	1142.07	1141.66	929.333	877.783	168.14	170.901	146.075	130.599
ENSG00000087116	165	38	72	63	32	6	35	10	152.707	31.5973	82.3025	71.2633	23.8074	7.22118	27.6359	13.7473
ENSG00000087152	3162	3698	2623	2958	58	33	75	38	2926.43	3074.92	2998.33	3345.98	43.151	39.7165	59.2197	52.2396
ENSG00000087157	564	1163	463	726	100	69	51	54	521.982	967.044	529.251	821.225	74.3982	83.0435	40.2694	74.2352
ENSG00000087191	4623	4907	2253	2348	1124	752	731	505	4278.59	4080.21	2575.38	2655.97	836.236	905.054	577.195	694.236
ENSG00000087206	767	819	569	630	167	86	117	74	709.858	681.005	650.419	712.633	124.245	103.504	92.3828	101.73
ENSG00000087245	63	39	13	8	33	12	12	2	58.3065	32.4288	14.8602	9.04931	24.5514	14.4424	9.47515	2.74945
ENSG00000087253	666	416	1881	1222	469	197	1565	734	616.383	345.907	2150.15	1382.28	348.928	237.095	1235.72	1009.05
ENSG00000087263	1227	1272	441	438	613	351	247	151	1135.59	1057.68	504.103	495.45	456.061	422.439	195.03	207.583
ENSG00000087266	6980	8810	5880	12318	347	238	488	286	6459.99	7325.59	6721.37	13933.7	258.162	286.44	385.323	393.171
ENSG00000087269	2704	2301	685	741	1083	578	272	132	2502.55	1913.3	783.017	838.192	805.733	695.64	214.77	181.464
ENSG00000087274	2972	3208	2412	2249	818	453	742	354	2750.59	2667.48	2757.14	2543.99	608.578	545.199	585.88	486.653
ENSG00000087299	21	26	22	21	16	9	4	2	19.4355	21.6192	25.148	23.7544	11.9037	10.8318	3.15838	2.74945
ENSG00000087301	136	134	79	115	103	41	68	38	125.868	111.422	90.3042	130.084	76.6302	49.3447	53.6925	52.2396
ENSG00000087302	2761	2457	1047	739	1344	679	670	337	2555.31	2043.02	1196.82	835.93	999.912	817.196	529.029	463.282
ENSG00000087338	99	111	43	79	7	3	1	6	91.6245	92.2974	49.1529	89.3619	5.20788	3.61059	0.789596	8.24835
ENSG00000087365	3486	3647	2897	3404	2397	1463	1928	1108	3226.29	3032.51	3311.53	3850.48	1783.33	1760.76	1522.34	1523.2
ENSG00000087448	170	254	61	53	19	23	9	6	157.335	211.203	69.7285	59.9517	14.1357	27.6812	7.10637	8.24835
ENSG00000087460	6161	6463	4611	4732	2719	1890	2125	1463	5702	5374.04	5270.79	5352.67	2022.89	2274.67	1677.89	2011.22
ENSG00000087470	1579	1947	1386	1410	1022	595	872	509	1461.36	1618.95	1584.32	1594.94	760.35	716.1	688.528	699.735
ENSG00000087502	816	706	462	331	220	92	156	50	755.208	587.045	528.108	374.415	163.676	110.725	123.177	68.7363
ENSG00000087586	28	41	41	45	11	7	19	18	25.914	34.0918	46.8667	50.9024	8.18381	8.42471	15.0023	24.7451
ENSG00000087589	8	31	25	61	13	22	36	34	7.404	25.7767	28.5773	69.001	9.67177	26.4776	28.4255	46.7407
ENSG00000087842	351	349	176	394	316	167	173	177	324.85	290.196	201.184	445.678	235.098	200.989	136.6	243.326
ENSG00000087884	91	83	67	49	29	14	26	11	84.2205	69.0152	76.5871	55.427	21.5755	16.8494	20.5295	15.122
ENSG00000087903	234	407	270	634	41	36	54	44	216.567	338.424	308.635	717.158	30.5033	43.3271	42.6382	60.4879
ENSG00000087995	172	205	164	124	48	20	16	11	159.186	170.459	187.467	140.264	35.7112	24.0706	12.6335	15.122
ENSG00000088035	134	175	55	64	142	83	58	24	124.017	145.514	62.87	72.3945	105.646	99.8929	45.7966	32.9934
ENSG00000088038	2011	2470	1401	1696	317	208	329	172	1861.18	2053.82	1601.47	1918.45	235.842	250.334	259.777	236.453
ENSG00000088179	53	40	42	35	5	3	3	3	49.0515	33.2603	48.0098	39.5907	3.71991	3.61059	2.36879	4.12418
ENSG00000088205	3723	3224	1756	1368	2261	1165	906	524	3445.64	2680.78	2007.27	1547.43	1682.14	1402.11	715.374	720.356
ENSG00000088247	7716	7044	3694	4283	1772	1027	1202	689	7141.16	5857.14	4222.58	4844.77	1318.34	1236.02	949.095	947.186
ENSG00000088256	329	413	89	144	43	22	19	2	304.489	343.413	101.735	162.888	31.9912	26.4776	15.0023	2.74945
ENSG00000088298	289	452	696	869	67	43	231	155	267.469	375.842	795.591	982.981	49.8468	51.7518	182.397	213.082
ENSG00000088356	1107	1190	546	837	111	81	104	84	1024.53	989.495	624.128	946.784	82.5821	97.4859	82.118	115.477
ENSG00000088448	1239	1902	1268	2200	114	112	113	95	1146.69	1581.53	1449.44	2488.56	84.814	134.795	89.2244	130.599
ENSG00000088451	237	327	172	134	169	77	104	51	219.343	271.903	196.612	151.576	125.733	92.6718	82.118	70.111
ENSG00000088682	601	756	379	499	91	78	87	43	556.225	628.62	433.231	564.451	67.7024	93.8753	68.6949	59.1132
ENSG00000088766	1138	1170	269	236	114	81	30	21	1053.22	972.864	307.491	266.955	84.814	97.4859	23.6879	28.8692
ENSG00000088808	69	63	84	132	8	6	20	10	63.8595	52.385	96.0196	149.314	5.95186	7.22118	15.7919	13.7473
ENSG00000088812	639	760	449	506	2153	1135	649	320	591.394	631.946	513.248	572.369	1601.79	1366.01	512.448	439.912
ENSG00000088826	337	495	48	73	37	31	6	8	311.893	411.596	54.8684	82.5749	27.5274	37.3094	4.73758	10.9978
ENSG00000088827	9986	12580	8786	4349	1708	848	2902	1212	9242.04	10460.4	10043.2	4919.43	1270.72	1020.59	2291.41	1666.17
ENSG00000088832	6211	6237	3982	2784	159	125	142	101	5748.28	5186.12	4551.79	3149.16	118.293	150.441	112.123	138.847
ENSG00000088833	1950	2132	1471	1907	469	316	365	297	1804.72	1772.78	1681.49	2157.13	348.928	380.315	288.203	408.293
ENSG00000088836	12	9	7	10	2	1	2	1	11.106	7.48357	8.00164	11.3116	1.48796	1.20353	1.57919	1.37473
ENSG00000088854	486	620	608	770	128	73	152	80	449.793	515.535	694.999	870.996	95.2298	87.8576	120.019	109.978
ENSG00000088876	229	326	87	102	40	26	12	10	211.939	271.072	99.4489	115.379	29.7593	31.2918	9.47515	13.7473
ENSG00000088888	1067	1176	572	760	97	71	61	47	987.508	977.853	653.848	859.684	72.1663	85.4506	48.1654	64.6121
ENSG00000088899	18	19	65	148	1	2	15	7	16.659	15.7987	74.3009	167.412	0.743982	2.40706	11.8439	9.62308
ENSG00000088930	1879	2011	1772	1831	4876	2779	3215	1711	1739.01	1672.16	2025.56	2071.16	3627.66	3344.61	2538.55	2352.15
ENSG00000088986	8827	10166	3080	2581	627	512	318	196	8169.39	8453.11	3520.72	2919.53	466.477	616.207	251.092	269.446
ENSG00000088992	275	178	41	21	31	25	18	4	254.512	148.008	46.8667	23.7544	23.0635	30.0882	14.2127	5.4989
ENSG00000089006	2416	2270	956	1016	828	441	295	143	2236.01	1887.52	1092.79	1149.26	616.017	530.756	232.931	196.586
ENSG00000089009	8498	6666	3935	2383	2130	1039	1023	596	7864.9	5542.83	4498.06	2695.56	1584.68	1250.47	807.757	819.336
ENSG00000089012	9	1	23	6	2	3	8	9	8.3295	0.831508	26.2911	6.78698	1.48796	3.61059	6.31677	12.3725
ENSG00000089022	953	928	443	377	95	58	41	12	882.001	771.639	506.389	426.449	70.6783	69.8047	32.3734	16.4967
ENSG00000089041	1938	1716	4687	9636	4363	2604	8893	5223	1793.62	1426.87	5357.67	10899.9	3246	3133.99	7021.88	7180.19
ENSG00000089048	1221	981	534	519	795	358	343	180	1130.04	815.709	610.411	587.074	591.466	430.864	270.831	247.451
ENSG00000089050	644	638	203	190	160	77	56	45	596.022	530.502	232.047	214.921	119.037	92.6718	44.2174	61.8626
ENSG00000089053	1773	2173	755	808	587	317	202	96	1640.91	1806.87	863.034	913.98	436.718	381.519	159.498	131.974
ENSG00000089057	843	742	804	1831	155	99	161	136	780.196	616.979	919.045	2071.16	115.317	119.149	127.125	186.963
ENSG00000089060	1247	2490	798	1349	147	130	105	73	1154.1	2070.45	912.187	1525.94	109.365	156.459	82.9076	100.355
ENSG00000089063	2147	2037	1446	995	71	54	38	40	1987.05	1693.78	1652.91	1125.51	52.8228	64.9906	30.0047	54.989
ENSG00000089091	24	29	33	48	5	3	5	4	22.212	24.1137	37.722	54.2958	3.71991	3.61059	3.94798	5.4989
ENSG00000089094	4544	5320	5018	4985	1308	778	1470	624	4205.47	4423.62	5736.03	5638.85	973.129	936.346	1160.71	857.828
ENSG00000089123	186	179	63	126	29	14	7	6	172.143	148.84	72.0147	142.527	21.5755	16.8494	5.52717	8.24835
ENSG00000089127	1108	1399	1861	808	835	397	1370	837	1025.45	1163.28	2127.29	913.98	621.225	477.801	1081.75	1150.64
ENSG00000089154	3408	4002	1440	1925	1307	930	742	391	3154.1	3327.69	1646.05	2177.49	972.385	1119.28	585.88	537.517
ENSG00000089157	14501	14192	5215	4894	1656	1068	654	351	13420.7	11800.8	5961.22	5535.91	1232.03	1285.37	516.396	482.528
ENSG00000089159	2273	3282	877	1213	224	203	86	44	2103.66	2729.01	1002.49	1372.1	166.652	244.316	67.9053	60.4879
ENSG00000089177	54	83	55	85	21	10	32	17	49.977	69.0152	62.87	96.1489	15.6236	12.0353	25.2671	23.3703
ENSG00000089195	1094	861	598	474	436	210	236	103	1012.5	715.928	683.568	536.171	324.376	252.741	186.345	141.597
ENSG00000089220	1063	944	806	414	321	196	310	193	983.806	784.944	921.331	468.302	238.818	235.892	244.775	265.322
ENSG00000089234	605	715	502	559	291	186	254	135	559.927	594.528	573.832	632.32	216.499	223.856	200.557	185.588
ENSG00000089248	2424	1778	2482	1238	575	399	965	529	2243.41	1478.42	2837.15	1400.38	427.79	480.208	761.96	727.23
ENSG00000089280	12183	12279	8795	8193	6927	4711	5375	3267	11275.4	10210.1	10053.5	9267.62	5153.57	5669.83	4244.08	4491.23
ENSG00000089289	473	557	426	449	170	104	179	96	437.761	463.15	486.957	507.892	126.477	125.167	141.338	131.974
ENSG00000089327	4780	5014	1999	1942	1122	1015	749	535	4423.89	4169.18	2285.04	2196.72	834.748	1221.58	591.408	735.478
ENSG00000089335	189	277	173	167	63	29	47	17	174.919	230.328	197.755	188.904	46.8709	34.9024	37.111	23.3703
ENSG00000089351	15455	20651	18515	23683	4627	3140	5745	3266	14303.6	17171.5	21164.3	26789.3	3442.41	3779.08	4536.23	4489.85
ENSG00000089486	706	688	937	907	58	41	104	61	653.403	572.077	1071.08	1025.97	43.151	49.3447	82.118	83.8582
ENSG00000089597	8165	8370	5330	3943	4178	2665	3701	2052	7556.71	6959.72	6092.67	4460.18	3108.36	3207.41	2922.3	2820.94
ENSG00000089639	3914	4754	3354	3680	548	339	801	342	3622.41	3952.99	3833.93	4162.68	407.702	407.996	632.467	470.156
ENSG00000089682	44	73	32	48	41	34	33	21	40.722	60.7001	36.5789	54.2958	30.5033	40.92	26.0567	28.8692
ENSG00000089693	2763	2840	2203	2469	273	194	340	269	2557.16	2361.48	2518.23	2792.84	203.107	233.485	268.463	369.801
ENSG00000089737	2519	2354	2335	2512	2030	1234	1508	997	2331.33	1957.37	2669.12	2841.48	1510.28	1485.16	1190.71	1370.6
ENSG00000089775	195	278	272	385	32	26	45	31	180.472	231.159	310.921	435.498	23.8074	31.2918	35.5318	42.6165
ENSG00000089818	1219	1393	1866	4079	260	160	557	522	1128.18	1158.29	2133.01	4614.02	193.435	192.565	439.805	717.606
ENSG00000089820	3672	4211	2064	1653	394	193	429	144	3398.44	3501.48	2359.34	1869.81	293.129	232.281	338.737	197.96
ENSG00000089847	14	34	31	71	1	2	2	5	12.957	28.2713	35.4358	80.3126	0.743982	2.40706	1.57919	6.87363
ENSG00000089876	457	564	213	230	212	139	68	68	422.953	468.971	243.478	260.168	157.724	167.291	53.6925	93.4813
ENSG00000089902	1886	2102	2265	3577	831	417	1144	747	1745.49	1747.83	2589.1	4046.17	618.249	501.872	903.298	1026.92
ENSG00000089916	1231	1307	1422	2018	267	175	289	176	1139.29	1086.78	1625.48	2282.69	198.643	210.618	228.193	241.952
ENSG00000090006	263	345	420	701	16	10	40	26	243.406	286.87	480.098	792.946	11.9037	12.0353	31.5838	35.7429
ENSG00000090013	5246	4222	1710	1188	2401	1721	1206	756	4855.17	3510.63	1954.69	1343.82	1786.3	2071.27	952.253	1039.29
ENSG00000090020	445	623	719	1028	61	40	119	83	411.847	518.029	821.882	1162.84	45.3829	48.1412	93.9619	114.102
ENSG00000090054	291	458	479	545	953	581	909	485	269.32	380.831	547.541	616.484	709.015	699.251	717.743	666.742
ENSG00000090060	4957	4704	4019	3618	1322	667	1177	616	4587.7	3911.41	4594.08	4092.55	983.545	802.754	929.355	846.831
ENSG00000090061	2604	2392	3061	3165	506	265	817	512	2410	1988.97	3499	3580.13	376.455	318.935	645.1	703.859
ENSG00000090104	58	61	190	159	25	10	85	36	53.679	50.722	217.187	179.855	18.5996	12.0353	67.1157	49.4901
ENSG00000090238	68	325	101	280	6	3	13	15	62.934	270.24	115.452	316.726	4.46389	3.61059	10.2648	20.6209
ENSG00000090263	379	440	193	114	77	33	33	23	350.764	365.864	220.617	128.953	57.2866	39.7165	26.0567	31.6187
ENSG00000090266	2319	2031	2241	1773	1122	800	1546	921	2146.23	1688.79	2561.67	2005.55	834.748	962.824	1220.72	1266.12
ENSG00000090273	2005	2112	666	738	584	342	242	148	1855.63	1756.14	761.299	834.799	434.486	411.607	191.082	203.459
ENSG00000090316	2266	2428	2256	1635	390	278	437	241	2097.18	2018.9	2578.81	1849.45	290.153	334.581	345.054	331.309
ENSG00000090339	17534	16710	16000	22557	11840	7366	13285	11090	16227.7	13894.5	18289.5	25515.7	8808.75	8865.2	10489.8	15245.7
ENSG00000090372	4835	4730	3596	4490	328	197	401	225	4474.79	3933.03	4110.55	5078.92	244.026	237.095	316.628	309.313
ENSG00000090376	2567	4105	6273	9226	1035	818	2452	1721	2375.76	3413.34	7170.61	10436.1	770.022	984.487	1936.09	2365.9
ENSG00000090382	37403	32653	125671	107230	31997	17944	129039	93024	34616.5	27151.2	143653	121295	23805.2	21596.1	101889	127882
ENSG00000090432	1483	1188	1128	846	235	131	304	126	1372.52	987.831	1289.41	956.964	174.836	157.662	240.037	173.215
ENSG00000090447	160	212	30	35	24	15	3	3	148.08	176.28	34.2927	39.5907	17.8556	18.0529	2.36879	4.12418
ENSG00000090470	299	361	192	214	71	40	57	26	276.724	300.174	219.473	242.069	52.8228	48.1412	45.007	35.7429
ENSG00000090487	4728	4374	4003	3721	997	457	1159	624	4375.76	3637.02	4575.79	4209.06	741.75	550.013	915.142	857.828
ENSG00000090520	3174	3096	2874	1977	1927	1056	1803	992	2937.54	2574.35	3285.24	2236.31	1433.65	1270.93	1423.64	1363.73
ENSG00000090530	21	30	19	16	5	9	9	17	19.4355	24.9452	21.7187	18.0986	3.71991	10.8318	7.10637	23.3703
ENSG00000090554	46	54	54	76	9	4	16	14	42.573	44.9014	61.7269	85.9684	6.69584	4.81412	12.6335	19.2462
ENSG00000090565	249	377	89	125	23	12	8	6	230.449	313.479	101.735	141.395	17.1116	14.4424	6.31677	8.24835
ENSG00000090581	1976	2017	1698	2252	437	315	361	275	1828.79	1677.15	1940.97	2547.38	325.12	379.112	285.044	378.049
ENSG00000090612	429	420	230	155	99	44	56	21	397.039	349.233	262.911	175.33	73.6543	52.9553	44.2174	28.8692
ENSG00000090615	3875	4093	2091	1927	719	367	530	234	3586.31	3403.36	2390.2	2179.75	534.923	441.695	418.486	321.686
ENSG00000090621	4481	4244	4736	7269	1204	703	947	641	4147.16	3528.92	5413.68	8222.43	895.755	846.081	747.748	881.199
ENSG00000090659	416	350	2738	1504	44	33	289	122	385.008	291.028	3129.78	1701.27	32.7352	39.7165	228.193	167.716
ENSG00000090661	60	98	50	118	14	17	12	14	55.53	81.4878	57.1545	133.477	10.4158	20.46	9.47515	19.2462
ENSG00000090674	1504	1716	1623	3301	303	222	406	266	1391.95	1426.87	1855.24	3733.97	225.427	267.184	320.576	365.677
ENSG00000090686	545	849	406	554	252	139	133	66	504.397	705.95	464.095	626.665	187.484	167.291	105.016	90.7319
ENSG00000090776	165	162	87	92	30	20	16	8	152.707	134.704	99.4489	104.067	22.3195	24.0706	12.6335	10.9978
ENSG00000090857	480	934	763	2139	133	110	86	95	444.24	776.628	872.178	2419.56	98.9497	132.388	67.9053	130.599
ENSG00000090861	2200	2898	1674	1620	1917	1435	1535	1015	2036.1	2409.71	1913.53	1832.48	1426.21	1727.06	1212.03	1395.35
ENSG00000090863	2523	2522	2390	1849	2408	1371	2136	1176	2335.04	2097.06	2731.99	2091.52	1791.51	1650.04	1686.58	1616.68
ENSG00000090905	1090	1345	884	900	165	119	134	86	1008.79	1118.38	1010.49	1018.05	122.757	143.22	105.806	118.226
ENSG00000090920	1676	953	48	9	882	575	62	26	1551.14	792.427	54.8684	10.1805	656.193	692.029	48.955	35.7429
ENSG00000090924	1395	1629	2078	3313	145	88	346	192	1291.07	1354.53	2375.34	3747.54	107.877	105.911	273.2	263.947
ENSG00000090971	57	77	47	31	5	1	5	3	52.7535	64.0261	53.7253	35.0661	3.71991	1.20353	3.94798	4.12418
ENSG00000090989	768	960	982	958	933	444	968	444	710.784	798.248	1122.52	1083.65	694.136	534.367	764.329	610.378
ENSG00000091009	1033	1000	718	702	641	319	443	232	956.041	831.508	820.739	794.077	476.893	383.926	349.791	318.936
ENSG00000091039	1901	1852	2111	1726	843	477	1005	461	1759.38	1539.95	2413.06	1952.39	627.177	574.084	793.544	633.748
ENSG00000091073	2659	4435	2406	3029	184	125	243	116	2460.9	3687.74	2750.28	3426.29	136.893	150.441	191.872	159.468
ENSG00000091106	233	348	350	242	131	101	243	78	215.641	289.365	400.082	273.742	97.4617	121.556	191.872	107.229
ENSG00000091127	871	958	62	88	597	355	44	28	806.11	796.585	70.8716	99.5424	444.158	427.253	34.7422	38.4923
ENSG00000091140	1611	1734	1448	1367	2191	1140	1804	980	1490.98	1441.83	1655.2	1546.3	1630.07	1372.02	1424.43	1347.23
ENSG00000091157	187	239	230	225	205	97	274	160	173.068	198.73	262.911	254.512	152.516	116.742	216.349	219.956
ENSG00000091164	1755	1643	1662	1794	1724	753	1699	1047	1624.25	1366.17	1899.82	2029.31	1282.63	906.258	1341.52	1439.34
ENSG00000091317	10838	9474	26405	16413	2787	1308	8021	3492	10030.6	7877.71	30183.3	18565.8	2073.48	1574.22	6333.35	4800.54
ENSG00000091409	281	119	166	126	292	128	116	89	260.065	98.9495	189.753	142.527	217.243	154.052	91.5932	122.351
ENSG00000091436	3067	3469	847	698	985	709	292	152	2838.51	2884.5	968.198	789.552	732.823	853.302	230.562	208.958
ENSG00000091483	1255	1367	505	366	1571	878	718	317	1161.5	1136.67	577.261	414.006	1168.8	1056.7	566.93	435.788
ENSG00000091490	93	133	126	228	25	32	51	40	86.0715	110.591	144.029	257.905	18.5996	38.5129	40.2694	54.989
ENSG00000091527	8264	7148	8777	6648	1192	726	1703	1019	7648.33	5943.62	10032.9	7519.97	886.827	873.762	1344.68	1400.84
ENSG00000091542	1740	1944	1242	1502	121	81	130	61	1610.37	1616.45	1419.72	1699.01	90.0219	97.4859	102.648	83.8582
ENSG00000091592	126	250	323	662	39	22	82	48	116.613	207.877	369.218	748.83	29.0153	26.4776	64.7469	65.9868
ENSG00000091640	2590	2406	1781	1316	546	313	491	308	2397.04	2000.61	2035.84	1488.61	406.214	376.705	387.692	423.415
ENSG00000091651	45	52	35	47	4	7	4	5	41.6475	43.2384	40.0082	53.1647	2.97593	8.42471	3.15838	6.87363
ENSG00000091732	432	543	289	302	135	80	91	80	399.816	451.509	330.353	341.611	100.438	96.2824	71.8533	109.978
ENSG00000091947	586	710	225	242	104	89	48	32	542.343	590.371	257.195	273.742	77.3742	107.114	37.9006	43.9912
ENSG00000092010	4430	4139	8008	5459	2950	1668	7085	4906	4099.96	3441.61	9153.87	6175.02	2194.75	2007.49	5594.29	6744.4
ENSG00000092020	985	1220	1024	802	470	232	457	193	911.617	1014.44	1170.53	907.193	349.672	279.219	360.845	265.322
ENSG00000092036	110	127	92	98	44	24	59	22	101.805	105.602	105.164	110.854	32.7352	28.8847	46.5862	30.244
ENSG00000092094	726	876	442	351	125	84	117	52	671.913	728.401	505.246	397.038	92.9978	101.096	92.3828	71.4857
ENSG00000092098	584	739	489	473	120	67	132	63	540.492	614.484	558.971	535.04	89.2779	80.6365	104.227	86.6077
ENSG00000092108	962	1022	1096	891	1104	533	1099	513	890.331	849.801	1252.83	1007.87	821.357	641.481	867.766	705.234
ENSG00000092140	413	443	391	417	319	178	209	126	382.231	368.358	446.949	471.695	237.33	214.228	165.026	173.215
ENSG00000092148	700	866	832	1199	1287	824	1124	654	647.85	720.086	951.052	1356.27	957.505	991.708	887.506	899.07
ENSG00000092199	24119	20890	14526	14842	4922	2683	3590	2217	22322.1	17370.2	16604.5	16788.7	3661.88	3229.07	2834.65	3047.77
ENSG00000092200	11	13	19	5	4	1	7	1	10.1805	10.8096	21.7187	5.65582	2.97593	1.20353	5.52717	1.37473
ENSG00000092201	2580	2431	1229	1089	1948	993	888	516	2387.79	2021.4	1404.86	1231.84	1449.28	1195.1	701.161	709.358
ENSG00000092203	1737	1593	1968	2056	479	255	584	385	1607.59	1324.59	2249.6	2325.67	356.368	306.9	461.124	529.269
ENSG00000092208	219	222	89	63	76	55	29	10	202.684	184.595	101.735	71.2633	56.5427	66.1941	22.8983	13.7473
ENSG00000092330	1436	1370	1637	1491	210	149	351	163	1329.02	1139.17	1871.24	1686.56	156.236	179.326	277.148	224.08
ENSG00000092439	644	815	719	1188	239	127	228	118	596.022	677.679	821.882	1343.82	177.812	152.848	180.028	162.218
ENSG00000092445	17	29	10	11	8	2	1	1	15.7335	24.1137	11.4309	12.4428	5.95186	2.40706	0.789596	1.37473
ENSG00000092470	20	29	27	38	12	2	4	5	18.51	24.1137	30.8635	42.9842	8.92779	2.40706	3.15838	6.87363
ENSG00000092531	1430	1430	3114	2684	391	222	886	629	1323.46	1189.06	3559.59	3036.04	290.897	267.184	699.582	864.702
ENSG00000092621	152	156	78	63	28	23	31	13	140.676	129.715	89.1611	71.2633	20.8315	27.6812	24.4775	17.8714
ENSG00000092820	1210	1382	1080	1304	1021	679	1200	888	1119.85	1149.14	1234.54	1475.04	759.606	817.196	947.515	1220.76
ENSG00000092841	38410	33624	25721	15631	4545	2739	4986	2993	35548.4	27958.6	29401.4	17681.2	3381.4	3296.47	3936.93	4114.55
ENSG00000092847	427	580	579	1182	58	35	57	48	395.188	482.275	661.85	1337.04	43.151	42.1235	45.007	65.9868
ENSG00000092853	14	13	25	27	1	3	9	3	12.957	10.8096	28.5773	30.5414	0.743982	3.61059	7.10637	4.12418
ENSG00000092871	1088	1004	1685	2028	74	44	192	121	1006.94	834.834	1926.11	2294	55.0547	52.9553	151.602	166.342
ENSG00000092929	1059	1798	1106	1815	290	176	397	233	980.104	1495.05	1264.26	2053.06	215.755	211.821	313.47	320.311
ENSG00000092931	398	424	546	460	210	122	268	126	368.349	352.559	624.128	520.335	156.236	146.831	211.612	173.215
ENSG00000092964	6547	6588	3140	2829	2670	1892	1386	773	6059.25	5477.97	3589.31	3200.06	1986.43	2277.08	1094.38	1062.66
ENSG00000092978	282	340	213	190	123	69	100	70	260.991	282.713	243.478	214.921	91.5098	83.0435	78.9596	96.2308
ENSG00000093000	1577	1808	2160	1979	129	100	183	156	1459.51	1503.37	2469.08	2238.57	95.9737	120.353	144.496	214.457
ENSG00000093010	4305	4199	1125	596	635	430	273	143	3984.28	3491.5	1285.98	674.173	472.429	517.518	215.56	196.586
ENSG00000093072	5605	4694	16892	11618	2051	1198	9863	6887	5187.43	3903.1	19309.1	13141.9	1525.91	1441.83	7787.79	9467.73
ENSG00000093134	156	429	203	238	10	10	14	5	144.378	356.717	232.047	269.217	7.43982	12.0353	11.0543	6.87363
ENSG00000093144	1090	1043	623	622	473	230	312	170	1008.79	867.263	712.146	703.584	351.904	276.812	246.354	233.703
ENSG00000093167	1553	1700	1823	2122	287	176	328	237	1437.3	1413.56	2083.85	2400.33	213.523	211.821	258.988	325.81
ENSG00000093183	425	553	836	951	32	23	69	41	393.337	459.824	955.624	1075.74	23.8074	27.6812	54.4821	56.3637
ENSG00000093217	90	118	18	23	47	28	5	2	83.295	98.1179	20.5756	26.0168	34.9672	33.6988	3.94798	2.74945
ENSG00000094631	625	884	907	1155	222	146	328	235	578.437	735.053	1036.78	1306.49	165.164	175.715	258.988	323.06
ENSG00000094804	11	19	24	21	2	6	4	6	10.1805	15.7987	27.4342	23.7544	1.48796	7.22118	3.15838	8.24835
ENSG00000094841	164	143	228	179	56	41	93	65	151.782	118.906	260.625	202.478	41.663	49.3447	73.4324	89.3571
ENSG00000094880	498	563	402	324	464	272	288	163	460.899	468.139	459.523	366.497	345.208	327.36	227.404	224.08
ENSG00000094914	555	643	358	403	176	95	97	65	513.652	534.66	409.227	455.859	130.941	114.335	76.5908	89.3571
ENSG00000094916	723	1070	476	665	133	61	63	39	669.136	889.714	544.111	752.224	98.9497	73.4153	49.7446	53.6143
ENSG00000094975	613	687	925	789	190	104	300	139	567.331	571.246	1057.36	892.488	141.357	125.167	236.879	191.087
ENSG00000095002	23	45	11	20	86	56	23	16	21.2865	37.4179	12.574	22.6233	63.9825	67.3976	18.1607	21.9956
ENSG00000095015	3009	2195	1350	837	1796	803	893	451	2784.83	1825.16	1543.17	946.784	1336.19	966.434	705.109	620.001
ENSG00000095059	1078	1518	560	692	244	183	173	124	997.689	1262.23	640.131	782.765	181.532	220.246	136.6	170.466
ENSG00000095066	334	533	186	241	18	11	18	8	309.117	443.194	212.615	272.61	13.3917	13.2388	14.2127	10.9978
ENSG00000095139	3262	3137	3730	3191	2615	1362	3068	1912	3018.98	2608.44	4263.73	3609.54	1945.51	1639.21	2422.48	2628.47
ENSG00000095209	675	753	411	863	379	243	292	296	624.712	626.126	469.81	976.194	281.969	292.458	230.562	406.919
ENSG00000095261	609	591	497	462	481	217	317	161	563.629	491.421	568.116	522.598	357.856	261.166	250.302	221.331
ENSG00000095303	484	574	515	761	149	107	94	32	447.942	477.286	588.692	860.815	110.853	128.778	74.222	43.9912
ENSG00000095319	4266	4224	5019	6804	3224	2101	3509	2410	3948.18	3512.29	5737.17	7696.44	2398.6	2528.62	2770.69	3313.09
ENSG00000095321	202	279	131	194	25	18	33	24	186.951	231.991	149.745	219.446	18.5996	21.6635	26.0567	32.9934
ENSG00000095370	68	115	162	394	13	12	46	48	62.934	95.6234	185.181	445.678	9.67177	14.4424	36.3214	65.9868
ENSG00000095380	1988	2136	1470	1727	860	611	912	628	1839.89	1776.1	1680.34	1953.52	639.825	735.356	720.112	863.327
ENSG00000095383	379	680	1211	4708	90	112	367	336	350.764	565.425	1384.28	5325.52	66.9584	134.795	289.782	461.908
ENSG00000095397	96	192	97	361	7	6	10	9	88.848	159.65	110.88	408.35	5.20788	7.22118	7.89596	12.3725
ENSG00000095485	1235	1029	1058	1111	608	285	519	305	1142.99	855.622	1209.39	1256.72	452.341	343.006	409.8	419.291
ENSG00000095564	818	1005	1331	1785	1331	664	1657	942	757.059	835.666	1521.45	2019.13	990.241	799.144	1308.36	1294.99
ENSG00000095574	592	566	516	813	67	49	59	34	547.896	470.634	589.835	919.636	49.8468	58.9729	46.5862	46.7407
ENSG00000095585	31	42	163	93	7	4	35	37	28.6905	34.9233	186.324	105.198	5.20788	4.81412	27.6359	50.8648
ENSG00000095637	15	8	12	19	2	3	1	3	13.8825	6.65206	13.7171	21.4921	1.48796	3.61059	0.789596	4.12418
ENSG00000095787	3136	3029	2901	3288	777	416	802	557	2902.37	2518.64	3316.11	3719.27	578.074	500.668	633.256	765.722
ENSG00000095794	701	846	1362	1205	97	60	158	150	648.775	703.456	1556.89	1363.05	72.1663	72.2118	124.756	206.209
ENSG00000095906	935	1168	293	281	88	69	41	18	865.342	971.201	334.926	317.857	65.4705	83.0435	32.3734	24.7451
ENSG00000095951	1638	1837	2183	2893	1375	627	1412	921	1515.97	1527.48	2495.37	3272.46	1022.98	754.613	1114.91	1266.12
ENSG00000095970	216	117	102	41	149	73	76	21	199.908	97.2864	116.595	46.3777	110.853	87.8576	60.0093	28.8692
ENSG00000096060	7056	5939	3906	3367	2613	1276	1699	881	6530.33	4938.33	4464.91	3808.63	1944.03	1535.7	1341.52	1211.13
ENSG00000096063	328	406	176	258	239	143	136	80	303.564	337.592	201.184	291.84	177.812	172.105	107.385	109.978
ENSG00000096070	536	635	654	959	118	72	169	129	496.068	528.008	747.581	1084.79	87.7899	86.6541	133.442	177.34
ENSG00000096080	800	732	749	666	143	104	240	139	740.4	608.664	856.175	753.355	106.389	125.167	189.503	191.087
ENSG00000096092	12	8	17	3	4	3	8	1	11.106	6.65206	19.4325	3.39349	2.97593	3.61059	6.31677	1.37473
ENSG00000096384	23203	21354	9588	12312	19859	11104	10797	6434	21474.4	17756	10960	13926.9	14774.7	13364	8525.27	8844.98
ENSG00000096401	789	853	703	729	1207	653	1137	716	730.219	709.276	803.593	824.618	897.987	785.905	897.771	984.303
ENSG00000096433	31	22	37	61	3	1	12	4	28.6905	18.2932	42.2944	69.001	2.23195	1.20353	9.47515	5.4989
ENSG00000096654	50	75	57	49	29	17	27	16	46.275	62.3631	65.1562	55.427	21.5755	20.46	21.3191	21.9956
ENSG00000096696	11	3	6	10	12	3	3	6	10.1805	2.49452	6.85855	11.3116	8.92779	3.61059	2.36879	8.24835
ENSG00000096717	746	738	819	844	391	210	454	285	690.423	613.653	936.191	954.702	290.897	252.741	358.477	391.797
ENSG00000096746	3839	4139	3801	5312	1607	766	1383	739	3552.99	3441.61	4344.89	6008.74	1195.58	921.904	1092.01	1015.92
ENSG00000096872	72	90	40	42	78	36	29	18	66.636	74.8357	45.7236	47.5089	58.0306	43.3271	22.8983	24.7451
ENSG00000096968	1120	820	3817	2457	579	196	1810	727	1036.56	681.837	4363.18	2779.27	430.766	235.892	1429.17	999.425
ENSG00000096996	215	201	872	717	24	12	224	123	198.982	167.133	996.775	811.044	17.8556	14.4424	176.87	169.091
ENSG00000097007	1114	1073	509	445	122	47	80	31	1031.01	892.208	581.833	503.368	90.7659	56.5659	63.1677	42.6165
ENSG00000097021	130	120	52	42	44	24	36	14	120.315	99.781	59.4407	47.5089	32.7352	28.8847	28.4255	19.2462
ENSG00000097033	2747	2561	2349	1890	1311	833	1190	666	2542.35	2129.49	2685.12	2137.9	975.361	1002.54	939.619	915.567
ENSG00000097046	46	83	32	39	29	16	13	7	42.573	69.0152	36.5789	44.1154	21.5755	19.2565	10.2648	9.62308
ENSG00000099139	123	74	67	77	81	53	27	17	113.836	61.5316	76.5871	87.0996	60.2626	63.7871	21.3191	23.3703
ENSG00000099194	1724	1841	870	1043	1007	897	707	498	1595.56	1530.81	994.489	1179.8	749.19	1079.57	558.245	684.613
ENSG00000099203	716	704	685	693	128	101	172	94	662.658	585.382	783.017	783.896	95.2298	121.556	135.811	129.224
ENSG00000099219	105	119	61	38	108	51	51	26	97.1775	98.9495	69.7285	42.9842	80.3501	61.38	40.2694	35.7429
ENSG00000099246	2573	2225	2350	2611	994	494	1107	718	2381.31	1850.11	2686.26	2953.47	739.519	594.544	874.083	987.053
ENSG00000099250	5041	4798	738	595	5461	2971	888	455	4665.44	3989.58	843.601	673.042	4062.89	3575.69	701.161	625.5
ENSG00000099284	59	65	5	11	18	15	5	6	54.6045	54.048	5.71545	12.4428	13.3917	18.0529	3.94798	8.24835
ENSG00000099290	35	57	60	173	19	13	31	31	32.3925	47.396	68.5855	195.691	14.1357	15.6459	24.4775	42.6165
ENSG00000099308	237	359	409	737	49	39	133	85	219.343	298.511	467.524	833.667	36.4551	46.9376	105.016	116.852
ENSG00000099326	321	563	237	433	9	10	19	9	297.085	468.139	270.913	489.794	6.69584	12.0353	15.0023	12.3725
ENSG00000099330	84	109	89	60	5	5	19	6	77.742	90.6344	101.735	67.8698	3.71991	6.01765	15.0023	8.24835
ENSG00000099331	7748	8210	10058	15010	1249	848	1877	1028	7170.77	6826.68	11497.2	16978.8	929.234	1020.59	1482.07	1413.22
ENSG00000099337	369	475	373	374	36	21	37	21	341.509	394.966	426.373	423.055	26.7834	25.2741	29.2151	28.8692
ENSG00000099338	80	77	110	97	12	13	21	15	74.04	64.0261	125.74	109.723	8.92779	15.6459	16.5815	20.6209
ENSG00000099341	4157	4586	3791	4214	1555	1165	1665	1266	3847.3	3813.3	4333.46	4766.72	1156.89	1402.11	1314.68	1740.4
ENSG00000099364	1266	1726	1186	1922	67	30	132	80	1171.68	1435.18	1355.71	2174.1	49.8468	36.1059	104.227	109.978
ENSG00000099377	254	343	1538	1708	38	31	275	161	235.077	285.207	1758.07	1932.03	28.2713	37.3094	217.139	221.331
ENSG00000099381	2293	2381	1386	1550	229	141	218	97	2122.17	1979.82	1584.32	1753.3	170.372	169.698	172.132	133.348
ENSG00000099385	839	974	333	354	54	46	45	26	776.494	809.889	380.649	400.432	40.1751	55.3624	35.5318	35.7429
ENSG00000099622	9576	11067	6469	5351	682	436	819	335	8862.59	9202.3	7394.66	6052.86	507.396	524.739	646.679	460.533
ENSG00000099624	2754	3073	960	882	306	271	263	152	2548.83	2555.22	1097.37	997.686	227.659	326.156	207.664	208.958
ENSG00000099783	12581	12891	5320	5288	7187	3913	4110	1901	11643.7	10719	6081.24	5981.59	5347	4709.41	3245.24	2613.35
ENSG00000099785	1074	2096	365	318	54	47	12	5	993.987	1742.84	417.228	359.71	40.1751	56.5659	9.47515	6.87363
ENSG00000099795	1452	1629	811	573	263	217	249	145	1343.83	1354.53	927.047	648.157	195.667	261.166	196.609	199.335
ENSG00000099797	1039	833	395	271	594	401	344	186	961.594	692.646	451.521	306.545	441.926	482.615	271.621	255.699
ENSG00000099800	3191	3163	790	550	257	252	73	61	2953.27	2630.06	903.042	622.14	191.203	303.289	57.6405	83.8582
ENSG00000099804	1292	1866	654	858	113	89	78	63	1195.75	1551.59	747.581	970.538	84.07	107.114	61.5885	86.6077
ENSG00000099810	278	325	35	26	105	56	8	3	257.289	270.24	40.0082	29.4103	78.1182	67.3976	6.31677	4.12418
ENSG00000099814	625	969	162	281	53	33	13	14	578.437	805.731	185.181	317.857	39.4311	39.7165	10.2648	19.2462
ENSG00000099817	3881	4197	2095	2757	571	442	381	254	3591.86	3489.84	2394.78	3118.62	424.814	531.96	300.836	349.18
ENSG00000099821	1335	1848	280	413	143	89	43	22	1235.54	1536.63	320.065	467.171	106.389	107.114	33.9526	30.244
ENSG00000099840	38	37	12	24	2	1	3	1	35.169	30.7658	13.7171	27.1479	1.48796	1.20353	2.36879	1.37473
ENSG00000099849	45	91	25	53	3	2	3	1	41.6475	75.6672	28.5773	59.9517	2.23195	2.40706	2.36879	1.37473
ENSG00000099860	12159	11733	6465	10011	894	647	838	808	11253.2	9756.08	7390.08	11324.1	665.12	778.684	661.682	1110.78
ENSG00000099875	1184	1605	2044	2769	83	77	241	151	1095.79	1334.57	2336.48	3132.19	61.7505	92.6718	190.293	207.583
ENSG00000099889	40	54	62	48	5	3	10	1	37.02	44.9014	70.8716	54.2958	3.71991	3.61059	7.89596	1.37473
ENSG00000099899	1829	2354	1012	2103	135	113	161	81	1692.74	1957.37	1156.81	2378.84	100.438	135.999	127.125	111.353
ENSG00000099901	3239	2855	742	540	373	240	121	74	2997.69	2373.96	848.173	610.828	277.505	288.847	95.5411	101.73
ENSG00000099904	1697	2409	352	393	71	48	29	11	1570.57	2003.1	402.368	444.547	52.8228	57.7694	22.8983	15.122
ENSG00000099910	297	560	245	308	65	55	71	57	274.873	465.644	280.057	348.398	48.3589	66.1941	56.0613	78.3593
ENSG00000099917	8805	10015	8856	8994	677	588	649	585	8149.03	8327.55	10123.2	10173.7	503.676	707.675	512.448	804.214
ENSG00000099940	822	928	881	824	107	84	119	72	760.761	771.639	1007.06	932.079	79.6061	101.096	93.9619	98.9802
ENSG00000099942	1525	1719	1314	1595	409	262	366	206	1411.39	1429.36	1502.02	1804.21	304.289	315.325	288.992	283.193
ENSG00000099949	2064	3261	779	994	182	131	105	51	1910.23	2711.55	890.468	1124.38	135.405	157.662	82.9076	70.111
ENSG00000099956	1666	1747	1176	1127	522	403	521	251	1541.88	1452.64	1344.27	1274.82	388.359	485.022	411.38	345.056
ENSG00000099958	40	55	12	11	9	4	1	1	37.02	45.7329	13.7171	12.4428	6.69584	4.81412	0.789596	1.37473
ENSG00000099968	1246	1357	1387	1310	272	190	356	216	1153.17	1128.36	1585.47	1481.82	202.363	228.671	281.096	296.941
ENSG00000099977	878	727	1047	718	57	27	95	63	812.589	604.506	1196.82	812.175	42.407	32.4953	75.0116	86.6077
ENSG00000099985	87	414	2392	7842	3	23	496	1270	80.5185	344.244	2734.27	8870.58	2.23195	27.6812	391.64	1745.9
ENSG00000099991	1072	1633	379	740	111	68	61	39	992.136	1357.85	433.231	837.061	82.5821	81.84	48.1654	53.6143
ENSG00000099992	246	376	255	502	17	11	32	25	227.673	312.647	291.488	567.844	12.6477	13.2388	25.2671	34.3681
ENSG00000099995	2027	2203	1646	1984	1438	896	1056	740	1875.99	1831.81	1881.53	2244.23	1069.85	1078.36	833.814	1017.3
ENSG00000100014	1110	1196	1234	896	52	28	54	15	1027.3	994.484	1410.57	1013.52	38.6871	33.6988	42.6382	20.6209
ENSG00000100023	1420	1737	944	866	252	177	201	97	1314.21	1444.33	1079.08	979.588	187.484	213.025	158.709	133.348
ENSG00000100024	263	249	1247	1279	42	27	192	136	243.406	207.045	1425.43	1446.76	31.2473	32.4953	151.602	186.963
ENSG00000100028	1983	2056	1005	850	833	517	556	316	1835.27	1709.58	1148.81	961.489	619.737	622.225	439.015	434.413
ENSG00000100029	5274	4639	1295	1317	1710	1104	567	317	4881.09	3857.37	1480.3	1489.74	1272.21	1328.7	447.701	435.788
ENSG00000100030	2743	2614	2817	2642	1234	660	1278	780	2538.65	2173.56	3220.09	2988.53	918.074	794.329	1009.1	1072.29
ENSG00000100031	88	147	185	318	19	10	29	23	81.444	122.232	211.472	359.71	14.1357	12.0353	22.8983	31.6187
ENSG00000100034	1813	2412	1210	1005	129	92	149	78	1677.93	2005.6	1383.14	1136.82	95.9737	110.725	117.65	107.229
ENSG00000100036	106	134	44	130	7	6	7	2	98.103	111.422	50.296	147.051	5.20788	7.22118	5.52717	2.74945
ENSG00000100038	381	480	276	290	75	48	49	26	352.615	399.124	315.493	328.037	55.7987	57.7694	38.6902	35.7429
ENSG00000100055	3097	4502	2854	3949	320	261	343	208	2866.27	3743.45	3262.38	4466.96	238.074	314.121	270.831	285.943
ENSG00000100056	842	869	574	540	99	79	111	51	779.271	722.58	656.134	610.828	73.6543	95.0788	87.6452	70.111
ENSG00000100060	1276	1508	231	352	44	22	12	5	1180.94	1253.91	264.054	398.17	32.7352	26.4776	9.47515	6.87363
ENSG00000100075	1831	1829	931	990	245	185	180	117	1694.59	1520.83	1064.22	1119.85	182.276	222.653	142.127	160.843
ENSG00000100077	2275	2679	2002	1974	281	120	239	122	2105.51	2227.61	2288.47	2232.92	209.059	144.424	188.713	167.716
ENSG00000100079	17	85	393	786	5	8	39	91	15.7335	70.6782	449.235	889.095	3.71991	9.62824	30.7943	125.1
ENSG00000100083	5983	7000	6839	8914	377	227	564	341	5537.27	5820.56	7817.6	10083.2	280.481	273.201	445.332	468.781
ENSG00000100084	702	663	285	275	167	132	117	51	649.701	551.29	325.781	311.07	124.245	158.866	92.3828	70.111
ENSG00000100092	2691	2769	3650	2905	366	240	974	399	2490.52	2302.45	4172.28	3286.03	272.298	288.847	769.067	548.515
ENSG00000100095	13	5	15	6	2	6	8	8	12.0315	4.15754	17.1464	6.78698	1.48796	7.22118	6.31677	10.9978
ENSG00000100097	35174	35290	16117	12962	9035	6531	6370	4426	32553.5	29343.9	18423.2	14662.1	6721.88	7860.25	5029.73	6084.53
ENSG00000100099	516	726	815	1047	29	24	38	20	477.558	603.675	931.619	1184.33	21.5755	28.8847	30.0047	27.4945
ENSG00000100100	41	65	39	62	5	2	3	2	37.9455	54.048	44.5805	70.1321	3.71991	2.40706	2.36879	2.74945
ENSG00000100101	626	700	419	377	96	43	58	30	579.363	582.056	478.955	426.449	71.4223	51.7518	45.7966	41.2418
ENSG00000100104	588	611	260	232	91	56	57	26	544.194	508.051	297.204	262.43	67.7024	67.3976	45.007	35.7429
ENSG00000100105	571	587	389	324	112	79	85	49	528.46	488.095	444.662	366.497	83.326	95.0788	67.1157	67.3615
ENSG00000100106	344	550	476	514	126	97	313	194	318.372	457.329	544.111	581.418	93.7418	116.742	247.144	266.697
ENSG00000100109	905	1144	1037	1356	661	481	831	478	837.577	951.245	1185.39	1533.86	491.772	578.898	656.154	657.119
ENSG00000100116	39	42	19	11	3	6	6	1	36.0945	34.9233	21.7187	12.4428	2.23195	7.22118	4.73758	1.37473
ENSG00000100124	426	495	186	218	26	23	12	6	394.263	411.596	212.615	246.594	19.3435	27.6812	9.47515	8.24835
ENSG00000100129	3424	3572	1901	2046	3083	1904	1699	1109	3168.91	2970.15	2173.02	2314.36	2293.7	2291.52	1341.52	1524.57
ENSG00000100138	3977	3968	1026	724	478	290	145	91	3680.71	3299.42	1172.81	818.962	355.624	349.024	114.491	125.1
ENSG00000100139	5217	4706	1811	3023	501	352	277	201	4828.33	3913.08	2070.14	3419.51	372.735	423.642	218.718	276.32
ENSG00000100142	787	820	302	323	76	39	40	24	728.368	681.837	345.213	365.366	56.5427	46.9376	31.5838	32.9934
ENSG00000100147	25	33	81	107	17	12	50	42	23.1375	27.4398	92.5904	121.034	12.6477	14.4424	39.4798	57.7385
ENSG00000100150	396	559	376	489	47	32	51	35	366.498	464.813	429.802	553.139	34.9672	38.5129	40.2694	48.1154
ENSG00000100151	272	299	195	205	44	25	38	17	251.736	248.621	222.903	231.889	32.7352	30.0882	30.0047	23.3703
ENSG00000100201	7027	9424	7603	9664	2273	1318	1257	818	6503.49	7836.13	8690.92	10931.6	1691.07	1586.25	992.522	1124.53
ENSG00000100207	1030	1299	1258	1793	258	142	306	186	953.265	1080.13	1438.01	2028.18	191.947	170.901	241.616	255.699
ENSG00000100209	280	334	164	169	55	54	24	19	259.14	277.724	187.467	191.167	40.919	64.9906	18.9503	26.1198
ENSG00000100216	2706	2507	880	682	255	181	174	117	2504.4	2084.59	1005.92	771.454	189.716	217.839	137.39	160.843
ENSG00000100219	5764	4817	7907	5410	1619	993	3078	1783	5334.58	4005.37	9038.42	6119.59	1204.51	1195.1	2430.38	2451.13
ENSG00000100220	1424	1648	990	780	1407	846	987	566	1317.91	1370.33	1131.66	882.308	1046.78	1018.19	779.331	778.094
ENSG00000100221	1410	1318	2350	2368	29	24	67	41	1304.95	1095.93	2686.26	2678.6	21.5755	28.8847	52.9029	56.3637
ENSG00000100225	1745	1967	1781	1887	517	332	520	357	1615	1635.58	2035.84	2134.51	384.639	399.572	410.59	490.777
ENSG00000100226	2582	2200	3746	3853	248	174	455	307	2389.64	1829.32	4282.02	4358.37	184.508	209.414	359.266	422.041
ENSG00000100227	2288	2379	2386	2694	465	293	467	325	2117.54	1978.16	2727.41	3047.35	345.952	352.634	368.741	446.786
ENSG00000100239	1428	2044	1253	2051	109	66	171	73	1321.61	1699.6	1432.29	2320.02	81.0941	79.4329	135.021	100.355
ENSG00000100241	3964	4111	2020	2929	455	296	396	205	3668.68	3418.33	2309.04	3313.18	338.512	356.245	312.68	281.819
ENSG00000100242	4372	4283	4696	5759	942	719	1335	835	4046.29	3561.35	5367.95	6514.37	700.831	865.338	1054.11	1147.9
ENSG00000100243	3923	3382	3153	2581	760	631	826	545	3630.74	2812.16	3604.17	2919.53	565.427	759.427	652.206	749.225
ENSG00000100246	88	157	56	69	2	5	1	2	81.444	130.547	64.0131	78.0503	1.48796	6.01765	0.789596	2.74945
ENSG00000100258	2122	2738	1393	1509	356	228	386	186	1963.91	2276.67	1592.33	1706.93	264.858	274.405	304.784	255.699
ENSG00000100263	880	1086	419	836	25	21	40	17	814.44	903.018	478.955	945.653	18.5996	25.2741	31.5838	23.3703
ENSG00000100266	2436	2253	1943	2290	734	489	709	454	2254.52	1873.39	2221.03	2590.36	546.083	588.526	559.824	624.125
ENSG00000100280	6126	5817	3921	3618	1961	1218	1539	807	5669.61	4836.88	4482.06	4092.55	1458.95	1465.9	1215.19	1109.4
ENSG00000100281	779	668	676	666	127	56	127	69	720.964	555.447	772.729	753.355	94.4858	67.3976	100.279	94.856
ENSG00000100284	9672	12426	7624	12582	1699	1270	1768	1393	8951.43	10332.3	8714.93	14232.3	1264.03	1528.48	1396.01	1914.99
ENSG00000100285	64	64	14	4	37	26	16	1	59.232	53.2165	16.0033	4.52465	27.5274	31.2918	12.6335	1.37473
ENSG00000100288	283	433	267	227	67	43	118	52	261.916	360.043	305.205	256.774	49.8468	51.7518	93.1723	71.4857
ENSG00000100292	5883	6695	1795	2806	1157	907	632	514	5444.72	5566.95	2051.85	3174.04	860.788	1091.6	499.025	706.609
ENSG00000100294	238	317	33	61	36	40	11	10	220.269	263.588	37.722	69.001	26.7834	48.1412	8.68556	13.7473
ENSG00000100296	670	735	394	394	213	152	122	81	620.085	611.158	450.378	445.678	158.468	182.936	96.3307	111.353
ENSG00000100297	566	853	281	328	155	137	103	68	523.833	709.276	321.209	371.022	115.317	164.884	81.3284	93.4813
ENSG00000100298	6	3	40	5	2	1	16	1	5.553	2.49452	45.7236	5.65582	1.48796	1.20353	12.6335	1.37473
ENSG00000100299	892	1048	614	538	167	99	260	112	825.546	871.42	701.858	608.566	124.245	119.149	205.295	153.969
ENSG00000100300	6439	6651	4034	2832	1269	824	1593	737	5959.29	5530.36	4611.23	3203.46	944.114	991.708	1257.83	1013.17
ENSG00000100304	1905	2017	220	289	278	159	72	38	1763.08	1677.15	251.48	326.906	206.827	191.361	56.8509	52.2396
ENSG00000100307	75	114	75	127	2	2	1	1	69.4125	94.7919	85.7318	143.658	1.48796	2.40706	0.789596	1.37473
ENSG00000100311	511	38	1506	636	28	5	123	60	472.93	31.5973	1721.49	719.42	20.8315	6.01765	97.1203	82.4835
ENSG00000100316	14968	13614	7281	6110	4379	2832	2504	1774	13852.9	11320.1	8322.84	6911.41	3257.9	3408.4	1977.15	2438.76
ENSG00000100319	145	258	90	123	31	25	34	18	134.197	214.529	102.878	139.133	23.0635	30.0882	26.8463	24.7451
ENSG00000100321	68	14	25	8	9	5	6	2	62.934	11.6411	28.5773	9.04931	6.69584	6.01765	4.73758	2.74945
ENSG00000100324	505	657	174	253	49	47	23	16	467.377	546.301	198.898	286.184	36.4551	56.5659	18.1607	21.9956
ENSG00000100325	1594	1829	1381	1570	379	195	539	150	1475.25	1520.83	1578.61	1775.93	281.969	234.688	425.592	206.209
ENSG00000100330	1277	1570	2178	3191	318	199	437	312	1181.86	1305.47	2489.65	3609.54	236.586	239.502	345.054	428.914
ENSG00000100335	1287	1300	759	939	81	41	63	39	1191.12	1080.96	867.606	1062.16	60.2626	49.3447	49.7446	53.6143
ENSG00000100336	145	35	822	1293	2	1	94	98	134.197	29.1028	939.621	1462.59	1.48796	1.20353	74.222	134.723
ENSG00000100342	739	752	1923	1874	225	128	945	588	683.944	625.294	2198.16	2119.8	167.396	154.052	746.168	808.338
ENSG00000100345	12874	13481	14233	15694	19156	12568	18967	10814	11914.9	11209.6	16269.6	17752.5	14251.7	15126	14976.3	14866.3
ENSG00000100347	570	692	188	186	428	210	125	51	527.535	575.404	214.901	210.396	318.424	252.741	98.6995	70.111
ENSG00000100348	1733	1844	1401	959	189	120	214	127	1603.89	1533.3	1601.47	1084.79	140.613	144.424	168.974	174.59
ENSG00000100350	71	85	38	52	14	24	6	3	65.7105	70.6782	43.4375	58.8205	10.4158	28.8847	4.73758	4.12418
ENSG00000100353	5911	5966	2856	2866	4034	2463	2272	1319	5470.63	4960.78	3264.67	3241.91	3001.23	2964.29	1793.96	1813.26
ENSG00000100354	333	507	373	580	92	74	110	77	308.191	421.575	426.373	656.075	68.4464	89.0612	86.8556	105.854
ENSG00000100359	815	1239	532	573	82	59	88	41	754.282	1030.24	608.124	648.157	61.0066	71.0082	69.4845	56.3637
ENSG00000100360	132	158	67	61	22	15	27	14	122.166	131.378	76.5871	69.001	16.3676	18.0529	21.3191	19.2462
ENSG00000100364	3252	4216	1954	4314	115	72	133	109	3009.73	3505.64	2233.6	4879.84	85.558	86.6541	105.016	149.845
ENSG00000100365	1359	1417	1420	1254	270	171	329	178	1257.75	1178.25	1623.19	1418.48	200.875	205.804	259.777	244.701
ENSG00000100368	2349	3518	4243	6357	419	318	1226	662	2174	2925.25	4850.13	7190.81	311.729	382.722	968.045	910.068
ENSG00000100372	456	460	115	129	214	114	75	33	422.028	382.494	131.455	145.92	159.212	137.202	59.2197	45.3659
ENSG00000100376	784	1465	684	1091	33	25	36	18	725.592	1218.16	781.874	1234.1	24.5514	30.0882	28.4255	24.7451
ENSG00000100379	513	828	465	742	40	24	47	21	474.781	688.489	531.537	839.323	29.7593	28.8847	37.111	28.8692
ENSG00000100380	3028	2772	2211	2046	759	383	768	410	2802.41	2304.94	2527.37	2314.36	564.683	460.952	606.41	563.637
ENSG00000100387	2747	2577	1877	1288	359	215	368	240	2542.35	2142.8	2145.58	1456.94	267.09	258.759	290.571	329.934
ENSG00000100393	2609	3422	3306	4610	1446	867	1779	1148	2414.63	2845.42	3779.06	5214.66	1075.8	1043.46	1404.69	1578.18
ENSG00000100395	1141	1328	631	576	191	87	113	62	1056	1104.24	721.29	651.55	142.101	104.707	89.2244	85.233
ENSG00000100401	4257	4550	838	954	589	399	165	124	3939.85	3783.36	957.91	1079.13	438.206	480.208	130.283	170.466
ENSG00000100403	3903	4142	1174	940	392	211	153	90	3612.23	3444.11	1341.99	1063.29	291.641	253.945	120.808	123.725
ENSG00000100410	2004	1924	1204	1048	148	68	129	68	1854.7	1599.82	1376.28	1185.46	110.109	81.84	101.858	93.4813
ENSG00000100412	2080	2025	3026	2820	1268	887	2125	1388	1925.04	1683.8	3458.99	3189.88	943.37	1067.53	1677.89	1908.12
ENSG00000100413	3186	2925	201	137	86	52	7	4	2948.64	2432.16	229.761	154.969	63.9825	62.5835	5.52717	5.4989
ENSG00000100416	519	826	280	329	83	43	23	17	480.334	686.826	320.065	372.153	61.7505	51.7518	18.1607	23.3703
ENSG00000100417	178	225	119	110	16	16	12	7	164.739	187.089	136.028	124.428	11.9037	19.2565	9.47515	9.62308
ENSG00000100418	2524	2347	3320	3362	300	209	596	400	2335.96	1951.55	3795.06	3802.97	223.195	251.538	470.599	549.89
ENSG00000100422	602	850	654	1226	50	33	69	43	557.151	706.782	747.581	1386.81	37.1991	39.7165	54.4821	59.1132
ENSG00000100425	1008	1110	845	1131	395	242	324	206	932.904	922.974	965.912	1279.35	293.873	291.254	255.829	283.193
ENSG00000100426	591	566	393	396	126	88	92	56	546.97	470.634	449.235	447.941	93.7418	105.911	72.6428	76.9846
ENSG00000100427	38	35	9	4	7	5	9	1	35.169	29.1028	10.2878	4.52465	5.20788	6.01765	7.10637	1.37473
ENSG00000100429	395	550	150	159	233	159	167	78	365.572	457.329	171.464	179.855	173.348	191.361	131.863	107.229
ENSG00000100439	326	340	350	915	150	135	153	194	301.713	282.713	400.082	1035.01	111.597	162.476	120.808	266.697
ENSG00000100441	2841	3307	3894	4290	221	138	411	197	2629.35	2749.8	4451.2	4852.69	164.42	166.087	324.524	270.821
ENSG00000100442	934	900	480	376	331	159	227	108	864.417	748.357	548.684	425.317	246.258	191.361	179.238	148.47
ENSG00000100445	400	541	548	643	27	10	39	28	370.2	449.846	626.414	727.338	20.0875	12.0353	30.7943	38.4923
ENSG00000100453	15	17	58	27	5	5	33	9	13.8825	14.1356	66.2993	30.5414	3.71991	6.01765	26.0567	12.3725
ENSG00000100461	812	920	1360	1399	478	272	613	361	751.506	764.987	1554.6	1582.5	355.624	327.36	484.022	496.276
ENSG00000100462	1225	1345	254	271	1025	658	218	163	1133.74	1118.38	290.345	306.545	762.582	791.922	172.132	224.08
ENSG00000100478	190	153	150	142	31	12	23	19	175.845	127.221	171.464	160.625	23.0635	14.4424	18.1607	26.1198
ENSG00000100483	534	564	430	547	52	20	36	25	494.217	468.971	491.529	618.746	38.6871	24.0706	28.4255	34.3681
ENSG00000100485	376	486	595	676	128	80	226	138	347.988	404.113	680.139	764.667	95.2298	96.2824	178.449	189.712
ENSG00000100490	6	13	19	16	4	3	4	1	5.553	10.8096	21.7187	18.0986	2.97593	3.61059	3.15838	1.37473
ENSG00000100503	1845	2436	1522	1196	499	256	469	193	1707.55	2025.55	1739.78	1352.87	371.247	308.104	370.321	265.322
ENSG00000100504	557	543	205	177	736	335	263	119	515.503	451.509	234.334	200.216	547.571	403.182	207.664	163.592
ENSG00000100519	2051	2024	1907	2098	748	380	728	461	1898.2	1682.97	2179.87	2373.18	556.499	457.341	574.826	633.748
ENSG00000100522	1317	1225	224	153	225	122	35	17	1218.88	1018.6	256.052	173.068	167.396	146.831	27.6359	23.3703
ENSG00000100523	182	153	382	604	82	40	212	155	168.441	127.221	436.661	683.223	61.0066	48.1412	167.394	213.082
ENSG00000100526	6	10	21	25	2	2	6	8	5.553	8.31508	24.0049	28.2791	1.48796	2.40706	4.73758	10.9978
ENSG00000100528	1172	1314	716	792	798	482	570	376	1084.69	1092.6	818.453	895.881	593.698	580.101	450.07	516.897
ENSG00000100532	164	216	164	147	86	36	71	46	151.782	179.606	187.467	166.281	63.9825	43.3271	56.0613	63.2374
ENSG00000100554	865	781	1129	2002	393	260	620	482	800.557	649.408	1290.55	2264.59	292.385	312.918	489.55	662.617
ENSG00000100558	6	22	9	5	2	1	2	1	5.553	18.2932	10.2878	5.65582	1.48796	1.20353	1.57919	1.37473
ENSG00000100564	243	246	200	227	41	35	36	21	224.896	204.551	228.618	256.774	30.5033	42.1235	28.4255	28.8692
ENSG00000100567	4054	3213	4185	3499	4335	2078	4693	2554	3751.98	2671.64	4783.84	3957.94	3225.16	2500.93	3705.57	3511.05
ENSG00000100568	2188	2074	2051	1407	78	34	91	51	2024.99	1724.55	2344.48	1591.55	58.0306	40.92	71.8533	70.111
ENSG00000100575	972	898	240	213	59	21	19	8	899.586	746.694	274.342	240.938	43.895	25.2741	15.0023	10.9978
ENSG00000100577	283	302	249	213	34	18	60	31	261.916	251.115	284.63	240.938	25.2954	21.6635	47.3758	42.6165
ENSG00000100578	121	170	84	77	122	80	66	29	111.985	141.356	96.0196	87.0996	90.7659	96.2824	52.1133	39.867
ENSG00000100580	351	359	306	498	23	17	38	26	324.85	298.511	349.786	563.319	17.1116	20.46	30.0047	35.7429
ENSG00000100591	2050	2255	956	1018	1271	693	637	419	1897.27	1875.05	1092.79	1151.52	945.602	834.046	502.973	576.01
ENSG00000100592	46	80	24	31	22	21	11	12	42.573	66.5206	27.4342	35.0661	16.3676	25.2741	8.68556	16.4967
ENSG00000100596	409	422	808	502	147	86	294	154	378.529	350.896	923.617	567.844	109.365	103.504	232.141	211.708
ENSG00000100599	2985	3127	1661	1559	280	171	318	165	2762.62	2600.13	1898.67	1763.48	208.315	205.804	251.092	226.83
ENSG00000100600	16121	9876	2258	1494	11472	8222	1939	1276	14920	8211.97	2581.1	1689.96	8534.97	9895.42	1531.03	1754.15
ENSG00000100601	421	420	390	352	145	93	125	105	389.635	349.233	445.805	398.17	107.877	111.928	98.6995	144.346
ENSG00000100603	1072	1176	1151	1377	1087	615	1166	746	992.136	977.853	1315.7	1557.61	808.709	740.171	920.669	1025.54
ENSG00000100605	1739	1620	1168	1069	137	107	153	86	1609.44	1347.04	1335.13	1209.21	101.926	128.778	120.808	118.226
ENSG00000100612	347	366	375	303	421	228	396	173	321.148	304.332	428.659	342.743	313.217	274.405	312.68	237.827
ENSG00000100614	674	931	823	880	193	121	241	140	623.787	774.134	940.764	995.424	143.589	145.627	190.293	192.462
ENSG00000100632	4507	4103	2284	1552	809	506	651	352	4171.23	3411.68	2610.82	1755.57	601.882	608.986	514.027	483.903
ENSG00000100644	24618	27727	12817	8742	23209	13717	12543	6173	22784	23055.2	14651	9888.63	17267.1	16508.8	9903.9	8486.18
ENSG00000100647	8341	8817	19760	26261	1363	1002	3394	2458	7719.59	7331.41	22587.5	29705.5	1014.05	1205.94	2679.89	3379.07
ENSG00000100650	6392	5708	7795	9025	1544	654	1747	707	5915.8	4746.25	8910.39	10208.8	1148.71	787.108	1379.42	971.931
ENSG00000100664	8075	6774	8352	7175	1661	818	1781	798	7473.41	5632.64	9547.1	8116.1	1235.75	984.487	1406.27	1097.03
ENSG00000100697	4461	4475	5385	4682	1837	998	2174	1125	4128.65	3721	6155.54	5296.11	1366.7	1201.12	1716.58	1546.57
ENSG00000100711	500	605	273	227	85	53	38	25	462.75	503.062	312.064	256.774	63.2385	63.7871	30.0047	34.3681
ENSG00000100714	553	780	123	72	718	522	176	91	511.801	648.576	140.6	81.4438	534.179	628.242	138.969	125.1
ENSG00000100722	463	635	271	292	336	202	124	91	428.506	528.008	309.778	330.3	249.978	243.113	97.9099	125.1
ENSG00000100726	2216	2985	849	1081	202	166	147	49	2050.91	2482.05	970.484	1222.79	150.284	199.786	116.071	67.3615
ENSG00000100731	1656	1903	1661	2529	378	276	404	272	1532.63	1582.36	1898.67	2860.71	281.225	332.174	318.997	373.925
ENSG00000100744	341	389	297	220	51	50	51	36	315.595	323.457	339.498	248.856	37.9431	60.1765	40.2694	49.4901
ENSG00000100749	274	269	137	82	265	126	172	72	253.587	223.676	156.603	92.7554	197.155	151.645	135.811	98.9802
ENSG00000100764	2889	2569	2167	1894	507	289	469	315	2673.77	2136.14	2477.08	2142.42	377.199	347.82	370.321	433.038
ENSG00000100767	25	51	89	379	1	1	12	12	23.1375	42.4069	101.735	428.711	0.743982	1.20353	9.47515	16.4967
ENSG00000100784	23	18	36	68	6	2	20	17	21.2865	14.9671	41.1513	76.9191	4.46389	2.40706	15.7919	23.3703
ENSG00000100796	2255	2317	2197	2526	664	323	681	330	2087	1926.6	2511.37	2857.32	494.004	388.74	537.715	453.659
ENSG00000100802	72	148	32	29	11	4	4	2	66.636	123.063	36.5789	32.8037	8.18381	4.81412	3.15838	2.74945
ENSG00000100804	2590	2561	1293	1430	835	492	598	471	2397.04	2129.49	1478.02	1617.56	621.225	592.136	472.179	647.495
ENSG00000100811	2405	2357	1274	1471	876	474	541	347	2225.83	1959.86	1456.3	1663.94	651.729	570.473	427.172	477.03
ENSG00000100813	6797	9035	6601	9526	736	429	632	429	6290.62	7512.67	7545.54	10775.5	547.571	516.314	499.025	589.757
ENSG00000100814	182	195	54	58	8	2	1	3	168.441	162.144	61.7269	65.6075	5.95186	2.40706	0.789596	4.12418
ENSG00000100815	617	775	568	634	639	320	551	334	571.033	644.419	649.276	717.158	475.405	385.129	435.067	459.158
ENSG00000100823	2326	2568	306	192	712	460	103	52	2152.71	2135.31	349.786	217.183	529.715	553.624	81.3284	71.4857
ENSG00000100836	5021	5178	2712	2987	81	46	148	64	4646.93	4305.55	3100.06	3378.79	60.2626	55.3624	116.86	87.9824
ENSG00000100852	255	276	250	279	123	55	119	58	236.002	229.496	285.773	315.595	91.5098	66.1941	93.9619	79.7341
ENSG00000100865	662	796	330	292	228	140	121	47	612.681	661.88	377.22	330.3	169.628	168.494	95.5411	64.6121
ENSG00000100883	1145	1149	1194	1115	2024	879	2132	1109	1059.7	955.403	1364.85	1261.25	1505.82	1057.9	1683.42	1524.57
ENSG00000100888	1467	1816	1264	1473	1003	549	725	431	1357.71	1510.02	1444.87	1666.2	746.214	660.738	572.457	592.506
ENSG00000100889	1282	1494	1082	702	465	317	560	248	1186.49	1242.27	1236.82	794.077	345.952	381.519	442.174	340.932
ENSG00000100897	1238	1295	1144	1166	81	58	100	55	1145.77	1076.8	1307.7	1318.94	60.2626	69.8047	78.9596	75.6099
ENSG00000100902	1149	1278	1493	1183	7836	4822	6514	3630	1063.4	1062.67	1706.63	1338.17	5829.85	5803.42	5143.43	4990.25
ENSG00000100906	44932	46789	51617	59867	15458	11035	22786	16718	41584.6	38905.4	59002.9	67719.4	11500.5	13280.9	17991.7	22982.7
ENSG00000100908	117	158	110	116	6	5	5	1	108.283	131.378	125.74	131.215	4.46389	6.01765	3.94798	1.37473
ENSG00000100911	8227	8155	16962	13099	2438	1253	8453	5355	7614.09	6780.95	19389.1	14817.1	1813.83	1508.02	6674.46	7361.65
ENSG00000100916	148	177	54	56	43	17	22	10	136.974	147.177	61.7269	63.3452	31.9912	20.46	17.3711	13.7473
ENSG00000100918	386	415	512	473	10	2	20	11	357.243	345.076	585.263	535.04	7.43982	2.40706	15.7919	15.122
ENSG00000100934	684	654	632	569	911	517	881	544	633.042	543.806	722.433	643.632	677.768	622.225	695.634	747.85
ENSG00000100938	294	477	285	338	122	101	117	79	272.097	396.629	325.781	382.333	90.7659	121.556	92.3828	108.603
ENSG00000100941	1758	1876	1365	1411	584	315	409	266	1627.03	1559.91	1560.32	1596.07	434.486	379.112	322.945	365.677
ENSG00000100949	590	614	795	676	125	76	225	131	546.045	510.546	908.757	764.667	92.9978	91.4682	177.659	180.089
ENSG00000100979	1815	4021	111	70	1137	828	50	13	1679.78	3343.49	126.883	79.1814	845.908	996.522	39.4798	17.8714
ENSG00000100982	1313	1264	1109	1175	163	102	181	105	1215.18	1051.03	1267.69	1329.12	121.269	122.76	142.917	144.346
ENSG00000100983	1148	1302	696	650	383	237	275	163	1062.47	1082.62	795.591	735.256	284.945	285.236	217.139	224.08
ENSG00000100985	8757	15666	5877	5379	4367	4291	4084	1691	8104.6	13026.4	6717.95	6084.53	3248.97	5164.34	3224.71	2324.66
ENSG00000100991	2348	2891	3249	3435	1155	646	1348	690	2173.07	2403.89	3713.9	3885.55	859.3	777.48	1064.38	948.56
ENSG00000100994	2004	2347	924	916	441	332	273	138	1854.7	1951.55	1056.22	1036.15	328.096	399.572	215.56	189.712
ENSG00000100997	1296	1128	1193	1390	327	172	291	178	1199.45	937.941	1363.71	1572.32	243.282	207.007	229.772	244.701
ENSG00000101000	15	48	37	72	2	9	15	13	13.8825	39.9124	42.2944	81.4438	1.48796	10.8318	11.8439	17.8714
ENSG00000101003	38	36	32	35	4	3	1	2	35.169	29.9343	36.5789	39.5907	2.97593	3.61059	0.789596	2.74945
ENSG00000101017	8708	7553	13746	13728	3259	1842	5646	4302	8059.25	6280.38	15712.9	15528.6	2424.64	2216.9	4458.06	5914.07
ENSG00000101019	503	710	256	299	88	57	34	24	465.526	590.371	292.631	338.218	65.4705	68.6012	26.8463	32.9934
ENSG00000101040	489	787	433	510	180	119	162	79	452.569	654.397	494.958	576.893	133.917	143.22	127.915	108.603
ENSG00000101052	163	164	109	116	47	19	31	21	150.856	136.367	124.597	131.215	34.9672	22.8671	24.4775	28.8692
ENSG00000101079	115	141	66	61	116	55	56	19	106.432	117.243	75.444	69.001	86.302	66.1941	44.2174	26.1198
ENSG00000101084	1332	1239	1320	1530	84	61	187	85	1232.77	1030.24	1508.88	1730.68	62.4945	73.4153	147.654	116.852
ENSG00000101109	1522	1509	3362	3721	423	246	1070	637	1408.61	1254.75	3843.07	4209.06	314.705	296.068	844.868	875.7
ENSG00000101126	888	1128	882	956	545	299	450	240	821.844	937.941	1008.21	1081.39	405.47	359.855	355.318	329.934
ENSG00000101132	683	633	278	189	178	93	95	59	632.116	526.345	317.779	213.79	132.429	111.928	75.0116	81.1088
ENSG00000101138	437	556	303	385	423	278	293	172	404.443	462.318	346.357	435.498	314.705	334.581	231.352	236.453
ENSG00000101146	1088	1164	721	624	685	378	477	312	1006.94	967.875	824.169	705.846	509.628	454.934	376.637	428.914
ENSG00000101150	4343	4738	3023	3220	557	393	530	311	4019.45	3939.68	3455.56	3642.35	414.398	472.987	418.486	427.539
ENSG00000101152	6966	6459	5854	5367	341	211	419	208	6447.03	5370.71	6691.65	6070.95	253.698	253.945	330.841	285.943
ENSG00000101158	1862	1882	759	590	370	234	156	97	1723.28	1564.9	867.606	667.386	275.274	281.626	123.177	133.348
ENSG00000101160	44319	46073	17161	16741	9899	7258	6028	4219	41017.2	38310.1	19616.6	18936.8	7364.68	8735.22	4759.69	5799.96
ENSG00000101161	2305	2379	1503	1261	794	557	755	396	2133.28	1978.16	1718.07	1426.4	590.722	670.366	596.145	544.391
ENSG00000101166	2316	1934	1644	1136	517	292	379	220	2143.46	1608.14	1879.24	1285	384.639	351.431	299.257	302.44
ENSG00000101181	994	1223	639	602	107	79	102	37	919.947	1016.93	730.435	680.96	79.6061	95.0788	80.5388	50.8648
ENSG00000101182	7936	7413	5788	4989	1911	1219	1671	1135	7344.77	6163.97	6616.21	5643.37	1421.75	1467.1	1319.42	1560.31
ENSG00000101187	5595	4855	1529	4052	1867	1499	660	633	5178.17	4036.97	1747.79	4583.47	1389.02	1804.09	521.133	870.201
ENSG00000101188	121	119	11	4	5	4	1	1	111.985	98.9495	12.574	4.52465	3.71991	4.81412	0.789596	1.37473
ENSG00000101189	819	821	532	592	30	29	40	23	757.984	682.668	608.124	669.649	22.3195	34.9024	31.5838	31.6187
ENSG00000101190	106	136	59	53	11	6	4	2	98.103	113.085	67.4424	59.9517	8.18381	7.22118	3.15838	2.74945
ENSG00000101191	1477	1682	1196	1456	570	371	482	247	1366.96	1398.6	1367.14	1646.97	424.07	446.509	380.585	339.557
ENSG00000101193	1301	1254	1035	1012	406	234	351	175	1204.08	1042.71	1183.1	1144.74	302.057	281.626	277.148	240.577
ENSG00000101194	945	1410	555	776	56	54	70	42	874.597	1172.43	634.415	877.783	41.663	64.9906	55.2717	57.7385
ENSG00000101199	5569	6869	3190	3461	271	190	238	150	5154.11	5711.63	3646.46	3914.96	201.619	228.671	187.924	206.209
ENSG00000101216	1026	1055	977	1306	114	61	134	92	949.563	877.241	1116.8	1477.3	84.814	73.4153	105.806	126.475
ENSG00000101220	578	760	166	92	39	30	21	7	534.939	631.946	189.753	104.067	29.0153	36.1059	16.5815	9.62308
ENSG00000101224	1053	1531	1677	1491	65	44	194	86	974.551	1273.04	1916.96	1686.56	48.3589	52.9553	153.182	118.226
ENSG00000101236	1192	1206	1197	2326	167	131	163	156	1103.2	1002.8	1368.28	2631.09	124.245	157.662	128.704	214.457
ENSG00000101246	2516	3598	1133	1291	318	241	250	111	2328.56	2991.77	1295.12	1460.33	236.586	290.051	197.399	152.594
ENSG00000101247	150	215	164	199	29	22	31	18	138.825	178.774	187.467	225.102	21.5755	26.4776	24.4775	24.7451
ENSG00000101255	314	182	533	550	22	17	79	52	290.607	151.334	609.267	622.14	16.3676	20.46	62.3781	71.4857
ENSG00000101265	4964	3733	4567	2667	497	272	507	273	4594.18	3104.02	5220.5	3016.81	369.759	327.36	400.325	375.3
ENSG00000101266	1958	1991	886	837	684	366	346	161	1812.13	1655.53	1012.78	946.784	508.884	440.492	273.2	221.331
ENSG00000101290	1250	1177	1787	2210	288	177	545	376	1156.87	978.685	2042.7	2499.87	214.267	213.025	430.33	516.897
ENSG00000101294	7548	7369	4680	3861	2382	1744	2342	1355	6985.67	6127.38	5349.67	4367.42	1772.17	2098.96	1849.23	1862.75
ENSG00000101307	520	268	1045	700	129	75	241	110	481.26	222.844	1194.53	791.814	95.9737	90.2647	190.293	151.22
ENSG00000101310	1654	1788	1865	1574	2382	1414	2757	1463	1530.78	1486.74	2131.86	1780.45	1772.17	1701.79	2176.92	2011.22
ENSG00000101331	754	1458	392	503	77	61	57	34	697.827	1212.34	448.092	568.975	57.2866	73.4153	45.007	46.7407
ENSG00000101335	70	166	39	50	39	24	38	20	64.785	138.03	44.5805	56.5582	29.0153	28.8847	30.0047	27.4945
ENSG00000101336	20986	23775	17233	17527	7259	4990	7761	4931	19422.5	19769.1	19698.9	19825.9	5400.57	6005.61	6128.06	6778.77
ENSG00000101337	2757	3148	2534	2147	1099	744	982	512	2551.6	2617.59	2896.59	2428.61	817.637	895.426	775.383	703.859
ENSG00000101343	603	682	493	437	725	410	654	303	558.076	567.088	563.544	494.318	539.387	493.447	516.396	416.542
ENSG00000101346	2463	2730	946	576	409	284	133	67	2279.51	2270.02	1081.36	651.55	304.289	341.802	105.016	92.1066
ENSG00000101347	8370	7749	5529	3742	6956	3074	4515	2086	7746.43	6443.36	6320.15	4232.81	5175.14	3699.65	3565.03	2867.68
ENSG00000101350	872	965	570	581	87	47	60	35	807.036	802.405	651.562	657.206	64.7265	56.5659	47.3758	48.1154
ENSG00000101361	3762	3861	702	655	1423	895	332	169	3481.73	3210.45	802.45	740.912	1058.69	1077.16	262.146	232.329
ENSG00000101363	697	694	684	754	12	9	14	9	645.073	577.067	781.874	852.897	8.92779	10.8318	11.0543	12.3725
ENSG00000101365	1487	1630	1101	971	544	397	448	249	1376.22	1355.36	1258.54	1098.36	404.726	477.801	353.739	342.307
ENSG00000101367	4207	3722	4793	4116	2371	1077	2904	1488	3893.58	3094.87	5478.83	4655.87	1763.98	1296.2	2292.99	2045.59
ENSG00000101384	327	333	1395	2318	303	228	1120	1307	302.638	276.892	1594.61	2622.04	225.427	274.405	884.348	1796.77
ENSG00000101391	504	700	260	296	215	103	97	47	466.452	582.056	297.204	334.824	159.956	123.964	76.5908	64.6121
ENSG00000101407	651	825	451	541	320	171	213	130	602.5	685.994	515.534	611.959	238.074	205.804	168.184	178.714
ENSG00000101413	1445	1376	1020	1086	384	230	279	163	1337.35	1144.15	1165.95	1228.44	285.689	276.812	220.297	224.08
ENSG00000101417	28	27	19	9	13	7	5	1	25.914	22.4507	21.7187	10.1805	9.67177	8.42471	3.94798	1.37473
ENSG00000101421	12777	10747	7959	6973	1974	1400	1515	1218	11825.1	8936.22	9097.86	7887.6	1468.62	1684.94	1196.24	1674.42
ENSG00000101439	45128	29292	25265	11612	7303	4299	7279	4100	41766	24356.5	28880.2	13135.1	5433.3	5173.97	5747.47	5636.37
ENSG00000101442	381	459	144	165	180	109	49	19	352.615	381.662	164.605	186.642	133.917	131.185	38.6902	26.1198
ENSG00000101444	1607	1860	510	433	967	634	507	243	1487.28	1546.6	582.976	489.794	719.431	763.038	400.325	334.058
ENSG00000101452	428	420	314	306	145	58	72	42	396.114	349.233	358.931	346.136	107.877	69.8047	56.8509	57.7385
ENSG00000101457	518	918	609	611	186	135	291	186	479.409	763.324	696.142	691.141	138.381	162.476	229.772	255.699
ENSG00000101460	1028	1912	1652	967	45	48	147	100	951.414	1589.84	1888.39	1093.84	33.4792	57.7694	116.071	137.473
ENSG00000101464	385	401	155	132	185	99	125	72	356.317	333.435	177.179	149.314	137.637	119.149	98.6995	98.9802
ENSG00000101473	358	414	239	195	28	17	21	14	331.329	344.244	273.199	220.577	20.8315	20.46	16.5815	19.2462
ENSG00000101474	1937	1876	831	924	551	258	263	153	1792.69	1559.91	949.909	1045.2	409.934	310.511	207.664	210.333
ENSG00000101493	585	640	1161	1891	103	42	343	244	541.417	532.165	1327.13	2139.03	76.6302	50.5482	270.831	335.433
ENSG00000101544	727	602	1296	1764	241	105	543	342	672.838	500.568	1481.45	1995.37	179.3	126.371	428.751	470.156
ENSG00000101546	720	772	77	51	120	82	7	1	666.36	641.924	88.018	57.6893	89.2779	98.6894	5.52717	1.37473
ENSG00000101557	2242	2023	1327	1235	2223	1004	1375	734	2074.97	1682.14	1516.88	1396.99	1653.87	1208.34	1085.69	1009.05
ENSG00000101558	5037	4368	3319	3124	2012	1120	1550	1023	4661.74	3632.03	3793.92	3533.75	1496.89	1347.95	1223.87	1406.34
ENSG00000101574	199	223	204	198	33	15	46	26	184.174	185.426	233.191	223.97	24.5514	18.0529	36.3214	35.7429
ENSG00000101577	341	378	1395	1379	63	38	351	222	315.595	314.31	1594.61	1559.87	46.8709	45.7341	277.148	305.189
ENSG00000101596	665	792	886	1153	900	403	834	579	615.457	658.554	1012.78	1304.23	669.584	485.022	658.523	795.966
ENSG00000101608	4342	3861	8387	4786	1114	629	2359	1415	4018.52	3210.45	9587.1	5413.75	828.796	757.02	1862.66	1945.24
ENSG00000101624	99	123	66	66	74	63	39	15	91.6245	102.275	75.444	74.6568	55.0547	75.8224	30.7943	20.6209
ENSG00000101639	200	419	192	240	130	67	86	39	185.1	348.402	219.473	271.479	96.7177	80.6365	67.9053	53.6143
ENSG00000101654	1305	1406	1503	1678	622	249	609	287	1207.78	1169.1	1718.07	1898.09	462.757	299.679	480.864	394.546
ENSG00000101665	364	848	693	1090	42	61	103	52	336.882	705.119	792.162	1232.97	31.2473	73.4153	81.3284	71.4857
ENSG00000101695	30	45	46	66	1	3	4	3	27.765	37.4179	52.5822	74.6568	0.743982	3.61059	3.15838	4.12418
ENSG00000101745	3066	2403	3343	2529	810	422	964	524	2837.58	1998.11	3821.35	2860.71	602.626	507.889	761.171	720.356
ENSG00000101751	196	287	296	282	63	41	60	36	181.398	238.643	338.355	318.988	46.8709	49.3447	47.3758	49.4901
ENSG00000101752	716	759	398	499	290	180	209	87	662.658	631.115	454.95	564.451	215.755	216.635	165.026	119.601
ENSG00000101773	428	394	678	494	226	120	277	167	396.114	327.614	775.016	558.795	168.14	144.424	218.718	229.579
ENSG00000101782	1824	1865	2564	2890	1115	535	1496	917	1688.11	1550.76	2930.89	3269.06	829.54	643.888	1181.24	1260.62
ENSG00000101811	295	318	108	101	231	130	121	58	273.022	264.42	123.454	114.248	171.86	156.459	95.5411	79.7341
ENSG00000101843	774	694	749	543	255	170	248	169	716.337	577.067	856.175	614.222	189.716	204.6	195.82	232.329
ENSG00000101844	188	217	209	217	41	16	55	42	173.994	180.437	238.906	245.462	30.5033	19.2565	43.4278	57.7385
ENSG00000101846	143	124	108	90	9	7	19	5	132.346	103.107	123.454	101.805	6.69584	8.42471	15.0023	6.87363
ENSG00000101849	548	554	736	688	45	23	70	44	507.174	460.655	841.315	778.24	33.4792	27.6812	55.2717	60.4879
ENSG00000101856	788	929	479	423	134	105	126	78	729.294	772.471	547.541	478.482	99.6936	126.371	99.4891	107.229
ENSG00000101868	96	155	62	71	208	80	98	37	88.848	128.884	70.8716	80.3126	154.748	96.2824	77.3804	50.8648
ENSG00000101882	400	402	298	229	127	62	141	67	370.2	334.266	340.641	259.036	94.4858	74.6188	111.333	92.1066
ENSG00000101888	534	578	1197	839	81	46	224	117	494.217	480.612	1368.28	949.046	60.2626	55.3624	176.87	160.843
ENSG00000101901	880	845	861	763	285	127	270	175	814.44	702.624	984.201	863.078	212.035	152.848	213.191	240.577
ENSG00000101911	594	673	283	255	354	251	182	124	549.747	559.605	323.495	288.447	263.37	302.086	143.707	170.466
ENSG00000101916	8539	7048	7221	4412	17876	7325	17705	7076	7902.84	5860.47	8254.26	4990.69	13299.4	8815.85	13979.8	9727.55
ENSG00000101928	59	87	66	60	21	10	11	6	54.6045	72.3412	75.444	67.8698	15.6236	12.0353	8.68556	8.24835
ENSG00000101935	255	204	121	91	39	21	21	6	236.002	169.628	138.314	102.936	29.0153	25.2741	16.5815	8.24835
ENSG00000101940	1393	1892	1252	1535	95	71	133	61	1289.22	1573.21	1431.15	1736.34	70.6783	85.4506	105.016	83.8582
ENSG00000101945	242	242	96	114	53	29	22	11	223.971	201.225	109.737	128.953	39.4311	34.9024	17.3711	15.122
ENSG00000101966	2858	2404	3221	3685	432	247	664	446	2645.08	1998.95	3681.9	4168.34	321.4	297.272	524.292	613.127
ENSG00000101972	1696	1731	3962	4172	1468	880	3930	2386	1569.65	1439.34	4528.93	4719.21	1092.17	1059.11	3103.11	3280.09
ENSG00000101974	482	466	581	545	205	99	288	144	446.091	387.483	664.136	616.484	152.516	119.149	227.404	197.96
ENSG00000101986	982	1418	1414	1969	82	55	238	114	908.841	1179.08	1616.33	2227.26	61.0066	66.1941	187.924	156.719
ENSG00000101997	476	667	327	396	104	74	81	49	440.538	554.616	373.791	447.941	77.3742	89.0612	63.9573	67.3615
ENSG00000102003	40	43	137	110	7	3	51	22	37.02	35.7548	156.603	124.428	5.20788	3.61059	40.2694	30.244
ENSG00000102007	874	1124	691	618	385	296	407	231	808.887	934.615	789.876	699.059	286.433	356.245	321.366	317.561
ENSG00000102030	1024	1515	373	449	405	279	124	74	947.712	1259.73	426.373	507.892	301.313	335.785	97.9099	101.73
ENSG00000102032	1107	1330	1525	2080	352	269	610	355	1024.53	1105.91	1743.21	2352.82	261.882	323.749	481.654	488.027
ENSG00000102034	1287	1136	3040	3103	279	154	708	417	1191.12	944.593	3475	3510	207.571	185.344	559.034	573.26
ENSG00000102038	41	33	16	20	56	35	10	8	37.9455	27.4398	18.2895	22.6233	41.663	42.1235	7.89596	10.9978
ENSG00000102043	72	49	87	64	6	4	15	8	66.636	40.7439	99.4489	72.3945	4.46389	4.81412	11.8439	10.9978
ENSG00000102054	1826	1682	1217	1162	1185	629	888	424	1689.96	1398.6	1391.14	1314.41	881.619	757.02	701.161	582.883
ENSG00000102069	6	9	2	2	1	3	1	1	5.553	7.48357	2.28618	2.26233	0.743982	3.61059	0.789596	1.37473
ENSG00000102078	60	116	47	69	13	7	14	2	55.53	96.4549	53.7253	78.0503	9.67177	8.42471	11.0543	2.74945
ENSG00000102081	645	746	1165	1323	252	139	490	323	596.947	620.305	1331.7	1496.53	187.484	167.291	386.902	444.036
ENSG00000102096	6660	5825	12315	12261	851	531	2229	1661	6163.83	4843.53	14077.2	13869.2	633.129	639.074	1760.01	2283.42
ENSG00000102098	47	50	8	26	52	21	9	2	43.4985	41.5754	9.14473	29.4103	38.6871	25.2741	7.10637	2.74945
ENSG00000102100	1007	943	741	837	128	113	88	62	931.978	784.112	847.03	946.784	95.2298	135.999	69.4845	85.233
ENSG00000102103	1509	1633	975	999	325	260	318	291	1396.58	1357.85	1114.51	1130.03	241.794	312.918	251.092	400.045
ENSG00000102119	4230	3522	2879	3030	703	477	548	370	3914.86	2928.57	3290.96	3427.43	523.02	574.084	432.699	508.648
ENSG00000102125	518	820	387	518	44	23	42	22	479.409	681.837	442.376	585.943	32.7352	27.6812	33.163	30.244
ENSG00000102144	8630	8018	7791	6111	6753	3880	9016	4833	7987.06	6667.03	8905.82	6912.54	5024.11	4669.69	7119	6644.05
ENSG00000102158	2126	2033	2263	1521	1699	986	1866	962	1967.61	1690.46	2586.81	1720.5	1264.03	1186.68	1473.39	1322.49
ENSG00000102172	11701	9459	5822	4423	1373	852	914	475	10829.3	7865.23	6655.08	5003.14	1021.49	1025.41	721.691	652.994
ENSG00000102178	444	571	175	332	31	36	12	14	410.922	474.791	200.041	375.546	23.0635	43.3271	9.47515	19.2462
ENSG00000102181	832	927	721	925	72	64	97	62	770.016	770.808	824.169	1046.33	53.5667	77.0259	76.5908	85.233
ENSG00000102189	630	629	655	652	953	505	790	592	583.065	523.019	748.725	737.519	709.015	607.782	623.781	813.837
ENSG00000102218	1615	1586	2874	1774	1451	781	2867	1471	1494.68	1318.77	3285.24	2006.68	1079.52	939.956	2263.77	2022.22
ENSG00000102221	137	144	41	40	47	35	19	15	126.793	119.737	46.8667	45.2465	34.9672	42.1235	15.0023	20.6209
ENSG00000102225	3271	3630	2869	3893	74	40	156	103	3027.31	3018.37	3279.53	4403.62	55.0547	48.1412	123.177	141.597
ENSG00000102226	502	532	1185	1009	310	185	815	472	464.601	442.362	1354.56	1141.34	230.635	222.653	643.521	648.87
ENSG00000102241	1175	1137	683	576	396	234	269	120	1087.46	945.425	780.731	651.55	294.617	281.626	212.401	164.967
ENSG00000102265	56302	52245	12295	5688	14653	10090	5407	2751	52107.5	43442.1	14054.3	6434.06	10901.6	12143.6	4269.35	3781.87
ENSG00000102309	274	326	164	89	70	37	32	31	253.587	271.072	187.467	100.674	52.0788	44.5306	25.2671	42.6165
ENSG00000102312	69	50	20	20	13	8	15	3	63.8595	41.5754	22.8618	22.6233	9.67177	9.62824	11.8439	4.12418
ENSG00000102316	453	510	506	456	426	270	521	308	419.251	424.069	578.404	515.811	316.937	324.953	411.38	423.415
ENSG00000102317	12053	10684	10571	6301	3982	2213	4144	2123	11155	8883.83	12083.6	7127.46	2962.54	2663.41	3272.09	2918.54
ENSG00000102384	12	18	3	11	4	4	2	2	11.106	14.9671	3.42927	12.4428	2.97593	4.81412	1.57919	2.74945
ENSG00000102390	727	682	761	643	299	182	437	241	672.838	567.088	869.892	727.338	222.451	219.042	345.054	331.309
ENSG00000102393	2285	2735	4087	9307	1819	1121	3457	3441	2114.77	2274.17	4671.81	10527.7	1353.3	1349.16	2729.63	4730.43
ENSG00000102401	419	461	955	1144	187	78	448	292	387.784	383.325	1091.65	1294.05	139.125	93.8753	353.739	401.42
ENSG00000102409	329	318	353	497	41	38	58	51	304.489	264.42	403.511	562.188	30.5033	45.7341	45.7966	70.111
ENSG00000102445	567	751	114	85	344	225	58	18	524.758	624.463	130.312	96.1489	255.93	270.794	45.7966	24.7451
ENSG00000102524	595	511	2818	1782	159	72	677	384	550.672	424.901	3221.23	2015.73	118.293	86.6541	534.557	527.894
ENSG00000102531	812	965	1025	1005	716	545	743	541	751.506	802.405	1171.67	1136.82	532.691	655.924	586.67	743.726
ENSG00000102543	88	84	71	47	4	3	7	4	81.444	69.8467	81.1595	53.1647	2.97593	3.61059	5.52717	5.4989
ENSG00000102547	124	122	86	155	18	11	8	6	114.762	101.444	98.3058	175.33	13.3917	13.2388	6.31677	8.24835
ENSG00000102554	55	26	153	212	37	30	89	111	50.9025	21.6192	174.893	239.807	27.5274	36.1059	70.2741	152.594
ENSG00000102572	822	917	787	943	279	167	245	172	760.761	762.493	899.613	1066.69	207.571	200.989	193.451	236.453
ENSG00000102575	1434	994	1209	3303	607	606	531	657	1327.17	826.519	1382	3736.23	451.597	729.339	419.276	903.194
ENSG00000102580	5967	6110	5482	7733	4645	3170	3879	3178	5522.46	5080.51	6266.42	8747.29	3455.8	3815.19	3062.84	4368.88
ENSG00000102595	243	235	122	118	222	88	131	83	224.896	195.404	139.457	133.477	165.164	105.911	103.437	114.102
ENSG00000102606	722	892	728	1010	305	195	264	196	668.211	741.705	832.17	1142.48	226.915	234.688	208.453	269.446
ENSG00000102699	320	622	470	519	939	576	664	544	296.16	517.198	537.253	587.074	698.6	693.233	524.292	747.85
ENSG00000102710	549	788	520	531	392	236	281	156	508.099	655.228	594.407	600.648	291.641	284.033	221.877	214.457
ENSG00000102738	207	274	159	154	160	99	132	72	191.578	227.833	181.751	174.199	119.037	119.149	104.227	98.9802
ENSG00000102753	1384	1260	789	659	948	521	571	303	1280.89	1047.7	901.899	745.437	705.295	627.039	450.859	416.542
ENSG00000102755	255	327	376	594	1087	1019	1541	1221	236.002	271.903	429.802	671.911	808.709	1226.4	1216.77	1678.54
ENSG00000102760	261	381	2064	4057	48	55	413	510	241.555	316.805	2359.34	4589.13	35.7112	66.1941	326.103	701.11
ENSG00000102763	40	66	122	157	74	33	86	69	37.02	54.8795	139.457	177.593	55.0547	39.7165	67.9053	94.856
ENSG00000102780	1768	1454	1865	1850	361	190	416	201	1636.28	1209.01	2131.86	2092.65	268.578	228.671	328.472	276.32
ENSG00000102781	62	71	46	55	4	3	5	5	57.381	59.0371	52.5822	62.214	2.97593	3.61059	3.94798	6.87363
ENSG00000102786	411	496	389	527	222	101	202	144	380.38	412.428	444.662	596.123	165.164	121.556	159.498	197.96
ENSG00000102794	4595	11408	29512	25472	3318	2921	19767	10321	4252.67	9485.84	33734.9	28813	2468.53	3515.51	15607.9	14188.5
ENSG00000102796	131	183	148	174	28	16	45	22	121.24	152.166	169.177	196.822	20.8315	19.2565	35.5318	30.244
ENSG00000102804	291	588	1872	2995	66	62	276	220	269.32	488.927	2139.87	3387.83	49.1028	74.6188	217.929	302.44
ENSG00000102805	892	987	598	463	639	324	513	214	825.546	820.698	683.568	523.729	475.405	389.944	405.063	294.191
ENSG00000102858	3158	3034	4189	4118	478	349	736	399	2922.73	2522.8	4788.41	4658.13	355.624	420.032	581.143	548.515
ENSG00000102870	1048	1187	526	591	48	45	66	42	969.924	987	601.266	668.518	35.7112	54.1588	52.1133	57.7385
ENSG00000102871	880	1162	740	1064	149	101	216	117	814.44	966.212	845.887	1203.56	110.853	121.556	170.553	160.843
ENSG00000102879	1027	1035	1086	752	626	393	686	312	950.488	860.611	1241.4	850.635	465.733	472.987	541.663	428.914
ENSG00000102882	165	164	143	155	45	20	39	22	152.707	136.367	163.462	175.33	33.4792	24.0706	30.7943	30.244
ENSG00000102890	217	384	158	157	2	3	7	2	200.833	319.299	180.608	177.593	1.48796	3.61059	5.52717	2.74945
ENSG00000102893	551	559	534	563	610	272	310	148	509.95	464.813	610.411	636.845	453.829	327.36	244.775	203.459
ENSG00000102897	352	426	324	326	21	14	27	25	325.776	354.222	370.361	368.759	15.6236	16.8494	21.3191	34.3681
ENSG00000102898	3191	3282	925	880	705	488	297	209	2953.27	2729.01	1057.36	995.424	524.508	587.322	234.51	287.318
ENSG00000102900	1971	2145	1226	1007	1432	854	904	524	1824.16	1783.58	1401.43	1139.08	1065.38	1027.81	713.795	720.356
ENSG00000102901	921	1306	295	377	47	33	20	11	852.385	1085.95	337.212	426.449	34.9672	39.7165	15.7919	15.122
ENSG00000102908	1506	1769	5294	5971	647	501	1692	1365	1393.8	1470.94	6051.52	6754.18	481.357	602.968	1336	1876.5
ENSG00000102910	762	851	543	492	533	250	338	165	705.231	707.613	620.698	556.532	396.543	300.882	266.884	226.83
ENSG00000102921	4640	4572	4271	3927	1483	747	1663	852	4294.32	3801.65	4882.14	4442.08	1103.33	899.036	1313.1	1171.27
ENSG00000102931	882	954	428	397	158	104	79	51	816.291	793.259	489.243	449.072	117.549	125.167	62.3781	70.111
ENSG00000102962	117	169	164	374	11	6	18	20	108.283	140.525	187.467	423.055	8.18381	7.22118	14.2127	27.4945
ENSG00000102967	321	304	7	18	64	40	2	1	297.085	252.778	8.00164	20.3609	47.6149	48.1412	1.57919	1.37473
ENSG00000102974	944	957	667	698	471	304	354	210	873.672	795.753	762.442	789.552	350.416	365.873	279.517	288.692
ENSG00000102977	270	372	219	306	42	36	51	65	249.885	309.321	250.337	346.136	31.2473	43.3271	40.2694	89.3571
ENSG00000102978	1085	1113	791	746	524	315	414	244	1004.17	925.468	904.185	843.848	389.847	379.112	326.893	335.433
ENSG00000102984	119	101	117	98	2	2	8	7	110.134	83.9823	133.742	110.854	1.48796	2.40706	6.31677	9.62308
ENSG00000103005	3822	4023	1900	1758	114	46	58	33	3537.26	3345.16	2171.87	1988.59	84.814	55.3624	45.7966	45.3659
ENSG00000103018	837	890	813	741	221	147	277	174	774.643	740.042	929.333	838.192	164.42	176.919	218.718	239.202
ENSG00000103024	491	619	115	132	49	31	24	12	454.42	514.703	131.455	149.314	36.4551	37.3094	18.9503	16.4967
ENSG00000103035	4664	4054	3717	3389	1714	1008	1646	1147	4316.53	3370.93	4248.87	3833.51	1275.19	1213.16	1299.68	1576.81
ENSG00000103037	242	375	73	50	41	27	3	3	223.971	311.815	83.4456	56.5582	30.5033	32.4953	2.36879	4.12418
ENSG00000103042	2197	2182	1833	2360	144	125	177	76	2033.32	1814.35	2095.29	2669.55	107.133	150.441	139.759	104.479
ENSG00000103043	4259	4763	3145	4110	548	456	493	354	3941.7	3960.47	3595.02	4649.08	407.702	548.809	389.271	486.653
ENSG00000103047	362	433	117	179	149	107	66	34	335.031	360.043	133.742	202.478	110.853	128.778	52.1133	46.7407
ENSG00000103051	471	630	410	374	173	79	125	87	435.91	523.85	468.667	423.055	128.709	95.0788	98.6995	119.601
ENSG00000103061	617	691	417	494	42	32	40	24	571.033	574.572	476.669	558.795	31.2473	38.5129	31.5838	32.9934
ENSG00000103064	670	884	178	260	89	53	16	6	620.085	735.053	203.47	294.103	66.2144	63.7871	12.6335	8.24835
ENSG00000103066	211	275	172	289	42	39	48	42	195.28	228.665	196.612	326.906	31.2473	46.9376	37.9006	57.7385
ENSG00000103091	599	786	274	347	100	74	43	20	554.374	653.565	313.207	392.514	74.3982	89.0612	33.9526	27.4945
ENSG00000103111	1809	1868	1800	1778	167	102	238	121	1674.23	1553.26	2057.56	2011.21	124.245	122.76	187.924	166.342
ENSG00000103121	858	852	1062	1034	29	15	31	26	794.079	708.445	1213.96	1169.62	21.5755	18.0529	24.4775	35.7429
ENSG00000103126	1500	1652	1057	1391	106	71	133	57	1388.25	1373.65	1208.25	1573.45	78.8621	85.4506	105.016	78.3593
ENSG00000103145	603	715	300	249	38	30	29	16	558.076	594.528	342.927	281.66	28.2713	36.1059	22.8983	21.9956
ENSG00000103148	852	1047	271	245	165	119	60	29	788.526	870.589	309.778	277.135	122.757	143.22	47.3758	39.867
ENSG00000103150	195	189	117	120	50	24	34	14	180.472	157.155	133.742	135.74	37.1991	28.8847	26.8463	19.2462
ENSG00000103152	672	902	296	281	95	83	77	39	621.936	750.02	338.355	317.857	70.6783	99.8929	60.7989	53.6143
ENSG00000103160	547	520	729	589	144	76	284	146	506.248	432.384	833.313	666.255	107.133	91.4682	224.245	200.71
ENSG00000103168	2269	2985	1357	1812	94	58	125	60	2099.96	2482.05	1551.17	2049.67	69.9343	69.8047	98.6995	82.4835
ENSG00000103174	969	1117	499	678	119	65	81	33	896.809	928.794	570.402	766.929	88.5339	78.2294	63.9573	45.3659
ENSG00000103187	19538	13647	21401	10708	1650	990	2319	992	18082.4	11347.6	24463.3	12112.5	1227.57	1191.49	1831.07	1363.73
ENSG00000103194	1776	1758	854	967	543	299	205	134	1643.69	1461.79	976.2	1093.84	403.982	359.855	161.867	184.213
ENSG00000103196	142	58	1989	983	35	15	707	385	131.421	48.2275	2273.61	1111.93	26.0394	18.0529	558.245	529.269
ENSG00000103197	1032	1401	526	769	249	153	128	84	955.116	1164.94	601.266	869.865	185.252	184.14	101.068	115.477
ENSG00000103199	435	596	227	229	16	5	16	8	402.592	495.579	259.482	259.036	11.9037	6.01765	12.6335	10.9978
ENSG00000103202	480	386	101	36	41	12	10	6	444.24	320.962	115.452	40.7219	30.5033	14.4424	7.89596	8.24835
ENSG00000103222	5362	7562	5900	11434	2062	1529	2034	1639	4962.53	6287.86	6744.24	12933.7	1534.09	1840.2	1606.04	2253.17
ENSG00000103226	94	127	77	74	19	18	16	23	86.997	105.602	88.018	83.7061	14.1357	21.6635	12.6335	31.6187
ENSG00000103227	203	300	86	87	54	38	35	15	187.876	249.452	98.3058	98.4112	40.1751	45.7341	27.6359	20.6209
ENSG00000103245	616	983	339	441	83	58	43	20	570.108	817.372	387.508	498.843	61.7505	69.8047	33.9526	27.4945
ENSG00000103248	402	564	239	232	65	33	33	27	372.051	468.971	273.199	262.43	48.3589	39.7165	26.0567	37.1176
ENSG00000103249	2942	4266	4693	9791	403	284	847	510	2722.82	3547.21	5364.53	11075.2	299.825	341.802	668.788	701.11
ENSG00000103253	66	285	30	141	7	9	6	8	61.083	236.98	34.2927	159.494	5.20788	10.8318	4.73758	10.9978
ENSG00000103254	599	1003	140	148	114	55	34	24	554.374	834.003	160.033	167.412	84.814	66.1941	26.8463	32.9934
ENSG00000103257	10163	7676	12336	10410	1000	759	1854	1225	9405.85	6382.66	14101.2	11775.4	743.982	913.479	1463.91	1684.04
ENSG00000103264	1062	878	265	280	70	50	21	11	982.881	730.064	302.919	316.726	52.0788	60.1765	16.5815	15.122
ENSG00000103266	2201	2495	687	823	152	132	71	40	2037.03	2074.61	785.303	930.948	113.085	158.866	56.0613	54.989
ENSG00000103274	1281	1159	1229	1008	340	242	466	301	1185.57	963.718	1404.86	1140.21	252.954	291.254	367.952	413.792
ENSG00000103275	6795	6411	4526	4905	2149	1210	2103	1252	6288.77	5330.8	5173.63	5548.36	1598.82	1456.27	1660.52	1721.16
ENSG00000103313	273	410	2335	2610	157	86	1306	869	252.661	340.918	2669.12	2952.34	116.805	103.504	1031.21	1194.64
ENSG00000103319	1830	1965	1212	989	223	143	117	69	1693.66	1633.91	1385.43	1118.72	165.908	172.105	92.3828	94.856
ENSG00000103326	5587	6246	1048	1230	402	228	153	67	5170.77	5193.6	1197.96	1391.33	299.081	274.405	120.808	92.1066
ENSG00000103335	11378	14535	1584	1980	1362	932	520	247	10530.3	12086	1810.66	2239.7	1013.3	1121.69	410.59	339.557
ENSG00000103342	3704	3655	1237	1243	3401	1925	1168	676	3428.05	3039.16	1414	1406.04	2530.28	2316.79	922.248	929.314
ENSG00000103343	52	61	31	26	7	4	6	2	48.126	50.722	35.4358	29.4103	5.20788	4.81412	4.73758	2.74945
ENSG00000103351	66	103	25	48	29	36	1	5	61.083	85.6453	28.5773	54.2958	21.5755	43.3271	0.789596	6.87363
ENSG00000103353	1039	1214	688	880	105	72	76	48	961.594	1009.45	786.447	995.424	78.1182	86.6541	60.0093	65.9868
ENSG00000103356	494	574	169	94	127	78	44	23	457.197	477.286	193.182	106.329	94.4858	93.8753	34.7422	31.6187
ENSG00000103363	2947	3104	1841	1586	665	588	540	417	2727.45	2581	2104.43	1794.03	494.748	707.675	426.382	573.26
ENSG00000103365	907	1064	1006	1357	195	106	188	102	839.428	884.725	1149.95	1534.99	145.077	127.574	148.444	140.222
ENSG00000103381	321	320	398	320	143	108	200	152	297.085	266.083	454.95	361.972	106.389	129.981	157.919	208.958
ENSG00000103404	304	398	173	222	31	22	25	19	281.352	330.94	197.755	251.118	23.0635	26.4776	19.7399	26.1198
ENSG00000103415	729	792	384	361	135	79	72	64	674.689	658.554	438.947	408.35	100.438	95.0788	56.8509	87.9824
ENSG00000103423	1523	1976	318	356	316	235	68	48	1409.54	1643.06	363.503	402.694	235.098	282.829	53.6925	65.9868
ENSG00000103429	1100	1036	841	848	172	117	172	107	1018.05	861.442	961.339	959.227	127.965	140.813	135.811	147.096
ENSG00000103479	312	461	242	310	113	96	88	45	288.756	383.325	276.628	350.661	84.07	115.539	69.4845	61.8626
ENSG00000103489	227	210	130	181	87	58	47	27	210.088	174.617	148.602	204.741	64.7265	69.8047	37.111	37.1176
ENSG00000103490	379	355	341	187	90	66	143	80	350.764	295.185	389.794	211.528	66.9584	79.4329	112.912	109.978
ENSG00000103494	30	29	25	14	8	5	2	1	27.765	24.1137	28.5773	15.8363	5.95186	6.01765	1.57919	1.37473
ENSG00000103495	5047	5848	1601	2341	238	169	160	101	4671	4862.66	1830.09	2648.05	177.068	203.396	126.335	138.847
ENSG00000103496	3466	4180	5175	6931	517	364	875	714	3207.78	3475.7	5915.5	7840.09	384.639	438.085	690.897	981.554
ENSG00000103502	938	1267	257	352	49	57	31	11	868.119	1053.52	293.774	398.17	36.4551	68.6012	24.4775	15.122
ENSG00000103507	2326	2759	1863	2153	427	325	477	346	2152.71	2294.13	2129.58	2435.4	317.681	391.147	376.637	475.655
ENSG00000103510	1128	1583	953	1157	190	145	202	108	1043.96	1316.28	1089.37	1308.76	141.357	174.512	159.498	148.47
ENSG00000103512	354	443	173	128	79	55	57	25	327.627	368.358	197.755	144.789	58.7746	66.1941	45.007	34.3681
ENSG00000103522	1565	1380	434	291	274	145	77	46	1448.41	1147.48	496.101	329.169	203.851	174.512	60.7989	63.2374
ENSG00000103528	159	211	765	528	12	14	64	29	147.154	175.448	874.465	597.254	8.92779	16.8494	50.5342	39.867
ENSG00000103540	154	137	226	201	47	26	52	22	142.527	113.917	258.339	227.364	34.9672	31.2918	41.059	30.244
ENSG00000103544	733	853	801	634	588	361	461	248	678.391	709.276	915.616	717.158	437.462	434.474	364.004	340.932
ENSG00000103549	3102	3332	2168	2415	451	292	467	253	2870.9	2770.58	2478.22	2731.76	335.536	351.431	368.741	347.805
ENSG00000103550	551	650	44	56	99	70	5	2	509.95	540.48	50.296	63.3452	73.6543	84.2471	3.94798	2.74945
ENSG00000103569	9947	8287	19474	14800	5861	3890	14450	7500	9205.95	6890.71	22260.6	16741.2	4360.48	4681.73	11409.7	10310.4
ENSG00000103591	907	931	667	606	238	137	184	83	839.428	774.134	762.442	685.485	177.068	164.884	145.286	114.102
ENSG00000103642	2608	2102	2096	1843	2694	1345	2202	1312	2413.7	1747.83	2395.92	2084.73	2004.29	1618.75	1738.69	1803.64
ENSG00000103653	8380	7379	7967	5194	915	473	1438	586	7755.69	6135.7	9107.01	5875.26	680.744	569.269	1135.44	805.589
ENSG00000103657	1491	1797	2144	2593	507	248	760	425	1379.92	1494.22	2450.79	2933.11	377.199	298.475	600.093	584.258
ENSG00000103671	665	788	627	631	545	261	524	301	615.457	655.228	716.718	713.764	405.47	314.121	413.748	413.792
ENSG00000103707	62	102	54	46	31	26	20	18	57.381	84.8138	61.7269	52.0335	23.0635	31.2918	15.7919	24.7451
ENSG00000103769	2749	2461	2052	1252	1902	946	1717	887	2544.2	2046.34	2345.62	1416.22	1415.05	1138.54	1355.74	1219.38
ENSG00000103811	7550	10653	22873	19204	2288	1930	8567	5858	6987.52	8858.05	26145.9	21722.9	1702.23	2322.81	6764.47	8053.14
ENSG00000103855	2396	2222	2146	3286	285	217	350	250	2217.5	1847.61	2453.07	3717	212.035	261.166	276.359	343.681
ENSG00000103876	507	400	137	133	205	124	59	51	469.228	332.603	156.603	150.445	152.516	149.238	46.5862	70.111
ENSG00000103888	2408	1443	109	105	1575	791	53	43	2228.6	1199.87	124.597	118.772	1171.77	951.992	41.8486	59.1132
ENSG00000103932	695	842	339	339	156	98	112	58	643.222	700.13	387.508	383.464	116.061	117.946	88.4348	79.7341
ENSG00000103966	1904	2064	1994	1249	1235	818	1380	859	1762.15	1716.23	2279.32	1412.82	918.818	984.487	1089.64	1180.89
ENSG00000103978	1521	1291	1424	1287	1051	497	1178	656	1407.69	1073.48	1627.76	1455.81	781.926	598.154	930.144	901.82
ENSG00000103994	803	993	948	1162	472	279	548	315	743.176	825.687	1083.65	1314.41	351.16	335.785	432.699	433.038
ENSG00000103995	97	119	88	100	65	41	29	27	89.7735	98.9495	100.592	113.116	48.3589	49.3447	22.8983	37.1176
ENSG00000104043	316	1115	116	85	168	154	26	15	292.458	927.131	132.599	96.1489	124.989	185.344	20.5295	20.6209
ENSG00000104047	113	159	68	51	25	16	10	7	104.581	132.21	77.7302	57.6893	18.5996	19.2565	7.89596	9.62308
ENSG00000104064	785	693	418	465	397	209	244	166	726.517	576.235	477.812	525.991	295.361	251.538	192.661	228.204
ENSG00000104067	38	38	23	5	31	21	6	7	35.169	31.5973	26.2911	5.65582	23.0635	25.2741	4.73758	9.62308
ENSG00000104081	3828	3152	1692	929	137	104	66	38	3542.81	2620.91	1934.11	1050.85	101.926	125.167	52.1133	52.2396
ENSG00000104093	8160	10160	15499	15446	6663	3272	8426	4121	7552.08	8448.12	17716.8	17472	4957.15	3937.95	6653.14	5665.24
ENSG00000104112	7	9	28	15	2	3	29	14	6.4785	7.48357	32.0065	16.9675	1.48796	3.61059	22.8983	19.2462
ENSG00000104129	274	320	166	177	69	50	66	33	253.587	266.083	189.753	200.216	51.3348	60.1765	52.1133	45.3659
ENSG00000104131	4196	3652	1530	1373	816	375	366	198	3883.4	3036.67	1748.93	1553.09	607.09	451.324	288.992	272.196
ENSG00000104133	589	838	1179	1671	576	331	721	423	545.119	696.804	1347.7	1890.17	428.534	398.368	569.299	581.509
ENSG00000104142	1497	1644	1678	2400	327	245	632	361	1385.47	1367	1918.11	2714.79	243.282	294.865	499.025	496.276
ENSG00000104164	1987	1720	2187	2168	140	59	209	155	1838.97	1430.19	2499.94	2452.36	104.158	71.0082	165.026	213.082
ENSG00000104213	79	85	69	36	61	20	55	36	73.1145	70.6782	78.8733	40.7219	45.3829	24.0706	43.4278	49.4901
[truncated: 8,583 more rows]

## Sheet: xtail
Ensembl_ID	log2FC_TE_v1	pvalue_v1	log2FC_TE_v2	pvalue_v2	pvalue_final	pvalue.adjust	log2FC_TE_final	CI(95%)		Final p-value determined by
ENSG00000000419	0.176059	0.501788	0.176685	0.393143	0.501788	0.87584	0.176059	[-0.34,0.66]		log2FC	log2R
ENSG00000000457	-0.150485	0.645922	-0.14599	0.619189	0.645922	0.925569	-0.150485	[-0.86,0.51]		6805	3776
ENSG00000000460	-0.714566	0.13374	-0.705388	0.102777	0.13374	0.593354	-0.714566	[-1.73,0.22]
ENSG00000000938	-0.175635	0.446861	-0.174924	0.345219	0.446861	0.852254	-0.175635	[-0.66,0.28]
ENSG00000000971	-0.0676002	0.844782	-0.0222811	0.99301	0.99301	0.999919	-0.0222811	[-1.39,1.44]
ENSG00000001036	0.486942	0.0725705	0.48808	0.0142537	0.0725705	0.473572	0.486942	[-0.05,0.98]
ENSG00000001084	-1.02688	0.000149299	-1.02572	4.1395e-06	0.000149299	0.0161243	-1.02688	[-1.61,-0.49]
ENSG00000001167	-0.434843	0.146756	-0.433904	0.0985069	0.146756	0.613713	-0.434843	[-1.06,0.15]
ENSG00000001461	0.919677	0.337065	1.00963	0.420957	0.420957	0.837798	1.00963	[-1.51,3.75]
ENSG00000001497	-0.133217	0.617339	-0.132366	0.582673	0.617339	0.915351	-0.133217	[-0.68,0.4]
ENSG00000001561	0.146225	0.646462	0.14699	0.564624	0.646462	0.925891	0.146225	[-0.47,0.72]
ENSG00000001629	-0.0646713	0.848547	-0.0609051	0.86106	0.86106	0.980438	-0.0609051	[-0.76,0.63]
ENSG00000001630	-0.147252	0.706098	-0.147665	0.420089	0.706098	0.940039	-0.147252	[-1.4,0.78]
ENSG00000001631	-0.591242	0.0476852	-0.588405	0.0269464	0.0476852	0.400544	-0.591242	[-1.21,-0.01]
ENSG00000002016	-0.552685	0.440943	-0.542191	0.506093	0.506093	0.878257	-0.542191	[-2.17,1.07]
ENSG00000002330	1.06984	0.0621561	1.08862	0.110196	0.110196	0.552512	1.08862	[-0.25,2.44]
ENSG00000002549	0.350245	0.150209	0.350292	0.0456294	0.150209	0.616677	0.350245	[-0.13,0.8]
ENSG00000002586	0.0739285	0.76846	0.074303	0.711822	0.76846	0.955634	0.0739285	[-0.41,0.53]
ENSG00000002587	-0.750751	0.203768	-0.742718	0.17807	0.203768	0.684946	-0.750751	[-2.21,0.41]
ENSG00000002822	-0.543192	0.100425	-0.539525	0.0938072	0.100425	0.533976	-0.543192	[-1.21,0.11]
ENSG00000002834	-0.0433749	0.836036	-0.0428611	0.828786	0.836036	0.974946	-0.0433749	[-0.49,0.39]
ENSG00000002919	0.0985307	0.743742	0.102093	0.733869	0.743742	0.949779	0.0985307	[-0.49,0.68]
ENSG00000002933	1.66946	1.048e-05	1.67141	8.26009e-09	1.048e-05	0.002773	1.66946	[0.96,2.32]
ENSG00000003056	-0.18781	0.385894	-0.187436	0.315849	0.385894	0.824023	-0.18781	[-0.63,0.24]
ENSG00000003393	-0.633645	0.0693363	-0.628725	0.0590327	0.0693363	0.465349	-0.633645	[-1.35,0.05]
ENSG00000003400	0.128497	0.702601	0.13499	0.675222	0.702601	0.939005	0.128497	[-0.52,0.75]
ENSG00000003402	0.364018	0.118887	0.364495	0.0926738	0.118887	0.565542	0.364018	[-0.09,0.81]
ENSG00000003436	-3.86914	5.06286e-09	-3.84781	1.58763e-10	5.06286e-09	7.99031e-06	-3.86914	[-5.69,-2.47]
ENSG00000003509	-0.238165	0.525887	-0.232727	0.514449	0.525887	0.887165	-0.238165	[-1.02,0.51]
ENSG00000003756	-0.375278	0.101509	-0.374968	0.0344574	0.101509	0.535604	-0.375278	[-0.86,0.07]
ENSG00000004059	-0.118366	0.599575	-0.117882	0.546586	0.599575	0.91059	-0.118366	[-0.59,0.33]
ENSG00000004142	0.245543	0.37785	0.246245	0.331502	0.37785	0.818188	0.245543	[-0.3,0.78]
ENSG00000004399	0.530633	0.0204989	0.531091	0.00937286	0.0204989	0.282869	0.530633	[0.08,0.97]
ENSG00000004455	0.623362	0.0146267	0.625692	0.0113557	0.0146267	0.242228	0.623362	[0.12,1.11]
ENSG00000004468	0.938906	0.000445646	0.940595	0.000165641	0.000445646	0.0325291	0.938906	[0.42,1.44]
ENSG00000004478	-0.107203	0.65162	-0.106355	0.582549	0.65162	0.927706	-0.107203	[-0.61,0.37]
ENSG00000004487	-0.492181	0.0852676	-0.491914	0.032307	0.0852676	0.505474	-0.492181	[-1.09,0.07]
ENSG00000004534	-0.3345	0.199914	-0.332784	0.161056	0.199914	0.684091	-0.3345	[-0.87,0.18]
ENSG00000004660	-1.12477	0.0706206	-1.10455	0.130952	0.130952	0.58826	-1.10455	[-2.54,0.34]
ENSG00000004700	-0.111229	0.635475	-0.110593	0.576821	0.635475	0.92198	-0.111229	[-0.61,0.36]
ENSG00000004766	-0.375219	0.25614	-0.37405	0.183916	0.25614	0.732825	-0.375219	[-1.07,0.27]
ENSG00000004777	1.68526	0.169656	1.80759	0.334476	0.334476	0.793564	1.80759	[-1.99,6.03]
ENSG00000004779	0.593483	0.0185881	0.594058	0.00303241	0.0185881	0.268251	0.593483	[0.1,1.06]
ENSG00000004864	-0.96771	5.50064e-05	-0.966753	1.61946e-06	5.50064e-05	0.00812187	-0.96771	[-1.47,-0.49]
ENSG00000004866	-0.225587	0.591586	-0.222244	0.538556	0.591586	0.907047	-0.225587	[-1.13,0.62]
ENSG00000004897	-0.0366857	0.868778	-0.0354871	0.86319	0.868778	0.982152	-0.0366857	[-0.55,0.45]
ENSG00000004961	0.342373	0.221062	0.344168	0.128632	0.221062	0.705372	0.342373	[-0.21,0.86]
ENSG00000004975	-0.32951	0.35049	-0.324441	0.315024	0.35049	0.80147	-0.32951	[-1.07,0.37]
ENSG00000005007	0.135553	0.548644	0.136206	0.44995	0.548644	0.893032	0.135553	[-0.31,0.56]
ENSG00000005020	0	0.98455	0	0.998444	0.998444	0.999919	0	[-0.45,0.45]
ENSG00000005022	0.0380705	0.87937	0.037962	0.844522	0.87937	0.983798	0.0380705	[-0.42,0.48]
ENSG00000005059	-0.281227	0.352751	-0.277879	0.328653	0.352751	0.802561	-0.281227	[-0.9,0.31]
ENSG00000005075	0.801034	0.172964	0.812417	0.313486	0.313486	0.779042	0.812417	[-0.78,2.41]
ENSG00000005100	-0.212698	0.502031	-0.210357	0.471741	0.502031	0.87584	-0.212698	[-0.86,0.41]
ENSG00000005156	-0.715988	0.0179545	-0.713404	0.00567406	0.0179545	0.264299	-0.715988	[-1.35,-0.12]
ENSG00000005175	-0.101272	0.733175	-0.100312	0.702862	0.733175	0.946217	-0.101272	[-0.75,0.51]
ENSG00000005194	-0.281019	0.308971	-0.279226	0.272967	0.308971	0.774853	-0.281019	[-0.85,0.26]
ENSG00000005238	0.267293	0.373672	0.274609	0.418941	0.418941	0.836933	0.274609	[-0.39,0.95]
ENSG00000005243	0.680465	0.59915	0.676584	0.609991	0.609991	0.913783	0.676584	[-1.92,3.01]
ENSG00000005249	0.707382	0.208724	0.758881	0.305431	0.305431	0.772355	0.758881	[-0.71,2.5]
ENSG00000005302	-0.362049	0.20789	-0.359413	0.1894	0.20789	0.692538	-0.362049	[-0.95,0.2]
ENSG00000005339	-0.297407	0.179433	-0.296638	0.100727	0.179433	0.663565	-0.297407	[-0.76,0.14]
ENSG00000005379	0.11846	0.884112	0.279792	0.826704	0.884112	0.983924	0.11846	[-2.1,2.63]
ENSG00000005381	1.35627	0.244623	1.53163	0.291523	0.291523	0.762196	1.53163	[-1.38,5.17]
ENSG00000005436	-0.625126	0.142783	-0.623839	0.143599	0.143599	0.610872	-0.623839	[-1.48,0.21]
ENSG00000005469	0.650842	0.548114	0.676446	0.455462	0.548114	0.893032	0.650842	[-1.48,2.53]
ENSG00000005471	-0.931523	0.286823	-0.902882	0.164784	0.286823	0.757798	-0.931523	[-3.37,0.82]
ENSG00000005483	-0.648304	0.0063375	-0.646586	0.00226724	0.0063375	0.158572	-0.648304	[-1.14,-0.18]
ENSG00000005486	0.454101	0.166233	0.457246	0.0792771	0.166233	0.64149	0.454101	[-0.19,1.05]
ENSG00000005700	-0.206603	0.428614	-0.205735	0.41915	0.428614	0.841799	-0.206603	[-0.73,0.31]
ENSG00000005801	-0.193229	0.55712	-0.189246	0.563998	0.563998	0.897873	-0.189246	[-0.84,0.46]
ENSG00000005810	-0.361848	0.123429	-0.361421	0.0868888	0.123429	0.57308	-0.361848	[-0.84,0.1]
ENSG00000005812	-0.048572	0.826571	-0.0471466	0.816929	0.826571	0.973855	-0.048572	[-0.53,0.41]
ENSG00000005844	-0.533649	0.0674245	-0.532353	0.0261259	0.0674245	0.459511	-0.533649	[-1.16,0.04]
ENSG00000005882	0.476296	0.613298	0.496793	0.603126	0.613298	0.914065	0.476296	[-1.37,2.2]
ENSG00000005889	-0.307812	0.21445	-0.306762	0.185481	0.21445	0.697523	-0.307812	[-0.81,0.18]
ENSG00000005893	-0.0298679	0.880791	-0.0298768	0.871494	0.880791	0.983904	-0.0298679	[-0.49,0.41]
ENSG00000005955	-0.0559964	0.793292	-0.0555678	0.771481	0.793292	0.963088	-0.0559964	[-0.52,0.39]
ENSG00000006007	0.111201	0.726932	0.114678	0.697758	0.726932	0.944494	0.111201	[-0.5,0.71]
ENSG00000006015	0.521665	0.0948701	0.526122	0.0979118	0.0979118	0.530076	0.526122	[-0.1,1.15]
ENSG00000006074	-0.0876148	0.859801	-0.0862547	0.862359	0.862359	0.980649	-0.0862547	[-1.08,0.9]
ENSG00000006075	1.01881	0.00335387	1.01932	0.00657137	0.00657137	0.161795	1.01932	[0.29,1.75]
ENSG00000006114	-0.447485	0.0586022	-0.446572	0.0251001	0.0586022	0.441718	-0.447485	[-0.94,0.02]
ENSG00000006118	0.163733	0.808637	0.16841	0.794825	0.808637	0.968029	0.163733	[-1.12,1.38]
ENSG00000006125	-0.068354	0.748327	-0.0676928	0.710194	0.748327	0.950359	-0.068354	[-0.52,0.36]
ENSG00000006194	-0.0946796	0.758983	-0.0903949	0.773112	0.773112	0.956808	-0.0903949	[-0.72,0.53]
ENSG00000006282	0.208925	0.593774	0.214824	0.635734	0.635734	0.92198	0.214824	[-0.68,1.11]
ENSG00000006283	-0.123515	0.90357	-0.0263431	0.98024	0.98024	0.999919	-0.0263431	[-3.21,3.09]
ENSG00000006327	-0.686914	0.199863	-0.673737	0.235367	0.235367	0.71603	-0.673737	[-1.79,0.44]
ENSG00000006451	-0.0632529	0.803173	-0.0620982	0.799855	0.803173	0.966217	-0.0632529	[-0.6,0.45]
ENSG00000006453	-0.277263	0.739017	-0.258888	0.761484	0.761484	0.953711	-0.258888	[-1.98,1.46]
ENSG00000006459	-0.386012	0.0879118	-0.385543	0.0377717	0.0879118	0.508892	-0.386012	[-0.86,0.06]
ENSG00000006530	-0.0794752	0.746877	-0.0781291	0.712831	0.746877	0.949779	-0.0794752	[-0.62,0.43]
ENSG00000006534	0.636949	0.0360573	0.641605	0.0335983	0.0360573	0.363111	0.636949	[0.04,1.22]
ENSG00000006576	-0.0513119	0.869962	-0.0454251	0.888608	0.888608	0.984966	-0.0454251	[-0.69,0.6]
ENSG00000006607	-0.225332	0.364127	-0.223826	0.293078	0.364127	0.811181	-0.225332	[-0.74,0.26]
ENSG00000006625	0.0447501	0.897895	0.0476854	0.88131	0.897895	0.985986	0.0447501	[-0.6,0.67]
ENSG00000006634	-1.11035	0.00612188	-1.09683	0.0141021	0.0141021	0.242228	-1.09683	[-1.96,-0.22]
ENSG00000006652	0.121342	0.651377	0.124312	0.646599	0.651377	0.927706	0.121342	[-0.4,0.64]
ENSG00000006695	0.111589	0.757524	0.116392	0.735125	0.757524	0.953711	0.111589	[-0.59,0.79]
ENSG00000006704	-0.0986467	0.885992	-0.0499639	0.969007	0.969007	0.999919	-0.0499639	[-1.7,1.71]
ENSG00000006712	0.0624636	0.818635	0.0642088	0.774179	0.818635	0.97233	0.0624636	[-0.45,0.56]
ENSG00000006715	-0.393831	0.119045	-0.392609	0.0769565	0.119045	0.565542	-0.393831	[-0.91,0.1]
ENSG00000006744	-0.0713639	0.778293	-0.0704642	0.749792	0.778293	0.958847	-0.0713639	[-0.62,0.45]
ENSG00000006747	-0.51973	0.403121	-0.513041	0.352144	0.403121	0.831504	-0.51973	[-1.93,0.72]
ENSG00000006756	0.210165	0.530214	0.214284	0.510637	0.530214	0.887435	0.210165	[-0.45,0.85]
ENSG00000006757	0.339176	0.611011	0.351106	0.616461	0.616461	0.915082	0.351106	[-1.03,1.71]
ENSG00000006831	0.315012	0.196083	0.316641	0.135458	0.196083	0.682354	0.315012	[-0.16,0.77]
ENSG00000006837	-1.29147	0.246576	-1.22024	0.304954	0.304954	0.772091	-1.22024	[-3.58,1.14]
ENSG00000007038	1.34675	0.197294	1.37945	0.154055	0.197294	0.682371	1.34675	[-0.73,3.25]
ENSG00000007047	0.126651	0.723499	0.131743	0.707957	0.723499	0.942831	0.126651	[-0.57,0.81]
ENSG00000007080	0.625925	0.0233113	0.627734	0.0141497	0.0233113	0.298772	0.625925	[0.09,1.15]
ENSG00000007129	-0.838634	0.224198	-0.79212	0.276091	0.276091	0.747926	-0.79212	[-2.1,0.64]
ENSG00000007168	-0.204839	0.360575	-0.204344	0.284571	0.360575	0.808132	-0.204839	[-0.67,0.24]
ENSG00000007202	0.330937	0.19554	0.332684	0.155012	0.19554	0.681236	0.330937	[-0.17,0.82]
ENSG00000007237	0.377814	0.231545	0.378218	0.0700279	0.231545	0.713597	0.377814	[-0.24,0.94]
ENSG00000007255	0.926633	0.0103371	0.933361	0.0115189	0.0115189	0.224936	0.933361	[0.21,1.66]
ENSG00000007264	-0.566495	0.270885	-0.559891	0.288835	0.288835	0.760414	-0.559891	[-1.6,0.48]
ENSG00000007312	-0.285141	0.802008	-0.182413	0.901465	0.901465	0.986481	-0.182413	[-3.07,2.74]
ENSG00000007341	-0.306556	0.454995	-0.302953	0.439252	0.454995	0.858254	-0.306556	[-1.16,0.51]
ENSG00000007376	0.679466	0.0775004	0.684087	0.106631	0.106631	0.544036	0.684087	[-0.15,1.51]
ENSG00000007384	-1.34261	0.160376	-1.33104	0.167275	0.167275	0.64309	-1.33104	[-3.61,0.57]
ENSG00000007392	-0.0907005	0.721019	-0.0889316	0.717542	0.721019	0.942288	-0.0907005	[-0.61,0.42]
ENSG00000007520	0.712748	0.025086	0.714251	0.0256674	0.0256674	0.31479	0.714251	[0.09,1.34]
ENSG00000007541	-0.0796977	0.857302	-0.076151	0.87024	0.87024	0.982152	-0.076151	[-1.12,0.92]
ENSG00000007545	-0.123547	0.696427	-0.120314	0.706152	0.706152	0.940039	-0.120314	[-0.75,0.51]
ENSG00000007923	0.133152	0.627095	0.13397	0.601134	0.627095	0.919401	0.133152	[-0.4,0.66]
ENSG00000007944	0.186182	0.573852	0.189439	0.523281	0.573852	0.900542	0.186182	[-0.46,0.8]
ENSG00000008018	0.131712	0.588474	0.132138	0.524077	0.588474	0.905277	0.131712	[-0.34,0.59]
ENSG00000008056	0.160051	0.88134	0.179598	0.857196	0.88134	0.983904	0.160051	[-1.7,1.86]
ENSG00000008083	-0.35875	0.121898	-0.357372	0.0711875	0.121898	0.569968	-0.35875	[-0.84,0.1]
ENSG00000008086	1.45608	0.345297	1.48551	0.0104845	0.345297	0.7997	1.45608	[-1.69,3.34]
ENSG00000008118	-0.426007	0.400855	-0.416878	0.444893	0.444893	0.850876	-0.416878	[-1.5,0.66]
ENSG00000008128	-0.31871	0.364159	-0.312586	0.365495	0.365495	0.811339	-0.312586	[-0.99,0.37]
ENSG00000008130	1.31731	3.42632e-06	1.31853	9.67541e-09	3.42632e-06	0.00116981	1.31731	[0.78,1.82]
ENSG00000008256	0.443324	0.367957	0.453485	0.463882	0.463882	0.861803	0.453485	[-0.77,1.68]
ENSG00000008282	0.0414819	0.876338	0.0419994	0.835826	0.876338	0.982916	0.0414819	[-0.45,0.51]
ENSG00000008283	-0.284411	0.600538	-0.276957	0.641064	0.641064	0.925197	-0.276957	[-1.48,0.9]
ENSG00000008294	-1.13291	8.16064e-06	-1.13278	5.56409e-08	8.16064e-06	0.00246778	-1.13291	[-1.68,-0.63]
ENSG00000008300	1.15545	0.208896	1.1772	0.31704	0.31704	0.781269	1.1772	[-1.16,3.52]
ENSG00000008311	-1.51526	0.135113	-1.46634	0.12204	0.135113	0.594476	-1.51526	[-3.9,0.48]
ENSG00000008324	0.115051	0.715796	0.118578	0.715109	0.715796	0.941348	0.115051	[-0.5,0.73]
ENSG00000008382	1.32416	0.000199297	1.3303	0.000124318	0.000199297	0.0198996	1.32416	[0.64,1.99]
ENSG00000008394	0.21613	0.467274	0.217246	0.423585	0.467274	0.86321	0.21613	[-0.37,0.78]
ENSG00000008405	-1.49701	3.56632e-05	-1.49152	2.73944e-06	3.56632e-05	0.00673941	-1.49701	[-2.29,-0.78]
ENSG00000008441	1.76886	4.56348e-05	1.78387	3.43134e-05	4.56348e-05	0.00731817	1.76886	[0.94,2.55]
ENSG00000008513	-0.330043	0.202254	-0.328324	0.21761	0.21761	0.69963	-0.328324	[-0.85,0.19]
ENSG00000008516	0.830051	0.0162045	0.842372	0.0388642	0.0388642	0.371916	0.842372	[0.04,1.67]
ENSG00000008517	1.20026	2.1051e-05	1.2149	0.00197583	0.00197583	0.0838826	1.2149	[0.44,2.05]
ENSG00000008710	0.516818	0.126065	0.520745	0.0972174	0.126065	0.577494	0.516818	[-0.15,1.16]
ENSG00000008735	0.2524	0.792774	0.339227	0.788568	0.792774	0.963088	0.2524	[-1.79,2.45]
ENSG00000008838	0.0544425	0.847428	0.056577	0.824698	0.847428	0.977072	0.0544425	[-0.49,0.58]
ENSG00000008853	0.250195	0.758277	0.263992	0.804523	0.804523	0.966247	0.263992	[-1.85,2.35]
ENSG00000008869	-0.657437	0.0648882	-0.655338	0.0197108	0.0648882	0.452905	-0.657437	[-1.43,0.04]
ENSG00000008952	0.104538	0.674667	0.105522	0.582399	0.674667	0.933421	0.104538	[-0.38,0.56]
ENSG00000008988	-0.323956	0.209605	-0.323158	0.169525	0.209605	0.693918	-0.323956	[-0.85,0.18]
ENSG00000009307	-0.204005	0.344766	-0.203808	0.262755	0.344766	0.799489	-0.204005	[-0.65,0.22]
ENSG00000009335	-0.392745	0.0964982	-0.392514	0.0585485	0.0964982	0.527819	-0.392745	[-0.88,0.07]
ENSG00000009413	-0.440541	0.166878	-0.436771	0.130046	0.166878	0.642736	-0.440541	[-1.1,0.18]
ENSG00000009780	0.285421	0.50778	0.295152	0.486756	0.50778	0.879613	0.285421	[-0.56,1.1]
ENSG00000009790	-0.0612619	0.818879	-0.057559	0.832838	0.832838	0.974439	-0.057559	[-0.6,0.48]
ENSG00000009830	-0.45702	0.358168	-0.456819	0.410231	0.410231	0.833454	-0.456819	[-1.59,0.64]
ENSG00000009844	-0.359595	0.157722	-0.3588	0.0773225	0.157722	0.626161	-0.359595	[-0.89,0.14]
ENSG00000009954	-0.179148	0.463144	-0.178743	0.427672	0.463144	0.86164	-0.179148	[-0.68,0.3]
ENSG00000010017	-0.281941	0.271416	-0.280163	0.192797	0.271416	0.744891	-0.281941	[-0.82,0.22]
ENSG00000010030	1.3547	0.000138875	1.37245	0.00161631	0.00161631	0.0771269	1.37245	[0.51,2.3]
ENSG00000010072	-0.0881294	0.781415	-0.0855714	0.771017	0.781415	0.959677	-0.0881294	[-0.79,0.57]
ENSG00000010165	0.231565	0.430252	0.233191	0.390495	0.430252	0.842466	0.231565	[-0.35,0.79]
ENSG00000010219	0.00360444	0.988222	0.00921451	0.98173	0.988222	0.999919	0.00360444	[-0.86,0.81]
ENSG00000010244	-0.256473	0.246224	-0.256386	0.164673	0.246224	0.724998	-0.256473	[-0.71,0.18]
ENSG00000010256	0.459191	0.0417154	0.459634	0.00980978	0.0417154	0.381828	0.459191	[0.02,0.88]
ENSG00000010270	0.164211	0.524879	0.16636	0.480038	0.524879	0.887165	0.164211	[-0.34,0.65]
ENSG00000010278	-0.394922	0.190176	-0.395097	0.145035	0.190176	0.674539	-0.394922	[-1.01,0.2]
ENSG00000010292	-0.333999	0.425989	-0.325221	0.43721	0.43721	0.847561	-0.325221	[-1.15,0.5]
ENSG00000010295	0.100125	0.822146	0.113332	0.836558	0.836558	0.974956	0.113332	[-0.99,1.23]
ENSG00000010318	-0.38833	0.79501	-0.338003	0.855455	0.855455	0.979509	-0.338003	[-4.2,3.52]
ENSG00000010322	-0.967846	0.00401228	-0.966799	0.00525992	0.00525992	0.144225	-0.966799	[-1.65,-0.29]
ENSG00000010327	-0.202401	0.476175	-0.202515	0.369862	0.476175	0.867101	-0.202401	[-0.82,0.36]
ENSG00000010361	-0.286904	0.833448	-0.220883	0.890082	0.890082	0.98513	-0.220883	[-3.57,3.12]
ENSG00000010404	0.468306	0.278344	0.487944	0.431436	0.431436	0.843493	0.487944	[-0.74,1.75]
ENSG00000010539	-0.367679	0.198036	-0.3656	0.155758	0.198036	0.682714	-0.367679	[-0.96,0.19]
ENSG00000010610	0.559329	0.09689	0.559899	0.0132078	0.09689	0.527819	0.559329	[-0.1,1.15]
ENSG00000010626	0.0139376	0.997057	0.060739	0.971364	0.997057	0.999919	0.0139376	[-2.34,2.3]
ENSG00000010671	-0.106917	0.659657	-0.106376	0.628674	0.659657	0.929363	-0.106917	[-0.62,0.38]
ENSG00000010704	-1.44686	0.0402794	-1.4384	0.0418415	0.0418415	0.381828	-1.4384	[-2.96,-0.05]
ENSG00000010803	-0.972982	0.346738	-1.02361	0.407781	0.407781	0.832757	-1.02361	[-3.95,1.47]
ENSG00000010810	-0.154002	0.673698	-0.15142	0.670993	0.673698	0.932949	-0.154002	[-0.91,0.58]
ENSG00000010818	-0.368869	0.0986523	-0.368553	0.0475022	0.0986523	0.530545	-0.368869	[-0.83,0.07]
ENSG00000011007	0.179127	0.491159	0.179701	0.460577	0.491159	0.872448	0.179127	[-0.33,0.68]
ENSG00000011009	0.630858	0.0230925	0.63303	0.0326865	0.0326865	0.350155	0.63303	[0.05,1.21]
ENSG00000011021	-0.117526	0.690417	-0.112664	0.723944	0.723944	0.942831	-0.112664	[-0.74,0.52]
ENSG00000011028	-0.447774	0.142785	-0.438779	0.186993	0.186993	0.672993	-0.438779	[-1.07,0.21]
ENSG00000011105	0.087656	0.999077	0.28987	0.897985	0.999077	0.999919	0.087656	[-4.59,4.23]
ENSG00000011114	0.15665	0.548198	0.159548	0.515734	0.548198	0.893032	0.15665	[-0.35,0.65]
ENSG00000011132	0.422646	0.198678	0.427889	0.158964	0.198678	0.682714	0.422646	[-0.22,1.04]
ENSG00000011198	-0.562147	0.124853	-0.556229	0.0892057	0.124853	0.575792	-0.562147	[-1.34,0.16]
ENSG00000011201	1.0809	0.0355087	1.10966	0.0481671	0.0481671	0.402329	1.10966	[0.01,2.42]
ENSG00000011243	0.512834	0.0810681	0.51596	0.0776202	0.0810681	0.492822	0.512834	[-0.06,1.08]
ENSG00000011258	-0.330274	0.399128	-0.324114	0.44416	0.44416	0.850876	-0.324114	[-1.16,0.51]
ENSG00000011260	-0.327744	0.22337	-0.327014	0.199087	0.22337	0.708041	-0.327744	[-0.87,0.2]
ENSG00000011275	-0.227934	0.390463	-0.226161	0.359875	0.390463	0.826994	-0.227934	[-0.77,0.29]
ENSG00000011295	-0.159362	0.645639	-0.155363	0.645694	0.645694	0.925569	-0.155363	[-0.83,0.51]
ENSG00000011304	-0.0261327	0.889418	-0.0260403	0.880879	0.889418	0.984966	-0.0261327	[-0.47,0.39]
ENSG00000011347	1.36146	0.635345	1.57235	0.506622	0.635345	0.92198	1.36146	[-4.35,5.86]
ENSG00000011376	-0.0771303	0.804273	-0.0750972	0.792836	0.804273	0.966247	-0.0771303	[-0.78,0.58]
ENSG00000011405	-0.186115	0.523272	-0.184553	0.484766	0.523272	0.885838	-0.186115	[-0.79,0.39]
ENSG00000011422	0.373605	0.153718	0.374173	0.193935	0.193935	0.67948	0.374173	[-0.19,0.94]
ENSG00000011426	-1.39173	0.287724	-1.28156	0.260201	0.287724	0.758654	-1.39173	[-5.41,1.25]
ENSG00000011451	0.212358	0.456888	0.214997	0.37546	0.456888	0.85842	0.212358	[-0.35,0.74]
ENSG00000011454	-0.146646	0.566012	-0.146163	0.526101	0.566012	0.899295	-0.146646	[-0.68,0.36]
ENSG00000011478	-0.0121066	0.967926	-0.00112061	0.999299	0.999299	0.999919	-0.00112061	[-0.87,0.88]
ENSG00000011485	0.227721	0.519887	0.230304	0.426618	0.519887	0.885013	0.227721	[-0.46,0.88]
ENSG00000011523	0.144122	0.808617	0.15291	0.781783	0.808617	0.968029	0.144122	[-0.97,1.2]
ENSG00000011566	-0.277466	0.265582	-0.274967	0.238611	0.265582	0.738541	-0.277466	[-0.79,0.21]
ENSG00000011600	0.358514	0.151686	0.358298	0.0744025	0.151686	0.618191	0.358514	[-0.13,0.82]
ENSG00000012048	-0.29365	0.628977	-0.272584	0.655997	0.655997	0.927706	-0.272584	[-1.48,0.94]
ENSG00000012061	0.508092	0.102841	0.510602	0.0693871	0.102841	0.536207	0.508092	[-0.1,1.1]
ENSG00000012124	-0.879343	0.0675001	-0.868899	0.0691626	0.0691626	0.464478	-0.868899	[-1.81,0.07]
ENSG00000012174	-0.246771	0.419651	-0.244458	0.303902	0.419651	0.837017	-0.246771	[-0.91,0.36]
ENSG00000012211	0.157196	0.714628	0.164842	0.703299	0.714628	0.941348	0.157196	[-0.68,0.97]
ENSG00000012232	0.329184	0.373121	0.334973	0.443111	0.443111	0.850876	0.334973	[-0.52,1.19]
ENSG00000012660	-0.29159	0.192521	-0.291422	0.135736	0.192521	0.678295	-0.29159	[-0.75,0.15]
ENSG00000012779	-0.187728	0.571062	-0.185729	0.525235	0.571062	0.899815	-0.187728	[-0.9,0.47]
ENSG00000012817	-1.02709	0.0150881	-1.02164	0.0218975	0.0218975	0.29043	-1.02164	[-1.9,-0.15]
ENSG00000012822	-0.910463	0.0125083	-0.905911	0.00533661	0.0125083	0.231558	-0.910463	[-1.68,-0.19]
ENSG00000012963	0.190603	0.541838	0.19386	0.470682	0.541838	0.89155	0.190603	[-0.42,0.77]
ENSG00000012983	-0.498126	0.124082	-0.495226	0.0886348	0.124082	0.574239	-0.498126	[-1.17,0.14]
ENSG00000013275	-0.0309717	0.87815	-0.0306483	0.868902	0.87815	0.983528	-0.0309717	[-0.5,0.41]
ENSG00000013288	0.296379	0.26612	0.297737	0.195281	0.26612	0.73888	0.296379	[-0.23,0.8]
ENSG00000013306	0.712913	0.0237126	0.716425	0.040756	0.040756	0.37972	0.716425	[0.03,1.4]
ENSG00000013364	0.494739	0.0249023	0.494669	0.00449098	0.0249023	0.310809	0.494739	[0.06,0.9]
ENSG00000013374	0.182001	0.470264	0.182702	0.415838	0.470264	0.864861	0.182001	[-0.31,0.66]
ENSG00000013375	-0.165678	0.545957	-0.164339	0.467085	0.545957	0.892808	-0.165678	[-0.76,0.38]
ENSG00000013392	0.705836	0.253621	0.730407	0.230042	0.253621	0.73009	0.705836	[-0.51,1.85]
ENSG00000013441	0.399867	0.172643	0.400547	0.184603	0.184603	0.671632	0.400547	[-0.19,0.99]
ENSG00000013503	-0.1234	0.757704	-0.120338	0.701297	0.757704	0.953711	-0.1234	[-1.07,0.73]
ENSG00000013523	-0.370721	0.204877	-0.364033	0.278948	0.278948	0.750222	-0.364033	[-1.02,0.3]
ENSG00000013561	0.071657	0.822313	0.0748068	0.829214	0.829214	0.973878	0.0748068	[-0.61,0.76]
ENSG00000013563	-0.527406	0.134066	-0.524263	0.134005	0.134066	0.593354	-0.527406	[-1.24,0.16]
ENSG00000013573	0.976518	0.247069	1.00277	0.346578	0.346578	0.800039	1.00277	[-1.12,3.12]
ENSG00000013583	-0.0432098	0.878639	-0.0418196	0.882241	0.882241	0.983904	-0.0418196	[-0.6,0.51]
ENSG00000013588	-2.1021	0.0363452	-2.08901	0.0651286	0.0651286	0.452905	-2.08901	[-4.42,0.13]
ENSG00000013619	-0.333097	0.21731	-0.331775	0.235154	0.235154	0.71603	-0.331775	[-0.88,0.22]
ENSG00000013810	0.332117	0.529583	0.33722	0.57269	0.57269	0.899931	0.33722	[-0.84,1.49]
ENSG00000014123	-0.13795	0.591191	-0.137065	0.492312	0.591191	0.906836	-0.13795	[-0.7,0.38]
ENSG00000014138	0.0044442	0.994761	0.00660693	0.981511	0.994761	0.999919	0.0044442	[-0.62,0.61]
ENSG00000014164	0.281067	0.304125	0.282892	0.279805	0.304125	0.771286	0.281067	[-0.26,0.81]
ENSG00000014216	-0.254446	0.280568	-0.253657	0.226945	0.280568	0.751501	-0.254446	[-0.74,0.21]
ENSG00000014257	-0.0397287	0.881012	-0.0394795	0.87954	0.881012	0.983904	-0.0397287	[-0.65,0.54]
ENSG00000014641	-0.00124028	0.976831	-0.000760228	0.995789	0.995789	0.999919	-0.000760228	[-0.36,0.35]
ENSG00000014824	0.342258	0.273761	0.345228	0.278451	0.278451	0.750222	0.345228	[-0.28,0.97]
ENSG00000014914	-0.350258	0.604536	-0.299997	0.76368	0.76368	0.953755	-0.299997	[-2.05,1.59]
ENSG00000014919	0.504963	0.0852963	0.507416	0.0407917	0.0852963	0.505474	0.504963	[-0.07,1.05]
ENSG00000015133	-0.0663638	0.871858	-0.0596993	0.892045	0.892045	0.985636	-0.0596993	[-0.93,0.82]
ENSG00000015153	0.211312	0.59009	0.218745	0.615599	0.615599	0.914817	0.218745	[-0.64,1.08]
ENSG00000015171	-0.0876938	0.779133	-0.0846531	0.769045	0.779133	0.959134	-0.0876938	[-0.76,0.55]
ENSG00000015285	0.583	0.0180958	0.584152	0.00647838	0.0180958	0.265462	0.583	[0.1,1.05]
ENSG00000015475	-0.00324218	0.974075	-0.00304277	0.986573	0.986573	0.999919	-0.00304277	[-0.38,0.37]
ENSG00000015479	0.155877	0.503455	0.155868	0.422821	0.503455	0.876214	0.155877	[-0.3,0.59]
ENSG00000015532	0.277331	0.756129	0.284386	0.767168	0.767168	0.955373	0.284386	[-1.55,2.01]
ENSG00000015676	0.211364	0.490645	0.213589	0.499581	0.499581	0.875342	0.213589	[-0.41,0.83]
ENSG00000016864	0.0604086	0.887184	0.0653034	0.843253	0.887184	0.984624	0.0604086	[-0.7,0.78]
ENSG00000017260	-0.200769	0.35683	-0.200816	0.293711	0.35683	0.805081	-0.200769	[-0.65,0.23]
ENSG00000017483	1.42561	0.00186702	1.42892	0.000760865	0.00186702	0.0820756	1.42561	[0.53,2.29]
ENSG00000017621	-0.238188	0.879862	-0.151777	0.944636	0.944636	0.997373	-0.151777	[-3.53,3.43]
ENSG00000017797	-0.213367	0.480052	-0.210403	0.499233	0.499233	0.875342	-0.210403	[-0.83,0.4]
ENSG00000018189	-0.154816	0.519929	-0.152065	0.516219	0.519929	0.885013	-0.154816	[-0.65,0.32]
ENSG00000018280	-0.682315	0.274365	-0.679882	0.0535618	0.274365	0.747926	-0.682315	[-2.57,0.56]
ENSG00000018510	-0.0734023	0.765721	-0.0735907	0.739667	0.765721	0.954243	-0.0734023	[-0.6,0.43]
ENSG00000018610	-0.269857	0.373905	-0.266401	0.375839	0.375839	0.817495	-0.266401	[-0.86,0.32]
ENSG00000018699	-0.119783	0.714743	-0.121009	0.684278	0.714743	0.941348	-0.119783	[-0.8,0.54]
ENSG00000018869	-0.278927	0.660371	-0.259252	0.688639	0.688639	0.936268	-0.259252	[-1.56,1.03]
ENSG00000019144	0.121253	0.673964	0.12249	0.639429	0.673964	0.932949	0.121253	[-0.44,0.66]
ENSG00000019169	0.964835	0.322461	0.999589	0.0402154	0.322461	0.784912	0.964835	[-0.98,2.41]
ENSG00000019485	0.795296	0.229444	0.814846	0.260547	0.260547	0.73359	0.814846	[-0.61,2.25]
ENSG00000019582	0.783428	0.00273903	0.783212	1.09569e-05	0.00273903	0.100279	0.783428	[0.28,1.25]
ENSG00000019991	-0.831547	0.224261	-0.811725	0.0929141	0.224261	0.708284	-0.831547	[-2.47,0.52]
ENSG00000019995	-0.268507	0.339535	-0.265048	0.346285	0.346285	0.799881	-0.265048	[-0.82,0.29]
ENSG00000020129	0.0543897	0.869111	0.0564837	0.845975	0.869111	0.982152	0.0543897	[-0.57,0.66]
ENSG00000020256	-0.350372	0.705362	-0.300309	0.77216	0.77216	0.9563	-0.300309	[-2.4,1.79]
ENSG00000020426	0.0614681	0.93528	0.0688937	0.877193	0.93528	0.994972	0.0614681	[-1.08,1.1]
ENSG00000020577	0.615832	0.137657	0.640767	0.239701	0.239701	0.719234	0.640767	[-0.43,1.81]
ENSG00000020633	0.654627	0.0590431	0.658644	0.0382564	0.0590431	0.442259	0.654627	[-0.03,1.3]
ENSG00000020922	-0.935781	0.0144964	-0.930738	0.00288329	0.0144964	0.242228	-0.935781	[-1.76,-0.18]
ENSG00000021355	0.127703	0.592981	0.127663	0.49846	0.592981	0.907734	0.127703	[-0.34,0.57]
ENSG00000021574	0.130546	0.661755	0.133358	0.589818	0.661755	0.929901	0.130546	[-0.45,0.68]
ENSG00000021762	0.454243	0.289142	0.462764	0.287572	0.289142	0.760506	0.454243	[-0.39,1.27]
ENSG00000021776	-0.331139	0.167069	-0.330913	0.0839173	0.167069	0.64277	-0.331139	[-0.83,0.14]
ENSG00000022277	0.0347909	0.891998	0.0354878	0.865656	0.891998	0.985636	0.0347909	[-0.44,0.49]
ENSG00000022556	0.413877	0.478633	0.428101	0.437352	0.478633	0.867916	0.413877	[-0.73,1.49]
ENSG00000022567	-0.951299	0.078123	-0.934753	0.164736	0.164736	0.638682	-0.934753	[-2.24,0.39]
ENSG00000022840	0.0216939	0.936949	0.0231524	0.915617	0.936949	0.995231	0.0216939	[-0.46,0.49]
ENSG00000022976	-0.219622	0.768648	-0.219502	0.798556	0.798556	0.964941	-0.219502	[-2.04,1.55]
ENSG00000023041	-0.457274	0.153228	-0.454798	0.192175	0.192175	0.67754	-0.454798	[-1.14,0.23]
ENSG00000023171	0.988775	0.245945	1.12008	0.327048	0.327048	0.789391	1.12008	[-1.19,4.44]
ENSG00000023191	-0.0352507	0.856475	-0.0352883	0.842914	0.856475	0.979509	-0.0352507	[-0.47,0.38]
ENSG00000023228	-0.228491	0.326117	-0.228344	0.230552	0.326117	0.788651	-0.228491	[-0.71,0.23]
ENSG00000023287	-0.403354	0.124585	-0.401353	0.0864928	0.124585	0.575307	-0.403354	[-0.94,0.11]
ENSG00000023318	0.0343722	0.897512	0.0342943	0.862809	0.897512	0.985986	0.0343722	[-0.44,0.49]
ENSG00000023330	-0.443643	0.0466548	-0.443516	0.0162896	0.0466548	0.397808	-0.443643	[-0.91,-0.01]
ENSG00000023445	0.32651	0.201244	0.328229	0.211116	0.211116	0.695368	0.328229	[-0.19,0.84]
ENSG00000023516	-0.191512	0.469884	-0.191157	0.399806	0.469884	0.864612	-0.191512	[-0.74,0.33]
ENSG00000023572	0.171703	0.616015	0.174485	0.525276	0.616015	0.914817	0.171703	[-0.49,0.79]
ENSG00000023608	0.210658	0.539362	0.212786	0.417224	0.539362	0.89128	0.210658	[-0.46,0.83]
ENSG00000023697	-0.678617	0.055576	-0.674945	0.0171602	0.055576	0.427793	-0.678617	[-1.45,0.02]
ENSG00000023734	-0.126616	0.608701	-0.126286	0.543039	0.608701	0.913252	-0.126616	[-0.65,0.37]
ENSG00000023892	0.370686	0.394676	0.372435	0.4192	0.4192	0.836976	0.372435	[-0.53,1.26]
ENSG00000023902	0.765217	0.00184399	0.766275	0.000175047	0.00184399	0.0820756	0.765217	[0.29,1.22]
ENSG00000023909	-0.608162	0.0742224	-0.606552	0.0310968	0.0742224	0.476377	-0.608162	[-1.34,0.06]
ENSG00000024048	-0.492141	0.0415526	-0.49192	0.00887085	0.0415526	0.381433	-0.492141	[-1,-0.02]
ENSG00000024422	0.504595	0.653001	0.532904	0.62744	0.653001	0.927706	0.504595	[-1.69,2.56]
ENSG00000024862	-0.247863	0.517925	-0.24202	0.535008	0.535008	0.88969	-0.24202	[-1.01,0.53]
ENSG00000025039	-0.337582	0.319003	-0.331072	0.360756	0.360756	0.808149	-0.331072	[-1.04,0.38]
ENSG00000025156	-0.44553	0.279501	-0.440827	0.235617	0.279501	0.750222	-0.44553	[-1.31,0.36]
ENSG00000025293	0.165927	0.525407	0.167839	0.441302	0.525407	0.887165	0.165927	[-0.35,0.65]
ENSG00000025434	0.681434	0.0186562	0.686175	0.00591439	0.0186562	0.268284	0.681434	[0.12,1.21]
ENSG00000025708	1.27701	3.01159e-08	1.27696	8.6734e-14	3.01159e-08	2.89769e-05	1.27701	[0.84,1.69]
ENSG00000025770	0.0479552	0.880506	0.0512219	0.862719	0.880506	0.983904	0.0479552	[-0.55,0.63]
ENSG00000025772	-0.486616	0.124934	-0.484915	0.125614	0.125614	0.576898	-0.484915	[-1.11,0.14]
ENSG00000025796	-0.076567	0.753466	-0.076563	0.73401	0.753466	0.95199	-0.076567	[-0.59,0.42]
ENSG00000025800	-0.353238	0.119393	-0.352581	0.0643556	0.119393	0.565542	-0.353238	[-0.82,0.09]
ENSG00000026025	0.108135	0.69498	0.108421	0.563008	0.69498	0.937039	0.108135	[-0.42,0.59]
ENSG00000026103	0.107132	0.756537	0.114349	0.704616	0.756537	0.953189	0.107132	[-0.55,0.71]
ENSG00000026297	-0.248586	0.367821	-0.246808	0.293872	0.367821	0.811644	-0.248586	[-0.83,0.29]
ENSG00000026508	-0.0696399	0.736496	-0.0693956	0.69292	0.736496	0.947499	-0.0696399	[-0.51,0.35]
ENSG00000026652	-0.850091	0.0486158	-0.841906	0.0684151	0.0684151	0.461507	-0.841906	[-1.75,0.07]
ENSG00000026751	0.095474	0.686097	0.0954521	0.629624	0.686097	0.936268	0.095474	[-0.36,0.54]
ENSG00000026950	0.763056	0.0323329	0.794359	0.186938	0.186938	0.672993	0.794359	[-0.39,2.2]
ENSG00000027001	0.145361	0.846752	0.154525	0.719421	0.846752	0.977072	0.145361	[-1.14,1.27]
ENSG00000027075	-0.426376	0.294624	-0.419279	0.24479	0.294624	0.764161	-0.426376	[-1.3,0.37]
ENSG00000027697	-0.141248	0.532842	-0.141109	0.44645	0.532842	0.888585	-0.141248	[-0.62,0.31]
ENSG00000027847	0.281737	0.40628	0.284975	0.441307	0.441307	0.850472	0.284975	[-0.44,1.01]
ENSG00000027869	-0.0191545	0.973676	0.121227	0.898989	0.973676	0.999919	-0.0191545	[-2.59,2.39]
ENSG00000028116	-0.0961504	0.682234	-0.0953808	0.630743	0.682234	0.9359	-0.0961504	[-0.61,0.38]
ENSG00000028137	0.359381	0.122058	0.359328	0.0896838	0.122058	0.570105	0.359381	[-0.1,0.81]
ENSG00000028203	-0.610295	0.0595362	-0.606743	0.0817015	0.0817015	0.494696	-0.606743	[-1.29,0.08]
ENSG00000028277	0.362199	0.140745	0.363065	0.0467541	0.140745	0.60448	0.362199	[-0.12,0.81]
ENSG00000028310	-0.0974155	0.722575	-0.0950447	0.737216	0.737216	0.947872	-0.0950447	[-0.65,0.46]
ENSG00000028528	-0.277712	0.218763	-0.277178	0.150326	0.218763	0.701571	-0.277712	[-0.74,0.17]
ENSG00000028839	0.0287205	0.942589	0.0351028	0.935226	0.942589	0.996938	0.0287205	[-0.76,0.81]
ENSG00000029153	-0.5171	0.197432	-0.507597	0.234288	0.234288	0.715303	-0.507597	[-1.35,0.33]
ENSG00000029363	-0.220073	0.32933	-0.219882	0.268674	0.32933	0.790896	-0.220073	[-0.68,0.22]
ENSG00000029364	-0.126488	0.626357	-0.123646	0.629846	0.629846	0.919995	-0.123646	[-0.63,0.38]
ENSG00000029639	-0.330864	0.560153	-0.316029	0.521382	0.560153	0.896492	-0.330864	[-1.61,0.81]
ENSG00000029725	-0.0865156	0.72105	-0.084925	0.713399	0.72105	0.942288	-0.0865156	[-0.59,0.4]
ENSG00000029993	0.31678	0.64577	0.331322	0.659792	0.659792	0.929363	0.331322	[-1.14,1.78]
ENSG00000030066	-0.00911285	0.951822	-0.00926113	0.961682	0.961682	0.999749	-0.00926113	[-0.4,0.38]
ENSG00000030110	0.684027	0.112827	0.699343	0.220893	0.220893	0.705058	0.699343	[-0.42,1.84]
ENSG00000030419	-1.00701	0.486641	-0.86667	0.632709	0.632709	0.920874	-0.86667	[-4.36,2.75]
ENSG00000030582	0.34707	0.138674	0.347403	0.0439847	0.138674	0.600521	0.34707	[-0.11,0.78]
ENSG00000031003	-0.513981	0.189856	-0.511179	0.248616	0.248616	0.72529	-0.511179	[-1.38,0.36]
ENSG00000031081	-0.195896	0.350063	-0.195624	0.262592	0.350063	0.80147	-0.195896	[-0.63,0.22]
ENSG00000031691	0.0224825	0.996276	0.0335969	0.938419	0.996276	0.999919	0.0224825	[-1.2,1.08]
ENSG00000031698	0.259372	0.269743	0.259861	0.158199	0.269743	0.742705	0.259372	[-0.2,0.7]
ENSG00000031823	0.161927	0.531699	0.163713	0.489024	0.531699	0.887898	0.161927	[-0.34,0.65]
ENSG00000032219	-0.472206	0.113395	-0.47101	0.0937644	0.113395	0.557269	-0.472206	[-1.08,0.11]
ENSG00000032389	0.684065	0.103179	0.690601	0.113921	0.113921	0.558169	0.690601	[-0.17,1.54]
ENSG00000032444	0.666924	0.0136763	0.668874	0.00497244	0.0136763	0.239653	0.666924	[0.14,1.17]
ENSG00000032742	-0.554214	0.229285	-0.546008	0.185729	0.229285	0.712859	-0.554214	[-1.54,0.35]
ENSG00000033011	0.37548	0.313836	0.377222	0.257998	0.313836	0.779159	0.37548	[-0.36,1.08]
ENSG00000033030	-0.475268	0.0626095	-0.474819	0.0265763	0.0626095	0.447138	-0.475268	[-1.01,0.03]
ENSG00000033050	-0.395821	0.110733	-0.395285	0.0688785	0.110733	0.552708	-0.395821	[-0.9,0.09]
ENSG00000033100	-0.118613	0.671313	-0.116226	0.682438	0.682438	0.9359	-0.116226	[-0.68,0.44]
ENSG00000033170	-0.0776121	0.904655	-0.0702018	0.918904	0.918904	0.990895	-0.0702018	[-1.66,1.46]
ENSG00000033178	-0.309698	0.188197	-0.309466	0.118007	0.188197	0.672993	-0.309698	[-0.8,0.15]
ENSG00000033327	-0.198305	0.40041	-0.196897	0.334315	0.40041	0.830961	-0.198305	[-0.69,0.27]
ENSG00000033627	0.22034	0.391312	0.220794	0.327503	0.391312	0.827668	0.22034	[-0.28,0.71]
ENSG00000033800	-0.404891	0.130833	-0.404391	0.0695606	0.130833	0.58826	-0.404891	[-0.97,0.12]
ENSG00000033867	0.0296462	0.931249	0.0291773	0.896745	0.931249	0.994449	0.0296462	[-0.54,0.57]
ENSG00000034152	-0.174126	0.442737	-0.173226	0.389241	0.442737	0.850876	-0.174126	[-0.64,0.27]
ENSG00000034510	0.332714	0.239042	0.337493	0.285444	0.285444	0.756984	0.337493	[-0.28,0.96]
ENSG00000034533	-0.444184	0.393436	-0.433664	0.357232	0.393436	0.828022	-0.444184	[-1.58,0.59]
ENSG00000034677	-0.0149156	0.937598	-0.0134812	0.950566	0.950566	0.997827	-0.0134812	[-0.45,0.42]
ENSG00000034693	-0.432902	0.322991	-0.42779	0.209991	0.322991	0.785424	-0.432902	[-1.4,0.43]
ENSG00000034713	0.156697	0.545343	0.157663	0.488943	0.545343	0.892796	0.156697	[-0.35,0.65]
ENSG00000035115	-1.37073	0.210192	-1.4403	0.250546	0.250546	0.726117	-1.4403	[-4.85,1.06]
ENSG00000035141	0.276953	0.546207	0.277639	0.589122	0.589122	0.905277	0.277639	[-0.73,1.25]
ENSG00000035403	-1.09407	0.0017989	-1.09257	1.06983e-05	0.0017989	0.0817148	-1.09407	[-1.88,-0.4]
ENSG00000035681	-0.734725	0.00408158	-0.733993	0.00155439	0.00408158	0.127432	-0.734725	[-1.26,-0.23]
ENSG00000035687	-0.833724	0.00103064	-0.833719	8.10521e-05	0.00103064	0.0565198	-0.833724	[-1.36,-0.33]
ENSG00000035862	0.305234	0.246228	0.305978	0.12179	0.246228	0.724998	0.305234	[-0.21,0.79]
ENSG00000035928	-0.227653	0.393649	-0.225204	0.328845	0.393649	0.828141	-0.227653	[-0.79,0.3]
ENSG00000036054	-0.454708	0.0516594	-0.453917	0.0171881	0.0516594	0.415473	-0.454708	[-0.94,0]
ENSG00000036257	-0.255921	0.274303	-0.255795	0.19448	0.274303	0.747926	-0.255921	[-0.74,0.2]
ENSG00000036549	-0.2893	0.379974	-0.286182	0.370951	0.379974	0.820718	-0.2893	[-0.96,0.36]
ENSG00000037042	-0.635357	0.665637	-0.659443	0.697822	0.697822	0.937542	-0.659443	[-4.85,3.04]
ENSG00000037241	0.664733	0.11087	0.672364	0.0755786	0.11087	0.552732	0.664733	[-0.16,1.44]
ENSG00000037474	-0.222085	0.340831	-0.221998	0.267418	0.340831	0.79751	-0.222085	[-0.7,0.24]
ENSG00000037637	0.044038	0.866424	0.0459934	0.833727	0.866424	0.981193	0.044038	[-0.44,0.51]
ENSG00000037749	-0.239365	0.359454	-0.238337	0.275788	0.359454	0.807057	-0.239365	[-0.79,0.27]
ENSG00000037757	-1.37719	0.0255566	-1.37208	0.0341207	0.0341207	0.356925	-1.37208	[-2.75,-0.1]
ENSG00000037897	0.26579	0.321664	0.26657	0.251717	0.321664	0.784212	0.26579	[-0.26,0.77]
ENSG00000038002	0.241278	0.476136	0.24389	0.301798	0.476136	0.867101	0.241278	[-0.42,0.84]
ENSG00000038210	0.263629	0.398232	0.264613	0.372303	0.398232	0.829702	0.263629	[-0.35,0.87]
ENSG00000038219	-0.702385	0.00215693	-0.702005	0.000381041	0.00215693	0.0878037	-0.702385	[-1.17,-0.25]
ENSG00000038274	-0.0313634	0.878842	-0.0306373	0.870291	0.878842	0.983798	-0.0313634	[-0.52,0.42]
ENSG00000038358	-0.37173	0.146405	-0.370694	0.0690355	0.146405	0.613682	-0.37173	[-0.91,0.13]
ENSG00000038382	-0.610761	0.0154493	-0.609693	0.00398029	0.0154493	0.243689	-0.610761	[-1.14,-0.12]
ENSG00000038427	-0.670202	0.00990998	-0.67006	0.000548917	0.00990998	0.206359	-0.670202	[-1.22,-0.16]
ENSG00000038532	0.225479	0.418441	0.22796	0.380798	0.418441	0.836933	0.225479	[-0.32,0.76]
ENSG00000038945	0.158093	0.689634	0.157858	0.536768	0.689634	0.936268	0.158093	[-0.59,0.82]
ENSG00000039123	-0.490702	0.0487803	-0.490766	0.0238245	0.0487803	0.403984	-0.490702	[-1,0]
ENSG00000039319	-0.59014	0.0254032	-0.590417	0.0068184	0.0254032	0.314344	-0.59014	[-1.15,-0.07]
ENSG00000039523	-0.38633	0.317552	-0.384664	0.298565	0.317552	0.781389	-0.38633	[-1.18,0.38]
ENSG00000039560	-1.49134	0.211376	-1.45185	0.146775	0.211376	0.695432	-1.49134	[-4.35,0.86]
ENSG00000039650	0.723117	0.0289547	0.729744	0.0371345	0.0371345	0.368395	0.729744	[0.04,1.42]
ENSG00000040199	-0.212136	0.570943	-0.205698	0.574437	0.574437	0.900542	-0.205698	[-0.93,0.51]
ENSG00000040275	-1.29727	0.0128914	-1.28502	0.00675974	0.0128914	0.234841	-1.29727	[-2.42,-0.27]
ENSG00000040341	-0.585144	0.191358	-0.580596	0.11894	0.191358	0.675563	-0.585144	[-1.55,0.29]
ENSG00000040487	0.11229	0.746782	0.116097	0.772073	0.772073	0.9563	0.116097	[-0.68,0.91]
ENSG00000040531	-0.139431	0.608351	-0.137161	0.615708	0.615708	0.914817	-0.137161	[-0.68,0.4]
ENSG00000040633	0.364488	0.184064	0.366989	0.154086	0.184064	0.671075	0.364488	[-0.17,0.89]
ENSG00000040933	0.713144	0.0893515	0.737632	0.175551	0.175551	0.657267	0.737632	[-0.33,1.88]
ENSG00000041357	0.442981	0.101532	0.442802	0.0489966	0.101532	0.535604	0.442981	[-0.09,0.95]
ENSG00000041802	-0.236155	0.358913	-0.234511	0.302618	0.358913	0.806723	-0.236155	[-0.77,0.27]
ENSG00000041880	0.715622	0.282638	0.763584	0.358231	0.358231	0.806022	0.763584	[-0.88,2.54]
ENSG00000041982	-0.295557	0.512405	-0.292025	0.290436	0.512405	0.881407	-0.295557	[-1.33,0.61]
ENSG00000041988	0.593831	0.183242	0.605024	0.18809	0.18809	0.672993	0.605024	[-0.3,1.51]
ENSG00000042088	-0.919234	0.00844085	-0.914807	0.00572684	0.00844085	0.186519	-0.919234	[-1.63,-0.23]
ENSG00000042286	-0.00168019	0.984705	0.000740084	0.999078	0.999078	0.999919	0.000740084	[-0.65,0.65]
ENSG00000042429	0.110037	0.679834	0.110357	0.577742	0.679834	0.935302	0.110037	[-0.4,0.59]
ENSG00000042445	-0.3415	0.381019	-0.334555	0.357848	0.381019	0.821302	-0.3415	[-1.17,0.43]
ENSG00000042493	0.230696	0.314732	0.23098	0.213299	0.314732	0.779424	0.230696	[-0.22,0.66]
ENSG00000042753	0.64848	0.00740378	0.648581	0.000971797	0.00740378	0.173244	0.64848	[0.18,1.1]
ENSG00000042980	0.501897	0.107718	0.503034	0.0332793	0.107718	0.547239	0.501897	[-0.11,1.07]
ENSG00000043093	-0.0179773	0.931563	-0.0175477	0.936664	0.936664	0.995231	-0.0175477	[-0.45,0.42]
ENSG00000043143	0.148764	0.582234	0.151304	0.582599	0.582599	0.903476	0.151304	[-0.39,0.7]
ENSG00000043462	-0.742578	0.0245199	-0.741803	0.0256521	0.0256521	0.31479	-0.741803	[-1.39,-0.09]
ENSG00000043514	-1.28782	0.0323169	-1.27385	0.0200437	0.0323169	0.34965	-1.28782	[-2.65,-0.11]
ENSG00000044090	0.199865	0.589709	0.206206	0.580593	0.589709	0.905355	0.199865	[-0.53,0.91]
ENSG00000044115	-0.251561	0.228647	-0.251233	0.135419	0.228647	0.712564	-0.251561	[-0.68,0.16]
ENSG00000044446	-0.241135	0.443254	-0.237398	0.4463	0.4463	0.852027	-0.237398	[-0.85,0.37]
ENSG00000044459	-0.0610548	0.819917	-0.058176	0.828179	0.828179	0.973855	-0.058176	[-0.59,0.47]
ENSG00000044574	0.06613	0.803331	0.0663139	0.688049	0.803331	0.966247	0.06613	[-0.42,0.52]
ENSG00000046647	-0.476281	0.275578	-0.468265	0.251777	0.275578	0.747926	-0.476281	[-1.39,0.38]
ENSG00000046651	-1.12301	0.00729141	-1.11575	0.0120606	0.0120606	0.230246	-1.11575	[-1.99,-0.24]
ENSG00000047056	-0.72847	0.0143248	-0.725411	0.0166914	0.0166914	0.25346	-0.725411	[-1.32,-0.13]
ENSG00000047188	0.122477	0.647166	0.123482	0.591924	0.647166	0.925891	0.122477	[-0.4,0.62]
ENSG00000047230	-1.69291	0.151399	-1.63629	0.158144	0.158144	0.626845	-1.63629	[-4.2,0.65]
ENSG00000047249	-0.20993	0.330599	-0.209745	0.233175	0.330599	0.790951	-0.20993	[-0.66,0.21]
ENSG00000047315	-0.352618	0.114704	-0.352582	0.0597007	0.114704	0.559802	-0.352618	[-0.81,0.09]
ENSG00000047346	-0.911053	0.146528	-0.889925	0.207515	0.207515	0.692197	-0.889925	[-2.28,0.5]
ENSG00000047365	0.31604	0.301352	0.317792	0.254648	0.301352	0.770164	0.31604	[-0.29,0.9]
ENSG00000047410	-0.439346	0.0495887	-0.439237	0.0159755	0.0495887	0.408124	-0.439346	[-0.9,0]
ENSG00000047578	-0.250006	0.439386	-0.245906	0.423168	0.439386	0.849486	-0.250006	[-0.92,0.39]
ENSG00000047579	-0.0172293	0.944667	-0.0129475	0.965249	0.965249	0.999919	-0.0129475	[-0.62,0.59]
ENSG00000047621	-0.386877	0.20041	-0.386109	0.181138	0.20041	0.68446	-0.386877	[-1,0.21]
ENSG00000047634	-0.132387	0.641385	-0.123176	0.730249	0.730249	0.945796	-0.123176	[-0.79,0.57]
ENSG00000047644	0.233646	0.470028	0.236854	0.464151	0.470028	0.864727	0.233646	[-0.4,0.85]
ENSG00000047849	-0.00648821	0.96612	-0.00661012	0.97365	0.97365	0.999919	-0.00661012	[-0.4,0.39]
ENSG00000047932	0.0184183	0.959231	0.0202374	0.93527	0.959231	0.99969	0.0184183	[-0.56,0.57]
ENSG00000048028	-0.70605	0.0873445	-0.700941	0.0725162	0.0873445	0.508892	-0.70605	[-1.56,0.1]
ENSG00000048052	-0.164698	0.680127	-0.157712	0.689833	0.689833	0.936268	-0.157712	[-0.94,0.62]
ENSG00000048140	0.477336	0.283972	0.48148	0.364674	0.364674	0.811339	0.48148	[-0.56,1.51]
ENSG00000048162	-0.280607	0.304999	-0.2799	0.253758	0.304999	0.772091	-0.280607	[-0.84,0.26]
ENSG00000048392	0.186576	0.552911	0.190457	0.559281	0.559281	0.896105	0.190457	[-0.45,0.83]
ENSG00000048405	-0.366238	0.132304	-0.365036	0.0752212	0.132304	0.590848	-0.366238	[-0.87,0.11]
ENSG00000048471	-0.326476	0.286605	-0.322828	0.208045	0.286605	0.757796	-0.326476	[-0.98,0.28]
ENSG00000048544	0.0356278	0.899467	0.0367812	0.868803	0.899467	0.986365	0.0356278	[-0.48,0.53]
ENSG00000048649	-0.616124	0.0161622	-0.614893	0.0044378	0.0161622	0.247914	-0.616124	[-1.15,-0.11]
ENSG00000048707	-0.30466	0.224584	-0.30421	0.191211	0.224584	0.708284	-0.30466	[-0.81,0.19]
ENSG00000048740	-0.784802	0.00633604	-0.782648	0.00139094	0.00633604	0.158572	-0.784802	[-1.39,-0.22]
ENSG00000048828	0.0151268	0.956685	0.0155994	0.938482	0.956685	0.998892	0.0151268	[-0.44,0.46]
ENSG00000048991	-0.802478	0.105049	-0.797893	0.136073	0.136073	0.596256	-0.797893	[-1.88,0.25]
ENSG00000049167	-0.266039	0.630179	-0.254492	0.665881	0.665881	0.931838	-0.254492	[-1.43,0.91]
ENSG00000049239	0.0271908	0.916997	0.0286651	0.902499	0.916997	0.989952	0.0271908	[-0.46,0.5]
ENSG00000049245	0.376529	0.139347	0.378202	0.126528	0.139347	0.601486	0.376529	[-0.12,0.87]
ENSG00000049246	-0.702743	0.233622	-0.680119	0.292654	0.292654	0.763105	-0.680119	[-1.95,0.59]
ENSG00000049249	-0.189695	0.503603	-0.188309	0.416334	0.503603	0.876214	-0.189695	[-0.79,0.37]
ENSG00000049449	-0.0157003	0.945225	-0.0146202	0.952035	0.952035	0.998382	-0.0146202	[-0.51,0.48]
ENSG00000049541	-0.389492	0.252529	-0.385842	0.206675	0.252529	0.729268	-0.389492	[-1.1,0.28]
ENSG00000049618	0.285903	0.3488	0.288017	0.287989	0.3488	0.80036	0.285903	[-0.31,0.86]
ENSG00000049656	0.226355	0.367253	0.227405	0.312832	0.367253	0.811546	0.226355	[-0.27,0.7]
ENSG00000049759	-0.304014	0.394622	-0.301484	0.33805	0.394622	0.828635	-0.304014	[-1.06,0.4]
ENSG00000049769	1.09957	0.131906	1.14272	0.232644	0.232644	0.714607	1.14272	[-0.75,3.1]
ENSG00000049860	-0.0716816	0.73519	-0.0712396	0.68809	0.73519	0.946739	-0.0716816	[-0.53,0.36]
ENSG00000049883	-2.30384	0.0068085	-2.26199	0.00303342	0.0068085	0.165278	-2.30384	[-4.31,-0.62]
ENSG00000050130	-0.0190905	0.928737	-0.017826	0.936735	0.936735	0.995231	-0.017826	[-0.46,0.43]
ENSG00000050344	0.513684	0.0784173	0.514981	0.022896	0.0784173	0.486814	0.513684	[-0.06,1.05]
ENSG00000050393	-0.423084	0.302748	-0.419539	0.354847	0.354847	0.803883	-0.419539	[-1.32,0.47]
ENSG00000050405	0.0743953	0.889081	0.0753757	0.85656	0.889081	0.984966	0.0743953	[-0.88,0.98]
ENSG00000050426	0.256687	0.427472	0.260434	0.427894	0.427894	0.841446	0.260434	[-0.39,0.91]
ENSG00000050438	-1.54897	0.0777369	-1.53752	0.118263	0.118263	0.565183	-1.53752	[-3.56,0.4]
ENSG00000050730	0.298607	0.377088	0.29865	0.268872	0.377088	0.817989	0.298607	[-0.37,0.92]
ENSG00000050748	-0.0330902	0.92644	-0.0279192	0.941983	0.941983	0.996596	-0.0279192	[-0.82,0.76]
ENSG00000050820	-0.67504	0.631226	-0.594789	0.70602	0.70602	0.940039	-0.594789	[-4.06,2.68]
ENSG00000051009	0.496349	0.0743367	0.501184	0.0861656	0.0861656	0.507558	0.501184	[-0.07,1.08]
ENSG00000051108	0.301918	0.236393	0.302792	0.0955046	0.236393	0.717312	0.301918	[-0.2,0.77]
ENSG00000051128	0.0416216	0.918813	0.0453645	0.898093	0.918813	0.990895	0.0416216	[-0.7,0.75]
ENSG00000051180	-0.193	0.878433	-0.0982351	0.950737	0.950737	0.997827	-0.0982351	[-3.36,3.16]
ENSG00000051382	-1.01967	0.00152861	-1.01661	0.00063096	0.00152861	0.0752501	-1.01967	[-1.68,-0.39]
ENSG00000051523	0.746148	0.000895131	0.746075	9.69024e-05	0.000895131	0.0518119	0.746148	[0.31,1.17]
ENSG00000051596	0.042649	0.99854	0.0737447	0.969995	0.99854	0.999919	0.042649	[-2.34,2.16]
ENSG00000051620	0.0138091	0.981261	0.0211691	0.958444	0.981261	0.999919	0.0138091	[-0.8,0.8]
ENSG00000051825	-0.83066	0.14082	-0.824441	0.169681	0.169681	0.647405	-0.824441	[-2.05,0.35]
ENSG00000052126	-2.20797	0.0187939	-2.21109	0.037365	0.037365	0.369781	-2.21109	[-4.44,-0.13]
ENSG00000052723	-0.264116	0.437173	-0.259349	0.463362	0.463362	0.86164	-0.259349	[-0.95,0.44]
ENSG00000052749	-1.0904	0.000289988	-1.0886	4.38906e-07	0.000289988	0.0249098	-1.0904	[-1.76,-0.49]
ENSG00000052795	-0.366289	0.189472	-0.365437	0.19546	0.19546	0.681183	-0.365437	[-0.92,0.19]
ENSG00000052802	0.268339	0.290311	0.269507	0.169656	0.290311	0.761265	0.268339	[-0.23,0.74]
ENSG00000052841	-0.511749	0.0428874	-0.510356	0.0225834	0.0428874	0.385005	-0.511749	[-1.03,-0.02]
ENSG00000053254	-0.361269	0.258802	-0.355291	0.300947	0.300947	0.769937	-0.355291	[-1.03,0.32]
ENSG00000053371	0.30678	0.473786	0.310242	0.395684	0.473786	0.866463	0.30678	[-0.53,1.1]
ENSG00000053372	0.332405	0.304954	0.33368	0.18876	0.304954	0.772091	0.332405	[-0.3,0.93]
ENSG00000053501	-0.0127699	0.984647	-0.00912718	0.982574	0.984647	0.999919	-0.0127699	[-0.79,0.8]
ENSG00000053770	-0.195611	0.521651	-0.192926	0.51197	0.521651	0.885045	-0.195611	[-0.82,0.41]
ENSG00000053900	-0.496148	0.0909711	-0.494753	0.0637609	0.0909711	0.517092	-0.496148	[-1.1,0.08]
ENSG00000053918	0.48858	0.193505	0.492706	0.181438	0.193505	0.679064	0.48858	[-0.25,1.21]
ENSG00000054116	0.319758	0.201296	0.320871	0.139518	0.201296	0.684946	0.319758	[-0.17,0.79]
ENSG00000054118	0.0888661	0.703266	0.0891517	0.648066	0.703266	0.939108	0.0888661	[-0.36,0.52]
ENSG00000054148	0.561944	0.0265784	0.563197	0.0146736	0.0265784	0.320566	0.561944	[0.07,1.04]
ENSG00000054267	-0.311862	0.18786	-0.310969	0.138081	0.18786	0.672993	-0.311862	[-0.8,0.15]
ENSG00000054277	0.326477	0.296877	0.329173	0.256087	0.296877	0.767125	0.326477	[-0.29,0.92]
ENSG00000054282	0.0937116	0.762999	0.0968448	0.705916	0.762999	0.953711	0.0937116	[-0.5,0.65]
ENSG00000054392	0.131841	0.909176	0.209282	0.883946	0.909176	0.988763	0.131841	[-2.39,2.74]
ENSG00000054523	-0.611583	0.0291952	-0.610833	0.0140353	0.0291952	0.335143	-0.611583	[-1.19,-0.06]
ENSG00000054598	-0.283963	0.767828	-0.182124	0.898833	0.898833	0.986238	-0.182124	[-2.69,2.47]
ENSG00000054611	0.420709	0.160964	0.424537	0.148886	0.160964	0.631914	0.420709	[-0.17,1]
ENSG00000054654	0.577165	0.368023	0.626428	0.441817	0.441817	0.850712	0.626428	[-0.99,2.37]
ENSG00000054965	0.57917	0.114565	0.595716	0.204426	0.204426	0.684986	0.595716	[-0.33,1.55]
ENSG00000054967	0.0856369	0.776077	0.087252	0.727359	0.776077	0.958001	0.0856369	[-0.49,0.63]
ENSG00000054983	-0.360514	0.161914	-0.359344	0.0814573	0.161914	0.632407	-0.360514	[-0.9,0.14]
ENSG00000055044	-0.0581546	0.803659	-0.0575031	0.783951	0.803659	0.966247	-0.0581546	[-0.56,0.42]
ENSG00000055070	0.588927	0.0244203	0.591873	0.0243718	0.0244203	0.308799	0.588927	[0.08,1.09]
ENSG00000055130	-0.262209	0.229715	-0.261722	0.161226	0.229715	0.71307	-0.262209	[-0.71,0.17]
ENSG00000055147	-0.0668505	0.81376	-0.0648911	0.806733	0.81376	0.97057	-0.0668505	[-0.7,0.53]
ENSG00000055163	-0.466818	0.396718	-0.449975	0.423728	0.423728	0.839547	-0.449975	[-1.55,0.66]
ENSG00000055208	-0.342523	0.132238	-0.34174	0.0851951	0.132238	0.590848	-0.342523	[-0.81,0.1]
ENSG00000055211	-0.169883	0.527077	-0.168479	0.476606	0.527077	0.887165	-0.169883	[-0.73,0.36]
ENSG00000055332	0.37908	0.239217	0.380025	0.119283	0.239217	0.719234	0.37908	[-0.26,0.97]
ENSG00000055483	-0.199249	0.452797	-0.196986	0.398325	0.452797	0.857318	-0.199249	[-0.76,0.33]
ENSG00000055609	-0.5419	0.024837	-0.541126	0.0114196	0.024837	0.310402	-0.5419	[-1.04,-0.07]
ENSG00000055732	-0.616535	0.395034	-0.587559	0.412587	0.412587	0.834159	-0.587559	[-2.03,0.83]
ENSG00000055917	-0.0744503	0.740737	-0.0739431	0.71511	0.740737	0.949147	-0.0744503	[-0.55,0.38]
ENSG00000055950	0.227819	0.469571	0.23014	0.425038	0.469571	0.864488	0.227819	[-0.39,0.83]
ENSG00000056050	0.128272	0.904687	0.141103	0.851551	0.904687	0.98744	0.128272	[-1.62,1.7]
ENSG00000056097	-0.289008	0.200824	-0.288682	0.124334	0.200824	0.684946	-0.289008	[-0.75,0.15]
ENSG00000056277	-0.123185	0.740991	-0.119537	0.702952	0.740991	0.949358	-0.123185	[-0.99,0.66]
ENSG00000056558	-0.1317	0.560187	-0.131324	0.490031	0.560187	0.896492	-0.1317	[-0.61,0.32]
ENSG00000056586	-0.0408743	0.866311	-0.0382456	0.874932	0.874932	0.982904	-0.0382456	[-0.52,0.44]
ENSG00000056972	-0.129744	0.653247	-0.128702	0.637063	0.653247	0.927706	-0.129744	[-0.73,0.45]
ENSG00000057019	-1.01236	0.190977	-1.00367	0.196396	0.196396	0.682371	-1.00367	[-2.68,0.53]
ENSG00000057252	-0.352401	0.131445	-0.352122	0.0656377	0.131445	0.588913	-0.352401	[-0.84,0.11]
ENSG00000057294	-0.47969	0.749359	-0.236875	0.92623	0.92623	0.992631	-0.236875	[-4.45,4.26]
ENSG00000057608	0.311844	0.192608	0.311786	0.115044	0.192608	0.678295	0.311844	[-0.16,0.76]
ENSG00000057657	0.360457	0.202015	0.361689	0.189915	0.202015	0.684946	0.360457	[-0.19,0.91]
ENSG00000057663	-0.238077	0.403632	-0.236018	0.380788	0.403632	0.831692	-0.238077	[-0.82,0.32]
ENSG00000057704	-0.558609	0.462385	-0.504252	0.556779	0.556779	0.895582	-0.504252	[-2.12,1.18]
ENSG00000057757	-0.0321495	0.894856	-0.0298639	0.902981	0.902981	0.986906	-0.0298639	[-0.52,0.46]
ENSG00000057935	-0.866005	0.249121	-0.839282	0.251949	0.251949	0.728189	-0.839282	[-2.32,0.6]
ENSG00000058056	-1.21718	0.113599	-1.19566	0.089337	0.113599	0.557429	-1.21718	[-2.93,0.29]
ENSG00000058063	-0.368662	0.15377	-0.366317	0.139283	0.15377	0.621459	-0.368662	[-0.89,0.14]
ENSG00000058091	0.0793675	0.804749	0.0816572	0.767633	0.804749	0.966247	0.0793675	[-0.53,0.66]
ENSG00000058262	0.153064	0.486301	0.153152	0.365907	0.486301	0.8713	0.153064	[-0.28,0.56]
ENSG00000058272	-0.236501	0.28835	-0.236407	0.218149	0.28835	0.759746	-0.236501	[-0.69,0.2]
ENSG00000058453	1.46132	0.00174445	1.47954	0.0102641	0.0102641	0.210534	1.47954	[0.35,2.64]
ENSG00000058600	-0.841279	0.0137688	-0.839446	0.0137607	0.0137688	0.240875	-0.841279	[-1.52,-0.17]
ENSG00000058668	-0.342407	0.677033	-0.341499	0.690042	0.690042	0.936268	-0.341499	[-2.08,1.37]
ENSG00000058673	-0.258419	0.313953	-0.256016	0.289182	0.313953	0.779159	-0.258419	[-0.79,0.25]
ENSG00000058729	0.0641308	0.863221	0.0648444	0.778938	0.863221	0.980649	0.0641308	[-0.59,0.66]
ENSG00000058799	0.532541	0.0924627	0.535449	0.059694	0.0924627	0.51757	0.532541	[-0.09,1.13]
ENSG00000058804	-0.26128	0.431611	-0.259689	0.3588	0.431611	0.843493	-0.26128	[-0.95,0.39]
ENSG00000058866	-0.599684	0.444377	-0.582652	0.494305	0.494305	0.873966	-0.582652	[-2.31,1.11]
ENSG00000059122	-0.125326	0.838432	-0.124016	0.856601	0.856601	0.979509	-0.124016	[-1.6,1.31]
ENSG00000059145	0.0627015	0.904838	0.0771711	0.895392	0.904838	0.987454	0.0627015	[-0.98,1.1]
ENSG00000059377	0.0881876	0.763165	0.0888905	0.675981	0.763165	0.953711	0.0881876	[-0.47,0.61]
ENSG00000059378	0.0545573	0.828936	0.0551561	0.776236	0.828936	0.973855	0.0545573	[-0.42,0.5]
ENSG00000059573	0.730353	0.161344	0.7281	0.0533696	0.161344	0.632348	0.730353	[-0.3,1.72]
ENSG00000059588	-0.323588	0.547667	-0.315232	0.546713	0.547667	0.893032	-0.323588	[-1.47,0.75]
ENSG00000059691	-0.385148	0.258341	-0.382006	0.191892	0.258341	0.732825	-0.385148	[-1.1,0.28]
ENSG00000059728	0.114824	0.626034	0.116096	0.570941	0.626034	0.91927	0.114824	[-0.35,0.56]
ENSG00000059758	-0.126051	0.631466	-0.125066	0.585536	0.631466	0.920077	-0.126051	[-0.68,0.4]
ENSG00000059769	-0.237245	0.607571	-0.232287	0.652478	0.652478	0.927706	-0.232287	[-1.27,0.79]
ENSG00000059804	0.249373	0.409005	0.250038	0.412886	0.412886	0.834236	0.250038	[-0.35,0.85]
ENSG00000060069	0.294218	0.262926	0.295629	0.231001	0.262926	0.734569	0.294218	[-0.22,0.8]
ENSG00000060138	-0.152469	0.596407	-0.152393	0.587559	0.596407	0.908924	-0.152469	[-0.73,0.42]
ENSG00000060237	-0.372238	0.095104	-0.371751	0.0426043	0.095104	0.524398	-0.372238	[-0.84,0.07]
ENSG00000060339	-0.25622	0.271769	-0.255771	0.19987	0.271769	0.744891	-0.25622	[-0.74,0.2]
ENSG00000060491	0.499903	0.0345676	0.501142	0.0118882	0.0345676	0.359041	0.499903	[0.04,0.94]
ENSG00000060558	0.434316	0.0766614	0.434859	0.0639255	0.0766614	0.483007	0.434316	[-0.05,0.91]
ENSG00000060642	0.120843	0.769919	0.127072	0.728394	0.769919	0.955825	0.120843	[-0.67,0.87]
ENSG00000060688	-0.220796	0.37725	-0.219768	0.296474	0.37725	0.817989	-0.220796	[-0.74,0.27]
ENSG00000060749	-0.468717	0.158111	-0.464945	0.126636	0.158111	0.626845	-0.468717	[-1.15,0.18]
ENSG00000060762	0.0734923	0.819942	0.0760625	0.768385	0.819942	0.973053	0.0734923	[-0.53,0.64]
ENSG00000060971	0.737011	0.0151441	0.739787	0.009702	0.0151441	0.24332	0.737011	[0.14,1.31]
ENSG00000060982	-0.351446	0.297393	-0.351123	0.272278	0.297393	0.767521	-0.351446	[-1.03,0.31]
ENSG00000061273	-0.152983	0.650281	-0.148595	0.656292	0.656292	0.927706	-0.148595	[-0.81,0.51]
ENSG00000061794	0.0245772	0.939007	0.0238571	0.932131	0.939007	0.9958	0.0245772	[-0.57,0.61]
ENSG00000061918	0.763393	0.108163	0.781178	0.0677269	0.108163	0.547492	0.763393	[-0.17,1.58]
ENSG00000061936	-0.0787558	0.752143	-0.0770477	0.750539	0.752143	0.951611	-0.0787558	[-0.59,0.42]
ENSG00000061938	0.912116	0.0139469	0.923848	0.0409626	0.0409626	0.380358	0.923848	[0.04,1.83]
ENSG00000061987	-0.440525	0.0732738	-0.439896	0.0261658	0.0732738	0.475595	-0.440525	[-0.96,0.04]
ENSG00000062194	-0.0978427	0.67828	-0.0953091	0.684791	0.684791	0.936268	-0.0953091	[-0.56,0.37]
ENSG00000062282	-0.30893	0.350369	-0.305838	0.332105	0.350369	0.80147	-0.30893	[-0.98,0.34]
ENSG00000062370	-1.2614	0.343871	-1.19268	0.325135	0.343871	0.799399	-1.2614	[-4.92,1.42]
ENSG00000062485	0.0391693	0.874572	0.0395522	0.822133	0.874572	0.982904	0.0391693	[-0.41,0.47]
ENSG00000062582	0.278811	0.467916	0.280686	0.27265	0.467916	0.863762	0.278811	[-0.47,0.96]
ENSG00000062598	-0.220164	0.387099	-0.21934	0.325761	0.387099	0.824855	-0.220164	[-0.75,0.28]
ENSG00000062650	-0.284212	0.239488	-0.28377	0.201365	0.239488	0.719234	-0.284212	[-0.77,0.19]
ENSG00000062716	-0.0151606	0.932718	-0.0144965	0.939247	0.939247	0.9958	-0.0144965	[-0.39,0.36]
ENSG00000062725	-0.32422	0.197243	-0.322974	0.135633	0.197243	0.682371	-0.32422	[-0.85,0.17]
ENSG00000062822	0.368042	0.444529	0.376612	0.392107	0.444529	0.850876	0.368042	[-0.58,1.26]
ENSG00000063046	-0.267323	0.243585	-0.266658	0.189744	0.243585	0.723919	-0.267323	[-0.74,0.18]
ENSG00000063169	0.645405	0.0606258	0.649903	0.0784291	0.0784291	0.486814	0.649903	[-0.07,1.37]
ENSG00000063176	0.721086	0.0491413	0.729415	0.100914	0.100914	0.534613	0.729415	[-0.14,1.61]
ENSG00000063177	0.51687	0.024782	0.516804	0.00404623	0.024782	0.310402	0.51687	[0.07,0.94]
ENSG00000063180	1.75477	9.74097e-05	1.78405	0.00143002	0.00143002	0.0726616	1.78405	[0.67,3.15]
ENSG00000063241	0.590241	0.0390569	0.592718	0.0246458	0.0390569	0.372592	0.590241	[0.03,1.13]
ENSG00000063244	0.113736	0.630754	0.113976	0.552103	0.630754	0.92007	0.113736	[-0.35,0.55]
ENSG00000063245	0.826899	0.000967665	0.828587	0.000288417	0.000967665	0.0541893	0.826899	[0.34,1.3]
ENSG00000063322	0.102801	0.721361	0.10564	0.70418	0.721361	0.942462	0.102801	[-0.46,0.65]
ENSG00000063438	-0.230562	0.443187	-0.226948	0.475826	0.475826	0.866915	-0.226948	[-0.85,0.4]
ENSG00000063587	0.188522	0.766429	0.194084	0.82007	0.82007	0.973053	0.194084	[-1.49,1.86]
ENSG00000063601	-0.411404	0.212099	-0.404496	0.237907	0.237907	0.719234	-0.404496	[-1.07,0.27]
ENSG00000063660	-1.62297	0.172157	-1.59911	0.170184	0.172157	0.651685	-1.62297	[-4.97,0.72]
ENSG00000063761	-0.251247	0.623355	-0.243582	0.664651	0.664651	0.931127	-0.243582	[-1.37,0.87]
ENSG00000063854	0.286093	0.390638	0.289438	0.360608	0.390638	0.826994	0.286093	[-0.37,0.92]
ENSG00000063978	-0.214149	0.438509	-0.210943	0.466067	0.466067	0.86248	-0.210943	[-0.78,0.36]
ENSG00000064012	-0.386581	0.155908	-0.383975	0.104452	0.155908	0.623692	-0.386581	[-0.96,0.15]
ENSG00000064102	-0.719145	0.0322204	-0.71591	0.00565255	0.0322204	0.349178	-0.719145	[-1.44,-0.06]
ENSG00000064115	0.00696886	0.993612	0.0129217	0.971144	0.993612	0.999919	0.00696886	[-0.85,0.8]
ENSG00000064199	-0.41716	0.691894	-0.395883	0.713672	0.713672	0.941348	-0.395883	[-2.73,1.82]
ENSG00000064201	0.911735	0.136716	0.95782	0.179063	0.179063	0.66289	0.95782	[-0.44,2.53]
ENSG00000064225	-0.438723	0.119387	-0.435788	0.0973883	0.119387	0.565542	-0.438723	[-1.02,0.11]
ENSG00000064313	-0.764643	0.00698561	-0.763293	0.00360706	0.00698561	0.166522	-0.764643	[-1.34,-0.21]
ENSG00000064393	-0.28535	0.285909	-0.283524	0.300172	0.300172	0.769626	-0.283524	[-0.82,0.25]
ENSG00000064419	-0.75558	0.00343108	-0.754918	0.000588213	0.00343108	0.115284	-0.75558	[-1.29,-0.25]
ENSG00000064490	0.864893	0.0131738	0.869595	0.0196711	0.0196711	0.275031	0.869595	[0.14,1.6]
ENSG00000064545	0.333031	0.402021	0.337373	0.340445	0.402021	0.831214	0.333031	[-0.45,1.07]
ENSG00000064547	1.13653	0.0718923	1.16322	0.190791	0.190791	0.674938	1.16322	[-0.59,2.95]
ENSG00000064601	0.248279	0.271627	0.248488	0.157298	0.271627	0.744891	0.248279	[-0.2,0.67]
ENSG00000064607	-0.143186	0.56926	-0.141303	0.572885	0.572885	0.899931	-0.141303	[-0.63,0.35]
ENSG00000064651	0.327343	0.427309	0.329224	0.286179	0.427309	0.841446	0.327343	[-0.48,1.08]
ENSG00000064652	-1.16479	0.047187	-1.15217	0.0616594	0.0616594	0.445859	-1.15217	[-2.39,0.06]
ENSG00000064666	0.322285	0.247427	0.322985	0.0967798	0.247427	0.725221	0.322285	[-0.23,0.83]
ENSG00000064687	0.928696	0.00380667	0.930866	0.00694976	0.00694976	0.166522	0.930866	[0.26,1.6]
ENSG00000064703	-0.335153	0.24752	-0.334768	0.134474	0.24752	0.725276	-0.335153	[-0.95,0.23]
ENSG00000064726	-0.196323	0.457159	-0.1947	0.439262	0.457159	0.85842	-0.196323	[-0.73,0.32]
ENSG00000064763	-0.330264	0.279578	-0.327207	0.164522	0.279578	0.750222	-0.330264	[-1,0.27]
ENSG00000064886	-0.0904964	0.839465	-0.0809687	0.821969	0.839465	0.974956	-0.0904964	[-1.22,0.93]
ENSG00000064932	0.203745	0.411618	0.203907	0.318443	0.411618	0.833522	0.203745	[-0.28,0.67]
ENSG00000064933	-0.944727	0.0358394	-0.942608	0.0314004	0.0358394	0.362249	-0.944727	[-1.86,-0.06]
ENSG00000064961	0.138056	0.669762	0.142153	0.656791	0.669762	0.93261	0.138056	[-0.49,0.75]
ENSG00000064989	-0.00314109	0.934406	0.0189712	0.963802	0.963802	0.999919	0.0189712	[-1.01,1.07]
ENSG00000064995	0.246758	0.454981	0.251246	0.471486	0.471486	0.865754	0.251246	[-0.43,0.94]
ENSG00000064999	-0.0103459	0.968022	-0.0075647	0.981149	0.981149	0.999919	-0.0075647	[-0.7,0.69]
ENSG00000065000	-0.20561	0.345845	-0.204665	0.271362	0.345845	0.799881	-0.20561	[-0.66,0.22]
ENSG00000065029	-0.570766	0.199581	-0.564278	0.277202	0.277202	0.74882	-0.564278	[-1.59,0.46]
ENSG00000065060	0.411932	0.125796	0.413053	0.088676	0.125796	0.576898	0.411932	[-0.12,0.92]
ENSG00000065135	0.344537	0.193289	0.344547	0.0867796	0.193289	0.679064	0.344537	[-0.18,0.83]
ENSG00000065150	-0.490718	0.0449874	-0.490763	0.0279281	0.0449874	0.393243	-0.490718	[-0.98,-0.01]
ENSG00000065154	-0.0742773	0.773913	-0.0735944	0.74565	0.773913	0.95732	-0.0742773	[-0.64,0.46]
ENSG00000065183	-0.787192	0.0236753	-0.788949	0.0118047	0.0236753	0.30154	-0.787192	[-1.49,-0.1]
ENSG00000065243	-0.128286	0.636725	-0.125713	0.611028	0.636725	0.922027	-0.128286	[-0.7,0.42]
ENSG00000065268	1.16723	6.12647e-05	1.16795	3.89838e-05	6.12647e-05	0.00842111	1.16723	[0.6,1.73]
ENSG00000065308	-1.05264	0.0898542	-1.04552	0.124768	0.124768	0.57565	-1.04552	[-2.42,0.29]
ENSG00000065320	-0.0581977	0.891584	-0.0366495	0.957562	0.957562	0.999688	-0.0366495	[-1.09,1.07]
ENSG00000065357	-0.66519	0.0861755	-0.659636	0.0493393	0.0861755	0.507558	-0.66519	[-1.49,0.09]
ENSG00000065413	-0.427076	0.146785	-0.424806	0.04881	0.146785	0.613713	-0.427076	[-1.08,0.15]
ENSG00000065427	0.230319	0.33687	0.230631	0.192657	0.33687	0.796089	0.230319	[-0.24,0.67]
ENSG00000065457	0.0885363	0.84162	0.0960347	0.834047	0.84162	0.975402	0.0885363	[-0.77,0.94]
ENSG00000065485	0.238232	0.548062	0.240519	0.471949	0.548062	0.893032	0.238232	[-0.54,0.97]
ENSG00000065491	-0.233309	0.434109	-0.228811	0.451194	0.451194	0.854894	-0.228811	[-0.83,0.37]
ENSG00000065518	0.193786	0.467011	0.195154	0.333714	0.467011	0.86321	0.193786	[-0.33,0.68]
ENSG00000065526	-0.0398134	0.842443	-0.0391634	0.8287	0.842443	0.975538	-0.0398134	[-0.48,0.38]
ENSG00000065548	-0.222224	0.395262	-0.22208	0.379773	0.395262	0.828797	-0.222224	[-0.75,0.29]
ENSG00000065559	0.0823374	0.794563	0.0853522	0.751008	0.794563	0.963931	0.0823374	[-0.52,0.66]
ENSG00000065600	0.218105	0.541557	0.220229	0.485323	0.541557	0.89155	0.218105	[-0.48,0.89]
ENSG00000065609	-0.783608	0.547921	-0.662667	0.627833	0.627833	0.919401	-0.662667	[-3.46,2.09]
ENSG00000065613	-0.189407	0.432714	-0.189092	0.354529	0.432714	0.843745	-0.189407	[-0.69,0.29]
ENSG00000065615	-0.239133	0.317605	-0.237958	0.251919	0.317605	0.781389	-0.239133	[-0.74,0.23]
ENSG00000065665	-1.06435	0.205356	-1.02926	0.275766	0.275766	0.747926	-1.02926	[-2.92,0.84]
ENSG00000065675	-0.436794	0.738301	-0.324218	0.832216	0.832216	0.974439	-0.324218	[-3.44,2.79]
ENSG00000065802	0.234142	0.51548	0.243282	0.557026	0.557026	0.895582	0.243282	[-0.57,1.07]
ENSG00000065809	-0.435489	0.144475	-0.433405	0.177548	0.177548	0.661106	-0.433405	[-1.07,0.2]
ENSG00000065833	-0.168637	0.548902	-0.168164	0.504258	0.548902	0.893032	-0.168637	[-0.75,0.39]
ENSG00000065882	0.0595226	0.814674	0.0610553	0.773661	0.814674	0.970785	0.0595226	[-0.42,0.52]
ENSG00000065883	-0.170134	0.505494	-0.16844	0.449155	0.505494	0.877937	-0.170134	[-0.7,0.34]
ENSG00000065911	0.357584	0.157724	0.357796	0.0730014	0.157724	0.626161	0.357584	[-0.14,0.83]
ENSG00000065923	-0.488916	0.246714	-0.479303	0.235898	0.246714	0.724998	-0.488916	[-1.39,0.34]
ENSG00000065970	-0.106048	0.776233	-0.102377	0.788623	0.788623	0.962545	-0.102377	[-0.86,0.65]
ENSG00000065978	-0.833246	0.000364814	-0.833103	1.15402e-05	0.000364814	0.0289042	-0.833246	[-1.33,-0.37]
ENSG00000065989	0.288121	0.319161	0.290637	0.294039	0.319161	0.783033	0.288121	[-0.28,0.84]
ENSG00000066027	-0.501467	0.0974792	-0.49839	0.0938527	0.0974792	0.528738	-0.501467	[-1.11,0.09]
ENSG00000066044	0.0508443	0.851091	0.0518831	0.792238	0.851091	0.978258	0.0508443	[-0.45,0.52]
ENSG00000066084	-0.0582004	0.802525	-0.0575073	0.786057	0.802525	0.966217	-0.0582004	[-0.57,0.42]
ENSG00000066117	-0.0404615	0.865379	-0.0387682	0.872201	0.872201	0.982793	-0.0387682	[-0.51,0.43]
ENSG00000066135	-0.316667	0.201383	-0.315187	0.125148	0.201383	0.684946	-0.316667	[-0.83,0.17]
ENSG00000066136	-0.0628542	0.77645	-0.0618047	0.754628	0.77645	0.958086	-0.0628542	[-0.54,0.39]
ENSG00000066294	-1.0662	0.000232038	-1.0656	0.000154841	0.000232038	0.0221251	-1.0662	[-1.64,-0.5]
ENSG00000066322	-0.0260445	0.896388	-0.0257651	0.89299	0.896388	0.985723	-0.0260445	[-0.49,0.41]
ENSG00000066336	0.46089	0.0386523	0.461076	0.00888357	0.0386523	0.371916	0.46089	[0.02,0.88]
ENSG00000066379	0.282377	0.436196	0.286092	0.458306	0.458306	0.85914	0.286092	[-0.47,1.04]
ENSG00000066422	0.0507753	0.869649	0.0514301	0.81494	0.869649	0.982152	0.0507753	[-0.51,0.57]
ENSG00000066427	-0.0477058	0.841325	-0.0460424	0.836168	0.841325	0.975402	-0.0477058	[-0.58,0.46]
ENSG00000066455	-0.168519	0.510924	-0.167344	0.44612	0.510924	0.880961	-0.168519	[-0.71,0.34]
ENSG00000066557	-0.314832	0.282406	-0.313745	0.184111	0.282406	0.753461	-0.314832	[-0.93,0.26]
ENSG00000066583	0.0756549	0.800095	0.0783509	0.759726	0.800095	0.965478	0.0756549	[-0.49,0.62]
ENSG00000066651	-0.81162	0.179604	-0.796783	0.155258	0.179604	0.663964	-0.81162	[-2.12,0.38]
ENSG00000066654	0.110088	0.692875	0.112005	0.618183	0.692875	0.936268	0.110088	[-0.43,0.62]
ENSG00000066697	-0.393407	0.247243	-0.39229	0.238007	0.247243	0.725168	-0.393407	[-1.08,0.27]
ENSG00000066739	-0.801202	0.0262783	-0.797597	0.00499983	0.0262783	0.318912	-0.801202	[-1.59,-0.09]
ENSG00000066777	-0.145957	0.535307	-0.145515	0.448284	0.535307	0.88969	-0.145957	[-0.64,0.32]
ENSG00000066827	-0.0917923	0.789845	-0.0845262	0.808003	0.808003	0.967794	-0.0845262	[-0.77,0.6]
ENSG00000066855	-0.519526	0.262073	-0.511146	0.283857	0.283857	0.755718	-0.511146	[-1.46,0.43]
ENSG00000066926	-0.750376	0.0596392	-0.745937	0.0296156	0.0596392	0.443696	-0.750376	[-1.59,0.03]
ENSG00000066933	-0.0653654	0.815724	-0.0630522	0.814719	0.815724	0.971587	-0.0653654	[-0.67,0.51]
ENSG00000067048	-0.711534	0.0523706	-0.711319	0.0347404	0.0523706	0.417774	-0.711534	[-1.47,0.01]
ENSG00000067057	0.0355502	0.904887	0.036448	0.848054	0.904887	0.987454	0.0355502	[-0.47,0.51]
ENSG00000067064	-0.283035	0.216357	-0.282698	0.144682	0.216357	0.698115	-0.283035	[-0.76,0.17]
ENSG00000067066	-0.118363	0.636308	-0.117541	0.606549	0.636308	0.922027	-0.118363	[-0.64,0.38]
ENSG00000067082	0.308514	0.212157	0.308529	0.125576	0.212157	0.695939	0.308514	[-0.18,0.77]
ENSG00000067113	0.324522	0.572271	0.33168	0.42528	0.572271	0.899931	0.324522	[-0.79,1.3]
ENSG00000067167	0.0974402	0.693515	0.0978417	0.600046	0.693515	0.936268	0.0974402	[-0.38,0.55]
ENSG00000067182	0.278236	0.258081	0.278362	0.225763	0.258081	0.732825	0.278236	[-0.2,0.75]
ENSG00000067208	-0.41244	0.173438	-0.409721	0.13759	0.173438	0.65317	-0.41244	[-1.03,0.18]
ENSG00000067221	0.517575	0.218327	0.524453	0.247859	0.247859	0.725276	0.524453	[-0.37,1.41]
ENSG00000067225	0.0474091	0.832194	0.047418	0.773861	0.832194	0.974439	0.0474091	[-0.37,0.44]
ENSG00000067248	-0.200538	0.485765	-0.199911	0.425755	0.485765	0.871209	-0.200538	[-0.8,0.37]
ENSG00000067334	-0.315504	0.196532	-0.315088	0.149035	0.196532	0.682371	-0.315504	[-0.81,0.16]
ENSG00000067365	1.25104	0.0012876	1.26896	0.0148374	0.0148374	0.242719	1.26896	[0.25,2.33]
ENSG00000067369	-0.985236	0.00224323	-0.983583	0.000179708	0.00224323	0.0892675	-0.985236	[-1.68,-0.35]
ENSG00000067533	-0.0032009	0.979376	-0.000640208	0.996757	0.996757	0.999919	-0.000640208	[-0.54,0.53]
ENSG00000067560	0.21274	0.392614	0.21269	0.250168	0.392614	0.82792	0.21274	[-0.28,0.67]
ENSG00000067596	-0.302838	0.184345	-0.302502	0.117081	0.184345	0.671632	-0.302838	[-0.77,0.14]
ENSG00000067646	-0.899727	0.0410815	-0.895779	0.0384206	0.0410815	0.380358	-0.899727	[-1.79,-0.04]
ENSG00000067704	-0.0184061	0.927586	-0.0175441	0.931495	0.931495	0.994449	-0.0175441	[-0.42,0.39]
ENSG00000067829	0.220048	0.380049	0.220433	0.290019	0.380049	0.820718	0.220048	[-0.27,0.69]
ENSG00000067836	0.960577	0.0715048	0.984315	0.136773	0.136773	0.596949	0.984315	[-0.32,2.32]
ENSG00000067900	-0.123213	0.607018	-0.122813	0.569559	0.607018	0.912367	-0.123213	[-0.62,0.35]
ENSG00000067955	0.00240191	0.997001	0.00414418	0.98443	0.997001	0.999919	0.00240191	[-0.5,0.48]
ENSG00000067992	-0.848329	0.106319	-0.83573	0.0645369	0.106319	0.543964	-0.848329	[-2.05,0.18]
ENSG00000068001	0.0761129	0.852046	0.0814526	0.816467	0.852046	0.978627	0.0761129	[-0.68,0.8]
ENSG00000068024	0.033449	0.937138	0.0384167	0.910315	0.937138	0.995231	0.033449	[-0.69,0.72]
ENSG00000068028	0.110416	0.765432	0.117415	0.766285	0.766285	0.954497	0.117415	[-0.66,0.89]
ENSG00000068079	1.11864	4.18535e-05	1.11984	2.7963e-08	4.18535e-05	0.00700053	1.11864	[0.6,1.6]
ENSG00000068097	-0.259306	0.377834	-0.25816	0.268914	0.377834	0.818188	-0.259306	[-0.89,0.32]
ENSG00000068120	0.331782	0.223322	0.334366	0.187778	0.223322	0.708041	0.331782	[-0.2,0.85]
ENSG00000068305	-0.03682	0.883052	-0.0338019	0.897951	0.897951	0.985986	-0.0338019	[-0.55,0.49]
ENSG00000068308	0.250241	0.302998	0.251809	0.251906	0.302998	0.771267	0.250241	[-0.23,0.71]
ENSG00000068323	0.363995	0.137622	0.365966	0.0876633	0.137622	0.598433	0.363995	[-0.12,0.82]
ENSG00000068354	0.141118	0.658923	0.147009	0.662019	0.662019	0.929936	0.147009	[-0.52,0.81]
ENSG00000068366	-0.0016207	0.981275	-0.00160087	0.99209	0.99209	0.999919	-0.00160087	[-0.4,0.39]
ENSG00000068383	-0.0152023	0.979202	-0.00186028	0.996569	0.996569	0.999919	-0.00186028	[-1.28,1.28]
ENSG00000068394	0.0514955	0.870696	0.0535907	0.824624	0.870696	0.982457	0.0514955	[-0.52,0.59]
ENSG00000068400	0.190891	0.421268	0.192173	0.363316	0.421268	0.837828	0.190891	[-0.28,0.64]
ENSG00000068438	-0.190562	0.528142	-0.188276	0.528756	0.528756	0.887265	-0.188276	[-0.78,0.4]
ENSG00000068489	-0.76461	0.277331	-0.744014	0.340103	0.340103	0.797246	-0.744014	[-2.28,0.8]
ENSG00000068650	-0.177268	0.514975	-0.176185	0.507152	0.514975	0.883384	-0.177268	[-0.72,0.36]
ENSG00000068654	-0.680579	0.00637831	-0.679604	0.000757653	0.00637831	0.159217	-0.680579	[-1.2,-0.19]
ENSG00000068697	0.433066	0.0741924	0.433162	0.0302609	0.0741924	0.476377	0.433066	[-0.04,0.89]
ENSG00000068724	-0.749761	0.0511777	-0.741609	0.073597	0.073597	0.476377	-0.741609	[-1.55,0.07]
ENSG00000068745	-0.20534	0.411039	-0.203162	0.372678	0.411039	0.833454	-0.20534	[-0.72,0.29]
ENSG00000068784	-0.635794	0.0731364	-0.631143	0.0393106	0.0731364	0.475184	-0.635794	[-1.39,0.06]
ENSG00000068793	-0.411925	0.0625336	-0.41162	0.0195642	0.0625336	0.447138	-0.411925	[-0.87,0.02]
ENSG00000068796	-0.421357	0.180522	-0.420185	0.0839363	0.180522	0.665497	-0.421357	[-1.09,0.2]
ENSG00000068831	-0.145331	0.754278	-0.140971	0.771	0.771	0.955922	-0.140971	[-1.14,0.83]
ENSG00000068878	-0.492257	0.0407429	-0.491663	0.0169328	0.0407429	0.37972	-0.492257	[-0.99,-0.02]
ENSG00000068903	-0.574342	0.0283862	-0.572085	0.0181543	0.0283862	0.330382	-0.574342	[-1.11,-0.06]
ENSG00000068912	-0.0632525	0.793165	-0.0617535	0.784541	0.793165	0.963088	-0.0632525	[-0.58,0.43]
ENSG00000068971	0.307547	0.579017	0.333955	0.644224	0.644224	0.925504	0.333955	[-1.11,1.81]
ENSG00000069248	-0.372481	0.161595	-0.372296	0.107242	0.161595	0.632348	-0.372481	[-0.92,0.15]
ENSG00000069275	0.366355	0.143072	0.367606	0.092704	0.143072	0.609793	0.366355	[-0.13,0.84]
ENSG00000069329	-0.0457324	0.828347	-0.0453804	0.806456	0.828347	0.973855	-0.0457324	[-0.52,0.4]
ENSG00000069345	-0.061147	0.784734	-0.0613301	0.760266	0.784734	0.960965	-0.061147	[-0.55,0.4]
ENSG00000069399	0.842428	0.000907129	0.842428	0.00065814	0.000907129	0.0518976	0.842428	[0.35,1.33]
ENSG00000069424	0.166592	0.628159	0.170736	0.563485	0.628159	0.919406	0.166592	[-0.5,0.79]
ENSG00000069493	-2.68403	1.2135e-08	-2.67714	1.90061e-07	1.90061e-07	0.000120967	-2.67714	[-3.68,-1.69]
ENSG00000069509	-0.628607	0.289746	-0.618424	0.332723	0.332723	0.792406	-0.618424	[-1.9,0.64]
ENSG00000069702	1.92009	0.0754746	2.06091	0.0875442	0.0875442	0.508892	2.06091	[-0.31,5.42]
ENSG00000069712	-1.3173	0.38654	-1.16498	0.431266	0.431266	0.843493	-1.16498	[-4.25,1.81]
ENSG00000069849	0.195677	0.369591	0.195615	0.267445	0.369591	0.812578	0.195677	[-0.23,0.6]
ENSG00000069869	-0.156185	0.727234	-0.146221	0.72076	0.727234	0.944538	-0.156185	[-1.26,0.81]
ENSG00000069943	-0.29069	0.521171	-0.281976	0.507687	0.521171	0.885045	-0.29069	[-1.27,0.61]
ENSG00000069956	0.223322	0.395453	0.226135	0.365793	0.395453	0.828797	0.223322	[-0.29,0.72]
ENSG00000069966	0.0711203	0.935892	0.116232	0.905736	0.935892	0.995218	0.0711203	[-1.68,1.81]
ENSG00000069974	0.0613225	0.855956	0.0645313	0.824531	0.855956	0.979509	0.0613225	[-0.57,0.66]
ENSG00000069998	-0.430103	0.230171	-0.427898	0.227235	0.230171	0.71336	-0.430103	[-1.16,0.27]
ENSG00000070010	-0.373556	0.103365	-0.373061	0.0543237	0.103365	0.537338	-0.373556	[-0.85,0.08]
ENSG00000070018	-0.705666	0.352935	-0.694184	0.366407	0.366407	0.811546	-0.694184	[-2.31,0.83]
ENSG00000070047	0.135972	0.597526	0.137033	0.526625	0.597526	0.909436	0.135972	[-0.37,0.61]
ENSG00000070061	-0.802671	0.0239133	-0.80149	0.0100826	0.0239133	0.303475	-0.802671	[-1.54,-0.11]
ENSG00000070081	-0.588701	0.0612889	-0.587374	0.0173316	0.0612889	0.445859	-0.588701	[-1.26,0.03]
ENSG00000070190	0.351283	0.21726	0.351283	0.188619	0.21726	0.698931	0.351283	[-0.21,0.9]
ENSG00000070214	0.155414	0.578852	0.15627	0.502916	0.578852	0.90258	0.155414	[-0.39,0.68]
ENSG00000070269	0.055833	0.887063	0.0620635	0.872542	0.887063	0.984624	0.055833	[-0.7,0.79]
ENSG00000070366	0.304822	0.339973	0.309279	0.311997	0.339973	0.797246	0.304822	[-0.32,0.91]
ENSG00000070367	-0.185806	0.465555	-0.184699	0.39854	0.465555	0.862241	-0.185806	[-0.72,0.32]
ENSG00000070371	0.36641	0.762015	0.40465	0.761252	0.762015	0.953711	0.36641	[-2.07,2.79]
ENSG00000070404	0.0115298	0.988057	0.0168146	0.997345	0.997345	0.999919	0.0168146	[-2.39,2.33]
ENSG00000070413	0.611987	0.0512728	0.615538	0.0549903	0.0549903	0.425763	0.615538	[-0.01,1.24]
ENSG00000070423	0.2312	0.470577	0.234464	0.477051	0.477051	0.867544	0.234464	[-0.41,0.88]
ENSG00000070444	0.241614	0.420614	0.246418	0.434195	0.434195	0.845541	0.246418	[-0.37,0.87]
ENSG00000070476	0.08894	0.750801	0.0919115	0.72418	0.750801	0.951332	0.08894	[-0.45,0.61]
ENSG00000070495	-0.092782	0.697174	-0.0914816	0.679419	0.697174	0.937542	-0.092782	[-0.59,0.39]
ENSG00000070501	0.642073	0.117407	0.655168	0.133947	0.133947	0.593354	0.655168	[-0.2,1.54]
ENSG00000070540	-0.392624	0.396033	-0.383114	0.463497	0.463497	0.86164	-0.383114	[-1.41,0.65]
ENSG00000070610	0.532099	0.0696391	0.53762	0.0881815	0.0881815	0.509173	0.53762	[-0.08,1.16]
ENSG00000070614	-0.0930976	0.772994	-0.0836079	0.825419	0.825419	0.973855	-0.0836079	[-0.81,0.65]
ENSG00000070669	0.484327	0.0943946	0.484681	0.0273346	0.0943946	0.521704	0.484327	[-0.08,1.02]
ENSG00000070718	-0.574655	0.225065	-0.563713	0.218934	0.225065	0.708534	-0.574655	[-1.56,0.36]
ENSG00000070731	-0.437968	0.533739	-0.376551	0.720626	0.720626	0.942254	-0.376551	[-2.18,1.62]
ENSG00000070756	-0.965866	1.60449e-05	-0.965645	5.6384e-07	1.60449e-05	0.00369172	-0.965866	[-1.43,-0.52]
ENSG00000070759	-0.158709	0.800454	-0.102462	0.928465	0.928465	0.993677	-0.102462	[-1.69,1.66]
ENSG00000070761	-0.205108	0.528201	-0.202041	0.498313	0.528201	0.887265	-0.205108	[-0.89,0.44]
ENSG00000070770	-0.158945	0.487999	-0.158222	0.42749	0.487999	0.871869	-0.158945	[-0.63,0.29]
ENSG00000070785	0.349271	0.348584	0.349264	0.284128	0.348584	0.80036	0.349271	[-0.38,1.05]
ENSG00000070814	-0.0691917	0.79958	-0.0679445	0.796205	0.79958	0.965297	-0.0691917	[-0.64,0.48]
ENSG00000070831	0.549091	0.0416424	0.548869	0.021032	0.0416424	0.381828	0.549091	[0.02,1.06]
ENSG00000070882	-1.01431	0.00137071	-1.01009	0.00216745	0.00216745	0.0878937	-1.01009	[-1.65,-0.37]
ENSG00000070950	-0.305847	0.50446	-0.296547	0.504678	0.504678	0.87724	-0.296547	[-1.18,0.58]
ENSG00000070961	-0.269093	0.224301	-0.268952	0.133096	0.224301	0.708284	-0.269093	[-0.73,0.17]
ENSG00000071051	0.338772	0.299728	0.341543	0.273358	0.299728	0.76942	0.338772	[-0.3,0.96]
ENSG00000071054	-0.378095	0.0877745	-0.377708	0.0434676	0.0877745	0.508892	-0.378095	[-0.84,0.06]
ENSG00000071073	-0.0224584	0.953644	-0.0182151	0.962833	0.962833	0.999919	-0.0182151	[-0.95,0.9]
ENSG00000071082	0.2756	0.294188	0.275507	0.208862	0.294188	0.764161	0.2756	[-0.24,0.77]
ENSG00000071127	-0.0639	0.776649	-0.0641278	0.725281	0.776649	0.95811	-0.0639	[-0.58,0.41]
ENSG00000071189	-0.108737	0.709496	-0.106063	0.717302	0.717302	0.941348	-0.106063	[-0.68,0.47]
ENSG00000071205	0.0548609	0.859058	0.0567804	0.812367	0.859058	0.979509	0.0548609	[-0.51,0.59]
ENSG00000071242	0.412658	0.615346	0.40548	0.691937	0.691937	0.936268	0.40548	[-1.61,2.34]
ENSG00000071243	-0.112684	0.668401	-0.111503	0.612066	0.668401	0.93253	-0.112684	[-0.69,0.42]
ENSG00000071246	0.49131	0.269395	0.51387	0.357912	0.357912	0.806022	0.51387	[-0.59,1.66]
ENSG00000071462	0.0770271	0.774157	0.07867	0.737216	0.774157	0.95732	0.0770271	[-0.44,0.57]
ENSG00000071537	-0.132248	0.539719	-0.13213	0.463546	0.539719	0.891374	-0.132248	[-0.58,0.3]
ENSG00000071553	0.21161	0.378005	0.211691	0.312937	0.378005	0.818233	0.21161	[-0.26,0.67]
ENSG00000071564	-0.00246141	0.990127	0.00160093	0.996933	0.996933	0.999919	0.00160093	[-0.67,0.67]
ENSG00000071626	0.22693	0.320296	0.227479	0.24613	0.320296	0.783818	0.22693	[-0.22,0.66]
ENSG00000071655	0.730484	0.00632717	0.732139	0.00629054	0.00632717	0.158572	0.730484	[0.21,1.25]
ENSG00000071794	-0.583298	0.393074	-0.572615	0.232579	0.393074	0.82792	-0.583298	[-2.29,0.79]
ENSG00000071859	0.237973	0.335911	0.238449	0.251698	0.335911	0.795364	0.237973	[-0.25,0.7]
ENSG00000071889	0.0518981	0.908049	0.05719	0.918185	0.918185	0.990831	0.05719	[-1.01,1.11]
ENSG00000071894	0.224661	0.427927	0.225766	0.363629	0.427927	0.841446	0.224661	[-0.33,0.76]
ENSG00000071967	-0.532263	0.344926	-0.520262	0.313957	0.344926	0.799489	-0.532263	[-1.74,0.58]
ENSG00000071994	-0.066421	0.811788	-0.0642667	0.808279	0.811788	0.969201	-0.066421	[-0.67,0.51]
ENSG00000072042	0.122072	0.662883	0.124602	0.613302	0.662883	0.930128	0.122072	[-0.42,0.65]
ENSG00000072062	0.216726	0.351325	0.217651	0.259056	0.351325	0.80203	0.216726	[-0.24,0.65]
ENSG00000072110	-0.867865	0.00259389	-0.867807	0.000764094	0.00259389	0.098053	-0.867865	[-1.46,-0.3]
ENSG00000072121	-0.51639	0.0447961	-0.515018	0.0252269	0.0447961	0.393243	-0.51639	[-1.04,-0.01]
ENSG00000072135	0.501625	0.099467	0.503578	0.130268	0.130268	0.587457	0.503578	[-0.15,1.15]
ENSG00000072163	0.522123	0.586668	0.541945	0.588265	0.588265	0.905277	0.541945	[-1.42,2.42]
ENSG00000072210	-0.236157	0.508697	-0.232855	0.416581	0.508697	0.879613	-0.236157	[-1.04,0.48]
ENSG00000072274	-0.069457	0.83279	-0.0698778	0.827608	0.83279	0.974439	-0.069457	[-0.8,0.63]
ENSG00000072310	-0.0385324	0.856485	-0.037554	0.843642	0.856485	0.979509	-0.0385324	[-0.53,0.42]
ENSG00000072364	-0.309069	0.205017	-0.308804	0.15025	0.205017	0.685794	-0.309069	[-0.81,0.17]
ENSG00000072401	0.18388	0.518403	0.184154	0.451131	0.518403	0.884428	0.18388	[-0.37,0.72]
ENSG00000072415	-0.14311	0.715194	-0.140056	0.678806	0.715194	0.941348	-0.14311	[-1.02,0.67]
ENSG00000072422	-0.307195	0.758891	-0.282183	0.788748	0.788748	0.962545	-0.282183	[-2.7,1.96]
ENSG00000072501	-0.0167923	0.925871	-0.0164118	0.928125	0.928125	0.993677	-0.0164118	[-0.38,0.34]
ENSG00000072506	0.833051	0.00564432	0.834526	6.46405e-05	0.00564432	0.151623	0.833051	[0.25,1.37]
ENSG00000072518	0.246827	0.311882	0.248237	0.245279	0.311882	0.776696	0.246827	[-0.23,0.71]
ENSG00000072571	0.834427	0.507441	0.908213	0.291178	0.507441	0.879587	0.834427	[-1.64,2.62]
ENSG00000072609	-0.0418964	0.851774	-0.0401806	0.8568	0.8568	0.979509	-0.0401806	[-0.48,0.4]
ENSG00000072682	-0.317632	0.572656	-0.306339	0.502195	0.572656	0.899931	-0.317632	[-1.65,0.83]
ENSG00000072694	-0.198652	0.639011	-0.192132	0.664401	0.664401	0.930901	-0.192132	[-1.08,0.68]
ENSG00000072736	-0.136061	0.681629	-0.131232	0.679672	0.681629	0.935644	-0.136061	[-0.84,0.53]
ENSG00000072756	-0.906778	0.00467146	-0.904967	0.00153929	0.00467146	0.134355	-0.906778	[-1.57,-0.28]
ENSG00000072778	-0.10752	0.639648	-0.107065	0.564223	0.639648	0.924111	-0.10752	[-0.6,0.36]
ENSG00000072786	-0.46767	0.0514072	-0.467325	0.0164944	0.0514072	0.414074	-0.46767	[-0.97,0]
ENSG00000072803	-0.0532599	0.826242	-0.0519966	0.826357	0.826357	0.973855	-0.0519966	[-0.52,0.41]
ENSG00000072818	0.593714	0.223372	0.617967	0.263276	0.263276	0.734837	0.617967	[-0.47,1.75]
ENSG00000072849	0.092519	0.741752	0.0931693	0.712046	0.741752	0.949426	0.092519	[-0.45,0.62]
ENSG00000072864	-0.19715	0.49663	-0.193135	0.497738	0.497738	0.874941	-0.193135	[-0.75,0.37]
ENSG00000072954	0.107225	0.945335	0.250478	0.854421	0.945335	0.99745	0.107225	[-2.65,2.76]
ENSG00000072958	0.0502312	0.848788	0.0510213	0.792635	0.848788	0.977374	0.0502312	[-0.44,0.51]
ENSG00000073008	0.320595	0.238426	0.32174	0.196223	0.238426	0.719234	0.320595	[-0.21,0.84]
ENSG00000073009	0.35568	0.223349	0.360172	0.247129	0.247129	0.725159	0.360172	[-0.25,0.97]
ENSG00000073050	0.0611766	0.870004	0.0653023	0.855088	0.870004	0.982152	0.0611766	[-0.66,0.77]
ENSG00000073060	-0.130615	0.756137	-0.130615	0.760108	0.760108	0.953711	-0.130615	[-1.01,0.73]
ENSG00000073111	-0.955848	0.0187178	-0.950324	0.0018318	0.0187178	0.268805	-0.955848	[-1.88,-0.16]
ENSG00000073150	0.137354	0.835148	0.192319	0.860954	0.860954	0.980438	0.192319	[-2.14,2.62]
ENSG00000073169	0.495409	0.11207	0.499137	0.0876161	0.11207	0.55523	0.495409	[-0.12,1.08]
ENSG00000073331	0.113282	0.757089	0.122978	0.74208	0.757089	0.953591	0.113282	[-0.6,0.8]
ENSG00000073350	0.529776	0.371525	0.556253	0.435699	0.435699	0.846351	0.556253	[-0.86,2.01]
ENSG00000073417	-0.56905	0.0453847	-0.566406	0.0541714	0.0541714	0.422513	-0.566406	[-1.14,0.01]
ENSG00000073536	1.09643	0.03639	1.09984	0.0156919	0.03639	0.365419	1.09643	[0.07,2.06]
ENSG00000073578	-0.106906	0.661078	-0.105976	0.634606	0.661078	0.929697	-0.106906	[-0.61,0.38]
ENSG00000073584	0.463933	0.0925994	0.465017	0.0333557	0.0925994	0.517735	0.463933	[-0.08,0.97]
ENSG00000073614	-0.109041	0.629021	-0.108152	0.589302	0.629021	0.919552	-0.109041	[-0.58,0.34]
ENSG00000073711	-1.51132	0.0410519	-1.48402	0.0219699	0.0410519	0.380358	-1.51132	[-3.19,-0.06]
ENSG00000073712	-0.296782	0.611088	-0.285337	0.479912	0.611088	0.913783	-0.296782	[-1.73,0.91]
ENSG00000073737	-1.59495	0.0135843	-1.57464	0.00267007	0.0135843	0.238972	-1.59495	[-3.12,-0.32]
ENSG00000073756	1.16005	8.2959e-05	1.16023	0.000365945	0.000365945	0.0289042	1.16023	[0.53,1.79]
ENSG00000073792	-0.678588	0.0815709	-0.674474	0.104567	0.104567	0.540209	-0.674474	[-1.49,0.14]
ENSG00000073803	1.82546	0.0199814	1.96373	0.141838	0.141838	0.606795	1.96373	[-0.68,5.44]
ENSG00000073849	-0.0842083	0.821026	-0.0731231	0.867849	0.867849	0.981967	-0.0731231	[-0.91,0.78]
ENSG00000073861	-1.58163	0.0333147	-1.5115	0.123219	0.123219	0.572498	-1.5115	[-3.25,0.43]
ENSG00000073910	-0.17578	0.562116	-0.172061	0.519603	0.562116	0.897495	-0.17578	[-0.84,0.43]
ENSG00000073921	-0.0990996	0.636991	-0.0990292	0.564303	0.636991	0.922287	-0.0990996	[-0.55,0.32]
ENSG00000073969	-0.181201	0.48282	-0.1797	0.446009	0.48282	0.87064	-0.181201	[-0.71,0.33]
ENSG00000074054	-0.562139	0.0371737	-0.560532	0.0202911	0.0371737	0.368395	-0.562139	[-1.12,-0.03]
ENSG00000074071	0.444358	0.229078	0.445371	0.24213	0.24213	0.722704	0.445371	[-0.3,1.18]
ENSG00000074181	-1.10194	0.00212807	-1.09726	8.01846e-05	0.00212807	0.0869632	-1.10194	[-1.91,-0.39]
ENSG00000074201	-0.417838	0.123727	-0.417308	0.0617198	0.123727	0.573349	-0.417838	[-0.98,0.11]
ENSG00000074266	-0.179605	0.494179	-0.178576	0.457602	0.494179	0.873966	-0.179605	[-0.72,0.34]
ENSG00000074319	-0.0487392	0.82297	-0.0481048	0.793063	0.82297	0.97311	-0.0487392	[-0.55,0.41]
ENSG00000074356	-0.163281	0.573989	-0.160098	0.578865	0.578865	0.90258	-0.160098	[-0.73,0.41]
ENSG00000074370	-0.338914	0.299884	-0.331128	0.342579	0.342579	0.799351	-0.331128	[-1.01,0.35]
ENSG00000074416	0.308283	0.171715	0.308578	0.0918628	0.171715	0.651177	0.308283	[-0.13,0.73]
ENSG00000074582	-0.449661	0.305431	-0.444112	0.281831	0.305431	0.772355	-0.449661	[-1.37,0.41]
ENSG00000074603	-0.20957	0.424263	-0.208778	0.385972	0.424263	0.839955	-0.20957	[-0.75,0.31]
ENSG00000074657	-0.391504	0.434254	-0.376761	0.526753	0.526753	0.887165	-0.376761	[-1.54,0.8]
ENSG00000074660	-0.179554	0.561409	-0.177984	0.524407	0.561409	0.897134	-0.179554	[-0.84,0.44]
ENSG00000074695	-0.0238802	0.907581	-0.0232281	0.905586	0.907581	0.988635	-0.0238802	[-0.57,0.48]
ENSG00000074696	0.12017	0.779371	0.123082	0.724015	0.779371	0.959134	0.12017	[-0.7,0.89]
ENSG00000074755	-0.336908	0.169058	-0.336085	0.0867505	0.169058	0.646579	-0.336908	[-0.85,0.14]
ENSG00000074800	0.359601	0.118204	0.35956	0.0570881	0.118204	0.565183	0.359601	[-0.09,0.79]
ENSG00000074842	0.350301	0.125528	0.350724	0.0688463	0.125528	0.576898	0.350301	[-0.1,0.78]
ENSG00000074855	0.795734	0.169204	0.810618	0.153622	0.169204	0.646579	0.795734	[-0.34,1.88]
ENSG00000074935	-0.155312	0.699314	-0.150102	0.69633	0.699314	0.937572	-0.155312	[-1.01,0.66]
ENSG00000074964	0.0749244	0.775846	0.0754047	0.710545	0.775846	0.958001	0.0749244	[-0.43,0.55]
ENSG00000075089	-0.199053	0.49474	-0.198065	0.40033	0.49474	0.873966	-0.199053	[-0.83,0.38]
ENSG00000075131	0.337608	0.449291	0.342759	0.345614	0.449291	0.854041	0.337608	[-0.54,1.15]
ENSG00000075142	0.581807	0.0448896	0.582517	0.00426153	0.0448896	0.393243	0.581807	[0.01,1.1]
ENSG00000075151	-0.23823	0.413413	-0.235558	0.350801	0.413413	0.834236	-0.23823	[-0.85,0.34]
ENSG00000075188	-0.22582	0.535569	-0.223502	0.42078	0.535569	0.88969	-0.22582	[-1.04,0.5]
ENSG00000075213	-0.395889	0.646169	-0.362355	0.67209	0.67209	0.93261	-0.362355	[-2.1,1.35]
ENSG00000075223	-0.517796	0.0450595	-0.51738	0.0211337	0.0450595	0.393243	-0.517796	[-1.05,-0.01]
ENSG00000075234	0.279067	0.446822	0.282622	0.432797	0.446822	0.852254	0.279067	[-0.44,0.98]
ENSG00000075239	0.0852548	0.829771	0.0867045	0.721379	0.829771	0.974004	0.0852548	[-0.62,0.72]
ENSG00000075240	-0.476235	0.305191	-0.465623	0.35288	0.35288	0.802683	-0.465623	[-1.46,0.52]
ENSG00000075292	-0.14123	0.537746	-0.140645	0.47742	0.537746	0.890942	-0.14123	[-0.62,0.31]
ENSG00000075303	-0.582965	0.0902021	-0.574035	0.132435	0.132435	0.591183	-0.574035	[-1.32,0.18]
ENSG00000075336	0.0970837	0.808841	0.0999767	0.79303	0.808841	0.968029	0.0970837	[-0.67,0.84]
ENSG00000075391	-1.35872	0.00381111	-1.35126	0.000861038	0.00381111	0.122532	-1.35872	[-2.39,-0.43]
ENSG00000075399	1.02505	0.000395159	1.0317	0.00127532	0.00127532	0.0668216	1.0317	[0.4,1.67]
ENSG00000075407	-0.105773	0.80417	-0.101593	0.83073	0.83073	0.974278	-0.101593	[-1.06,0.85]
ENSG00000075413	-0.306703	0.190937	-0.305907	0.150781	0.190937	0.674938	-0.306703	[-0.78,0.15]
ENSG00000075415	0.0485832	0.85132	0.0486308	0.773331	0.85132	0.978258	0.0485832	[-0.42,0.48]
ENSG00000075420	-0.446667	0.0590337	-0.446089	0.0312701	0.0590337	0.442259	-0.446667	[-0.93,0.02]
ENSG00000075426	-0.302966	0.29433	-0.302242	0.259501	0.29433	0.764161	-0.302966	[-0.89,0.26]
ENSG00000075539	-0.242309	0.307038	-0.241873	0.230339	0.307038	0.773183	-0.242309	[-0.73,0.22]
ENSG00000075568	-0.606648	0.00698015	-0.605772	0.00234094	0.00698015	0.166522	-0.606648	[-1.07,-0.16]
ENSG00000075618	0.693025	0.0102346	0.693532	0.000775767	0.0102346	0.210343	0.693025	[0.17,1.19]
ENSG00000075624	0.628073	0.0379032	0.62802	0.000580999	0.0379032	0.370423	0.628073	[0.04,1.16]
ENSG00000075651	-0.456606	0.185229	-0.455581	0.167761	0.185229	0.672993	-0.456606	[-1.15,0.22]
ENSG00000075702	-1.6885	0.110947	-1.71249	0.168927	0.168927	0.646579	-1.71249	[-4.41,0.75]
ENSG00000075711	-0.623194	0.0571832	-0.620867	0.0524464	0.0571832	0.435492	-0.623194	[-1.28,0.02]
ENSG00000075785	0.0594404	0.800804	0.0598311	0.747094	0.800804	0.965703	0.0594404	[-0.39,0.49]
ENSG00000075790	0.147111	0.602771	0.147235	0.538024	0.602771	0.911766	0.147111	[-0.4,0.67]
ENSG00000075826	-0.575606	0.600297	-0.586302	0.655458	0.655458	0.927706	-0.586302	[-3.46,2.11]
ENSG00000075856	-0.507038	0.0407163	-0.50584	0.0163977	0.0407163	0.37972	-0.507038	[-1.02,-0.02]
ENSG00000075884	-0.0829897	0.791209	-0.0784921	0.783111	0.791209	0.96299	-0.0829897	[-0.81,0.59]
ENSG00000075914	0.239299	0.457155	0.240948	0.402853	0.457155	0.85842	0.239299	[-0.39,0.85]
ENSG00000075945	-0.449265	0.245581	-0.444893	0.15629	0.245581	0.724817	-0.449265	[-1.29,0.31]
ENSG00000075975	-0.106292	0.725898	-0.103143	0.702536	0.725898	0.943874	-0.106292	[-0.77,0.51]
ENSG00000076003	0.00248153	0.986649	0.00252217	0.99443	0.99443	0.999919	0.00252217	[-0.68,0.68]
ENSG00000076043	-1.15321	0.0319072	-1.14557	0.0206609	0.0319072	0.348151	-1.15321	[-2.32,-0.1]
ENSG00000076053	-0.218213	0.442013	-0.21571	0.444753	0.444753	0.850876	-0.21571	[-0.77,0.34]
ENSG00000076108	0.239369	0.344685	0.239912	0.291552	0.344685	0.799489	0.239369	[-0.26,0.72]
ENSG00000076201	0.306239	0.198014	0.30692	0.150309	0.198014	0.682714	0.306239	[-0.16,0.76]
ENSG00000076242	-0.206901	0.35603	-0.206356	0.265937	0.35603	0.805081	-0.206901	[-0.67,0.23]
ENSG00000076248	-0.283557	0.691537	-0.263606	0.687884	0.691537	0.936268	-0.283557	[-1.98,1.22]
ENSG00000076258	-0.33511	0.597984	-0.312176	0.591341	0.597984	0.90974	-0.33511	[-1.94,0.99]
ENSG00000076321	0.0471824	0.90791	0.0502947	0.847658	0.90791	0.988717	0.0471824	[-0.64,0.68]
ENSG00000076356	0.021105	0.96794	0.0285023	0.960308	0.96794	0.999919	0.021105	[-1.03,1.06]
ENSG00000076382	1.30756	0.0633035	1.37547	0.182984	0.182984	0.66903	1.37547	[-0.66,3.62]
ENSG00000076513	0.260026	0.305934	0.261527	0.228162	0.305934	0.772355	0.260026	[-0.24,0.73]
ENSG00000076554	2.91393	2.07668e-05	2.97003	0.000708822	0.000708822	0.0454677	2.97003	[1.25,4.89]
ENSG00000076604	-0.122176	0.763617	-0.0975022	0.880587	0.880587	0.983904	-0.0975022	[-1.15,1.04]
ENSG00000076641	-0.368883	0.130409	-0.364565	0.145333	0.145333	0.611371	-0.364565	[-0.85,0.13]
ENSG00000076650	-0.385764	0.329385	-0.380021	0.312031	0.329385	0.790896	-0.385764	[-1.21,0.39]
ENSG00000076662	0.188851	0.652139	0.192722	0.534294	0.652139	0.927706	0.188851	[-0.61,0.91]
ENSG00000076685	-1.03694	5.83618e-06	-1.0363	1.33923e-07	5.83618e-06	0.00187182	-1.03694	[-1.51,-0.58]
ENSG00000076716	-0.0641152	0.816354	-0.0593057	0.826055	0.826055	0.973855	-0.0593057	[-0.58,0.46]
ENSG00000076770	0	0.993141	0.010652	0.987537	0.993141	0.999919	0	[-1.04,1.01]
ENSG00000076924	-0.0734872	0.762787	-0.0726108	0.748959	0.762787	0.953711	-0.0734872	[-0.59,0.42]
ENSG00000076928	0.404649	0.135044	0.406081	0.0741625	0.135044	0.594476	0.404649	[-0.13,0.91]
ENSG00000076944	0.235963	0.307929	0.236557	0.202712	0.307929	0.774138	0.235963	[-0.22,0.67]
ENSG00000076984	0.220327	0.437503	0.222884	0.417556	0.437503	0.847601	0.220327	[-0.34,0.77]
ENSG00000077044	-0.138274	0.72593	-0.134887	0.755398	0.755398	0.952481	-0.134887	[-1.01,0.73]
ENSG00000077097	-0.483659	0.0439297	-0.48348	0.0177397	0.0439297	0.391785	-0.483659	[-0.98,-0.01]
ENSG00000077147	-0.101499	0.680344	-0.101474	0.665639	0.680344	0.935381	-0.101499	[-0.6,0.39]
ENSG00000077150	0.25183	0.26714	0.25163	0.154203	0.26714	0.74074	0.25183	[-0.19,0.67]
ENSG00000077152	-2.09131	0.16069	-1.93714	0.118418	0.16069	0.631309	-2.09131	[-6.29,0.85]
ENSG00000077157	0.500474	0.432415	0.523522	0.554617	0.554617	0.895254	0.523522	[-1.24,2.31]
ENSG00000077232	-0.0211476	0.924462	-0.0198351	0.931683	0.931683	0.994449	-0.0198351	[-0.48,0.44]
ENSG00000077235	-0.118052	0.635099	-0.116658	0.603491	0.635099	0.92198	-0.118052	[-0.63,0.38]
ENSG00000077238	-0.193724	0.432608	-0.192876	0.309561	0.432608	0.843694	-0.193724	[-0.72,0.29]
ENSG00000077254	-0.216086	0.418854	-0.215169	0.339576	0.418854	0.836933	-0.216086	[-0.78,0.31]
ENSG00000077312	0.477849	0.0619966	0.479167	0.0163164	0.0619966	0.445859	0.477849	[-0.02,0.95]
ENSG00000077348	0.981502	0.0427079	0.986153	0.0178713	0.0427079	0.384249	0.981502	[0.03,1.87]
ENSG00000077380	0.183739	0.45915	0.184495	0.318896	0.45915	0.859962	0.183739	[-0.3,0.64]
ENSG00000077420	-0.254885	0.487784	-0.252916	0.457914	0.487784	0.871792	-0.254885	[-1.03,0.47]
ENSG00000077454	0.856638	0.000967332	0.859262	0.00057075	0.000967332	0.0541893	0.856638	[0.35,1.35]
ENSG00000077458	-0.456259	0.135908	-0.452394	0.142051	0.142051	0.60697	-0.452394	[-1.06,0.15]
ENSG00000077463	0.250914	0.410065	0.254348	0.378214	0.410065	0.833454	0.250914	[-0.35,0.83]
ENSG00000077514	-0.0970465	0.761653	-0.0929373	0.770151	0.770151	0.955825	-0.0929373	[-0.72,0.54]
ENSG00000077549	0.425227	0.110676	0.425411	0.0175173	0.110676	0.552708	0.425227	[-0.1,0.9]
ENSG00000077585	-0.037519	0.861423	-0.037144	0.855279	0.861423	0.980566	-0.037519	[-0.51,0.41]
ENSG00000077684	-1.56634	0.0567835	-1.56245	0.0749912	0.0749912	0.477432	-1.56245	[-3.49,0.16]
ENSG00000077713	-0.277931	0.450464	-0.273462	0.448963	0.450464	0.854122	-0.277931	[-1.03,0.45]
ENSG00000077721	0.250768	0.286494	0.25083	0.194223	0.286494	0.757796	0.250768	[-0.21,0.69]
ENSG00000077782	-0.448247	0.448064	-0.447995	0.48728	0.48728	0.871638	-0.447995	[-1.81,0.83]
ENSG00000077809	-1.03023	9.6975e-05	-1.02924	1.8799e-05	9.6975e-05	0.0116634	-1.03023	[-1.57,-0.51]
ENSG00000077984	1.88112	0.00570019	1.95517	0.0324093	0.0324093	0.34965	1.95517	[0.16,4.44]
ENSG00000078043	-0.926862	0.0246934	-0.92004	0.0367765	0.0367765	0.367131	-0.92004	[-1.79,-0.06]
ENSG00000078061	0.380549	0.123565	0.381955	0.0975626	0.123565	0.5731	0.380549	[-0.1,0.85]
ENSG00000078070	-0.638786	0.145845	-0.631169	0.11315	0.145845	0.612202	-0.638786	[-1.56,0.22]
ENSG00000078081	0.339862	0.22056	0.340406	0.134272	0.22056	0.705045	0.339862	[-0.21,0.86]
ENSG00000078124	-0.304628	0.33586	-0.300046	0.336629	0.336629	0.796089	-0.300046	[-0.92,0.31]
ENSG00000078140	0.0315438	0.907512	0.0321684	0.872313	0.907512	0.988635	0.0315438	[-0.45,0.49]
ENSG00000078142	-0.523137	0.0339612	-0.522333	0.00762231	0.0339612	0.356593	-0.523137	[-1.04,-0.04]
ENSG00000078177	-0.0969572	0.772666	-0.0914189	0.779635	0.779635	0.959134	-0.0914189	[-0.74,0.55]
ENSG00000078237	-0.0312102	0.896213	-0.0313846	0.88949	0.896213	0.985723	-0.0312102	[-0.62,0.52]
ENSG00000078246	-0.13781	0.708201	-0.132741	0.715884	0.715884	0.941348	-0.132741	[-0.85,0.59]
ENSG00000078269	-0.338755	0.465649	-0.327835	0.450995	0.465649	0.862241	-0.338755	[-1.34,0.58]
ENSG00000078304	0.0241055	0.935979	0.0261315	0.912448	0.935979	0.995218	0.0241055	[-0.5,0.52]
ENSG00000078369	0.207132	0.370981	0.207457	0.225059	0.370981	0.813444	0.207132	[-0.25,0.63]
ENSG00000078401	0.630302	0.0868056	0.640209	0.0583055	0.0868056	0.508125	0.630302	[-0.09,1.26]
ENSG00000078403	-0.737409	0.0407725	-0.734555	0.0420694	0.0420694	0.382037	-0.734555	[-1.46,-0.03]
ENSG00000078487	1.29347	0.15427	1.35923	0.269027	0.269027	0.742359	1.35923	[-1.08,3.94]
ENSG00000078618	-0.0716813	0.75219	-0.0711009	0.734201	0.75219	0.951611	-0.0716813	[-0.54,0.39]
ENSG00000078668	-0.33778	0.162432	-0.336996	0.0808062	0.162432	0.63345	-0.33778	[-0.84,0.14]
ENSG00000078674	-0.273515	0.261625	-0.272858	0.171351	0.261625	0.733702	-0.273515	[-0.78,0.21]
ENSG00000078687	0.450366	0.454034	0.473461	0.514877	0.514877	0.883384	0.473461	[-0.97,1.94]
ENSG00000078699	-0.409134	0.255677	-0.400679	0.28454	0.28454	0.755931	-0.400679	[-1.13,0.33]
ENSG00000078747	-0.215654	0.365349	-0.215562	0.313404	0.365349	0.811339	-0.215654	[-0.7,0.25]
ENSG00000078804	0.384665	0.186859	0.389524	0.209259	0.209259	0.693206	0.389524	[-0.22,1]
ENSG00000078808	0.164899	0.461613	0.165374	0.383719	0.461613	0.861373	0.164899	[-0.27,0.59]
ENSG00000078902	0.0258865	0.928168	0.0270551	0.890836	0.928168	0.993677	0.0258865	[-0.46,0.49]
ENSG00000078967	-0.202641	0.60815	-0.199021	0.64149	0.64149	0.925256	-0.199021	[-1.05,0.65]
ENSG00000079134	-0.779245	0.00822585	-0.777353	0.00331894	0.00822585	0.184258	-0.779245	[-1.39,-0.2]
ENSG00000079215	-0.8583	0.00185108	-0.857853	0.000599752	0.00185108	0.0820756	-0.8583	[-1.42,-0.32]
ENSG00000079246	-0.0241858	0.909411	-0.0238922	0.908164	0.909411	0.988763	-0.0241858	[-0.52,0.45]
ENSG00000079257	0.0613764	0.967225	0.0707098	0.922113	0.967225	0.999919	0.0613764	[-1.66,1.6]
ENSG00000079263	1.0461	0.00411671	1.06606	0.0378093	0.0378093	0.370423	1.06606	[0.06,2.31]
ENSG00000079277	-0.0788911	0.724744	-0.0779249	0.707843	0.724744	0.94333	-0.0788911	[-0.55,0.37]
ENSG00000079308	-0.823349	0.0111338	-0.8208	0.00682137	0.0111338	0.219442	-0.823349	[-1.49,-0.19]
ENSG00000079313	0.692377	0.00915351	0.694246	0.010324	0.010324	0.210944	0.694246	[0.16,1.22]
ENSG00000079332	0.228555	0.359314	0.228911	0.292198	0.359314	0.807057	0.228555	[-0.26,0.7]
ENSG00000079335	-0.441675	0.286778	-0.434078	0.29999	0.29999	0.769505	-0.434078	[-1.26,0.39]
ENSG00000079337	0.612809	0.447672	0.721134	0.560301	0.560301	0.896492	0.721134	[-1.83,3.68]
ENSG00000079387	-0.171342	0.582888	-0.169232	0.569229	0.582888	0.903792	-0.171342	[-0.81,0.45]
ENSG00000079432	0.864098	0.000382775	0.86569	2.49091e-05	0.000382775	0.0295715	0.864098	[0.39,1.31]
ENSG00000079459	-0.301015	0.241998	-0.300937	0.169914	0.241998	0.722513	-0.301015	[-0.84,0.2]
ENSG00000079462	0.294116	0.666885	0.31458	0.643383	0.666885	0.932159	0.294116	[-1.04,1.57]
ENSG00000079482	-1.38539	0.0495902	-1.37719	0.0748236	0.0748236	0.477432	-1.37719	[-2.93,0.14]
ENSG00000079616	0.220613	0.593326	0.224614	0.610391	0.610391	0.913783	0.224614	[-0.64,1.08]
ENSG00000079691	-0.982078	0.347564	-0.938721	0.302922	0.347564	0.80036	-0.982078	[-3.83,1.13]
ENSG00000079739	-0.516359	0.308449	-0.508568	0.220455	0.308449	0.774709	-0.516359	[-1.65,0.48]
ENSG00000079785	-0.09634	0.695109	-0.0966758	0.650203	0.695109	0.937039	-0.09634	[-0.62,0.4]
ENSG00000079805	-0.124592	0.57253	-0.124008	0.510342	0.57253	0.899931	-0.124592	[-0.59,0.31]
ENSG00000079819	0.113408	0.695588	0.114804	0.631606	0.695588	0.937039	0.113408	[-0.45,0.65]
ENSG00000079950	-0.0811482	0.738296	-0.0800354	0.723291	0.738296	0.948223	-0.0811482	[-0.59,0.41]
ENSG00000079974	-0.765864	0.489914	-0.822191	0.551608	0.551608	0.894216	-0.822191	[-3.97,2]
ENSG00000079999	-0.267076	0.277949	-0.265759	0.186315	0.277949	0.749561	-0.267076	[-0.78,0.22]
ENSG00000080007	-1.53301	0.0754723	-1.4963	0.0894011	0.0894011	0.512479	-1.4963	[-3.22,0.24]
ENSG00000080189	0.28914	0.265526	0.293198	0.277907	0.277907	0.749561	0.293198	[-0.24,0.83]
ENSG00000080200	-0.473307	0.137869	-0.47076	0.107177	0.137869	0.599232	-0.473307	[-1.13,0.15]
ENSG00000080298	-0.69544	0.242585	-0.687634	0.25706	0.25706	0.732825	-0.687634	[-1.92,0.5]
ENSG00000080345	-0.382305	0.119252	-0.382178	0.0805542	0.119252	0.565542	-0.382305	[-0.88,0.1]
ENSG00000080371	-0.00616743	0.966653	-0.00616928	0.976363	0.976363	0.999919	-0.00616928	[-0.42,0.41]
ENSG00000080503	-0.302762	0.332125	-0.300109	0.250078	0.332125	0.792406	-0.302762	[-0.96,0.31]
ENSG00000080546	0.127771	0.76602	0.136448	0.747204	0.76602	0.954484	0.127771	[-0.7,0.93]
ENSG00000080603	0.502628	0.0287995	0.503609	0.0162714	0.0287995	0.332041	0.502628	[0.05,0.94]
ENSG00000080608	0.0901579	0.741923	0.0901222	0.699515	0.741923	0.949426	0.0901579	[-0.44,0.6]
ENSG00000080802	0.0944785	0.749116	0.0959624	0.677591	0.749116	0.951017	0.0944785	[-0.47,0.62]
ENSG00000080815	0.11929	0.596554	0.119157	0.502247	0.596554	0.908924	0.11929	[-0.32,0.54]
ENSG00000080819	0.000980576	0.984004	0.00720502	0.980928	0.984004	0.999919	0.000980576	[-0.77,0.72]
ENSG00000080822	0.394547	0.142824	0.397035	0.11751	0.142824	0.609043	0.394547	[-0.13,0.91]
ENSG00000080823	0.506746	0.760972	0.444477	0.848831	0.848831	0.977374	0.444477	[-3.87,4.36]
ENSG00000080824	-0.106284	0.655672	-0.106378	0.621976	0.655672	0.927706	-0.106284	[-0.6,0.37]
ENSG00000080839	0.138817	0.851044	0.157913	0.762346	0.851044	0.978258	0.138817	[-1.14,1.27]
ENSG00000080845	-0.0704339	0.771174	-0.0684371	0.770519	0.771174	0.955922	-0.0704339	[-0.58,0.42]
ENSG00000081014	0.460786	0.149528	0.464635	0.102407	0.149528	0.616677	0.460786	[-0.17,1.05]
ENSG00000081019	-0.0129402	0.945692	-0.0114656	0.960602	0.960602	0.99969	-0.0114656	[-0.47,0.45]
ENSG00000081026	-0.183296	0.762587	-0.168909	0.787599	0.787599	0.962247	-0.168909	[-1.42,1.08]
ENSG00000081041	1.57571	0.00802489	1.57571	0.109503	0.109503	0.550219	1.57571	[-0.38,3.53]
ENSG00000081087	0.242102	0.321861	0.243047	0.21787	0.321861	0.784212	0.242102	[-0.24,0.7]
ENSG00000081154	0.0926449	0.734244	0.0944734	0.733099	0.734244	0.946217	0.0926449	[-0.44,0.62]
ENSG00000081177	-0.503478	0.511497	-0.480682	0.553323	0.553323	0.894649	-0.480682	[-2.13,1.13]
ENSG00000081181	-0.331117	0.691912	-0.311281	0.678557	0.691912	0.936268	-0.331117	[-2.46,1.48]
ENSG00000081189	-0.389939	0.415856	-0.378939	0.401259	0.415856	0.836196	-0.389939	[-1.43,0.56]
ENSG00000081237	0.147604	0.525098	0.147649	0.430483	0.525098	0.887165	0.147604	[-0.31,0.58]
ENSG00000081307	-0.684967	0.0406855	-0.68363	0.0234045	0.0406855	0.37972	-0.684967	[-1.37,-0.03]
ENSG00000081320	-0.484298	0.0315779	-0.483389	0.0124246	0.0315779	0.348146	-0.484298	[-0.95,-0.04]
ENSG00000081386	0.492603	0.480701	0.50895	0.403685	0.480701	0.868956	0.492603	[-0.88,1.74]
ENSG00000081665	0.305788	0.368252	0.309916	0.319911	0.368252	0.811644	0.305788	[-0.36,0.94]
ENSG00000081692	0.961543	0.00583195	0.964817	0.00553585	0.00583195	0.153962	0.961543	[0.28,1.63]
ENSG00000081721	-0.225931	0.584516	-0.22217	0.615876	0.615876	0.914817	-0.22217	[-1.11,0.65]
ENSG00000081760	-1.0013	0.00498438	-0.996715	0.00336142	0.00498438	0.140893	-1.0013	[-1.74,-0.3]
ENSG00000081791	0.227946	0.374276	0.229587	0.321728	0.374276	0.816666	0.227946	[-0.28,0.71]
ENSG00000081870	0.270656	0.442817	0.274291	0.339321	0.442817	0.850876	0.270656	[-0.42,0.91]
ENSG00000081913	-0.0153743	0.939104	-0.00480581	0.994622	0.994622	0.999919	-0.00480581	[-0.72,0.73]
ENSG00000081985	1.00697	0.33406	1.0018	0.315934	0.33406	0.792934	1.00697	[-1.06,2.81]
ENSG00000082068	0.362235	0.3089	0.364323	0.22889	0.3089	0.774853	0.362235	[-0.34,1.03]
ENSG00000082074	0.251006	0.479725	0.251898	0.456649	0.479725	0.868585	0.251006	[-0.45,0.94]
ENSG00000082126	-0.183743	0.893119	0.0306895	0.973628	0.973628	0.999919	0.0306895	[-4.13,4.47]
ENSG00000082153	0.197028	0.409163	0.197301	0.304133	0.409163	0.832757	0.197028	[-0.27,0.64]
ENSG00000082212	-0.365029	0.172528	-0.36483	0.123993	0.172528	0.652423	-0.365029	[-0.91,0.16]
ENSG00000082213	0.0837905	0.795269	0.0861774	0.721039	0.795269	0.963931	0.0837905	[-0.52,0.65]
ENSG00000082258	-0.615989	0.0129429	-0.614927	0.00835018	0.0129429	0.235373	-0.615989	[-1.12,-0.13]
ENSG00000082269	-0.209498	0.595082	-0.205503	0.588588	0.595082	0.908152	-0.209498	[-1.03,0.58]
ENSG00000082397	-0.145323	0.575329	-0.145223	0.512255	0.575329	0.900781	-0.145323	[-0.7,0.37]
ENSG00000082438	-1.69352	0.00770885	-1.68524	0.00708748	0.00770885	0.178972	-1.69352	[-3.04,-0.45]
ENSG00000082512	-0.67491	0.206648	-0.658119	0.263344	0.263344	0.734837	-0.658119	[-1.82,0.5]
ENSG00000082515	0.282964	0.351252	0.284366	0.234996	0.351252	0.80203	0.282964	[-0.31,0.84]
ENSG00000082516	-0.630185	0.0218591	-0.629644	0.00185958	0.0218591	0.29043	-0.630185	[-1.21,-0.09]
ENSG00000082641	-0.0280021	0.88542	-0.0271777	0.881868	0.88542	0.983949	-0.0280021	[-0.46,0.39]
ENSG00000082701	-0.158473	0.517818	-0.156658	0.48928	0.517818	0.884428	-0.158473	[-0.66,0.33]
ENSG00000082781	-0.573713	0.272867	-0.562253	0.192101	0.272867	0.7464	-0.573713	[-1.71,0.45]
ENSG00000082805	-0.317658	0.234379	-0.315498	0.205448	0.234379	0.715303	-0.317658	[-0.86,0.21]
ENSG00000082898	-0.159176	0.489547	-0.159123	0.441574	0.489547	0.872337	-0.159176	[-0.63,0.3]
ENSG00000082996	-0.465742	0.0394439	-0.465341	0.0146874	0.0394439	0.373746	-0.465742	[-0.93,-0.02]
ENSG00000083093	-0.183176	0.584274	-0.180049	0.56667	0.584274	0.904583	-0.183176	[-0.88,0.48]
ENSG00000083097	-0.419004	0.135732	-0.415411	0.10224	0.135732	0.5956	-0.419004	[-1.01,0.13]
ENSG00000083099	0.0603306	0.849195	0.0637091	0.856246	0.856246	0.979509	0.0637091	[-0.63,0.76]
ENSG00000083123	-0.473755	0.50656	-0.45803	0.474812	0.50656	0.878778	-0.473755	[-2.12,0.97]
ENSG00000083168	-0.330023	0.15045	-0.328838	0.0982936	0.15045	0.616677	-0.330023	[-0.8,0.12]
ENSG00000083223	-0.495097	0.0536044	-0.494426	0.0158176	0.0536044	0.421195	-0.495097	[-1.04,0.01]
ENSG00000083290	1.11169	0.0607546	1.14234	0.163003	0.163003	0.633576	1.14234	[-0.47,2.81]
ENSG00000083312	-0.153006	0.512041	-0.152844	0.434342	0.512041	0.880961	-0.153006	[-0.64,0.31]
ENSG00000083444	0.243761	0.402897	0.245084	0.316511	0.402897	0.831504	0.243761	[-0.33,0.79]
ENSG00000083457	-2.27025	2.80825e-07	-2.26353	9.62744e-08	2.80825e-07	0.000165125	-2.27025	[-3.24,-1.38]
ENSG00000083520	-0.299897	0.226761	-0.299873	0.153043	0.226761	0.710913	-0.299897	[-0.81,0.19]
ENSG00000083535	-0.660695	0.119252	-0.657415	0.0745367	0.119252	0.565542	-0.660695	[-1.55,0.17]
ENSG00000083544	-1.13228	0.0210259	-1.12139	0.00513766	0.0210259	0.285888	-1.13228	[-2.22,-0.17]
ENSG00000083635	0.0238251	0.974849	0.029684	0.943098	0.974849	0.999919	0.0238251	[-0.91,0.89]
ENSG00000083642	-0.352941	0.194266	-0.352446	0.109757	0.194266	0.67948	-0.352941	[-0.92,0.18]
ENSG00000083720	0.144516	0.875306	0.167592	0.757236	0.875306	0.982904	0.144516	[-1.32,1.37]
ENSG00000083750	-0.419046	0.406887	-0.407523	0.456159	0.456159	0.858362	-0.407523	[-1.5,0.67]
ENSG00000083799	-0.419851	0.112426	-0.419249	0.0950811	0.112426	0.555777	-0.419851	[-0.95,0.1]
ENSG00000083812	0.209774	0.65993	0.220115	0.672547	0.672547	0.93261	0.220115	[-0.8,1.24]
ENSG00000083814	0.529297	0.257018	0.53714	0.227883	0.257018	0.732825	0.529297	[-0.39,1.41]
ENSG00000083817	0.454899	0.464417	0.465816	0.384013	0.464417	0.862117	0.454899	[-0.77,1.59]
ENSG00000083828	-0.23393	0.512765	-0.227115	0.5157	0.5157	0.883384	-0.227115	[-0.91,0.46]
ENSG00000083838	0.23621	0.719682	0.251018	0.732716	0.732716	0.946217	0.251018	[-1.2,1.68]
ENSG00000083844	-0.270644	0.444093	-0.267621	0.313315	0.444093	0.850876	-0.270644	[-1.05,0.43]
ENSG00000083845	0.534041	0.0473516	0.53409	0.00994867	0.0473516	0.399796	0.534041	[0.01,1.03]
ENSG00000083896	-0.0321011	0.883255	-0.0310215	0.882954	0.883255	0.983924	-0.0321011	[-0.53,0.44]
ENSG00000083937	-0.522298	0.0402128	-0.520889	0.019029	0.0402128	0.377316	-0.522298	[-1.05,-0.02]
ENSG00000084070	0.0222881	0.940335	0.0234453	0.913435	0.940335	0.996035	0.0222881	[-0.48,0.5]
ENSG00000084072	-0.162551	0.612318	-0.161039	0.623402	0.623402	0.917931	-0.161039	[-0.81,0.49]
ENSG00000084073	-0.0302321	0.909038	-0.0303191	0.909339	0.909339	0.988763	-0.0303191	[-0.56,0.5]
ENSG00000084090	0.181909	0.492607	0.182987	0.437087	0.492607	0.873471	0.181909	[-0.34,0.68]
ENSG00000084092	-0.549327	0.190874	-0.54367	0.135078	0.190874	0.674938	-0.549327	[-1.44,0.27]
ENSG00000084093	-0.0556726	0.806191	-0.0548915	0.778817	0.806191	0.966946	-0.0556726	[-0.56,0.42]
ENSG00000084112	-0.775118	0.00125242	-0.772814	0.000502265	0.00125242	0.0661989	-0.775118	[-1.27,-0.3]
ENSG00000084207	0.544106	0.019132	0.544464	0.00423836	0.019132	0.273114	0.544106	[0.09,0.98]
ENSG00000084234	-0.0105589	0.941291	-0.0105735	0.950345	0.950345	0.99777	-0.0105735	[-0.35,0.33]
ENSG00000084444	-0.542669	0.25004	-0.532046	0.229691	0.25004	0.725525	-0.542669	[-1.54,0.38]
ENSG00000084463	0.0557253	0.83285	0.056617	0.781094	0.83285	0.974439	0.0557253	[-0.44,0.52]
ENSG00000084623	0.0984392	0.693385	0.0989845	0.640018	0.693385	0.936268	0.0984392	[-0.39,0.57]
ENSG00000084652	-0.152505	0.501333	-0.151586	0.460874	0.501333	0.87584	-0.152505	[-0.62,0.29]
ENSG00000084676	-0.70906	0.0172386	-0.707967	0.00920144	0.0172386	0.258303	-0.70906	[-1.32,-0.12]
ENSG00000084693	-1.31229	0.319627	-1.36461	0.381772	0.381772	0.821389	-1.36461	[-5.17,1.81]
ENSG00000084733	0.0342411	0.893784	0.0347006	0.86389	0.893784	0.985723	0.0342411	[-0.44,0.49]
ENSG00000084754	-0.127138	0.569498	-0.12713	0.508107	0.569498	0.899295	-0.127138	[-0.59,0.32]
ENSG00000084764	0.00420585	0.995781	0.0107355	0.987861	0.995781	0.999919	0.00420585	[-0.97,0.94]
ENSG00000084774	-0.610827	0.0295215	-0.609675	0.012411	0.0295215	0.336676	-0.610827	[-1.19,-0.06]
ENSG00000085063	0.337444	0.157994	0.338024	0.0812509	0.157994	0.626827	0.337444	[-0.13,0.79]
ENSG00000085117	0.227959	0.386623	0.227907	0.317858	0.386623	0.824254	0.227959	[-0.29,0.72]
ENSG00000085185	0.998121	0.00456275	1.00299	0.00447061	0.00456275	0.132872	0.998121	[0.31,1.67]
ENSG00000085224	-0.284678	0.258664	-0.283769	0.19408	0.258664	0.732825	-0.284678	[-0.8,0.21]
ENSG00000085231	-0.276435	0.24029	-0.275895	0.182537	0.24029	0.719443	-0.276435	[-0.76,0.19]
ENSG00000085265	0.0604577	0.880458	0.0604986	0.816575	0.880458	0.983904	0.0604577	[-0.63,0.69]
ENSG00000085274	-0.345541	0.244379	-0.34341	0.196853	0.244379	0.72431	-0.345541	[-0.96,0.24]
ENSG00000085365	0.08083	0.796909	0.0824311	0.729997	0.796909	0.964421	0.08083	[-0.51,0.64]
ENSG00000085377	-0.404158	0.103663	-0.403744	0.0416384	0.103663	0.538156	-0.404158	[-0.92,0.08]
ENSG00000085382	-1.02947	0.179325	-1.01357	0.210994	0.210994	0.695255	-1.01357	[-2.66,0.58]
ENSG00000085415	-0.167678	0.477891	-0.167097	0.38774	0.477891	0.867581	-0.167678	[-0.66,0.3]
ENSG00000085433	-0.48221	0.11482	-0.48012	0.0368572	0.11482	0.559802	-0.48221	[-1.14,0.12]
ENSG00000085449	-0.515536	0.0227454	-0.514447	0.0113111	0.0227454	0.29684	-0.515536	[-0.98,-0.07]
ENSG00000085491	0.201586	0.446027	0.20205	0.321081	0.446027	0.85197	0.201586	[-0.32,0.69]
ENSG00000085511	-0.0628586	0.8389	-0.0578813	0.854818	0.854818	0.979367	-0.0578813	[-0.68,0.57]
ENSG00000085514	-0.276469	0.211901	-0.276127	0.105759	0.211901	0.695939	-0.276469	[-0.74,0.16]
ENSG00000085563	-0.637482	0.504347	-0.587509	0.473139	0.504347	0.876952	-0.637482	[-4.13,1.48]
ENSG00000085644	-0.464673	0.338534	-0.460014	0.412259	0.412259	0.834159	-0.460014	[-1.58,0.65]
ENSG00000085662	-0.159636	0.593063	-0.158716	0.581736	0.593063	0.907734	-0.159636	[-0.76,0.43]
ENSG00000085719	-0.0774191	0.7963	-0.077207	0.76181	0.7963	0.96419	-0.0774191	[-0.78,0.57]
ENSG00000085721	-0.0561576	0.824625	-0.0546497	0.820382	0.824625	0.973805	-0.0561576	[-0.6,0.47]
ENSG00000085733	-0.976358	0.164868	-0.958358	0.209147	0.209147	0.693053	-0.958358	[-2.5,0.54]
ENSG00000085760	-0.305767	0.383651	-0.301026	0.403193	0.403193	0.831504	-0.301026	[-1.01,0.41]
ENSG00000085788	-0.810374	0.0615018	-0.807519	0.0581574	0.0615018	0.445859	-0.810374	[-1.69,0.04]
ENSG00000085831	0.0697428	0.94281	0.0799664	0.954698	0.954698	0.998829	0.0799664	[-2.33,2.4]
ENSG00000085832	-0.0224005	0.90997	-0.021533	0.914207	0.914207	0.989438	-0.021533	[-0.42,0.37]
ENSG00000085871	0.711907	0.0595264	0.71455	0.00291727	0.0595264	0.443696	0.711907	[-0.03,1.37]
ENSG00000085872	-0.186904	0.427288	-0.185981	0.363465	0.427288	0.841446	-0.186904	[-0.67,0.28]
ENSG00000085978	0.422587	0.193304	0.426382	0.174072	0.193304	0.679064	0.422587	[-0.22,1.04]
ENSG00000085982	0.319385	0.376708	0.325813	0.383615	0.383615	0.822399	0.325813	[-0.41,1.06]
ENSG00000085998	0.383778	0.356853	0.387376	0.400013	0.400013	0.830961	0.387376	[-0.52,1.28]
ENSG00000086015	-0.544603	0.165634	-0.539508	0.168116	0.168116	0.643841	-0.539508	[-1.32,0.23]
ENSG00000086061	0.0663776	0.7802	0.0665638	0.750542	0.7802	0.959134	0.0663776	[-0.39,0.51]
ENSG00000086062	0.180287	0.440799	0.180183	0.381924	0.440799	0.850149	0.180287	[-0.28,0.62]
ENSG00000086065	-0.0526757	0.815181	-0.0520967	0.800016	0.815181	0.971171	-0.0526757	[-0.55,0.42]
ENSG00000086102	-0.124789	0.592575	-0.123056	0.557259	0.592575	0.907496	-0.124789	[-0.61,0.34]
ENSG00000086189	-0.333169	0.262608	-0.332245	0.198221	0.262608	0.733943	-0.333169	[-0.94,0.25]
ENSG00000086200	-0.384764	0.227132	-0.38408	0.109322	0.227132	0.711103	-0.384764	[-1.06,0.24]
ENSG00000086232	-0.0198967	0.93075	-0.0178782	0.941475	0.941475	0.996357	-0.0178782	[-0.5,0.47]
ENSG00000086300	0.185825	0.432475	0.18615	0.346531	0.432475	0.843694	0.185825	[-0.28,0.63]
ENSG00000086475	0.179676	0.596602	0.182053	0.567059	0.596602	0.908924	0.179676	[-0.49,0.83]
ENSG00000086504	0.461445	0.0636911	0.462494	0.030548	0.0636911	0.450907	0.461445	[-0.03,0.93]
ENSG00000086544	0.703376	0.0164318	0.706413	0.0140166	0.0164318	0.250959	0.703376	[0.13,1.26]
ENSG00000086589	0.127464	0.610901	0.128065	0.495967	0.610901	0.913783	0.127464	[-0.36,0.58]
ENSG00000086598	0.0356167	0.902113	0.0359251	0.852835	0.902113	0.986481	0.0356167	[-0.47,0.51]
ENSG00000086619	-0.126409	0.671412	-0.123308	0.667736	0.671412	0.93261	-0.126409	[-0.75,0.47]
ENSG00000086666	-0.138359	0.559473	-0.137502	0.512198	0.559473	0.896105	-0.138359	[-0.63,0.33]
ENSG00000086712	-0.59253	0.0759569	-0.589385	0.041813	0.0759569	0.480469	-0.59253	[-1.29,0.06]
ENSG00000086730	-0.53416	0.127707	-0.532729	0.149915	0.149915	0.616677	-0.532729	[-1.26,0.19]
ENSG00000086758	-0.428889	0.0481064	-0.428445	0.0153489	0.0481064	0.402179	-0.428889	[-0.88,0]
ENSG00000086827	-0.49497	0.0733343	-0.493607	0.0181656	0.0733343	0.475595	-0.49497	[-1.08,0.05]
ENSG00000086848	-0.737134	0.101589	-0.7315	0.0268699	0.101589	0.535604	-0.737134	[-1.75,0.15]
ENSG00000087008	-0.271501	0.325716	-0.270226	0.251289	0.325716	0.788277	-0.271501	[-0.85,0.27]
ENSG00000087053	-0.0754298	0.832698	-0.0727374	0.84168	0.84168	0.975402	-0.0727374	[-0.8,0.65]
ENSG00000087074	0.729479	0.0152416	0.730654	0.00325274	0.0152416	0.24332	0.729479	[0.14,1.28]
ENSG00000087076	0.236442	0.698285	0.268452	0.653013	0.698285	0.937542	0.236442	[-0.94,1.32]
ENSG00000087077	0.543153	0.0790379	0.546649	0.046101	0.0790379	0.487207	0.543153	[-0.06,1.12]
ENSG00000087085	0.341251	0.575966	0.359362	0.547798	0.575966	0.901112	0.341251	[-0.86,1.48]
ENSG00000087086	1.50337	1.15309e-08	1.50311	2.19705e-10	1.15309e-08	1.22043e-05	1.50337	[1,1.99]
ENSG00000087087	0.238247	0.310473	0.239097	0.224478	0.310473	0.775742	0.238247	[-0.22,0.68]
ENSG00000087088	0.29459	0.249689	0.295627	0.232746	0.249689	0.725525	0.29459	[-0.21,0.79]
ENSG00000087095	-0.414152	0.397507	-0.40735	0.47641	0.47641	0.867245	-0.40735	[-1.54,0.72]
ENSG00000087111	0.0624732	0.822646	0.0642364	0.794458	0.822646	0.973053	0.0624732	[-0.47,0.57]
ENSG00000087116	0.655536	0.353542	0.671664	0.308481	0.353542	0.803154	0.655536	[-0.74,1.97]
ENSG00000087152	0.360549	0.241374	0.365743	0.310713	0.310713	0.776004	0.365743	[-0.34,1.08]
ENSG00000087157	-0.338419	0.362711	-0.334089	0.366226	0.366226	0.811546	-0.334089	[-1.06,0.39]
ENSG00000087191	0.233465	0.314886	0.233746	0.240675	0.314886	0.779424	0.233465	[-0.22,0.67]
ENSG00000087206	-0.203786	0.476641	-0.200986	0.475052	0.476641	0.867245	-0.203786	[-0.78,0.36]
ENSG00000087245	0.311608	0.756721	0.326347	0.667445	0.756721	0.953241	0.311608	[-1.57,1.99]
ENSG00000087253	0.0660842	0.847008	0.0672432	0.788716	0.847008	0.977072	0.0660842	[-0.56,0.65]
ENSG00000087263	0.0160456	0.963794	0.016625	0.937455	0.963794	0.999919	0.0160456	[-0.51,0.51]
ENSG00000087266	-0.0492005	0.833714	-0.0480078	0.818124	0.833714	0.974439	-0.0492005	[-0.62,0.47]
ENSG00000087269	-0.458654	0.0702133	-0.457667	0.0378521	0.0702133	0.467971	-0.458654	[-0.98,0.04]
ENSG00000087274	-0.058954	0.792301	-0.0584077	0.781342	0.792301	0.963088	-0.058954	[-0.53,0.4]
ENSG00000087299	-2.25791	0.0186285	-2.2149	0.014608	0.0186285	0.268251	-2.25791	[-4.49,-0.37]
ENSG00000087301	-0.152968	0.704586	-0.147824	0.684234	0.704586	0.939509	-0.152968	[-1.06,0.68]
ENSG00000087302	0.317186	0.238966	0.317541	0.136196	0.238966	0.719234	0.317186	[-0.21,0.82]
ENSG00000087338	0.281615	0.751985	0.294361	0.818	0.818	0.972075	0.294361	[-2.22,2.75]
ENSG00000087365	-0.398999	0.0613759	-0.398516	0.0210648	0.0613759	0.445859	-0.398999	[-0.84,0.02]
ENSG00000087448	0.0716852	0.918749	0.0751841	0.92202	0.92202	0.991734	0.0751841	[-1.3,1.4]
ENSG00000087460	-0.146692	0.497893	-0.146804	0.445684	0.497893	0.874941	-0.146692	[-0.59,0.28]
ENSG00000087470	-0.121882	0.581065	-0.121581	0.513377	0.581065	0.903417	-0.121882	[-0.59,0.32]
ENSG00000087502	0.0786773	0.82172	0.0800098	0.819661	0.82172	0.973053	0.0786773	[-0.61,0.76]
ENSG00000087586	0.522073	0.473079	0.552769	0.39224	0.473079	0.866463	0.522073	[-0.91,1.8]
ENSG00000087589	-0.45351	0.486834	-0.433669	0.443237	0.486834	0.871638	-0.45351	[-2.15,0.88]
ENSG00000087842	-0.275026	0.439033	-0.27376	0.373304	0.439033	0.849309	-0.275026	[-1.04,0.43]
ENSG00000087884	0.111177	0.863545	0.125198	0.818211	0.863545	0.980649	0.111177	[-1.07,1.21]
ENSG00000087903	-0.392835	0.330064	-0.384412	0.341174	0.341174	0.79751	-0.384412	[-1.17,0.41]
ENSG00000087995	-1.13833	0.0247088	-1.13123	0.0332973	0.0332973	0.353125	-1.13123	[-2.2,-0.09]
ENSG00000088035	-0.356115	0.400228	-0.352331	0.289904	0.400228	0.830961	-0.356115	[-1.28,0.48]
ENSG00000088038	0.201743	0.423862	0.203159	0.358296	0.423862	0.839547	0.201743	[-0.29,0.68]
ENSG00000088179	-0.353484	0.726673	-0.324309	0.78535	0.78535	0.961387	-0.324309	[-2.81,2.1]
ENSG00000088205	-0.307184	0.1987	-0.306944	0.118362	0.1987	0.682714	-0.307184	[-0.81,0.16]
ENSG00000088247	0.102901	0.659175	0.103456	0.564906	0.659175	0.929363	0.102901	[-0.35,0.53]
ENSG00000088256	-0.312564	0.58937	-0.312613	0.619933	0.619933	0.916137	-0.312613	[-1.6,0.94]
ENSG00000088298	0.503867	0.0940021	0.509024	0.0697023	0.0940021	0.521246	0.503867	[-0.09,1.06]
ENSG00000088356	0.494676	0.116008	0.498542	0.105901	0.116008	0.562193	0.494676	[-0.12,1.1]
ENSG00000088448	-0.514306	0.119641	-0.51191	0.127287	0.127287	0.578696	-0.51191	[-1.17,0.15]
ENSG00000088451	-0.0173045	0.944456	-0.0137054	0.962234	0.962234	0.999919	-0.0137054	[-0.62,0.59]
ENSG00000088682	-0.0557492	0.858827	-0.0520334	0.873276	0.873276	0.982904	-0.0520334	[-0.7,0.6]
ENSG00000088766	0.0144362	0.97495	0.0173235	0.968139	0.97495	0.999919	0.0144362	[-0.71,0.72]
ENSG00000088808	0.112467	0.853305	0.144603	0.831291	0.853305	0.979136	0.112467	[-1.09,1.3]
ENSG00000088812	-1.45148	7.14553e-09	-1.45112	3.89563e-12	7.14553e-09	8.40315e-06	-1.45148	[-1.98,-0.95]
ENSG00000088826	0.265045	0.673355	0.262644	0.68936	0.68936	0.936268	0.262644	[-1.01,1.46]
ENSG00000088827	1.19636	9.46747e-05	1.19716	5.39397e-07	9.46747e-05	0.0116516	1.19636	[0.61,1.74]
ENSG00000088832	0.415438	0.143339	0.417926	0.132249	0.143339	0.610257	0.415438	[-0.14,0.96]
ENSG00000088833	-0.160703	0.527823	-0.159441	0.509777	0.527823	0.887165	-0.160703	[-0.68,0.34]
ENSG00000088836	-0.0498004	0.95708	0.0849104	0.961059	0.961059	0.99969	0.0849104	[-3.83,4]
ENSG00000088854	-0.35667	0.214385	-0.352642	0.202989	0.214385	0.697523	-0.35667	[-0.94,0.21]
ENSG00000088876	-0.266223	0.601966	-0.259483	0.624458	0.624458	0.918504	-0.259483	[-1.35,0.8]
ENSG00000088888	-0.108285	0.732113	-0.104774	0.751915	0.751915	0.951611	-0.104774	[-0.76,0.55]
ENSG00000088899	0.0180256	0.969237	0.118475	0.856259	0.969237	0.999919	0.0180256	[-1.45,1.54]
ENSG00000088930	-0.761751	0.000426395	-0.761397	1.98215e-05	0.000426395	0.0316699	-0.761751	[-1.21,-0.34]
ENSG00000088986	0.325519	0.191333	0.326207	0.155573	0.191333	0.675563	0.325519	[-0.16,0.8]
ENSG00000088992	1.16973	0.0657531	1.17432	0.0562794	0.0657531	0.453967	1.16973	[-0.08,2.37]
ENSG00000089006	-0.520785	0.0357111	-0.520149	0.0198755	0.0357111	0.36169	-0.520785	[-1.03,-0.03]
ENSG00000089009	0.106067	0.712614	0.106381	0.605835	0.712614	0.940929	0.106067	[-0.44,0.61]
ENSG00000089012	0.0176956	0.907912	0.121164	0.883219	0.907912	0.988717	0.0176956	[-3.23,2.17]
ENSG00000089022	-0.636775	0.0946646	-0.634609	0.11987	0.11987	0.565914	-0.634609	[-1.45,0.17]
ENSG00000089041	-1.16512	1.83929e-06	-1.16461	6.70409e-12	1.83929e-06	0.000721001	-1.16512	[-1.71,-0.67]
ENSG00000089048	-0.269263	0.325237	-0.269066	0.267039	0.325237	0.787894	-0.269263	[-0.83,0.27]
ENSG00000089050	0.312578	0.371872	0.315013	0.34635	0.371872	0.814041	0.312578	[-0.38,0.98]
ENSG00000089053	-0.513799	0.0450108	-0.512611	0.0294856	0.0450108	0.393243	-0.513799	[-1.03,-0.01]
ENSG00000089057	-0.675237	0.0353659	-0.671474	0.0190996	0.0353659	0.36169	-0.675237	[-1.35,-0.05]
ENSG00000089060	-0.119296	0.707204	-0.115502	0.700492	0.707204	0.940096	-0.119296	[-0.79,0.52]
ENSG00000089063	-0.0887328	0.809422	-0.0844006	0.831358	0.831358	0.974278	-0.0844006	[-0.88,0.71]
ENSG00000089091	-0.683067	0.469292	-0.632387	0.569513	0.569513	0.899295	-0.632387	[-2.82,1.58]
ENSG00000089094	-0.301674	0.193488	-0.30146	0.170044	0.193488	0.679064	-0.301674	[-0.77,0.15]
ENSG00000089123	-0.970279	0.127844	-0.962081	0.154721	0.154721	0.621954	-0.962081	[-2.36,0.37]
ENSG00000089127	0.552858	0.0843436	0.553849	0.00973072	0.0843436	0.502453	0.552858	[-0.08,1.12]
ENSG00000089154	-0.117194	0.608379	-0.116549	0.549545	0.608379	0.913062	-0.117194	[-0.6,0.34]
ENSG00000089157	-0.185085	0.392581	-0.184474	0.319903	0.392581	0.82792	-0.185085	[-0.63,0.24]
ENSG00000089159	-0.624906	0.041112	-0.623176	0.0393472	0.041112	0.380358	-0.624906	[-1.24,-0.03]
ENSG00000089177	0.384465	0.518356	0.401915	0.453504	0.518356	0.884428	0.384465	[-0.78,1.45]
ENSG00000089195	-0.296916	0.30841	-0.295613	0.260667	0.30841	0.774709	-0.296916	[-0.9,0.28]
ENSG00000089220	0.457823	0.147077	0.459444	0.0362615	0.147077	0.614309	0.457823	[-0.16,1.02]
ENSG00000089234	-0.235514	0.368766	-0.233962	0.305483	0.368766	0.811776	-0.235514	[-0.78,0.28]
ENSG00000089248	0.540042	0.0771698	0.541003	0.00542699	0.0771698	0.483007	0.540042	[-0.06,1.08]
ENSG00000089280	-0.142346	0.491576	-0.142051	0.408514	0.491576	0.872543	-0.142346	[-0.57,0.27]
ENSG00000089289	-0.00910949	0.960316	-0.00672859	0.978526	0.978526	0.999919	-0.00672859	[-0.51,0.5]
ENSG00000089327	0.321394	0.202264	0.321394	0.192578	0.202264	0.684946	0.321394	[-0.17,0.81]
ENSG00000089335	-0.342622	0.417397	-0.337423	0.437314	0.437314	0.847561	-0.337423	[-1.2,0.52]
ENSG00000089351	-0.269734	0.208394	-0.269749	0.115181	0.208394	0.692538	-0.269734	[-0.72,0.15]
ENSG00000089486	0.0857953	0.777754	0.0913848	0.776875	0.777754	0.95874	0.0857953	[-0.51,0.67]
ENSG00000089597	0.336084	0.150062	0.336297	0.0473605	0.150062	0.616677	0.336084	[-0.12,0.77]
ENSG00000089639	0.375858	0.121703	0.37689	0.0984398	0.121703	0.569705	0.375858	[-0.1,0.84]
ENSG00000089682	-0.208975	0.682971	-0.198175	0.650486	0.682971	0.9359	-0.208975	[-1.49,0.88]
ENSG00000089693	0.446191	0.0798874	0.447957	0.071597	0.0798874	0.489594	0.446191	[-0.05,0.94]
ENSG00000089737	-0.575428	0.00926478	-0.575409	0.00181747	0.00926478	0.197301	-0.575428	[-1.03,-0.14]
ENSG00000089775	-0.339161	0.389875	-0.329682	0.443484	0.443484	0.850876	-0.329682	[-1.17,0.52]
ENSG00000089818	0.0327115	0.929487	0.0343955	0.898581	0.929487	0.994008	0.0327115	[-0.59,0.63]
ENSG00000089820	0.755556	0.00778808	0.756522	0.0120357	0.0120357	0.230246	0.756522	[0.17,1.35]
ENSG00000089847	-0.0700338	0.969095	0.0484182	0.953999	0.969095	0.999919	-0.0700338	[-2.26,2.33]
ENSG00000089876	-0.337959	0.313284	-0.336439	0.29126	0.313284	0.778904	-0.337959	[-1.01,0.32]
ENSG00000089902	-0.130579	0.592115	-0.129567	0.535986	0.592115	0.90734	-0.130579	[-0.64,0.35]
ENSG00000089916	-0.59838	0.0172167	-0.596394	0.00792896	0.0172167	0.258303	-0.59838	[-1.12,-0.11]
ENSG00000090006	0.229673	0.577839	0.247813	0.624978	0.624978	0.918846	0.247813	[-0.76,1.28]
ENSG00000090013	0.400764	0.125958	0.401269	0.0327729	0.125958	0.577365	0.400764	[-0.11,0.88]
ENSG00000090020	0.0664889	0.838562	0.0724654	0.817662	0.838562	0.974956	0.0664889	[-0.55,0.67]
ENSG00000090054	-0.848436	0.00106033	-0.848037	7.09962e-06	0.00106033	0.0575514	-0.848436	[-1.41,-0.34]
ENSG00000090060	-0.0276828	0.893907	-0.0274812	0.892703	0.893907	0.985723	-0.0276828	[-0.5,0.42]
ENSG00000090061	0.277195	0.247725	0.277878	0.180031	0.247725	0.725276	0.277195	[-0.19,0.73]
ENSG00000090104	-0.0144127	0.956993	0	0.995237	0.995237	0.999919	0	[-0.88,0.9]
ENSG00000090238	1.49667	0.0308044	1.54675	0.056958	0.056958	0.434325	1.54675	[-0.05,3.24]
ENSG00000090263	0.255633	0.556461	0.260611	0.535993	0.556461	0.895574	0.255633	[-0.6,1.08]
ENSG00000090266	0.230395	0.35337	0.230578	0.216235	0.35337	0.803154	0.230395	[-0.26,0.69]
ENSG00000090273	0.0859714	0.740577	0.0867342	0.683689	0.740577	0.949058	0.0859714	[-0.41,0.56]
ENSG00000090316	0.0259187	0.931433	0.0270074	0.898265	0.931433	0.994449	0.0259187	[-0.48,0.51]
ENSG00000090339	0.0162498	0.956159	0.0158994	0.941943	0.956159	0.998892	0.0162498	[-0.48,0.5]
ENSG00000090372	0.26458	0.276048	0.266196	0.211417	0.276048	0.747926	0.26458	[-0.21,0.72]
ENSG00000090376	-0.293727	0.243817	-0.292893	0.17236	0.243817	0.723919	-0.293727	[-0.82,0.2]
ENSG00000090382	0.250812	0.287793	0.25077	0.19967	0.287793	0.758654	0.250812	[-0.21,0.69]
ENSG00000090432	0.402883	0.170097	0.405212	0.12539	0.170097	0.648058	0.402883	[-0.17,0.96]
ENSG00000090447	-0.432464	0.558456	-0.436304	0.571737	0.571737	0.899931	-0.436304	[-2.26,1.14]
ENSG00000090470	0.0192541	0.966314	0.0247156	0.947768	0.966314	0.999919	0.0192541	[-0.73,0.75]
ENSG00000090487	0.333958	0.172602	0.334576	0.13365	0.172602	0.652423	0.333958	[-0.15,0.8]
ENSG00000090520	0.0520571	0.847521	0.0523999	0.775579	0.847521	0.977072	0.0520571	[-0.44,0.51]
ENSG00000090530	1.23325	0.211764	1.26612	0.134442	0.211764	0.695842	1.23325	[-0.73,2.94]
ENSG00000090554	0.653351	0.327066	0.688388	0.343083	0.343083	0.799399	0.688388	[-0.75,2.18]
ENSG00000090565	0.00496536	0.998264	0.00732803	0.998985	0.998985	0.999919	0.00732803	[-1.41,1.37]
ENSG00000090581	-0.433152	0.0873584	-0.432442	0.0673796	0.0873584	0.508892	-0.433152	[-0.95,0.06]
ENSG00000090612	-0.00306145	0.988047	0.000960479	0.999293	0.999293	0.999919	0.000960479	[-0.78,0.77]
ENSG00000090615	0.228616	0.359817	0.22961	0.330407	0.359817	0.807402	0.228616	[-0.26,0.71]
ENSG00000090621	-0.914282	0.00010624	-0.913506	3.18334e-06	0.00010624	0.0124938	-0.914282	[-1.41,-0.45]
ENSG00000090659	-0.35431	0.247015	-0.34675	0.281012	0.281012	0.751827	-0.34675	[-0.97,0.29]
ENSG00000090661	-0.595582	0.346906	-0.577062	0.384687	0.384687	0.82327	-0.577062	[-1.89,0.73]
ENSG00000090674	-0.492183	0.0724015	-0.490513	0.0285736	0.0724015	0.473091	-0.492183	[-1.07,0.05]
ENSG00000090686	-0.690361	0.0206748	-0.688321	0.00892919	0.0206748	0.283081	-0.690361	[-1.31,-0.1]
ENSG00000090776	-0.460433	0.388808	-0.451437	0.420371	0.420371	0.837103	-0.451437	[-1.58,0.65]
ENSG00000090857	-1.65312	1.82166e-05	-1.64913	5.64815e-06	1.82166e-05	0.0039977	-1.65312	[-2.46,-0.9]
ENSG00000090861	-0.0129108	0.942713	-0.0128423	0.947432	0.947432	0.99777	-0.0128423	[-0.4,0.38]
ENSG00000090863	-0.16904	0.450431	-0.168687	0.344239	0.450431	0.854122	-0.16904	[-0.64,0.27]
ENSG00000090905	-0.168072	0.53522	-0.165237	0.536049	0.536049	0.889893	-0.165237	[-0.69,0.36]
ENSG00000090920	1.20813	0.256615	1.21717	5.4532e-06	0.256615	0.732825	1.20813	[-0.94,2.57]
ENSG00000090924	0.133036	0.628731	0.135508	0.566042	0.628731	0.919528	0.133036	[-0.4,0.64]
ENSG00000090971	1.00397	0.299348	1.05475	0.404559	0.404559	0.831931	1.05475	[-1.47,3.64]
ENSG00000090989	-0.372209	0.145171	-0.371779	0.111432	0.145171	0.611371	-0.372209	[-0.89,0.13]
ENSG00000091009	-0.206666	0.413379	-0.20575	0.356097	0.413379	0.834236	-0.206666	[-0.73,0.29]
ENSG00000091039	-0.140643	0.554877	-0.139845	0.509587	0.554877	0.895254	-0.140643	[-0.63,0.33]
ENSG00000091073	0.30799	0.269517	0.310812	0.218545	0.269517	0.742646	0.30799	[-0.24,0.83]
ENSG00000091106	0.068307	0.859233	0.0709735	0.830047	0.859233	0.979509	0.068307	[-0.65,0.76]
ENSG00000091127	-0.343615	0.306138	-0.341912	0.206042	0.306138	0.772355	-0.343615	[-1.04,0.32]
ENSG00000091140	-0.229122	0.313094	-0.229233	0.235419	0.313094	0.778617	-0.229122	[-0.7,0.22]
ENSG00000091157	0.22107	0.517008	0.223019	0.380394	0.517008	0.884428	0.22107	[-0.44,0.83]
ENSG00000091164	-0.0383447	0.869083	-0.0385022	0.866009	0.869083	0.982152	-0.0383447	[-0.54,0.45]
ENSG00000091317	0.176317	0.524193	0.176261	0.450584	0.524193	0.886739	0.176317	[-0.37,0.69]
ENSG00000091409	-0.699323	0.0803169	-0.695976	0.0189592	0.0803169	0.490805	-0.699323	[-1.59,0.08]
ENSG00000091436	-0.130049	0.587614	-0.129573	0.537897	0.587614	0.905277	-0.130049	[-0.63,0.35]
ENSG00000091483	0.0795015	0.781398	0.0795701	0.712683	0.781398	0.959677	0.0795015	[-0.46,0.59]
ENSG00000091490	-0.25703	0.565681	-0.246509	0.594293	0.594293	0.908152	-0.246509	[-1.15,0.66]
ENSG00000091527	0.283552	0.238543	0.28395	0.109899	0.238543	0.719234	0.283552	[-0.19,0.73]
ENSG00000091542	0.0679547	0.812335	0.070872	0.806614	0.812335	0.969741	0.0679547	[-0.49,0.62]
ENSG00000091592	-0.544741	0.150652	-0.535166	0.156488	0.156488	0.624066	-0.535166	[-1.27,0.21]
ENSG00000091640	0.377554	0.142259	0.378693	0.0639444	0.142259	0.607237	0.377554	[-0.13,0.85]
ENSG00000091651	-0.344254	0.707669	-0.314699	0.76412	0.76412	0.953934	-0.314699	[-2.43,1.78]
ENSG00000091732	0.215829	0.516831	0.218039	0.487138	0.516831	0.884428	0.215829	[-0.44,0.85]
ENSG00000091947	-0.0700258	0.836216	-0.0668655	0.845075	0.845075	0.976151	-0.0668655	[-0.76,0.62]
ENSG00000092010	0.54131	0.0316637	0.541419	0.00457319	0.0316637	0.348151	0.54131	[0.05,1]
ENSG00000092020	-0.100805	0.705184	-0.0995547	0.693435	0.705184	0.939509	-0.100805	[-0.65,0.43]
ENSG00000092036	0.284962	0.552523	0.294085	0.493736	0.552523	0.894216	0.284962	[-0.65,1.17]
ENSG00000092094	0.41784	0.185336	0.420948	0.159956	0.185336	0.672993	0.41784	[-0.2,1.02]
ENSG00000092098	0.261426	0.392619	0.26501	0.368127	0.392619	0.82792	0.261426	[-0.34,0.85]
ENSG00000092108	-0.260445	0.305937	-0.260039	0.251872	0.305937	0.772355	-0.260445	[-0.78,0.24]
ENSG00000092140	-0.702281	0.0108892	-0.699991	0.00278565	0.0108892	0.218658	-0.702281	[-1.28,-0.16]
ENSG00000092148	-0.864394	0.000285001	-0.86384	1.69074e-06	0.000285001	0.0249098	-0.864394	[-1.38,-0.39]
ENSG00000092199	0.0334987	0.89317	0.0334329	0.852079	0.89317	0.985723	0.0334987	[-0.41,0.46]
ENSG00000092200	0.300866	0.853998	0.39819	0.767423	0.853998	0.979136	0.300866	[-2.66,2.94]
ENSG00000092201	-0.154214	0.507601	-0.154135	0.439439	0.507601	0.879613	-0.154214	[-0.64,0.31]
ENSG00000092203	-0.0571355	0.801223	-0.0561565	0.792257	0.801223	0.965742	-0.0571355	[-0.54,0.41]
ENSG00000092208	-0.525381	0.254407	-0.520057	0.223529	0.254407	0.730108	-0.525381	[-1.49,0.38]
ENSG00000092330	0.075228	0.777907	0.077046	0.752009	0.777907	0.958818	0.075228	[-0.44,0.57]
ENSG00000092439	-0.70317	0.0124546	-0.701107	0.00478494	0.0124546	0.231558	-0.70317	[-1.29,-0.15]
ENSG00000092445	-1.47172	0.306008	-1.44053	0.330418	0.330418	0.790951	-1.44053	[-5.16,1.55]
ENSG00000092470	-1.12935	0.250341	-1.09682	0.297982	0.297982	0.768106	-1.09682	[-3.24,1]
ENSG00000092531	0.101247	0.681666	0.102514	0.63189	0.681666	0.935644	0.101247	[-0.38,0.56]
ENSG00000092621	0.599798	0.249718	0.610298	0.228772	0.249718	0.725525	0.599798	[-0.43,1.58]
ENSG00000092820	0.216008	0.38837	0.216528	0.298866	0.38837	0.82549	0.216008	[-0.28,0.69]
ENSG00000092841	0.712586	0.00598526	0.712852	2.6059e-05	0.00598526	0.156802	0.712586	[0.21,1.17]
ENSG00000092847	-0.821287	0.024735	-0.813739	0.0313556	0.0313556	0.346056	-0.813739	[-1.55,-0.07]
ENSG00000092853	0.192139	0.864745	0.296992	0.792375	0.864745	0.980723	0.192139	[-1.98,2.3]
ENSG00000092871	0.366527	0.181543	0.371837	0.189704	0.189704	0.67425	0.371837	[-0.18,0.93]
ENSG00000092929	0.158974	0.591934	0.160437	0.453962	0.591934	0.907318	0.158974	[-0.41,0.69]
ENSG00000092931	-0.305487	0.274411	-0.303464	0.223966	0.274411	0.747926	-0.305487	[-0.89,0.24]
ENSG00000092964	-0.202929	0.348784	-0.202961	0.267005	0.348784	0.80036	-0.202929	[-0.65,0.22]
ENSG00000092978	0.244795	0.485338	0.248648	0.403454	0.485338	0.871209	0.244795	[-0.44,0.89]
ENSG00000093000	0.0705571	0.797181	0.0731463	0.803059	0.803059	0.966217	0.0731463	[-0.51,0.65]
ENSG00000093010	0.682332	0.0206523	0.68397	0.00135771	0.0206523	0.283081	0.682332	[0.11,1.22]
ENSG00000093072	0.714563	0.00532856	0.714743	0.000175924	0.00532856	0.144981	0.714563	[0.22,1.18]
ENSG00000093134	-0.0525767	0.938458	-0.0360546	0.961558	0.961558	0.999749	-0.0360546	[-1.55,1.47]
ENSG00000093144	0.0255332	0.933372	0.0266457	0.909275	0.933372	0.994609	0.0255332	[-0.51,0.54]
ENSG00000093167	-0.188092	0.440329	-0.186746	0.42255	0.440329	0.850011	-0.188092	[-0.68,0.29]
ENSG00000093183	-0.125593	0.708236	-0.117078	0.770408	0.770408	0.95592	-0.117078	[-0.89,0.67]
ENSG00000093217	-1.38531	0.0650738	-1.3634	0.0433684	0.0650738	0.452905	-1.38531	[-3.11,0.09]
ENSG00000094631	-0.0535595	0.827422	-0.0520031	0.826871	0.827422	0.973855	-0.0535595	[-0.6,0.46]
ENSG00000094804	-0.595264	0.566772	-0.532858	0.647196	0.647196	0.925891	-0.532858	[-2.82,1.78]
ENSG00000094841	0.0725602	0.866122	0.0783528	0.813089	0.866122	0.981151	0.0725602	[-0.69,0.79]
ENSG00000094880	-0.394819	0.145299	-0.393479	0.0662618	0.145299	0.611371	-0.394819	[-0.97,0.14]
ENSG00000094914	-0.291368	0.332325	-0.288241	0.310319	0.332325	0.792406	-0.291368	[-0.9,0.3]
ENSG00000094916	-0.479694	0.150966	-0.475578	0.154993	0.154993	0.622252	-0.475578	[-1.14,0.18]
ENSG00000094975	-0.0790295	0.761916	-0.0766882	0.763404	0.763404	0.953715	-0.0766882	[-0.58,0.42]
ENSG00000095002	-0.993895	0.150491	-0.979561	0.0151911	0.150491	0.616677	-0.993895	[-2.78,0.36]
ENSG00000095015	0.101571	0.741622	0.101976	0.659603	0.741622	0.949426	0.101571	[-0.48,0.65]
ENSG00000095059	0.288223	0.314531	0.290263	0.258056	0.314531	0.779424	0.288223	[-0.28,0.83]
ENSG00000095066	0.576901	0.270711	0.588321	0.356862	0.356862	0.805081	0.588321	[-0.67,1.84]
ENSG00000095139	0.0211452	0.938883	0.0213151	0.910086	0.938883	0.9958	0.0211452	[-0.44,0.46]
ENSG00000095209	-0.0528173	0.857828	-0.0522654	0.857582	0.857828	0.979509	-0.0528173	[-0.73,0.58]
ENSG00000095261	-0.430959	0.122862	-0.430269	0.0869624	0.122862	0.571325	-0.430959	[-1,0.12]
ENSG00000095303	-1.62033	1.34272e-06	-1.61744	1.48804e-06	1.48804e-06	0.00062078	-1.61744	[-2.27,-0.96]
ENSG00000095319	-0.529814	0.0182283	-0.530029	0.0044805	0.0182283	0.266341	-0.529814	[-1,-0.09]
ENSG00000095321	0.735899	0.10471	0.748038	0.121163	0.121163	0.568078	0.748038	[-0.2,1.7]
ENSG00000095370	0.114164	0.822591	0.133642	0.788912	0.822591	0.973053	0.114164	[-0.85,1.03]
ENSG00000095380	0.209847	0.386515	0.210251	0.302731	0.386515	0.824254	0.209847	[-0.27,0.67]
ENSG00000095383	-0.942899	0.108496	-0.938929	0.00866074	0.108496	0.54782	-0.942899	[-2.59,0.21]
ENSG00000095397	-0.368452	0.589466	-0.334007	0.68736	0.68736	0.936268	-0.334007	[-1.94,1.3]
ENSG00000095485	-0.236349	0.354612	-0.235685	0.300972	0.354612	0.803762	-0.236349	[-0.76,0.27]
ENSG00000095564	-0.598874	0.0126254	-0.598837	0.00296501	0.0126254	0.231991	-0.598874	[-1.1,-0.13]
ENSG00000095574	-0.770775	0.0253268	-0.765644	0.0318631	0.0318631	0.348151	-0.765644	[-1.47,-0.07]
ENSG00000095585	0.740203	0.180631	0.774665	0.217969	0.217969	0.699723	0.774665	[-0.46,2.13]
ENSG00000095637	-0.995419	0.468686	-0.906703	0.558227	0.558227	0.895767	-0.906703	[-4.1,2.21]
ENSG00000095787	0.00703062	0.984951	0.00749372	0.970091	0.984951	0.999919	0.00703062	[-0.47,0.46]
ENSG00000095794	0.082899	0.777905	0.0866963	0.786498	0.786498	0.96179	0.0866963	[-0.54,0.72]
ENSG00000095906	0.154254	0.672926	0.157183	0.68233	0.68233	0.9359	0.157183	[-0.59,0.9]
ENSG00000095951	-0.490702	0.0456351	-0.490234	0.028945	0.0456351	0.395208	-0.490702	[-0.99,-0.01]
ENSG00000095970	-0.256419	0.582098	-0.252311	0.509945	0.582098	0.903417	-0.256419	[-1.33,0.69]
ENSG00000096060	0.0364283	0.892038	0.0364377	0.860014	0.892038	0.985636	0.0364283	[-0.45,0.5]
ENSG00000096063	-0.298003	0.33918	-0.295945	0.239434	0.33918	0.797246	-0.298003	[-0.96,0.32]
ENSG00000096070	-0.00560283	0.974103	-0.00192104	0.994608	0.994608	0.999919	-0.00192104	[-0.55,0.55]
ENSG00000096080	0.480544	0.0868797	0.483618	0.0538204	0.0868797	0.508125	0.480544	[-0.07,1.01]
ENSG00000096092	-0.0992561	0.878054	-0.0116859	0.996143	0.996143	0.999919	-0.0116859	[-2.47,2.49]
ENSG00000096384	-0.0250823	0.893458	-0.0250047	0.884281	0.893458	0.985723	-0.0250823	[-0.47,0.4]
ENSG00000096401	-0.00682771	0.961265	-0.00641086	0.972819	0.972819	0.999919	-0.00641086	[-0.39,0.37]
ENSG00000096433	0.834695	0.340585	0.928738	0.403261	0.403261	0.831504	0.928738	[-1.3,3.44]
ENSG00000096654	-0.114575	0.813236	-0.0995608	0.84254	0.84254	0.975543	-0.0995608	[-1.09,0.89]
ENSG00000096696	-0.983026	0.401857	-0.910933	0.374917	0.401857	0.831214	-0.983026	[-4.55,1.45]
ENSG00000096717	-0.0651525	0.783665	-0.0638422	0.767432	0.783665	0.960329	-0.0651525	[-0.58,0.42]
ENSG00000096746	-0.559001	0.0192532	-0.558924	0.00874029	0.0192532	0.273215	-0.559001	[-1.05,-0.09]
ENSG00000096872	-0.508828	0.330505	-0.499217	0.23494	0.330505	0.790951	-0.508828	[-1.67,0.52]
ENSG00000096968	-0.184661	0.555146	-0.18388	0.553851	0.555146	0.895254	-0.184661	[-0.81,0.43]
ENSG00000096996	1.10411	0.000330365	1.11484	0.00133899	0.00133899	0.0687957	1.11484	[0.43,1.84]
ENSG00000097007	0.361157	0.295041	0.364036	0.339361	0.339361	0.797246	0.364036	[-0.38,1.11]
ENSG00000097021	0.695886	0.204518	0.70496	0.132991	0.204518	0.685005	0.695886	[-0.38,1.7]
ENSG00000097033	-0.124806	0.573689	-0.124418	0.487201	0.573689	0.900542	-0.124806	[-0.6,0.32]
ENSG00000097046	-0.584953	0.369353	-0.565184	0.346848	0.369353	0.812391	-0.584953	[-2.02,0.7]
ENSG00000099139	-1.38524	0.00425488	-1.37335	0.000554798	0.00425488	0.128665	-1.38524	[-2.46,-0.43]
ENSG00000099194	-0.0180548	0.937848	-0.0177418	0.940425	0.940425	0.996035	-0.0177418	[-0.5,0.46]
ENSG00000099203	-0.0136237	0.952229	-0.0108212	0.967687	0.967687	0.999919	-0.0108212	[-0.55,0.53]
ENSG00000099219	-0.0989457	0.809629	-0.092458	0.795342	0.809629	0.968262	-0.0989457	[-1.14,0.83]
ENSG00000099246	0.0749195	0.768498	0.0751901	0.719628	0.768498	0.955634	0.0749195	[-0.41,0.54]
ENSG00000099250	0.00116048	0.991633	0.00126068	0.993429	0.993429	0.999919	0.00126068	[-0.37,0.38]
ENSG00000099284	1.13014	0.238386	1.14345	0.14585	0.238386	0.719234	1.13014	[-0.77,2.85]
ENSG00000099290	-0.57313	0.285009	-0.553576	0.295631	0.295631	0.765558	-0.553576	[-1.58,0.49]
ENSG00000099308	0.108919	0.76509	0.115702	0.716604	0.76509	0.954209	0.108919	[-0.58,0.76]
ENSG00000099326	0.619024	0.255431	0.637533	0.356719	0.356719	0.805081	0.637533	[-0.73,2.02]
ENSG00000099330	1.32239	0.0470339	1.36445	0.102872	0.102872	0.536207	1.36445	[-0.28,3.08]
ENSG00000099331	-0.43688	0.0527058	-0.436414	0.0160837	0.0527058	0.418797	-0.43688	[-0.91,0.01]
ENSG00000099337	-0.0438268	0.910216	-0.0364241	0.93492	0.93492	0.994972	-0.0364241	[-0.92,0.85]
ENSG00000099338	-0.147262	0.785535	-0.126942	0.837957	0.837957	0.974956	-0.126942	[-1.33,1.09]
ENSG00000099341	0.0208864	0.934536	0.0212591	0.92282	0.934536	0.994972	0.0208864	[-0.45,0.48]
ENSG00000099364	0.868308	0.00591626	0.874415	0.00723228	0.00723228	0.170482	0.874415	[0.24,1.52]
ENSG00000099377	-0.0474706	0.852299	-0.0400161	0.899104	0.899104	0.986331	-0.0400161	[-0.63,0.56]
ENSG00000099381	0.166144	0.529992	0.16818	0.512847	0.529992	0.887435	0.166144	[-0.35,0.67]
ENSG00000099385	0.624111	0.0835737	0.627963	0.113303	0.113303	0.557269	0.627963	[-0.15,1.4]
ENSG00000099622	0.545848	0.0278463	0.546958	0.0196424	0.0278463	0.327475	0.545848	[0.06,1.02]
ENSG00000099624	0.894102	0.000796325	0.89522	0.000498115	0.000796325	0.0470855	0.894102	[0.37,1.41]
ENSG00000099783	0.125618	0.584581	0.125847	0.533002	0.584581	0.904583	0.125618	[-0.32,0.56]
ENSG00000099785	-0.698352	0.158955	-0.697376	0.187351	0.187351	0.672993	-0.697376	[-1.8,0.34]
ENSG00000099795	0.588601	0.0386017	0.590135	0.0175172	0.0386017	0.371916	0.588601	[0.03,1.12]
ENSG00000099797	0.330978	0.269651	0.331771	0.110079	0.269651	0.742646	0.330978	[-0.26,0.87]
ENSG00000099800	0.0629463	0.843866	0.0644134	0.843979	0.843979	0.975936	0.0644134	[-0.58,0.7]
ENSG00000099804	0.311164	0.327968	0.313858	0.330292	0.330292	0.790951	0.313858	[-0.32,0.95]
ENSG00000099810	-0.830574	0.153806	-0.8238	0.121219	0.153806	0.621459	-0.830574	[-2.12,0.31]
ENSG00000099814	-0.0240176	0.949701	-0.0204553	0.959024	0.959024	0.99969	-0.0204553	[-1.03,0.96]
ENSG00000099817	-0.182531	0.451664	-0.181841	0.416085	0.451664	0.855478	-0.182531	[-0.68,0.3]
ENSG00000099821	0.10192	0.777462	0.105537	0.757919	0.777462	0.958574	0.10192	[-0.59,0.77]
ENSG00000099840	1.1508	0.391353	1.24717	0.483411	0.483411	0.870838	1.24717	[-2.36,4.97]
ENSG00000099849	0.118012	0.913634	0.148543	0.928191	0.928191	0.993677	0.148543	[-3.04,3.27]
ENSG00000099860	0.475143	0.0891707	0.475366	0.0795505	0.0891707	0.51228	0.475143	[-0.07,1.02]
ENSG00000099875	0.227328	0.419588	0.231387	0.420231	0.420231	0.837017	0.231387	[-0.33,0.8]
ENSG00000099889	-0.190984	0.860685	-0.147758	0.90148	0.90148	0.986481	-0.147758	[-2.47,2.21]
ENSG00000099899	0.0899324	0.789485	0.0937843	0.742184	0.789485	0.962594	0.0899324	[-0.55,0.7]
ENSG00000099901	0.364315	0.200579	0.366445	0.128456	0.200579	0.684814	0.364315	[-0.2,0.9]
ENSG00000099904	0.587506	0.138208	0.589239	0.176709	0.176709	0.659481	0.589239	[-0.27,1.43]
ENSG00000099910	0.476058	0.210364	0.480964	0.177794	0.210364	0.695255	0.476058	[-0.27,1.19]
ENSG00000099917	-0.168305	0.524405	-0.167709	0.545679	0.545679	0.892796	-0.167709	[-0.71,0.38]
ENSG00000099940	-0.226155	0.429023	-0.222546	0.447443	0.447443	0.852254	-0.222546	[-0.8,0.35]
ENSG00000099942	-0.318374	0.180279	-0.317495	0.129875	0.180279	0.66521	-0.318374	[-0.81,0.15]
ENSG00000099949	0.287802	0.339512	0.290889	0.302926	0.339512	0.797246	0.287802	[-0.3,0.86]
ENSG00000099956	0.00755158	0.983874	0.00817498	0.970416	0.983874	0.999919	0.00755158	[-0.49,0.49]
ENSG00000099958	-0.944884	0.443331	-0.959152	0.460485	0.460485	0.860886	-0.959152	[-4.47,1.73]
ENSG00000099968	0.011045	0.973504	0.0129953	0.952794	0.973504	0.999919	0.011045	[-0.48,0.48]
ENSG00000099977	0.587583	0.0781814	0.594405	0.0882632	0.0882632	0.509366	0.594405	[-0.09,1.28]
ENSG00000099985	1.42608	0.272511	1.44878	0.419401	0.419401	0.837017	1.44878	[-2.37,5.28]
ENSG00000099991	0.196188	0.586845	0.201405	0.533582	0.586845	0.905153	0.196188	[-0.51,0.87]
ENSG00000099992	0.526536	0.246242	0.543427	0.301691	0.301691	0.770164	0.543427	[-0.49,1.6]
ENSG00000099995	-0.357538	0.118334	-0.356864	0.0685584	0.118334	0.565183	-0.357538	[-0.83,0.09]
ENSG00000100014	-0.413292	0.299612	-0.408613	0.37595	0.37595	0.817495	-0.408613	[-1.32,0.5]
ENSG00000100023	-0.0093114	0.962853	-0.00785056	0.974436	0.974436	0.999919	-0.00785056	[-0.5,0.48]
ENSG00000100024	-0.256907	0.356982	-0.249728	0.435708	0.435708	0.846351	-0.249728	[-0.87,0.38]
ENSG00000100028	0.253511	0.302791	0.254	0.184089	0.302791	0.771224	0.253511	[-0.23,0.71]
ENSG00000100029	0.0135379	0.966794	0.0141155	0.938493	0.966794	0.999919	0.0135379	[-0.45,0.46]
ENSG00000100030	-0.10627	0.630262	-0.105526	0.582117	0.630262	0.92007	-0.10627	[-0.57,0.33]
ENSG00000100031	-0.457179	0.337042	-0.439122	0.421211	0.421211	0.837828	-0.439122	[-1.5,0.63]
ENSG00000100034	0.69107	0.0146646	0.694275	0.0119182	0.0146646	0.242228	0.69107	[0.14,1.23]
ENSG00000100036	-0.432517	0.611255	-0.412115	0.676272	0.676272	0.933791	-0.412115	[-2.44,1.58]
ENSG00000100038	-0.369854	0.301063	-0.364809	0.317464	0.317464	0.781389	-0.364809	[-1.09,0.35]
ENSG00000100055	-0.194182	0.447441	-0.192736	0.413893	0.447441	0.852254	-0.194182	[-0.72,0.31]
ENSG00000100056	0.182543	0.555749	0.185418	0.555652	0.555749	0.895254	0.182543	[-0.43,0.78]
ENSG00000100060	0.0496654	0.934351	0.0476652	0.948155	0.948155	0.99777	0.0476652	[-1.15,1.18]
ENSG00000100075	0.15185	0.5706	0.153869	0.53779	0.5706	0.899498	0.15185	[-0.37,0.66]
ENSG00000100077	-0.0435063	0.86827	-0.0422978	0.877098	0.877098	0.982974	-0.0422978	[-0.58,0.5]
ENSG00000100079	-0.331814	0.561972	-0.295271	0.691946	0.691946	0.936268	-0.295271	[-1.67,1.15]
ENSG00000100083	0.0786777	0.745243	0.0800413	0.692586	0.745243	0.949779	0.0786777	[-0.39,0.52]
ENSG00000100084	0.148791	0.64667	0.150876	0.611795	0.64667	0.925891	0.148791	[-0.48,0.76]
ENSG00000100092	0.612413	0.0170342	0.613536	0.0106911	0.0170342	0.256823	0.612413	[0.11,1.1]
ENSG00000100095	0.462362	0.797193	0.53819	0.587406	0.797193	0.964421	0.462362	[-2.57,2.63]
ENSG00000100097	0.524843	0.0249952	0.525096	0.00712783	0.0249952	0.310937	0.524843	[0.07,0.96]
ENSG00000100099	-0.746658	0.0588818	-0.738467	0.112691	0.112691	0.556046	-0.738467	[-1.65,0.18]
ENSG00000100100	-0.649851	0.555343	-0.628009	0.63423	0.63423	0.92176	-0.628009	[-3.37,2.04]
ENSG00000100101	-0.141195	0.681361	-0.138035	0.705039	0.705039	0.939509	-0.138035	[-0.86,0.58]
ENSG00000100104	0.193518	0.588964	0.197419	0.577651	0.588964	0.905277	0.193518	[-0.51,0.88]
ENSG00000100105	-0.0677349	0.821622	-0.0638311	0.83169	0.83169	0.974278	-0.0638311	[-0.66,0.53]
ENSG00000100106	0.772654	0.0110478	0.775567	0.00191907	0.0110478	0.218723	0.772654	[0.18,1.33]
ENSG00000100109	-0.291302	0.224971	-0.291046	0.141896	0.224971	0.708475	-0.291302	[-0.79,0.18]
ENSG00000100116	0.550569	0.627054	0.578168	0.642843	0.642843	0.925504	0.578168	[-1.92,3.04]
ENSG00000100124	-0.562181	0.291846	-0.56287	0.353762	0.353762	0.803212	-0.56287	[-1.8,0.63]
ENSG00000100129	-0.213292	0.323666	-0.213109	0.235569	0.323666	0.786147	-0.213292	[-0.66,0.21]
ENSG00000100138	0.256347	0.349788	0.258066	0.261945	0.349788	0.801333	0.256347	[-0.28,0.77]
ENSG00000100139	-0.00640484	0.96618	-0.00480468	0.982195	0.982195	0.999919	-0.00480468	[-0.45,0.44]
ENSG00000100142	0.302278	0.40767	0.306246	0.432604	0.432604	0.843694	0.306246	[-0.46,1.07]
ENSG00000100147	-0.236034	0.619149	-0.21744	0.659786	0.659786	0.929363	-0.21744	[-1.15,0.75]
ENSG00000100150	0.0271049	0.942843	0.0341694	0.928196	0.942843	0.996949	0.0271049	[-0.69,0.74]
ENSG00000100151	-0.0779955	0.848021	-0.0708472	0.872747	0.872747	0.982904	-0.0708472	[-0.95,0.81]
ENSG00000100201	-1.07089	1.11848e-06	-1.07058	1.00015e-08	1.11848e-06	0.000514404	-1.07089	[-1.53,-0.63]
ENSG00000100207	-0.307114	0.22986	-0.305346	0.183927	0.22986	0.71307	-0.307114	[-0.84,0.19]
ENSG00000100209	-0.733289	0.0898505	-0.729592	0.102631	0.102631	0.536207	-0.729592	[-1.62,0.15]
ENSG00000100216	0.925191	0.000930627	0.927202	0.000183015	0.000930627	0.0529557	0.925191	[0.38,1.45]
ENSG00000100219	0.337624	0.177097	0.338324	0.0495096	0.177097	0.660388	0.337624	[-0.15,0.79]
ENSG00000100220	0.0217809	0.944321	0.0221727	0.9008	0.944321	0.997373	0.0217809	[-0.47,0.48]
ENSG00000100221	-0.017126	0.962432	-0.00817106	0.985643	0.985643	0.999919	-0.00817106	[-0.8,0.79]
ENSG00000100225	-0.148685	0.517982	-0.14782	0.478578	0.517982	0.884428	-0.148685	[-0.62,0.31]
ENSG00000100226	-0.0332321	0.881175	-0.0314111	0.888407	0.888407	0.984966	-0.0314111	[-0.47,0.41]
ENSG00000100227	-0.263317	0.257935	-0.262522	0.218781	0.257935	0.732825	-0.263317	[-0.74,0.19]
ENSG00000100239	0.265129	0.390478	0.268745	0.364488	0.390478	0.826994	0.265129	[-0.34,0.85]
ENSG00000100241	0.128095	0.618805	0.129563	0.539252	0.618805	0.915621	0.128095	[-0.37,0.6]
ENSG00000100242	-0.13552	0.547282	-0.134811	0.501178	0.547282	0.892868	-0.13552	[-0.6,0.31]
ENSG00000100243	0.0777992	0.767354	0.0781339	0.726118	0.767354	0.95542	0.0777992	[-0.43,0.56]
ENSG00000100246	-0.585522	0.62901	-0.615836	0.669353	0.669353	0.93253	-0.615836	[-3.92,2.4]
ENSG00000100258	0.437898	0.0809336	0.439087	0.0497015	0.0809336	0.492368	0.437898	[-0.05,0.91]
ENSG00000100263	0.643318	0.128152	0.654255	0.181263	0.181263	0.666374	0.654255	[-0.31,1.62]
ENSG00000100266	-0.146537	0.518397	-0.14604	0.452998	0.518397	0.884428	-0.146537	[-0.62,0.3]
ENSG00000100280	-0.023507	0.900358	-0.0233242	0.896045	0.900358	0.986481	-0.023507	[-0.47,0.4]
ENSG00000100281	0.00937715	0.980584	0.012945	0.966331	0.980584	0.999919	0.00937715	[-0.6,0.61]
ENSG00000100284	0.00961723	0.981472	0.0101434	0.963286	0.981472	0.999919	0.00961723	[-0.52,0.51]
ENSG00000100285	0.527854	0.572206	0.530116	0.441713	0.572206	0.899931	0.527854	[-1.29,2.15]
ENSG00000100288	0.869109	0.0157436	0.874488	0.0085021	0.0157436	0.245044	0.869109	[0.17,1.54]
ENSG00000100292	0.392582	0.147611	0.392651	0.105826	0.147611	0.6146	0.392582	[-0.14,0.91]
ENSG00000100294	0.415569	0.47841	0.419136	0.470525	0.47841	0.867916	0.415569	[-0.74,1.52]
ENSG00000100296	-0.251534	0.377308	-0.249207	0.341725	0.377308	0.817989	-0.251534	[-0.84,0.31]
ENSG00000100297	0.167882	0.612071	0.170122	0.570089	0.612071	0.913977	0.167882	[-0.48,0.79]
ENSG00000100298	-0.280195	0.783468	-0.131392	0.960098	0.960098	0.99969	-0.131392	[-2.81,2.93]
ENSG00000100299	0.955532	0.000893285	0.957559	0.000371231	0.000893285	0.0518119	0.955532	[0.4,1.5]
ENSG00000100300	0.801761	0.0015613	0.802054	7.67655e-05	0.0015613	0.0761537	0.801761	[0.31,1.27]
ENSG00000100304	0.719624	0.0195091	0.721642	0.0100607	0.0195091	0.27349	0.719624	[0.12,1.3]
ENSG00000100307	-1.38891	0.347049	-1.43571	0.43881	0.43881	0.849216	-1.43571	[-5.64,2.35]
ENSG00000100311	0.375338	0.939216	0.398996	0.382937	0.939216	0.9958	0.375338	[-3.13,2.08]
ENSG00000100316	0.142118	0.548575	0.142329	0.456503	0.548575	0.893032	0.142118	[-0.32,0.58]
ENSG00000100319	0.511864	0.293061	0.522297	0.265633	0.293061	0.763793	0.511864	[-0.45,1.43]
ENSG00000100321	0.205494	0.886781	0.253345	0.811178	0.886781	0.984624	0.205494	[-2.13,2.23]
ENSG00000100324	-0.141322	0.739076	-0.136882	0.760374	0.760374	0.953711	-0.136882	[-1.05,0.76]
ENSG00000100325	0.148472	0.611508	0.149493	0.65397	0.65397	0.927706	0.149493	[-0.51,0.81]
ENSG00000100330	-0.583423	0.0195917	-0.581912	0.00956423	0.0195917	0.274284	-0.583423	[-1.1,-0.09]
ENSG00000100335	0.144464	0.65555	0.149155	0.672121	0.672121	0.93261	0.149155	[-0.54,0.84]
ENSG00000100336	2.35543	0.0174235	2.3985	0.00136531	0.0174235	0.259733	2.35543	[0.46,3.63]
ENSG00000100342	0.559979	0.0208388	0.561564	0.00702826	0.0208388	0.284591	0.559979	[0.09,1.01]
ENSG00000100345	-0.519564	0.0105194	-0.519684	0.00173685	0.0105194	0.212882	-0.519564	[-0.94,-0.12]
ENSG00000100347	-0.35718	0.254015	-0.356572	0.203224	0.254015	0.73009	-0.35718	[-1,0.26]
ENSG00000100348	0.503219	0.0708612	0.505546	0.0371142	0.0708612	0.46904	0.503219	[-0.04,1.02]
ENSG00000100350	-1.7033	0.0288449	-1.69517	0.0353269	0.0353269	0.36169	-1.69517	[-3.39,-0.11]
ENSG00000100353	-0.0313889	0.869289	-0.0312249	0.854237	0.869289	0.982152	-0.0313889	[-0.47,0.38]
ENSG00000100354	-0.263093	0.417614	-0.258375	0.401173	0.417614	0.836933	-0.263093	[-0.94,0.38]
ENSG00000100359	0.468106	0.149332	0.47271	0.153746	0.153746	0.621459	0.47271	[-0.18,1.12]
ENSG00000100360	1.05468	0.0504446	1.0672	0.0472858	0.0504446	0.411646	1.05468	[0,2.07]
ENSG00000100364	0.438153	0.184165	0.442004	0.138263	0.184165	0.671214	0.438153	[-0.21,1.05]
ENSG00000100365	0.00522692	0.992746	0.00721138	0.973015	0.992746	0.999919	0.00522692	[-0.49,0.48]
ENSG00000100368	0.217024	0.405778	0.218262	0.287742	0.405778	0.832155	0.217024	[-0.3,0.7]
ENSG00000100372	0.0585068	0.880451	0.0602954	0.843199	0.880451	0.983904	0.0585068	[-0.65,0.73]
ENSG00000100376	-0.0617616	0.878678	-0.0530547	0.908013	0.908013	0.988725	-0.0530547	[-0.96,0.85]
ENSG00000100379	-0.042543	0.910227	-0.0337778	0.936424	0.936424	0.995231	-0.0337778	[-0.89,0.82]
ENSG00000100380	0.277778	0.257462	0.278387	0.187336	0.257462	0.732825	0.277778	[-0.2,0.74]
ENSG00000100387	0.623813	0.0200907	0.624979	0.00394644	0.0200907	0.27979	0.623813	[0.1,1.12]
ENSG00000100393	-0.266938	0.239884	-0.266815	0.143758	0.239884	0.719234	-0.266938	[-0.74,0.18]
ENSG00000100395	0.155198	0.602184	0.157428	0.593572	0.602184	0.911383	0.155198	[-0.43,0.73]
ENSG00000100401	0.312733	0.224829	0.313618	0.183743	0.224829	0.708421	0.312733	[-0.19,0.81]
ENSG00000100403	0.399873	0.133236	0.40149	0.0963014	0.133236	0.593354	0.399873	[-0.12,0.91]
ENSG00000100410	0.458404	0.114481	0.461149	0.122765	0.122765	0.571325	0.461149	[-0.13,1.05]
ENSG00000100412	-0.0331448	0.86955	-0.0330741	0.860767	0.86955	0.982152	-0.0331448	[-0.49,0.4]
ENSG00000100413	0.278758	0.650102	0.275947	0.663704	0.663704	0.930627	0.275947	[-0.93,1.33]
ENSG00000100416	-0.726378	0.0725959	-0.722037	0.0854545	0.0854545	0.505845	-0.722037	[-1.56,0.1]
ENSG00000100417	-0.248901	0.670117	-0.239937	0.715095	0.715095	0.941348	-0.239937	[-1.58,1.07]
ENSG00000100418	0.292254	0.225811	0.293606	0.173385	0.225811	0.709193	0.292254	[-0.18,0.75]
ENSG00000100422	-0.183467	0.592908	-0.175944	0.628744	0.628744	0.919528	-0.175944	[-0.89,0.54]
ENSG00000100425	-0.383597	0.125242	-0.382158	0.0751554	0.125242	0.576579	-0.383597	[-0.9,0.11]
ENSG00000100426	-0.22364	0.461998	-0.219588	0.452409	0.461998	0.861484	-0.22364	[-0.84,0.38]
ENSG00000100427	1.81461	0.125796	1.83418	0.0909623	0.125796	0.576898	1.81461	[-0.53,3.99]
ENSG00000100429	0.645192	0.0528459	0.646715	0.01249	0.0528459	0.419137	0.645192	[-0.01,1.26]
ENSG00000100439	-0.787622	0.044819	-0.784686	0.038275	0.044819	0.393243	-0.787622	[-1.58,-0.02]
ENSG00000100441	0.0776065	0.752963	0.0797456	0.732416	0.752963	0.95199	0.0776065	[-0.4,0.54]
ENSG00000100442	0.321997	0.27799	0.323481	0.213288	0.27799	0.749561	0.321997	[-0.26,0.88]
ENSG00000100445	0.342639	0.385567	0.355121	0.474237	0.474237	0.866802	0.355121	[-0.62,1.34]
ENSG00000100453	0.270076	0.760264	0.318172	0.663531	0.760264	0.953711	0.270076	[-1.37,1.69]
ENSG00000100461	-0.517121	0.0263048	-0.515996	0.0104802	0.0263048	0.318912	-0.517121	[-1,-0.06]
ENSG00000100462	-0.0545602	0.825718	-0.0540726	0.804201	0.825718	0.973855	-0.0545602	[-0.59,0.46]
ENSG00000100478	0.0549751	0.91338	0.0656287	0.903263	0.91338	0.989438	0.0549751	[-0.92,1.03]
ENSG00000100483	-0.23545	0.55464	-0.230207	0.610943	0.610943	0.913783	-0.230207	[-1.12,0.66]
ENSG00000100485	0.0115845	0.97958	0.0151172	0.951712	0.97958	0.999919	0.0115845	[-0.55,0.55]
ENSG00000100490	-1.81876	0.153634	-1.74541	0.201437	0.201437	0.684946	-1.74541	[-4.52,0.97]
ENSG00000100503	0.191796	0.481911	0.19309	0.444518	0.481911	0.87024	0.191796	[-0.34,0.71]
ENSG00000100504	-0.186876	0.534673	-0.186307	0.468643	0.534673	0.88969	-0.186876	[-0.82,0.41]
ENSG00000100519	-0.0850133	0.710746	-0.084311	0.688477	0.710746	0.940929	-0.0850133	[-0.56,0.37]
ENSG00000100522	-0.222773	0.525675	-0.219461	0.505042	0.525675	0.887165	-0.222773	[-0.95,0.47]
ENSG00000100523	-0.130502	0.670375	-0.126114	0.671178	0.671178	0.93261	-0.126114	[-0.7,0.46]
ENSG00000100526	0.0749321	0.980054	0.179615	0.84649	0.980054	0.999919	0.0749321	[-2.22,2.07]
ENSG00000100528	0.0753475	0.771674	0.0756892	0.70232	0.771674	0.956146	0.0753475	[-0.42,0.54]
ENSG00000100532	0.0407429	0.931894	0.0453567	0.898493	0.931894	0.994449	0.0407429	[-0.76,0.79]
ENSG00000100554	-0.353385	0.19673	-0.352488	0.127049	0.19673	0.682371	-0.353385	[-0.93,0.18]
ENSG00000100558	0.585333	0.75942	0.730432	0.704935	0.75942	0.953711	0.585333	[-3.16,4.04]
ENSG00000100564	-0.496693	0.227452	-0.48992	0.259262	0.259262	0.732825	-0.48992	[-1.35,0.36]
ENSG00000100567	-0.0991151	0.672729	-0.0992086	0.626956	0.672729	0.93261	-0.0991151	[-0.6,0.37]
ENSG00000100568	0.44012	0.170111	0.445248	0.198676	0.198676	0.682714	0.445248	[-0.23,1.13]
ENSG00000100575	0.273591	0.564818	0.271635	0.620982	0.620982	0.916345	0.271635	[-0.81,1.33]
ENSG00000100577	0.905198	0.0207087	0.915188	0.0295143	0.0295143	0.336676	0.915188	[0.09,1.75]
ENSG00000100578	-0.524772	0.201584	-0.520744	0.111594	0.201584	0.684946	-0.524772	[-1.42,0.28]
ENSG00000100580	0.266227	0.518571	0.278202	0.556143	0.556143	0.895379	0.278202	[-0.65,1.22]
ENSG00000100591	0.0360796	0.889484	0.0363861	0.85452	0.889484	0.984966	0.0360796	[-0.44,0.49]
ENSG00000100592	0.0349236	0.986197	0.0528179	0.935937	0.986197	0.999919	0.0349236	[-1.44,1.36]
ENSG00000100596	0.0384224	0.915399	0.0418962	0.864328	0.915399	0.989438	0.0384224	[-0.57,0.6]
ENSG00000100599	0.772654	0.0019605	0.774326	0.0006362	0.0019605	0.0836689	0.772654	[0.29,1.24]
ENSG00000100600	-0.0394242	0.857697	-0.039549	0.83182	0.857697	0.979509	-0.0394242	[-0.6,0.47]
ENSG00000100601	-0.0514024	0.858537	-0.0490164	0.866874	0.866874	0.981289	-0.0490164	[-0.63,0.53]
ENSG00000100603	-0.203535	0.375314	-0.203464	0.284797	0.375314	0.817495	-0.203535	[-0.68,0.25]
ENSG00000100605	0.289421	0.299986	0.292467	0.286699	0.299986	0.769505	0.289421	[-0.26,0.83]
ENSG00000100612	-0.379639	0.190336	-0.379122	0.117036	0.190336	0.67468	-0.379639	[-0.99,0.19]
ENSG00000100614	-0.0529032	0.828636	-0.0504143	0.830895	0.830895	0.974278	-0.0504143	[-0.52,0.42]
ENSG00000100632	0.530423	0.0401998	0.531139	0.00567216	0.0401998	0.377316	0.530423	[0.02,1]
ENSG00000100644	0.0375213	0.889901	0.0374683	0.836508	0.889901	0.98513	0.0375213	[-0.44,0.48]
ENSG00000100647	-0.332623	0.148341	-0.33227	0.109705	0.148341	0.61546	-0.332623	[-0.8,0.12]
ENSG00000100650	-0.548461	0.0383894	-0.547866	0.0410702	0.0410702	0.380358	-0.547866	[-1.07,-0.02]
ENSG00000100664	-0.244462	0.318074	-0.244164	0.280177	0.318074	0.781586	-0.244462	[-0.74,0.24]
ENSG00000100697	-0.186201	0.39709	-0.186171	0.327973	0.39709	0.82932	-0.186201	[-0.64,0.25]
ENSG00000100711	-0.223087	0.537914	-0.218414	0.551502	0.551502	0.894216	-0.218414	[-0.95,0.51]
ENSG00000100714	0.267066	0.44263	0.267717	0.237387	0.44263	0.850876	0.267066	[-0.41,0.89]
ENSG00000100722	-0.569196	0.0541054	-0.567288	0.0244912	0.0541054	0.422513	-0.569196	[-1.18,0.01]
ENSG00000100726	0.157271	0.60697	0.158999	0.624139	0.624139	0.918504	0.158999	[-0.48,0.8]
ENSG00000100731	-0.421194	0.0960387	-0.41973	0.0590722	0.0960387	0.527217	-0.421194	[-0.94,0.08]
ENSG00000100744	0.00769157	0.988873	0.0129002	0.974069	0.988873	0.999919	0.00769157	[-0.75,0.76]
ENSG00000100749	0.382293	0.337043	0.383247	0.182826	0.337043	0.796089	0.382293	[-0.4,1.1]
ENSG00000100764	0.212207	0.39644	0.213159	0.313433	0.39644	0.828905	0.212207	[-0.28,0.68]
ENSG00000100767	0.75781	0.288571	0.878304	0.411579	0.411579	0.833522	0.878304	[-1.34,4.15]
ENSG00000100784	0.71382	0.348607	0.766943	0.314218	0.348607	0.80036	0.71382	[-0.79,2.06]
ENSG00000100796	-0.239673	0.32188	-0.238864	0.295389	0.32188	0.784212	-0.239673	[-0.73,0.24]
ENSG00000100802	0.269887	0.788549	0.27517	0.816338	0.816338	0.971632	0.27517	[-1.95,2.37]
ENSG00000100804	0.43962	0.0794638	0.440062	0.0516013	0.0794638	0.488411	0.43962	[-0.05,0.92]
ENSG00000100811	-0.00224083	0.979098	-0.00176078	0.992146	0.992146	0.999919	-0.00176078	[-0.4,0.4]
ENSG00000100813	-0.364913	0.123783	-0.364263	0.0730033	0.123783	0.573356	-0.364913	[-0.86,0.1]
ENSG00000100814	0.411292	0.714166	0.375578	0.804672	0.804672	0.966247	0.375578	[-2.5,3.05]
ENSG00000100815	-0.105383	0.672345	-0.104514	0.62709	0.672345	0.93261	-0.105383	[-0.63,0.4]
ENSG00000100823	0.113186	0.71246	0.114942	0.626981	0.71246	0.940929	0.113186	[-0.48,0.67]
ENSG00000100836	1.31134	3.39909e-06	1.31542	3.6295e-05	3.6295e-05	0.00673941	1.31542	[0.69,1.94]
ENSG00000100852	-0.225865	0.496895	-0.221939	0.484138	0.496895	0.874367	-0.225865	[-0.91,0.43]
ENSG00000100865	-0.195895	0.520546	-0.193826	0.501635	0.520546	0.885045	-0.195895	[-0.82,0.41]
ENSG00000100883	-0.0473681	0.84373	-0.0475086	0.837061	0.84373	0.975936	-0.0473681	[-0.56,0.45]
ENSG00000100888	-0.378481	0.101956	-0.377703	0.0525233	0.101956	0.536069	-0.378481	[-0.86,0.08]
ENSG00000100889	0.384075	0.172522	0.385291	0.0916256	0.172522	0.652423	0.384075	[-0.17,0.91]
ENSG00000100897	0.0288375	0.922286	0.0330577	0.914605	0.922286	0.99178	0.0288375	[-0.55,0.6]
ENSG00000100902	-0.703824	0.00156135	-0.703902	2.64384e-05	0.00156135	0.0761537	-0.703824	[-1.18,-0.26]
ENSG00000100906	0.0852794	0.711711	0.0853895	0.672166	0.711711	0.940929	0.0852794	[-0.36,0.52]
ENSG00000100908	-0.973665	0.303627	-0.982731	0.394461	0.394461	0.828635	-0.982731	[-3.37,1.31]
ENSG00000100911	0.841279	0.000455543	0.841049	1.35083e-05	0.000455543	0.0330238	0.841279	[0.38,1.28]
ENSG00000100916	0.427784	0.440496	0.435973	0.421896	0.440496	0.85009	0.427784	[-0.66,1.48]
ENSG00000100918	0.89418	0.0861901	0.922712	0.227292	0.227292	0.711103	0.922712	[-0.58,2.49]
ENSG00000100934	-0.0538997	0.811575	-0.0535131	0.778208	0.811575	0.96919	-0.0538997	[-0.57,0.43]
ENSG00000100938	-0.146092	0.645056	-0.142956	0.627666	0.645056	0.925504	-0.146092	[-0.82,0.49]
ENSG00000100941	-0.220573	0.351842	-0.219299	0.305044	0.351842	0.802201	-0.220573	[-0.7,0.25]
ENSG00000100949	0.301698	0.282998	0.304663	0.231926	0.282998	0.754471	0.301698	[-0.25,0.83]
ENSG00000100979	-0.311186	0.393973	-0.309544	0.309287	0.393973	0.828455	-0.311186	[-1.08,0.41]
ENSG00000100982	0.0502446	0.856561	0.052899	0.833269	0.856561	0.979509	0.0502446	[-0.48,0.56]
ENSG00000100983	0.127503	0.627568	0.129123	0.551647	0.627568	0.919401	0.127503	[-0.38,0.61]
ENSG00000100985	0.140209	0.622358	0.140656	0.604703	0.622358	0.917286	0.140209	[-0.42,0.69]
ENSG00000100991	-0.418895	0.0585662	-0.418477	0.0303271	0.0585662	0.441718	-0.418895	[-0.87,0.02]
ENSG00000100994	0.0409025	0.878896	0.041858	0.855499	0.878896	0.983798	0.0409025	[-0.46,0.53]
ENSG00000100997	-0.377479	0.138378	-0.375793	0.103142	0.138378	0.600243	-0.377479	[-0.9,0.12]
ENSG00000101000	0.166385	0.845647	0.214142	0.798628	0.845647	0.976151	0.166385	[-1.47,1.73]
ENSG00000101003	-1.29403	0.302637	-1.29103	0.376684	0.376684	0.817989	-1.29103	[-4.53,1.65]
ENSG00000101017	0.048291	0.844613	0.0485868	0.815304	0.844613	0.976128	0.048291	[-0.42,0.5]
ENSG00000101019	-0.431004	0.241034	-0.427275	0.251617	0.251617	0.728026	-0.427275	[-1.17,0.3]
ENSG00000101040	-0.15868	0.584193	-0.155988	0.553047	0.584193	0.904583	-0.15868	[-0.77,0.42]
ENSG00000101052	0.0182415	0.976947	0.026025	0.955445	0.976947	0.999919	0.0182415	[-0.92,0.92]
ENSG00000101079	-0.451064	0.319683	-0.446938	0.244898	0.319683	0.783481	-0.451064	[-1.43,0.44]
ENSG00000101084	0.474114	0.0946421	0.4777	0.106537	0.106537	0.544036	0.4777	[-0.1,1.06]
ENSG00000101109	-0.0905996	0.674145	-0.089677	0.642704	0.674145	0.932949	-0.0905996	[-0.55,0.34]
ENSG00000101126	-0.39455	0.106857	-0.393566	0.0621911	0.106857	0.544525	-0.39455	[-0.9,0.08]
ENSG00000101132	0.473433	0.161672	0.476847	0.0976057	0.161672	0.632348	0.473433	[-0.19,1.1]
ENSG00000101138	-0.310117	0.256188	-0.308752	0.1481	0.256188	0.732825	-0.310117	[-0.89,0.23]
ENSG00000101146	0.11499	0.662874	0.115618	0.577486	0.662874	0.930128	0.11499	[-0.4,0.6]
ENSG00000101150	0.112117	0.632517	0.113014	0.576095	0.632517	0.92072	0.112117	[-0.34,0.55]
ENSG00000101152	0.186793	0.441914	0.188194	0.390805	0.441914	0.850712	0.186793	[-0.29,0.65]
ENSG00000101158	-0.0134627	0.947536	-0.0114635	0.958921	0.958921	0.99969	-0.0114635	[-0.47,0.44]
ENSG00000101160	0.446091	0.0474437	0.446455	0.0241459	0.0474437	0.399796	0.446091	[0,0.87]
ENSG00000101161	0.258661	0.288847	0.259118	0.190111	0.288847	0.760414	0.258661	[-0.22,0.71]
ENSG00000101166	-0.0373295	0.869095	-0.035931	0.863161	0.869095	0.982152	-0.0373295	[-0.57,0.46]
ENSG00000101181	0.0884003	0.780199	0.0907758	0.787961	0.787961	0.962468	0.0907758	[-0.58,0.76]
ENSG00000101182	0.147063	0.529644	0.147245	0.431928	0.529644	0.887435	0.147063	[-0.31,0.58]
ENSG00000101187	-0.643836	0.0455942	-0.643067	0.0197669	0.0455942	0.395208	-0.643836	[-1.32,-0.01]
ENSG00000101188	1.55151	0.347827	1.46902	0.418043	0.418043	0.836933	1.46902	[-2.18,4.41]
ENSG00000101189	0.35214	0.353474	0.358956	0.430034	0.430034	0.842466	0.358956	[-0.54,1.25]
ENSG00000101190	-0.665115	0.440058	-0.671168	0.496246	0.496246	0.874248	-0.671168	[-2.8,1.3]
ENSG00000101191	-0.37967	0.10945	-0.37866	0.0652486	0.10945	0.550219	-0.37967	[-0.87,0.09]
ENSG00000101193	-0.20847	0.39705	-0.207318	0.349382	0.39705	0.82932	-0.20847	[-0.71,0.28]
ENSG00000101194	0.551078	0.110471	0.556239	0.13175	0.13175	0.589849	0.556239	[-0.17,1.28]
ENSG00000101199	0.409124	0.0972575	0.41068	0.077588	0.0972575	0.528285	0.409124	[-0.08,0.88]
ENSG00000101216	0.0438721	0.885133	0.047065	0.869238	0.885133	0.983949	0.0438721	[-0.53,0.6]
ENSG00000101220	0.73719	0.138545	0.740957	0.16563	0.16563	0.640024	0.740957	[-0.31,1.77]
ENSG00000101224	0.767857	0.00818697	0.773247	0.0120789	0.0120789	0.230246	0.773247	[0.17,1.38]
ENSG00000101236	-0.635473	0.0463915	-0.63261	0.0422622	0.0463915	0.397255	-0.635473	[-1.28,-0.01]
ENSG00000101246	0.387576	0.152322	0.38911	0.125059	0.152322	0.619521	0.387576	[-0.14,0.91]
ENSG00000101247	-0.325526	0.465052	-0.315285	0.511823	0.511823	0.880961	-0.315285	[-1.26,0.63]
ENSG00000101255	0.403649	0.285751	0.416186	0.306006	0.306006	0.772355	0.416186	[-0.38,1.24]
ENSG00000101265	0.0652387	0.834224	0.0665582	0.750444	0.834224	0.974439	0.0652387	[-0.5,0.59]
ENSG00000101266	-0.100312	0.68265	-0.0994593	0.660961	0.68265	0.9359	-0.100312	[-0.61,0.39]
ENSG00000101290	0.0686825	0.791913	0.0705198	0.746217	0.791913	0.963088	0.0686825	[-0.43,0.54]
ENSG00000101294	0.386252	0.096685	0.386454	0.0368686	0.096685	0.527819	0.386252	[-0.07,0.82]
ENSG00000101307	-0.60757	0.0583761	-0.603382	0.0265874	0.0583761	0.441718	-0.60757	[-1.3,0.02]
ENSG00000101310	-0.0916386	0.671953	-0.0910648	0.605455	0.671953	0.93261	-0.0916386	[-0.55,0.34]
ENSG00000101331	0.416574	0.251055	0.421926	0.231147	0.251055	0.726795	0.416574	[-0.3,1.11]
ENSG00000101335	1.00567	0.0849139	1.01634	0.0223317	0.0849139	0.504377	1.00567	[-0.14,2.03]
ENSG00000101336	0.180239	0.404524	0.18047	0.306038	0.404524	0.831931	0.180239	[-0.24,0.59]
ENSG00000101337	-0.238753	0.287237	-0.238267	0.210679	0.287237	0.758322	-0.238753	[-0.7,0.2]
ENSG00000101343	-0.0417339	0.859844	-0.0408443	0.84816	0.859844	0.979716	-0.0417339	[-0.58,0.47]
ENSG00000101346	-0.299899	0.284045	-0.297918	0.218916	0.284045	0.755718	-0.299899	[-0.88,0.25]
ENSG00000101347	-0.0256343	0.912662	-0.0255771	0.913401	0.913401	0.989438	-0.0255771	[-0.49,0.44]
ENSG00000101350	-0.0461527	0.883561	-0.0426201	0.901141	0.901141	0.986481	-0.0426201	[-0.73,0.64]
ENSG00000101361	0.0236272	0.932452	0.0240847	0.903539	0.932452	0.994466	0.0236272	[-0.46,0.48]
ENSG00000101363	-0.162907	0.768179	-0.152675	0.826197	0.826197	0.973855	-0.152675	[-1.52,1.22]
ENSG00000101365	-0.112328	0.633624	-0.111894	0.59355	0.633624	0.921319	-0.112328	[-0.61,0.36]
ENSG00000101367	-0.0211448	0.921214	-0.0212597	0.923029	0.923029	0.991811	-0.0212597	[-0.46,0.41]
ENSG00000101384	-0.424744	0.178634	-0.423984	0.187021	0.187021	0.672993	-0.423984	[-1.05,0.21]
ENSG00000101391	-0.26434	0.405392	-0.26207	0.377035	0.405392	0.83201	-0.26434	[-0.91,0.36]
ENSG00000101407	-0.157418	0.555518	-0.155859	0.510092	0.555518	0.895254	-0.157418	[-0.72,0.37]
ENSG00000101413	-0.277702	0.256479	-0.276498	0.203159	0.256479	0.732825	-0.277702	[-0.78,0.2]
ENSG00000101417	-1.13947	0.271159	-1.09476	0.264506	0.271159	0.744792	-1.13947	[-3.53,0.91]
ENSG00000101421	0.165276	0.511058	0.165382	0.461474	0.511058	0.880961	0.165276	[-0.33,0.64]
ENSG00000101439	0.766208	0.0135923	0.76674	6.01346e-06	0.0135923	0.238972	0.766208	[0.16,1.3]
ENSG00000101442	-0.926042	0.0103946	-0.922733	0.00529774	0.0103946	0.211569	-0.926042	[-1.67,-0.22]
ENSG00000101444	0.505645	0.0509263	0.505882	0.0141556	0.0509263	0.412595	0.505645	[0,0.99]
ENSG00000101452	-0.560698	0.103873	-0.557903	0.105158	0.105158	0.541428	-0.557903	[-1.24,0.12]
ENSG00000101457	0.547565	0.0665241	0.549672	0.0215645	0.0665241	0.455722	0.547565	[-0.04,1.09]
ENSG00000101460	1.2793	0.000287325	1.28576	0.000193001	0.000287325	0.0249098	1.2793	[0.6,1.94]
ENSG00000101464	0.705664	0.0413996	0.708252	0.00947588	0.0413996	0.381331	0.705664	[0.03,1.34]
ENSG00000101473	0.23551	0.609775	0.243648	0.647286	0.647286	0.925891	0.243648	[-0.81,1.29]
ENSG00000101474	-0.0301447	0.899985	-0.0292816	0.902753	0.902753	0.986856	-0.0292816	[-0.5,0.44]
ENSG00000101493	0.548079	0.0653446	0.551811	0.0550777	0.0653446	0.453216	0.548079	[-0.04,1.11]
ENSG00000101544	-0.0115406	0.952928	-0.00974044	0.96841	0.96841	0.999919	-0.00974044	[-0.5,0.48]
ENSG00000101546	-1.42247	0.0128832	-1.41741	0.0107283	0.0128832	0.234841	-1.42247	[-2.8,-0.29]
ENSG00000101557	-0.0720416	0.763311	-0.0719559	0.745529	0.763311	0.953711	-0.0720416	[-0.57,0.41]
ENSG00000101558	0.0761295	0.755115	0.0762362	0.68736	0.755115	0.952436	0.0761295	[-0.39,0.52]
ENSG00000101574	0.437059	0.296972	0.447749	0.323716	0.323716	0.786147	0.447749	[-0.44,1.35]
ENSG00000101577	0.33572	0.200215	0.340605	0.20137	0.20137	0.684946	0.340605	[-0.18,0.87]
ENSG00000101596	-0.521782	0.0469366	-0.521846	0.0287729	0.0469366	0.398195	-0.521782	[-1.06,-0.01]
ENSG00000101608	0.219592	0.415076	0.220328	0.224363	0.415076	0.835819	0.219592	[-0.31,0.7]
ENSG00000101624	-0.928428	0.0500046	-0.922797	0.0235459	0.0500046	0.410219	-0.928428	[-1.95,0]
ENSG00000101639	-0.408203	0.266521	-0.402926	0.208891	0.266521	0.739677	-0.408203	[-1.19,0.31]
ENSG00000101654	-0.395916	0.139128	-0.395296	0.141615	0.141615	0.606496	-0.395296	[-0.92,0.13]
ENSG00000101665	-0.362051	0.362125	-0.355529	0.395541	0.395541	0.828797	-0.355529	[-1.18,0.47]
ENSG00000101695	-0.144135	0.912119	-0.0634539	0.974987	0.974987	0.999919	-0.0634539	[-2.86,2.88]
ENSG00000101745	-0.0411905	0.852982	-0.0402875	0.841294	0.852982	0.979065	-0.0411905	[-0.55,0.44]
ENSG00000101751	-0.628434	0.0811276	-0.622003	0.0830945	0.0830945	0.499165	-0.622003	[-1.33,0.08]
ENSG00000101752	-0.232013	0.412033	-0.230891	0.374444	0.412033	0.834154	-0.232013	[-0.81,0.33]
ENSG00000101773	-0.359014	0.199245	-0.356823	0.134758	0.199245	0.682714	-0.359014	[-0.95,0.19]
ENSG00000101782	-0.19812	0.392011	-0.197726	0.347376	0.392011	0.827811	-0.19812	[-0.67,0.26]
ENSG00000101811	0.28987	0.42983	0.292055	0.281028	0.42983	0.842466	0.28987	[-0.43,0.96]
ENSG00000101843	-0.0599985	0.814431	-0.0578431	0.804725	0.814431	0.970785	-0.0599985	[-0.63,0.48]
ENSG00000101844	0.534867	0.185572	0.544412	0.204769	0.204769	0.685412	0.544412	[-0.3,1.39]
ENSG00000101846	0.664604	0.285997	0.685679	0.375105	0.375105	0.8174	0.685679	[-0.84,2.24]
ENSG00000101849	0.167169	0.615012	0.174284	0.643961	0.643961	0.925504	0.174284	[-0.57,0.93]
ENSG00000101856	0.43697	0.144549	0.439626	0.11961	0.144549	0.611371	0.43697	[-0.15,1.01]
ENSG00000101868	-0.422495	0.337817	-0.420669	0.235851	0.337817	0.796282	-0.422495	[-1.39,0.45]
ENSG00000101882	0.506971	0.134641	0.510561	0.0899021	0.134641	0.594015	0.506971	[-0.16,1.14]
ENSG00000101888	0.304641	0.29858	0.309777	0.267012	0.29858	0.768422	0.304641	[-0.27,0.86]
ENSG00000101901	0.0286606	0.925299	0.0298417	0.90728	0.925299	0.992497	0.0286606	[-0.52,0.56]
ENSG00000101911	0.0170666	0.966486	0.0187922	0.937467	0.966486	0.999919	0.0170666	[-0.57,0.57]
ENSG00000101916	0.16683	0.572915	0.167025	0.536023	0.572915	0.899931	0.16683	[-0.41,0.73]
ENSG00000101928	-0.905802	0.168853	-0.889335	0.19685	0.19685	0.682371	-0.889335	[-2.28,0.47]
ENSG00000101935	-0.327583	0.531522	-0.321373	0.561112	0.561112	0.896966	-0.321373	[-1.43,0.77]
ENSG00000101940	0.161015	0.583419	0.165074	0.588384	0.588384	0.905277	0.165074	[-0.44,0.77]
ENSG00000101945	-0.353505	0.448611	-0.346843	0.462401	0.462401	0.86164	-0.346843	[-1.3,0.58]
ENSG00000101966	0.129414	0.604726	0.130476	0.532238	0.604726	0.912367	0.129414	[-0.36,0.59]
ENSG00000101972	-0.0375226	0.846618	-0.0374702	0.829086	0.846618	0.977072	-0.0375226	[-0.48,0.38]
ENSG00000101974	0.0341823	0.915216	0.0360726	0.886959	0.915216	0.989438	0.0341823	[-0.54,0.58]
ENSG00000101986	0.583023	0.0422187	0.587511	0.0363667	0.0422187	0.382243	0.583023	[0.02,1.13]
ENSG00000101997	-0.0523114	0.861605	-0.0478356	0.874842	0.874842	0.982904	-0.0478356	[-0.66,0.56]
ENSG00000102003	1.02491	0.0528814	1.05967	0.0915199	0.0915199	0.517201	1.05967	[-0.17,2.43]
ENSG00000102007	0.23773	0.374488	0.238873	0.281226	0.374488	0.816728	0.23773	[-0.29,0.74]
ENSG00000102030	-0.422134	0.129302	-0.420111	0.0787546	0.129302	0.585343	-0.422134	[-1,0.12]
ENSG00000102032	-0.19544	0.421196	-0.193907	0.366017	0.421196	0.837828	-0.19544	[-0.7,0.28]
ENSG00000102034	-0.175044	0.448659	-0.173375	0.408345	0.448659	0.853606	-0.175044	[-0.65,0.28]
ENSG00000102038	-1.54317	0.032221	-1.51532	0.00365483	0.032221	0.349178	-1.54317	[-3.27,-0.13]
ENSG00000102043	0.625567	0.365073	0.666589	0.411488	0.411488	0.833522	0.666589	[-0.94,2.35]
ENSG00000102054	-0.146282	0.539499	-0.145936	0.48802	0.539499	0.891361	-0.146282	[-0.64,0.33]
ENSG00000102069	0.319459	0.963862	0.449299	0.843708	0.963862	0.999919	0.319459	[-5.22,4.41]
ENSG00000102078	-0.107405	0.89004	-0.0896609	0.913199	0.913199	0.989438	-0.0896609	[-1.79,1.6]
ENSG00000102081	0.0168522	0.95659	0.0190705	0.931505	0.95659	0.998892	0.0168522	[-0.49,0.5]
ENSG00000102096	0.335666	0.156159	0.336148	0.104325	0.156159	0.623692	0.335666	[-0.13,0.78]
ENSG00000102098	-1.5051	0.0610412	-1.47318	0.0235294	0.0610412	0.445859	-1.5051	[-3.38,0.07]
ENSG00000102100	-0.632437	0.0390549	-0.629386	0.0451474	0.0451474	0.393243	-0.629386	[-1.25,-0.01]
ENSG00000102103	0.536055	0.0534433	0.53696	0.0582691	0.0582691	0.441461	0.53696	[-0.02,1.09]
ENSG00000102119	-0.183122	0.432606	-0.182765	0.371269	0.432606	0.843694	-0.183122	[-0.67,0.28]
ENSG00000102125	0.24865	0.524247	0.256221	0.552828	0.552828	0.894259	0.256221	[-0.59,1.11]
ENSG00000102144	0.408359	0.0799962	0.408278	0.018918	0.0799962	0.489693	0.408359	[-0.05,0.84]
ENSG00000102158	-0.0330371	0.872921	-0.0329653	0.858437	0.872921	0.982904	-0.0330371	[-0.54,0.44]
ENSG00000102172	0.121315	0.632958	0.121589	0.514168	0.632958	0.921109	0.121315	[-0.37,0.58]
ENSG00000102178	-0.617919	0.233489	-0.615622	0.282001	0.282001	0.753142	-0.615622	[-1.77,0.51]
ENSG00000102181	0.0536994	0.864059	0.0581744	0.859166	0.864059	0.980649	0.0536994	[-0.56,0.66]
ENSG00000102189	-0.292165	0.255336	-0.292076	0.18914	0.255336	0.731585	-0.292165	[-0.82,0.21]
ENSG00000102218	0.185192	0.490921	0.185334	0.334489	0.490921	0.872448	0.185192	[-0.34,0.67]
ENSG00000102221	0.283935	0.618114	0.291281	0.54433	0.618114	0.915434	0.283935	[-0.82,1.31]
ENSG00000102225	1.01051	0.000305403	1.01582	0.000689509	0.000689509	0.0447715	1.01582	[0.43,1.61]
ENSG00000102226	0.0620063	0.817698	0.0633758	0.750675	0.817698	0.971871	0.0620063	[-0.44,0.53]
ENSG00000102241	-0.0849371	0.741989	-0.0834813	0.72553	0.741989	0.949426	-0.0849371	[-0.63,0.44]
ENSG00000102265	0.716613	0.0143091	0.71633	7.93126e-05	0.0143091	0.242228	0.716613	[0.15,1.23]
ENSG00000102309	0.31302	0.489298	0.318995	0.446023	0.489298	0.872281	0.31302	[-0.57,1.16]
ENSG00000102312	1.00528	0.23001	1.02491	0.202553	0.23001	0.71307	1.00528	[-0.65,2.57]
ENSG00000102316	0.0161405	0.970282	0.0168692	0.931773	0.970282	0.999919	0.0161405	[-0.52,0.52]
ENSG00000102317	0.210562	0.426771	0.21058	0.253339	0.426771	0.841446	0.210562	[-0.31,0.69]
ENSG00000102384	-0.274434	0.794632	-0.190871	0.870023	0.870023	0.982152	-0.190871	[-3.01,2.45]
ENSG00000102390	0.26258	0.330609	0.264131	0.215508	0.330609	0.790951	0.26258	[-0.27,0.76]
ENSG00000102393	-0.312255	0.300439	-0.312193	0.244522	0.300439	0.769846	-0.312255	[-0.94,0.28]
ENSG00000102401	0.0620074	0.827683	0.0644967	0.806372	0.827683	0.973855	0.0620074	[-0.48,0.59]
ENSG00000102409	-0.147635	0.689741	-0.141205	0.727901	0.727901	0.944825	-0.141205	[-0.94,0.66]
ENSG00000102445	-0.493379	0.167846	-0.492158	0.115709	0.167846	0.643654	-0.493379	[-1.23,0.21]
[truncated: 8,732 more rows]

## Sheet: babel
INFg.vs.Mock.Gene	INFg.vs.Mock.mRNA_logFC	INFg.vs.Mock.mRNA_FDR	INFg.vs.Mock.Change_type	INFg.vs.Mock.P.value	INFg.vs.Mock.FDR	INFg.vs.Mock.Direction
[truncated: 10,581 more rows]

[truncated: 3 more sheets: TE, RiboDiff, BaySeq]
