# Supplementary material for: Genome-wide assessment of differential translations with ribosome profiling data
Source: Nat Commun. 2016 Apr 4;7:11194. doi: 10.1038/ncomms11194 (PMC4822032; doi:10.1038/ncomms11194)
Supplement: Supplementary Data 5 — Sample shuffled PC3 dataset and results. [file ncomms11194-s6.xlsx]

## Sheet: counts (sample shuffling 1)
	raw counts								normalized counts
Ensembl_ID	control1(mRNA)	control2(mRNA)	treat1(mRNA)	treat2(mRNA)	control1(RPF)	control2(RPF)	treat1(RPF)	treat2(RPF)	control1(mRNA)	control2(mRNA)	treat1(mRNA)	treat2(mRNA)	control1(RPF)	control2(RPF)	treat1(RPF)	treat2(RPF)
ENSG00000000003	825	866	955	1039	143	197	302	195	793.953	882.455	1055.71	952.398	194.64	191.156	201.917	216.878
ENSG00000000419	1054	992	967	888	234	383	481	306	1014.34	1010.85	1068.98	813.984	318.503	371.637	321.596	340.331
ENSG00000000457	71	139	75	95	12	17	17	15	68.3281	141.641	82.9095	87.0816	16.3335	16.4957	11.3662	16.6829
ENSG00000000460	191	199	162	201	45	63	88	37	183.812	202.781	179.084	184.246	61.2505	61.131	58.8367	41.1511
ENSG00000000971	81	88	2	11	31	36	7	2	77.9517	89.6721	2.21092	10.0831	42.1948	34.932	4.68019	2.22438
ENSG00000001036	756	736	445	568	124	204	195	127	727.55	749.985	491.929	520.656	168.779	197.948	130.377	141.248
ENSG00000001084	947	1142	680	859	113	292	136	182	911.362	1163.7	751.712	787.401	153.807	283.337	90.9295	202.419
ENSG00000001167	1158	872	1131	899	97	140	194	81	1114.42	888.569	1250.27	824.067	132.029	135.847	129.708	90.0876
ENSG00000001460	152	182	102	141	10	15	17	24	146.28	185.458	112.757	129.247	13.6112	14.555	11.3662	26.6926
ENSG00000001461	746	988	586	904	37	82	57	71	717.926	1006.77	647.799	828.65	50.3615	79.5673	38.1101	78.9657
ENSG00000001497	1154	937	958	1222	259	345	481	282	1110.57	954.804	1059.03	1120.14	352.531	334.765	321.596	313.638
ENSG00000001561	201	250	219	281	31	58	119	72	193.436	254.75	242.096	257.578	42.1948	56.2793	79.5633	80.0779
ENSG00000001617	1337	1325	1292	1723	47	145	142	128	1286.68	1350.18	1428.25	1579.39	63.9727	140.698	94.9411	142.361
ENSG00000001629	1246	1110	1226	1155	84	129	161	122	1199.11	1131.09	1355.29	1058.73	114.334	125.173	107.644	135.687
ENSG00000001630	61	62	47	47	137	152	496	241	58.7044	63.1781	51.9566	43.0825	186.474	147.491	331.625	268.038
ENSG00000001631	473	533	391	479	62	90	122	91	455.2	543.128	432.235	439.075	84.3896	87.3299	81.5691	101.21
ENSG00000002016	123	147	151	174	10	18	26	21	118.371	149.793	166.924	159.497	13.6112	17.466	17.3836	23.356
ENSG00000002330	714	717	592	883	25	84	70	46	687.13	730.624	654.432	809.401	34.028	81.5079	46.8019	51.1609
ENSG00000002549	497	455	493	478	148	169	250	107	478.296	463.646	544.992	438.158	201.446	163.986	167.15	119.005
ENSG00000002586	924	1032	713	1047	149	185	174	149	889.227	1051.61	788.193	959.731	202.807	179.512	116.336	165.717
ENSG00000002587	21	21	13	13	2	1	1	1	20.2097	21.399	14.371	11.9164	2.72224	0.970333	0.668599	1.11219
ENSG00000002822	221	200	195	205	43	46	93	41	212.683	203.8	215.565	187.913	58.5282	44.6353	62.1797	45.5999
ENSG00000002834	3544	3155	2976	3515	251	280	440	214	3410.63	3214.95	3289.85	3222.02	341.642	271.693	294.184	238.009
ENSG00000002919	402	296	273	341	17	25	35	31	386.872	301.624	301.79	312.577	23.1391	24.2583	23.401	34.478
ENSG00000003056	938	748	779	841	114	163	204	112	902.7	762.213	861.153	770.902	155.168	158.164	136.394	124.566
ENSG00000003096	178	169	327	272	66	90	166	95	171.301	172.211	361.485	249.328	89.834	87.3299	110.987	105.658
ENSG00000003249	258	236	323	473	10	19	23	12	248.291	240.484	357.063	433.575	13.6112	18.4363	15.3778	13.3463
ENSG00000003393	407	439	520	499	60	82	113	114	391.683	447.342	574.839	457.408	81.6673	79.5673	75.5517	126.79
ENSG00000003400	38	34	20	20	3	4	7	1	36.57	34.6461	22.1092	18.333	4.08337	3.88133	4.68019	1.11219
ENSG00000003402	475	596	387	633	31	62	91	73	457.124	607.325	427.813	580.239	42.1948	60.1606	60.8425	81.19
ENSG00000003436	513	961	549	1253	123	235	261	286	493.694	979.26	606.897	1148.56	167.418	228.028	174.504	318.087
ENSG00000003509	183	171	153	147	27	40	51	26	176.113	174.249	169.135	134.747	36.7503	38.8133	34.0986	28.917
ENSG00000003756	1099	1029	1099	1515	134	197	223	209	1057.64	1048.55	1214.9	1388.72	182.39	191.156	149.098	232.448
ENSG00000003989	62	82	90	129	10	10	27	9	59.6668	83.5581	99.4914	118.248	13.6112	9.70333	18.0522	10.0097
ENSG00000004059	811	723	638	908	140	174	231	147	780.48	736.738	705.283	832.317	190.557	168.838	154.446	163.492
ENSG00000004139	91	92	81	115	4	7	13	3	87.5754	93.7481	89.5422	105.415	5.44449	6.79233	8.69179	3.33658
ENSG00000004142	1094	1076	1058	1191	72	113	195	115	1052.83	1096.45	1169.58	1091.73	98.0008	109.648	130.377	127.902
ENSG00000004399	73	77	60	84	1	2	5	5	70.2528	78.4631	66.3276	76.9985	1.36112	1.94067	3.343	5.56096
ENSG00000004455	1968	1591	1356	1236	143	150	171	99	1893.94	1621.23	1499	1132.98	194.64	145.55	114.33	110.107
ENSG00000004478	1347	1046	1775	1503	331	310	869	284	1296.31	1065.88	1962.19	1377.72	450.531	300.803	581.013	315.863
ENSG00000004487	1762	1392	1281	1249	433	565	633	359	1695.69	1418.45	1416.09	1144.89	589.366	548.238	423.223	399.277
ENSG00000004534	918	758	727	881	114	134	202	96	883.453	772.403	803.669	807.567	155.168	130.025	135.057	106.77
ENSG00000004660	161	82	113	152	11	14	17	9	154.941	83.5581	124.917	139.331	14.9723	13.5847	11.3662	10.0097
ENSG00000004700	829	878	738	794	256	325	573	338	797.802	894.683	815.829	727.819	348.447	315.358	383.107	375.921
ENSG00000004766	423	362	317	378	119	144	207	103	407.081	368.879	350.431	346.493	161.974	139.728	138.4	114.556
ENSG00000004779	1011	901	1099	1145	194	218	396	210	972.953	918.12	1214.9	1049.56	264.058	211.533	264.765	233.56
ENSG00000004799	27	101	37	204	3	19	15	45	25.9839	102.919	40.902	186.996	4.08337	18.4363	10.029	50.0487
ENSG00000004864	476	395	527	470	114	89	321	118	458.087	402.506	582.577	430.825	155.168	86.3596	214.62	131.239
ENSG00000004866	321	295	298	327	43	68	89	63	308.92	300.605	329.427	299.744	58.5282	65.9826	59.5053	70.0681
ENSG00000004897	2609	2812	2825	3127	396	448	772	610	2510.82	2865.43	3122.92	2866.36	539.004	434.709	516.158	678.437
ENSG00000004961	729	460	749	592	129	154	237	133	701.566	468.741	827.989	542.656	175.585	149.431	158.458	147.922
ENSG00000004975	365	410	322	525	50	88	104	86	351.264	417.791	355.958	481.241	68.0561	85.3893	69.5343	95.6485
ENSG00000005007	1923	1984	1512	2353	339	553	617	536	1850.63	2021.7	1671.45	2156.87	461.42	536.594	412.526	596.135
ENSG00000005020	423	495	337	395	96	102	120	72	407.081	504.406	372.54	362.076	130.668	98.9739	80.2319	80.0779
ENSG00000005022	3256	3187	3623	4752	424	340	1256	297	3133.47	3247.56	4005.08	4355.91	577.116	329.913	839.76	330.321
ENSG00000005059	323	304	400	462	38	43	80	52	310.845	309.776	442.184	423.492	51.7226	41.7243	53.4879	57.834
ENSG00000005073	241	229	99	97	18	32	19	14	231.93	233.351	109.44	88.9149	24.5002	31.0506	12.7034	15.5707
ENSG00000005075	383	336	323	450	7	8	6	6	368.587	342.385	357.063	412.492	9.52785	7.76266	4.01159	6.67315
ENSG00000005100	638	491	620	518	46	76	138	54	613.99	500.33	685.385	474.824	62.6116	73.7453	92.2667	60.0584
ENSG00000005156	278	244	210	232	82	106	131	80	267.538	248.636	232.146	212.662	111.612	102.855	87.5865	88.9754
ENSG00000005175	473	428	521	450	151	246	419	207	455.2	436.133	575.944	412.492	205.529	238.702	280.143	230.224
ENSG00000005187	30	32	30	54	5	6	11	10	28.871	32.608	33.1638	49.499	6.80561	5.822	7.35459	11.1219
ENSG00000005189	60	94	64	97	4	11	27	19	57.742	95.7861	70.7494	88.9149	5.44449	10.6737	18.0522	21.1317
ENSG00000005194	490	349	506	434	69	60	184	70	471.56	355.632	559.362	397.826	93.9174	58.22	123.022	77.8535
ENSG00000005249	35	21	38	62	5	4	3	9	33.6829	21.399	42.0075	56.8322	6.80561	3.88133	2.0058	10.0097
ENSG00000005302	415	509	622	897	50	64	124	91	399.382	518.672	687.596	822.234	68.0561	62.1013	82.9063	101.21
ENSG00000005339	1095	1202	1199	1551	96	168	217	202	1053.79	1224.84	1325.45	1421.72	130.668	163.016	145.086	224.663
ENSG00000005379	18	28	29	35	2	1	2	1	17.3226	28.532	32.0583	32.0827	2.72224	0.970333	1.3372	1.11219
ENSG00000005436	313	254	298	355	52	62	89	46	301.221	258.826	329.427	325.41	70.7783	60.1606	59.5053	51.1609
ENSG00000005448	301	357	207	364	49	78	116	80	289.673	363.784	228.83	333.66	66.695	75.6859	77.5575	88.9754
ENSG00000005469	363	296	266	239	77	77	115	62	349.339	301.624	294.052	219.079	104.806	74.7156	76.8889	68.9559
ENSG00000005483	771	780	597	812	60	86	121	97	741.985	794.821	659.959	744.319	81.6673	83.4486	80.9005	107.883
ENSG00000005486	613	544	456	711	19	33	86	41	589.931	554.337	504.09	651.737	25.8613	32.021	57.4995	45.5999
ENSG00000005700	866	955	635	789	78	172	203	143	833.41	973.146	701.967	723.236	106.168	166.897	135.726	159.044
ENSG00000005801	574	441	380	453	76	69	127	67	552.399	449.38	420.075	415.242	103.445	66.953	84.9121	74.5169
ENSG00000005810	736	898	903	1054	151	253	410	230	708.302	915.063	998.23	966.148	205.529	245.494	274.126	255.804
ENSG00000005812	556	688	476	789	64	114	130	124	535.076	701.073	526.199	723.236	87.1118	110.618	86.9179	137.912
ENSG00000005882	543	525	411	746	54	81	108	97	522.565	534.976	454.344	683.82	73.5006	78.5969	72.2087	107.883
ENSG00000005884	9545	10478	6849	10810	1103	1863	2020	1600	9185.79	10677.1	7571.29	9908.97	1501.32	1807.73	1350.57	1779.51
ENSG00000005889	879	901	581	681	141	175	216	126	845.921	918.12	642.272	624.238	191.918	169.808	144.417	140.136
ENSG00000005893	2060	2340	2116	2530	488	788	956	901	1982.48	2384.46	2339.15	2319.12	664.227	764.622	639.181	1002.09
ENSG00000005955	687	599	505	791	152	139	260	200	661.146	610.382	558.257	725.069	206.891	134.876	173.836	222.438
ENSG00000006007	1482	1412	1043	1270	40	65	54	46	1426.23	1438.83	1152.99	1164.14	54.4449	63.0716	36.1043	51.1609
ENSG00000006015	348	287	236	392	25	35	41	31	334.904	292.453	260.888	359.326	34.028	33.9616	27.4126	34.478
ENSG00000006025	113	78	37	39	3	9	5	4	108.747	79.4821	40.902	35.7493	4.08337	8.73299	3.343	4.44877
ENSG00000006042	609	557	534	595	26	50	64	37	586.082	567.584	590.315	545.406	35.3892	48.5166	42.7903	41.1511
ENSG00000006114	402	404	333	485	96	113	190	109	386.872	411.677	368.118	444.575	130.668	109.648	127.034	121.229
ENSG00000006118	382	352	246	366	18	24	28	18	367.624	358.689	271.943	335.493	24.5002	23.288	18.7208	20.0195
ENSG00000006125	3599	3926	3035	3736	618	601	1224	507	3463.56	4000.6	3355.07	3424.6	841.173	583.17	818.365	563.882
ENSG00000006194	442	299	331	273	20	28	34	28	425.366	304.681	365.907	250.245	27.2224	27.1693	22.7324	31.1414
ENSG00000006282	1082	1072	1141	1848	37	108	133	103	1041.28	1092.37	1261.33	1693.97	50.3615	104.796	88.9237	114.556
ENSG00000006327	2322	1616	1600	2027	124	168	215	120	2234.62	1646.71	1768.74	1858.05	168.779	163.016	143.749	133.463
ENSG00000006432	1111	708	1104	1059	19	21	17	17	1069.19	721.453	1220.43	970.731	25.8613	20.377	11.3662	18.9073
ENSG00000006451	754	657	580	567	83	113	110	64	725.625	669.484	641.166	519.74	112.973	109.648	73.5459	71.1803
ENSG00000006453	405	355	330	413	69	82	111	50	389.759	361.746	364.802	378.576	93.9174	79.5673	74.2145	55.6096
ENSG00000006459	85	79	68	99	6	9	18	12	81.8012	80.5011	75.1712	90.7482	8.16673	8.73299	12.0348	13.3463
ENSG00000006468	487	773	464	733	57	122	141	120	468.673	787.688	512.933	671.903	77.5839	118.381	94.2725	133.463
ENSG00000006530	562	547	588	597	127	130	214	176	540.85	557.394	650.01	547.239	172.862	126.143	143.08	195.746
ENSG00000006534	176	157	106	141	13	17	25	10	169.377	159.983	117.179	129.247	17.6946	16.4957	16.715	11.1219
ENSG00000006555	32	40	36	52	3	4	11	3	30.7957	40.7601	39.7965	47.6657	4.08337	3.88133	7.35459	3.33658
ENSG00000006576	747	709	975	828	69	96	197	122	718.888	722.472	1077.82	758.985	93.9174	93.1519	131.714	135.687
ENSG00000006606	90	97	95	93	18	30	38	19	86.613	98.8432	105.019	85.2483	24.5002	29.11	25.4068	21.1317
ENSG00000006607	427	324	460	431	43	49	130	61	410.931	330.157	508.511	395.076	58.5282	47.5463	86.9179	67.8437
ENSG00000006625	777	532	549	555	57	59	84	43	747.759	542.109	606.897	508.74	77.5839	57.2496	56.1623	47.8243
ENSG00000006634	374	272	441	394	43	46	103	63	359.925	277.168	487.508	361.16	58.5282	44.6353	68.8657	70.0681
ENSG00000006638	77	46	25	41	3	3	4	4	74.1023	46.8741	27.6365	37.5826	4.08337	2.911	2.6744	4.44877
ENSG00000006652	1233	1147	1113	1399	105	149	239	128	1186.6	1168.79	1230.38	1282.39	142.918	144.58	159.795	142.361
ENSG00000006695	139	88	122	106	13	15	28	5	133.769	89.6721	134.866	97.1648	17.6946	14.555	18.7208	5.56096
ENSG00000006704	241	282	255	526	29	52	66	63	231.93	287.358	281.892	482.157	39.4725	50.4573	44.1275	70.0681
ENSG00000006712	569	462	438	577	183	184	288	137	547.587	470.779	484.191	528.906	249.085	178.541	192.557	152.37
ENSG00000006715	1022	1036	1014	1099	194	268	334	238	983.539	1055.69	1120.94	1007.4	264.058	260.049	223.312	264.702
ENSG00000006744	858	711	813	1022	155	188	418	213	825.711	724.51	898.739	936.815	210.974	182.423	279.474	236.897
ENSG00000006747	26	35	24	27	15	21	10	12	25.0215	35.6651	26.531	24.7495	20.4168	20.377	6.68599	13.3463
ENSG00000006756	118	129	70	140	10	16	14	10	113.559	131.451	77.3822	128.331	13.6112	15.5253	9.36039	11.1219
ENSG00000006757	281	301	241	295	29	41	49	28	270.425	306.719	266.416	270.411	39.4725	39.7836	32.7614	31.1414
ENSG00000006831	730	723	798	870	37	92	101	89	702.528	736.738	882.157	797.484	50.3615	89.2706	67.5285	98.9851
ENSG00000006837	15	9	13	18	1	15	17	9	14.4355	9.17101	14.371	16.4997	1.36112	14.555	11.3662	10.0097
ENSG00000007047	235	249	230	350	12	15	22	9	226.156	253.731	254.256	320.827	16.3335	14.555	14.7092	10.0097
ENSG00000007080	1090	982	612	923	145	191	242	120	1048.98	1000.66	676.541	846.067	197.363	185.334	161.801	133.463
ENSG00000007168	1473	1329	1222	1338	169	214	297	239	1417.57	1354.25	1350.87	1226.48	230.03	207.651	198.574	265.814
ENSG00000007202	2683	2379	2239	2545	147	328	286	269	2582.03	2424.2	2475.12	2332.87	200.085	318.269	191.219	299.18
ENSG00000007255	57	70	42	118	9	15	15	14	54.8549	71.3301	46.4293	108.165	12.2501	14.555	10.029	15.5707
ENSG00000007341	192	199	116	171	45	50	64	26	184.774	202.781	128.233	156.747	61.2505	48.5166	42.7903	28.917
ENSG00000007372	157	218	166	283	14	21	32	21	151.092	222.142	183.506	259.412	19.0557	20.377	21.3952	23.356
ENSG00000007376	577	358	483	555	20	29	56	27	555.286	364.803	533.937	508.74	27.2224	28.1396	37.4415	30.0292
ENSG00000007384	161	147	124	277	4	14	16	12	154.941	149.793	137.077	253.912	5.44449	13.5847	10.6976	13.3463
ENSG00000007392	471	358	341	429	91	85	143	72	453.275	364.803	376.962	393.242	123.862	82.4783	95.6097	80.0779
ENSG00000007402	50	49	75	112	3	10	32	30	48.1184	49.9311	82.9095	102.665	4.08337	9.70333	21.3952	33.3658
ENSG00000007516	145	205	62	117	18	42	27	13	139.543	208.895	68.5385	107.248	24.5002	40.754	18.0522	14.4585
ENSG00000007520	515	458	385	593	25	34	51	21	495.619	466.703	425.602	543.573	34.028	32.9913	34.0986	23.356
ENSG00000007541	300	316	201	375	12	26	43	14	288.71	322.004	222.197	343.743	16.3335	25.2286	28.7498	15.5707
ENSG00000007545	226	212	187	329	15	25	38	29	217.495	216.028	206.721	301.577	20.4168	24.2583	25.4068	32.2536
ENSG00000007866	231	167	150	157	14	18	15	12	222.307	170.173	165.819	143.914	19.0557	17.466	10.029	13.3463
ENSG00000007923	1619	1152	1315	1336	196	218	459	192	1558.07	1173.89	1453.68	1224.64	266.78	211.533	306.887	213.541
ENSG00000007944	105	80	119	124	10	11	23	9	101.049	81.5201	131.55	113.664	13.6112	10.6737	15.3778	10.0097
ENSG00000007968	165	123	50	58	11	14	12	8	158.791	125.337	55.273	53.1656	14.9723	13.5847	8.02319	8.89754
ENSG00000008018	2132	2008	1677	1915	434	633	787	488	2051.77	2046.16	1853.86	1755.38	590.727	614.221	526.187	542.75
ENSG00000008083	152	198	106	131	22	23	22	28	146.28	201.762	117.179	120.081	29.9447	22.3177	14.7092	31.1414
ENSG00000008086	29	34	21	22	13	18	28	15	27.9086	34.6461	23.2146	20.1663	17.6946	17.466	18.7208	16.6829
ENSG00000008128	37	47	20	47	98	83	123	58	35.6076	47.8931	22.1092	43.0825	133.39	80.5376	82.2377	64.5072
ENSG00000008130	1609	1491	1572	1834	48	125	137	100	1548.45	1519.33	1737.78	1681.13	65.3339	121.292	91.5981	111.219
ENSG00000008256	861	903	899	1229	34	51	64	44	828.598	920.158	993.808	1126.56	46.2781	49.487	42.7903	48.9365
ENSG00000008277	139	153	124	133	10	27	18	23	133.769	155.907	137.077	121.914	13.6112	26.199	12.0348	25.5804
ENSG00000008282	3285	3389	2639	2859	517	636	913	559	3161.38	3453.4	2917.31	2620.7	703.7	617.132	610.431	621.716
ENSG00000008283	1112	930	917	1048	53	65	88	62	1070.15	947.671	1013.71	960.648	72.1395	63.0716	58.8367	68.9559
ENSG00000008294	3892	4647	4694	6145	744	946	1771	1196	3745.53	4735.3	5189.03	5632.81	1012.67	917.935	1184.09	1330.18
ENSG00000008300	94	154	68	142	1	12	3	4	90.4625	156.926	75.1712	130.164	1.36112	11.644	2.0058	4.44877
ENSG00000008311	21	42	12	19	11	6	21	3	20.2097	42.7981	13.2655	17.4163	14.9723	5.822	14.0406	3.33658
ENSG00000008324	328	246	419	350	19	22	56	14	315.656	250.674	463.188	320.827	25.8613	21.3473	37.4415	15.5707
ENSG00000008382	132	127	102	151	13	24	23	10	127.032	129.413	112.757	138.414	17.6946	23.288	15.3778	11.1219
ENSG00000008394	2147	1909	1860	1886	303	407	534	304	2066.2	1945.27	2056.15	1728.8	412.42	394.925	357.032	338.106
ENSG00000008405	443	352	540	445	47	93	130	77	426.329	358.689	596.948	407.909	63.9727	90.2409	86.9179	85.6388
ENSG00000008441	4017	3607	3263	4141	167	231	342	222	3865.83	3675.54	3607.11	3795.84	227.307	224.147	228.661	246.907
ENSG00000008513	4922	4540	4615	4905	157	179	352	207	4736.77	4626.27	5101.7	4496.16	213.696	173.69	235.347	230.224
ENSG00000008517	152	164	41	69	9	11	8	4	146.28	167.116	45.3238	63.2488	12.2501	10.6737	5.34879	4.44877
ENSG00000008710	444	527	250	464	3	12	6	7	427.291	537.014	276.365	425.325	4.08337	11.644	4.01159	7.78535
ENSG00000008735	38	31	17	31	4	3	4	3	36.57	31.589	18.7928	28.4161	5.44449	2.911	2.6744	3.33658
ENSG00000008838	605	580	493	605	79	109	184	96	582.232	591.021	544.992	554.572	107.529	105.766	123.022	106.77
ENSG00000008853	418	356	317	422	26	27	30	14	402.269	362.765	350.431	386.826	35.3892	26.199	20.058	15.5707
ENSG00000008869	220	325	239	338	57	64	156	95	211.721	331.176	264.205	309.827	77.5839	62.1013	104.301	105.658
ENSG00000008952	2073	2056	1777	1942	317	398	466	279	1994.99	2095.07	1964.4	1780.13	431.476	386.192	311.567	310.302
ENSG00000008988	1201	1276	1152	1378	104	51	172	29	1155.8	1300.25	1273.49	1263.14	141.557	49.487	114.999	32.2536
ENSG00000009307	5758	6527	4150	5388	789	795	1295	400	5541.31	6651.02	4587.66	4938.9	1073.93	771.414	865.836	444.877
ENSG00000009335	2436	2132	2328	2339	183	308	376	219	2344.33	2172.51	2573.51	2144.04	249.085	298.862	251.393	243.57
ENSG00000009413	433	478	283	390	31	57	80	48	416.705	487.083	312.845	357.493	42.1948	55.309	53.4879	53.3852
ENSG00000009694	31	26	8	8	3	3	3	1	29.8334	26.494	8.84368	7.33319	4.08337	2.911	2.0058	1.11219
ENSG00000009780	140	114	99	121	7	17	16	20	134.731	116.166	109.44	110.914	9.52785	16.4957	10.6976	22.2438
ENSG00000009830	421	363	302	351	26	16	29	15	405.157	369.898	333.849	321.744	35.3892	15.5253	19.3894	16.6829
ENSG00000009844	885	766	611	565	138	175	203	111	851.695	780.555	675.436	517.906	187.835	169.808	135.726	123.453
ENSG00000009954	2687	2262	2106	2089	549	585	887	492	2585.88	2304.98	2328.1	1914.88	747.256	567.645	593.047	547.199
ENSG00000010017	708	671	591	884	104	151	154	132	681.356	683.75	653.327	810.317	141.557	146.52	102.964	146.809
ENSG00000010072	199	120	204	166	37	20	113	47	191.511	122.28	225.514	152.164	50.3615	19.4067	75.5517	52.273
ENSG00000010165	1588	1069	1572	1265	198	268	496	263	1528.24	1089.31	1737.78	1159.56	269.502	260.049	331.625	292.507
ENSG00000010219	123	95	129	136	18	19	31	19	118.371	96.8051	142.604	124.664	24.5002	18.4363	20.7266	21.1317
ENSG00000010244	1630	1259	1539	1453	248	365	520	305	1568.66	1282.92	1701.3	1331.89	337.558	354.171	347.671	339.219
ENSG00000010256	2285	2181	2804	3701	362	569	1159	710	2199.01	2222.44	3099.71	3392.52	492.726	552.119	774.906	789.657
ENSG00000010270	548	517	459	459	28	45	33	21	527.377	526.824	507.406	420.742	38.1114	43.665	22.0638	23.356
ENSG00000010278	1576	1759	1804	2222	282	473	656	517	1516.69	1792.42	1994.25	2036.79	383.836	458.967	438.601	575.003
ENSG00000010292	1357	1814	1477	2356	336	474	1004	570	1305.93	1848.47	1632.76	2159.62	457.337	459.938	671.273	633.95
ENSG00000010318	64	68	65	120	1	5	3	3	61.5915	69.2921	71.8549	109.998	1.36112	4.85166	2.0058	3.33658
ENSG00000010322	624	506	628	806	47	74	112	71	600.517	515.615	694.229	738.819	63.9727	71.8046	74.8831	78.9657
ENSG00000010361	94	83	72	123	7	9	11	11	90.4625	84.5771	79.5931	112.748	9.52785	8.73299	7.35459	12.2341
ENSG00000010404	1494	1506	1215	1387	7	7	9	7	1437.78	1534.62	1343.13	1271.39	9.52785	6.79233	6.01739	7.78535
ENSG00000010438	1065	1125	873	1408	157	278	372	174	1024.92	1146.38	965.066	1290.64	213.696	269.752	248.719	193.521
ENSG00000010539	135	96	114	91	12	16	31	10	129.92	97.8241	126.022	83.415	16.3335	15.5253	20.7266	11.1219
ENSG00000010626	53	51	28	55	2	4	10	7	51.0055	51.9691	30.9529	50.4157	2.72224	3.88133	6.68599	7.78535
ENSG00000010803	436	427	344	392	6	25	22	13	419.592	435.114	380.278	359.326	8.16673	24.2583	14.7092	14.4585
ENSG00000010810	242	197	147	175	29	45	52	22	232.893	200.743	162.503	160.414	39.4725	43.665	34.7671	24.4682
ENSG00000010818	599	1064	496	1198	81	201	118	186	576.458	1084.22	548.308	1098.15	110.251	195.037	78.8947	206.868
ENSG00000011007	1100	927	796	673	99	134	156	93	1058.6	944.614	879.946	616.905	134.751	130.025	104.301	103.434
ENSG00000011009	506	369	335	403	39	40	73	40	486.958	376.012	370.329	369.409	53.0838	38.8133	48.8077	44.4877
ENSG00000011021	161	238	141	288	9	13	12	23	154.941	242.522	155.87	263.995	12.2501	12.6143	8.02319	25.5804
ENSG00000011028	411	539	602	1099	48	81	214	101	395.533	549.242	665.487	1007.4	65.3339	78.5969	143.08	112.331
ENSG00000011105	176	182	123	151	12	14	18	5	169.377	185.458	135.972	138.414	16.3335	13.5847	12.0348	5.56096
ENSG00000011114	1332	1440	1436	1475	92	138	188	127	1281.87	1467.36	1587.44	1352.06	125.223	133.906	125.697	141.248
ENSG00000011132	166	165	150	213	8	18	20	19	159.753	168.135	165.819	195.246	10.889	17.466	13.372	21.1317
ENSG00000011143	334	354	276	394	36	63	112	77	321.431	360.727	305.107	361.16	49.0004	61.131	74.8831	85.6388
ENSG00000011198	394	258	414	364	47	66	103	58	379.173	262.902	457.66	333.66	63.9727	64.042	68.8657	64.5072
ENSG00000011201	235	324	69	114	35	57	35	18	226.156	330.157	76.2767	104.498	47.6393	55.309	23.401	20.0195
ENSG00000011243	531	361	396	403	118	104	193	67	511.017	367.86	437.762	369.409	160.612	100.915	129.04	74.5169
ENSG00000011258	420	627	338	571	14	46	40	45	404.194	638.914	373.645	523.406	19.0557	44.6353	26.744	50.0487
ENSG00000011260	1299	935	1184	952	229	268	502	232	1250.11	952.766	1308.86	872.65	311.697	260.049	335.637	258.029
ENSG00000011275	819	626	627	698	133	187	236	140	788.179	637.895	693.123	639.821	181.029	181.452	157.789	155.707
ENSG00000011295	634	608	629	870	34	56	87	87	610.141	619.553	695.334	797.484	46.2781	54.3386	58.1681	96.7607
ENSG00000011304	4001	4024	3508	4472	582	836	1223	878	3850.43	4100.46	3877.95	4099.25	792.173	811.198	817.697	976.505
ENSG00000011332	108	73	87	133	7	13	21	6	103.936	74.3871	96.175	121.914	9.52785	12.6143	14.0406	6.67315
ENSG00000011347	90	101	145	185	1	4	17	4	86.613	102.919	160.292	169.58	1.36112	3.88133	11.3662	4.44877
ENSG00000011376	359	392	521	644	78	119	255	191	345.49	399.449	575.944	590.322	106.168	115.47	170.493	212.429
ENSG00000011405	885	941	1151	1225	181	188	480	305	851.695	958.88	1272.38	1122.89	246.363	182.423	320.928	339.219
ENSG00000011422	851	621	534	603	133	157	238	112	818.974	632.8	590.315	552.739	181.029	152.342	159.127	124.566
ENSG00000011426	2699	3037	2959	3786	802	1183	1891	1338	2597.43	3094.71	3271.05	3470.43	1091.62	1147.9	1264.32	1488.11
ENSG00000011451	895	955	792	1064	43	66	88	51	861.319	973.146	875.524	975.314	58.5282	64.042	58.8367	56.7218
ENSG00000011454	504	565	454	597	109	178	249	184	485.033	575.736	501.879	547.239	148.362	172.719	166.481	204.643
ENSG00000011478	212	204	152	193	10	18	39	17	204.022	207.876	168.03	176.913	13.6112	17.466	26.0754	18.9073
ENSG00000011485	744	706	708	850	124	181	291	219	716.001	719.415	782.665	779.151	168.779	175.63	194.562	243.57
ENSG00000011523	214	270	194	309	13	26	24	24	205.947	275.13	214.459	283.244	17.6946	25.2286	16.0464	26.6926
ENSG00000011566	790	1068	877	1207	126	218	195	241	760.27	1088.29	969.488	1106.39	171.501	211.533	130.377	268.038
ENSG00000011638	124	180	130	222	9	9	31	15	119.334	183.42	143.71	203.496	12.2501	8.73299	20.7266	16.6829
ENSG00000011677	24	33	23	16	5	4	6	2	23.0968	33.6271	25.4256	14.6664	6.80561	3.88133	4.01159	2.22438
ENSG00000012048	400	464	410	449	70	99	193	100	384.947	472.817	453.238	411.575	95.2785	96.0629	129.04	111.219
ENSG00000012061	506	451	367	508	32	57	75	38	486.958	459.57	405.704	465.658	43.5559	55.309	50.1449	42.2633
ENSG00000012174	889	950	921	1154	87	158	236	185	855.544	968.051	1018.13	1057.81	118.418	153.313	157.789	205.756
ENSG00000012211	232	177	214	227	12	16	52	14	223.269	180.363	236.568	208.079	16.3335	15.5253	34.7671	15.5707
ENSG00000012232	627	545	720	734	21	26	54	44	603.404	555.356	795.931	672.82	28.5836	25.2286	36.1043	48.9365
ENSG00000012660	3074	3129	2906	3326	342	334	768	287	2958.32	3188.46	3212.47	3048.77	465.504	324.091	513.484	319.199
ENSG00000012822	133	238	142	294	15	26	32	28	127.995	242.522	156.975	269.495	20.4168	25.2286	21.3952	31.1414
ENSG00000012963	1327	1234	1490	1408	146	216	310	200	1277.06	1257.45	1647.13	1290.64	198.724	209.592	207.266	222.438
ENSG00000012983	2646	2874	1635	2390	248	485	379	432	2546.42	2928.61	1807.43	2190.79	337.558	470.611	253.399	480.467
ENSG00000013016	253	198	177	169	14	24	27	17	243.479	201.762	195.666	154.914	19.0557	23.288	18.0522	18.9073
ENSG00000013275	1668	1271	1257	1408	387	452	640	378	1605.23	1295.15	1389.56	1290.64	526.754	438.59	427.903	420.409
ENSG00000013288	226	206	103	158	13	29	18	12	217.495	209.914	113.862	144.83	17.6946	28.1396	12.0348	13.3463
ENSG00000013297	826	657	802	576	36	83	103	48	794.915	669.484	886.579	527.99	49.0004	80.5376	68.8657	53.3852
ENSG00000013306	4384	4002	3325	4502	160	293	342	289	4219.02	4078.04	3675.65	4126.75	217.78	284.307	228.661	321.424
ENSG00000013364	233	271	154	272	49	65	85	40	224.232	276.149	170.241	249.328	66.695	63.0716	56.8309	44.4877
ENSG00000013374	999	975	765	1036	254	353	401	294	961.405	993.527	845.677	949.648	345.725	342.527	268.108	326.985
ENSG00000013375	807	811	554	631	191	247	290	196	776.63	826.41	612.425	578.405	259.974	239.672	193.894	217.99
ENSG00000013392	80	73	56	64	7	10	19	9	76.9894	74.3871	61.9057	58.6655	9.52785	9.70333	12.7034	10.0097
ENSG00000013441	663	776	563	1034	154	172	154	153	638.049	790.745	622.374	947.815	209.613	166.897	102.964	170.165
ENSG00000013503	387	319	534	482	135	144	340	192	372.436	325.061	590.315	441.825	183.751	139.728	227.324	213.541
ENSG00000013523	422	420	273	332	31	51	93	49	406.119	427.981	301.79	304.327	42.1948	49.487	62.1797	54.4974
ENSG00000013561	793	750	915	938	56	84	144	118	763.157	764.251	1011.5	859.816	76.2228	81.5079	96.2783	131.239
ENSG00000013563	371	446	366	591	29	22	50	17	357.038	454.475	404.598	541.739	39.4725	21.3473	33.43	18.9073
ENSG00000013573	186	158	117	129	11	10	24	10	179	161.002	129.339	118.248	14.9723	9.70333	16.0464	11.1219
ENSG00000013583	243	259	245	335	55	68	95	42	233.855	263.921	270.838	307.077	74.8617	65.9826	63.5169	46.7121
ENSG00000013588	1792	2475	1236	2318	188	292	357	279	1724.56	2522.03	1366.35	2124.79	255.891	283.337	238.69	310.302
ENSG00000013619	168	147	187	210	10	19	21	13	161.678	149.793	206.721	192.496	13.6112	18.4363	14.0406	14.4585
ENSG00000013810	756	592	739	899	180	220	429	229	727.55	603.249	816.935	824.067	245.002	213.473	286.829	254.692
ENSG00000014123	298	419	189	286	99	148	108	79	286.785	426.962	208.932	262.162	134.751	143.609	72.2087	87.8632
ENSG00000014138	564	495	558	547	109	127	272	141	542.775	504.406	616.846	501.407	148.362	123.232	181.859	156.819
ENSG00000014164	494	394	440	653	34	59	132	59	475.409	401.487	486.402	598.572	46.2781	57.2496	88.2551	65.6194
ENSG00000014216	1299	1363	1543	2145	252	279	635	310	1250.11	1388.9	1705.72	1966.21	343.003	270.723	424.56	344.78
ENSG00000014641	1938	1856	2432	2797	484	745	1272	886	1865.07	1891.27	2688.48	2563.87	658.783	722.898	850.458	985.402
ENSG00000014824	735	781	674	874	73	115	127	110	707.34	795.84	745.08	801.151	99.3619	111.588	84.9121	122.341
ENSG00000014914	85	63	48	66	2	7	5	5	81.8012	64.1971	53.0621	60.4988	2.72224	6.79233	3.343	5.56096
ENSG00000014919	408	419	407	475	72	75	175	91	392.646	426.962	449.922	435.408	98.0008	72.775	117.005	101.21
ENSG00000015133	417	280	287	298	34	47	63	12	401.307	285.32	317.267	273.161	46.2781	45.6056	42.1217	13.3463
ENSG00000015153	280	217	227	247	36	23	39	32	269.463	221.123	250.939	226.412	49.0004	22.3177	26.0754	35.5902
ENSG00000015171	544	515	399	500	42	70	84	71	523.528	524.786	441.078	458.324	57.1671	67.9233	56.1623	78.9657
ENSG00000015285	9	12	9	17	1	5	2	3	8.6613	12.228	9.94914	15.583	1.36112	4.85166	1.3372	3.33658
ENSG00000015475	343	278	317	380	45	93	84	86	330.092	283.282	350.431	348.326	61.2505	90.2409	56.1623	95.6485
ENSG00000015479	3842	3898	3775	4477	870	1003	1755	931	3697.41	3972.07	4173.11	4103.84	1184.18	973.244	1173.39	1035.45
ENSG00000015532	715	507	490	689	48	76	75	39	688.093	516.634	541.675	631.571	65.3339	73.7453	50.1449	43.3755
ENSG00000015676	1545	1494	1220	1564	131	176	295	162	1486.86	1522.39	1348.66	1433.64	178.307	170.779	197.237	180.175
ENSG00000016082	29	18	12	23	3	2	7	1	27.9086	18.342	13.2655	21.0829	4.08337	1.94067	4.68019	1.11219
ENSG00000016402	42	38	50	56	1	8	8	5	40.4194	38.7221	55.273	51.3323	1.36112	7.76266	5.34879	5.56096
ENSG00000016864	642	603	705	721	69	130	181	138	617.84	614.458	779.349	660.904	93.9174	126.143	121.016	153.483
ENSG00000017260	1113	1252	820	994	167	260	288	162	1071.11	1275.79	906.477	911.149	227.307	252.286	192.557	180.175
ENSG00000017621	18	17	16	16	3	4	5	2	17.3226	17.323	17.6874	14.6664	4.08337	3.88133	3.343	2.22438
ENSG00000017797	1702	1810	2085	2926	104	204	290	227	1637.95	1844.39	2304.88	2682.11	141.557	197.948	193.894	252.468
ENSG00000018189	292	268	201	267	18	22	18	18	281.011	273.092	222.197	244.745	24.5002	21.3473	12.0348	20.0195
ENSG00000018236	8	19	88	106	4	5	56	30	7.69894	19.361	97.2804	97.1648	5.44449	4.85166	37.4415	33.3658
ENSG00000018408	3560	3271	3811	3899	263	434	640	447	3426.03	3333.15	4212.91	3574.01	357.975	421.124	427.903	497.15
ENSG00000018510	1283	1268	1281	1213	198	323	465	221	1234.72	1292.09	1416.09	1111.89	269.502	313.417	310.899	245.795
ENSG00000018610	461	405	541	541	58	73	97	71	443.651	412.696	598.054	495.907	78.9451	70.8343	64.8541	78.9657
ENSG00000018699	411	304	410	320	125	124	228	90	395.533	309.776	453.238	293.328	170.14	120.321	152.441	100.097
ENSG00000019144	399	343	364	354	40	38	101	33	383.985	349.518	402.387	324.494	54.4449	36.8726	67.5285	36.7023
ENSG00000019485	144	111	87	115	4	10	11	5	138.581	113.109	96.175	105.415	5.44449	9.70333	7.35459	5.56096
ENSG00000019549	611	337	275	142	67	65	65	30	588.006	343.404	304.001	130.164	91.1952	63.0716	43.4589	33.3658
ENSG00000019995	440	438	487	578	34	55	81	66	423.442	446.323	538.359	529.823	46.2781	53.3683	54.1565	73.4047
ENSG00000020129	607	449	253	299	45	81	72	28	584.157	457.532	279.681	274.078	61.2505	78.5969	48.1391	31.1414
ENSG00000020256	285	244	298	265	36	54	62	43	274.275	248.636	329.427	242.912	49.0004	52.398	41.4531	47.8243
ENSG00000020426	1558	1312	1325	1476	397	510	737	432	1499.37	1336.93	1464.73	1352.97	540.365	494.87	492.757	480.467
ENSG00000020577	2575	2922	1549	2093	86	119	127	120	2478.1	2977.52	1712.36	1918.55	117.056	115.47	84.9121	133.463
ENSG00000020922	349	373	322	412	149	113	279	169	335.866	380.088	355.958	377.659	202.807	109.648	186.539	187.961
ENSG00000021300	31	33	53	73	1	4	5	9	29.8334	33.6271	58.5894	66.9154	1.36112	3.88133	3.343	10.0097
ENSG00000021355	274	324	168	280	76	57	112	43	263.689	330.157	185.717	256.662	103.445	55.309	74.8831	47.8243
ENSG00000021574	412	384	372	377	51	85	105	96	396.495	391.297	411.231	345.577	69.4172	82.4783	70.2029	106.77
ENSG00000021645	20	16	36	34	2	1	3	4	19.2473	16.304	39.7965	31.1661	2.72224	0.970333	2.0058	4.44877
ENSG00000021762	252	221	157	260	22	23	33	16	242.517	225.199	173.557	238.329	29.9447	22.3177	22.0638	17.7951
ENSG00000021776	757	860	889	889	286	366	715	360	728.512	876.341	982.753	814.901	389.281	355.142	478.048	400.389
ENSG00000021826	141	233	224	282	27	46	93	51	135.694	237.427	247.623	258.495	36.7503	44.6353	62.1797	56.7218
ENSG00000022267	1621	1512	1225	1381	167	272	292	200	1560	1540.73	1354.19	1265.89	227.307	263.93	195.231	222.438
ENSG00000022277	1608	1525	1411	1768	280	394	488	306	1547.49	1553.98	1559.8	1620.63	381.114	382.311	326.276	340.331
ENSG00000022567	248	302	290	443	5	22	35	9	238.667	307.738	320.583	406.075	6.80561	21.3473	23.401	10.0097
ENSG00000022840	3321	3041	2796	3405	55	189	104	90	3196.02	3098.78	3090.86	3121.19	74.8617	183.393	69.5343	100.097
ENSG00000022976	325	350	244	387	17	21	25	30	312.769	356.651	269.732	354.743	23.1391	20.377	16.715	33.3658
ENSG00000023041	487	429	453	342	18	30	59	26	468.673	437.152	500.773	313.494	24.5002	29.11	39.4473	28.917
ENSG00000023171	575	734	991	1592	25	73	153	108	553.361	747.947	1095.51	1459.3	34.028	70.8343	102.296	120.117
ENSG00000023191	2276	2085	1573	2386	273	426	604	425	2190.35	2124.62	1738.89	2187.12	371.586	413.362	403.834	472.682
ENSG00000023228	1323	1398	1659	1946	336	488	909	685	1273.21	1424.56	1833.96	1783.8	457.337	473.522	607.757	761.852
ENSG00000023287	285	456	257	533	50	75	71	84	274.275	464.665	284.103	488.574	68.0561	72.775	47.4705	93.4242
ENSG00000023318	354	353	313	401	112	128	236	146	340.678	359.708	346.009	367.576	152.446	124.203	157.789	162.38
ENSG00000023330	531	451	808	837	131	131	436	216	511.017	459.57	893.211	767.235	178.307	127.114	291.509	240.234
ENSG00000023445	137	164	61	83	4	5	2	3	131.844	167.116	67.433	76.0818	5.44449	4.85166	1.3372	3.33658
ENSG00000023516	578	559	476	436	129	151	206	88	556.248	569.622	526.199	399.659	175.585	146.52	137.731	97.8729
ENSG00000023572	247	226	148	170	59	77	82	49	237.705	230.294	163.608	155.83	80.3062	74.7156	54.8251	54.4974
ENSG00000023608	3043	3116	1559	2458	729	1295	833	1008	2928.48	3175.21	1723.41	2253.12	992.258	1256.58	556.943	1121.09
ENSG00000023697	211	175	167	145	24	43	47	23	203.059	178.325	184.612	132.914	32.6669	41.7243	31.4242	25.5804
ENSG00000023734	1358	1091	1208	1158	250	272	387	228	1306.89	1111.73	1335.4	1061.48	340.28	263.93	258.748	253.58
ENSG00000023892	345	250	226	276	30	38	64	41	332.017	254.75	249.834	252.995	40.8337	36.8726	42.7903	45.5999
ENSG00000023902	188	103	99	100	9	12	9	9	180.925	104.957	109.44	91.6649	12.2501	11.644	6.01739	10.0097
ENSG00000023909	1150	1000	951	772	140	241	285	199	1106.72	1019	1051.29	707.653	190.557	233.85	190.551	221.326
ENSG00000024048	426	564	482	654	140	175	354	274	409.968	574.717	532.831	599.488	190.557	169.808	236.684	304.741
ENSG00000024422	36	30	9	18	6	7	6	3	34.6452	30.57	9.94914	16.4997	8.16673	6.79233	4.01159	3.33658
ENSG00000024526	666	772	652	914	62	88	121	143	640.937	786.669	720.76	837.817	84.3896	85.3893	80.9005	159.044
ENSG00000024862	109	212	78	208	20	86	22	41	104.898	216.028	86.2258	190.663	27.2224	83.4486	14.7092	45.5999
ENSG00000025039	34	32	14	9	1	2	1	1	32.7205	32.608	15.4764	8.24984	1.36112	1.94067	0.668599	1.11219
ENSG00000025156	212	186	167	200	63	60	68	47	204.022	189.534	184.612	183.33	85.7507	58.22	45.4647	52.273
ENSG00000025293	698	783	718	900	99	137	193	123	671.732	797.878	793.72	824.984	134.751	132.936	129.04	136.8
ENSG00000025434	52	41	49	85	5	7	7	6	50.0431	41.7791	54.1675	77.9151	6.80561	6.79233	4.68019	6.67315
ENSG00000025708	85	78	56	104	11	17	21	8	81.8012	79.4821	61.9057	95.3315	14.9723	16.4957	14.0406	8.89754
ENSG00000025770	466	400	407	670	48	85	113	80	448.463	407.601	449.922	614.155	65.3339	82.4783	75.5517	88.9754
ENSG00000025772	2095	1604	1794	1825	282	423	552	364	2016.16	1634.48	1983.19	1672.88	383.836	410.451	369.067	404.838
ENSG00000025796	975	926	640	713	181	225	278	166	938.308	943.595	707.494	653.57	246.363	218.325	185.871	184.624
ENSG00000025800	1237	1192	943	966	205	258	451	232	1190.45	1214.65	1042.45	885.483	279.03	250.346	301.538	258.029
ENSG00000026025	13462	17297	10069	16064	2566	1982	4745	1296	12955.4	17625.7	11130.9	14725	3492.64	1923.2	3172.5	1441.4
ENSG00000026103	35	54	26	39	8	11	6	15	33.6829	55.0261	28.7419	35.7493	10.889	10.6737	4.01159	16.6829
ENSG00000026297	135	144	58	91	11	20	10	10	129.92	146.736	64.1166	83.415	14.9723	19.4067	6.68599	11.1219
ENSG00000026508	3437	3820	3155	4565	571	553	1102	441	3307.66	3892.59	3487.72	4184.5	777.201	536.594	736.796	490.477
ENSG00000026559	280	194	328	399	9	17	26	16	269.463	197.686	362.591	365.743	12.2501	16.4957	17.3836	17.7951
ENSG00000026652	101	88	82	73	9	14	20	9	97.1991	89.6721	90.6477	66.9154	12.2501	13.5847	13.372	10.0097
ENSG00000026950	117	171	68	92	4	10	9	11	112.597	174.249	75.1712	84.3317	5.44449	9.70333	6.01739	12.2341
ENSG00000027001	190	166	166	200	39	55	106	70	182.85	169.154	183.506	183.33	53.0838	53.3683	70.8715	77.8535
ENSG00000027075	692	691	573	730	40	82	97	69	665.958	704.13	633.428	669.154	54.4449	79.5673	64.8541	76.7413
ENSG00000027697	239	200	186	224	60	72	89	57	230.006	203.8	205.615	205.329	81.6673	69.864	59.5053	63.395
ENSG00000027847	448	413	364	481	17	21	40	22	431.14	420.848	402.387	440.908	23.1391	20.377	26.744	24.4682
ENSG00000028116	270	238	252	286	67	85	162	62	259.839	242.522	278.576	262.162	91.1952	82.4783	108.313	68.9559
ENSG00000028203	1468	1939	1403	2248	143	177	263	228	1412.76	1975.84	1550.96	2060.63	194.64	171.749	175.842	253.58
ENSG00000028277	101	50	164	124	1	1	6	5	97.1991	50.9501	181.295	113.664	1.36112	0.970333	4.01159	5.56096
ENSG00000028310	615	527	456	601	52	77	115	78	591.856	537.014	504.09	550.906	70.7783	74.7156	76.8889	86.751
ENSG00000028528	1006	947	868	1062	125	189	233	203	968.141	964.994	959.539	973.481	170.14	183.393	155.784	225.775
ENSG00000028839	226	202	202	161	18	30	29	24	217.495	205.838	223.303	147.58	24.5002	29.11	19.3894	26.6926
ENSG00000029153	2528	2824	2701	3095	63	126	135	78	2432.86	2877.66	2985.85	2837.03	85.7507	122.262	90.2609	86.751
ENSG00000029363	1420	1501	1377	1348	257	393	552	360	1366.56	1529.52	1522.22	1235.64	349.808	381.341	369.067	400.389
ENSG00000029364	4415	4524	4432	4483	209	324	543	411	4248.85	4609.96	4899.4	4109.34	284.474	314.388	363.049	457.111
ENSG00000029534	38	33	37	44	5	9	16	9	36.57	33.6271	40.902	40.3325	6.80561	8.73299	10.6976	10.0097
ENSG00000029639	183	199	163	253	41	69	95	51	176.113	202.781	180.19	231.912	55.806	66.953	63.5169	56.7218
ENSG00000029725	752	661	733	849	74	108	141	84	723.7	673.56	810.302	778.235	100.723	104.796	94.2725	93.4242
ENSG00000029993	1635	1328	1547	1713	73	117	183	123	1573.47	1353.23	1710.15	1570.22	99.3619	113.529	122.354	136.8
ENSG00000030066	608	633	716	735	170	238	493	215	585.119	645.028	791.509	673.737	231.391	230.939	329.619	239.121
ENSG00000030110	325	256	250	367	12	13	34	22	312.769	260.864	276.365	336.41	16.3335	12.6143	22.7324	24.4682
ENSG00000030419	46	76	24	59	4	5	5	1	44.2689	77.4441	26.531	54.0823	5.44449	4.85166	3.343	1.11219
ENSG00000030582	5678	6701	3617	6735	695	1201	1448	1017	5464.32	6828.33	3998.45	6173.63	945.98	1165.37	968.131	1131.1
ENSG00000031003	698	772	682	1295	24	23	49	29	671.732	786.669	753.923	1187.06	32.6669	22.3177	32.7614	32.2536
ENSG00000031081	391	337	434	344	60	74	114	57	376.286	343.404	479.769	315.327	81.6673	71.8046	76.2203	63.395
ENSG00000031691	245	342	159	247	52	94	83	65	235.78	348.499	175.768	226.412	70.7783	91.2113	55.4937	72.2925
ENSG00000031698	982	891	1109	1404	237	285	584	354	945.045	907.93	1225.95	1286.97	322.586	276.545	390.462	393.716
ENSG00000031823	1420	1245	1091	1374	171	232	371	184	1366.56	1268.66	1206.06	1259.48	232.752	225.117	248.05	204.643
ENSG00000032219	686	847	532	1055	140	196	286	196	660.184	863.094	588.104	967.064	190.557	190.185	191.219	217.99
ENSG00000032389	434	476	464	582	64	80	118	69	417.667	485.045	512.933	533.49	87.1118	77.6266	78.8947	76.7413
ENSG00000032444	1489	1705	1373	2386	177	257	440	229	1432.96	1737.4	1517.8	2187.12	240.919	249.376	294.184	254.692
ENSG00000032742	123	137	106	107	37	40	65	28	118.371	139.603	117.179	98.0814	50.3615	38.8133	43.4589	31.1414
ENSG00000033011	279	256	266	358	44	56	117	66	268.5	260.864	294.052	328.16	59.8894	54.3386	78.2261	73.4047
ENSG00000033030	344	310	350	451	53	45	97	54	331.054	315.89	386.911	413.409	72.1395	43.665	64.8541	60.0584
ENSG00000033050	1410	1086	1380	1351	272	244	583	194	1356.94	1106.64	1525.53	1238.39	370.225	236.761	389.793	215.765
ENSG00000033100	677	505	530	514	29	49	64	41	651.523	514.596	585.894	471.157	39.4725	47.5463	42.7903	45.5999
ENSG00000033170	6147	6117	5721	5648	464	914	1010	828	5915.67	6233.23	6324.33	5177.23	631.561	886.884	675.285	920.895
ENSG00000033178	1863	1900	1260	1513	518	653	843	615	1792.89	1936.1	1392.88	1386.89	705.061	633.627	563.629	683.998
ENSG00000033327	127	232	210	599	11	13	33	29	122.221	236.408	232.146	549.073	14.9723	12.6143	22.0638	32.2536
ENSG00000033800	232	243	243	289	57	89	183	137	223.269	247.617	268.627	264.911	77.5839	86.3596	122.354	152.37
ENSG00000033867	1590	2363	2558	4737	289	433	1008	929	1530.16	2407.9	2827.77	4342.16	393.364	420.154	673.948	1033.23
ENSG00000034053	980	884	648	799	48	113	90	62	943.12	900.797	716.338	732.402	65.3339	109.648	60.1739	68.9559
ENSG00000034152	583	431	470	480	66	78	165	92	561.06	439.19	519.566	439.991	89.834	75.6859	110.319	102.322
ENSG00000034510	6103	5866	3855	4500	87	119	250	144	5873.33	5977.46	4261.55	4124.92	118.418	115.47	167.15	160.156
ENSG00000034533	74	53	64	57	17	12	35	13	71.2152	54.0071	70.7494	52.249	23.1391	11.644	23.401	14.4585
ENSG00000034677	737	747	824	973	126	155	240	194	709.265	761.194	910.899	891.899	171.501	150.402	160.464	215.765
ENSG00000034693	345	266	236	202	70	98	117	68	332.017	271.054	260.888	185.163	95.2785	95.0926	78.2261	75.6291
ENSG00000034713	682	676	640	699	114	216	189	145	656.334	688.845	707.494	640.737	155.168	209.592	126.365	161.268
ENSG00000035115	200	221	137	167	7	12	10	13	192.473	225.199	151.448	153.08	9.52785	11.644	6.68599	14.4585
ENSG00000035141	965	676	734	687	29	51	69	40	928.684	688.845	811.407	629.738	39.4725	49.487	46.1333	44.4877
ENSG00000035403	6070	6987	6151	7484	1488	2043	3237	1819	5841.57	7119.76	6799.68	6860.2	2025.35	1982.39	2164.26	2023.08
ENSG00000035499	342	372	882	880	24	58	166	172	329.13	379.069	975.015	806.651	32.6669	56.2793	110.987	191.297
ENSG00000035664	102	108	80	183	3	3	8	1	98.1615	110.052	88.4368	167.747	4.08337	2.911	5.34879	1.11219
ENSG00000035681	226	224	204	212	20	30	33	22	217.495	228.256	225.514	194.33	27.2224	29.11	22.0638	24.4682
ENSG00000035687	767	847	813	1004	153	205	314	148	738.136	863.094	898.739	920.315	208.252	198.918	209.94	164.604
ENSG00000035862	3063	3054	2474	3151	173	366	357	313	2947.73	3112.03	2734.91	2888.36	235.474	355.142	238.69	348.116
ENSG00000035928	767	787	546	684	167	190	336	136	738.136	801.954	603.581	626.988	227.307	184.363	224.649	151.258
ENSG00000036054	796	1084	763	1044	163	253	342	263	766.044	1104.6	843.466	956.981	221.863	245.494	228.661	292.507
ENSG00000036257	1236	910	1165	879	364	344	619	295	1189.49	927.291	1287.86	805.734	495.448	333.794	413.863	328.097
ENSG00000036549	880	949	704	879	74	125	112	81	846.883	967.032	778.243	805.734	100.723	121.292	74.8831	90.0876
ENSG00000036672	29	11	38	21	3	3	10	1	27.9086	11.209	42.0075	19.2496	4.08337	2.911	6.68599	1.11219
ENSG00000037042	94	116	62	91	3	5	9	10	90.4625	118.204	68.5385	83.415	4.08337	4.85166	6.01739	11.1219
ENSG00000037241	274	246	356	362	33	34	78	50	263.689	250.674	393.544	331.827	44.917	32.9913	52.1507	55.6096
ENSG00000037474	1964	1341	1957	1627	345	454	882	432	1890.09	1366.48	2163.38	1491.39	469.587	440.531	589.704	480.467
ENSG00000037637	453	319	308	302	65	55	84	39	435.952	325.061	340.482	276.828	88.4729	53.3683	56.1623	43.3755
ENSG00000037749	501	475	531	477	60	65	122	78	482.146	484.026	586.999	437.241	81.6673	63.0716	81.5691	86.751
ENSG00000037757	584	470	578	596	41	43	71	34	562.022	478.931	638.956	546.323	55.806	41.7243	47.4705	37.8145
ENSG00000037897	186	100	145	120	20	21	48	23	179	101.9	160.292	109.998	27.2224	20.377	32.0928	25.5804
ENSG00000038002	205	212	180	225	65	65	88	78	197.285	216.028	198.983	206.246	88.4729	63.0716	58.8367	86.751
ENSG00000038210	442	432	420	544	29	42	66	58	425.366	440.209	464.293	498.657	39.4725	40.754	44.1275	64.5072
ENSG00000038219	579	851	355	768	208	270	300	222	557.211	867.17	392.438	703.986	283.113	261.99	200.58	246.907
ENSG00000038274	848	1015	1056	1392	147	320	333	359	816.087	1034.29	1167.37	1275.97	200.085	310.506	222.643	399.277
ENSG00000038295	185	208	93	111	22	72	45	30	178.038	211.952	102.808	101.748	29.9447	69.864	30.087	33.3658
ENSG00000038358	421	379	294	316	92	159	199	115	405.157	386.202	325.005	289.661	125.223	154.283	133.051	127.902
ENSG00000038382	1982	2202	2242	2906	152	238	381	246	1907.41	2243.84	2478.44	2663.78	206.891	230.939	254.736	273.599
ENSG00000038427	21	32	10	14	13	9	9	6	20.2097	32.608	11.0546	12.8331	17.6946	8.73299	6.01739	6.67315
ENSG00000038532	307	262	250	322	42	44	64	53	295.447	266.978	276.365	295.161	57.1671	42.6946	42.7903	58.9462
ENSG00000039068	24	35	25	28	5	8	19	10	23.0968	35.6651	27.6365	25.6662	6.80561	7.76266	12.7034	11.1219
ENSG00000039123	533	537	728	702	203	230	582	263	512.942	547.204	804.774	643.487	276.308	223.177	389.125	292.507
ENSG00000039139	173	190	167	214	20	26	70	50	166.49	193.61	184.612	196.163	27.2224	25.2286	46.8019	55.6096
ENSG00000039319	335	397	346	396	74	95	143	108	322.393	404.544	382.489	362.993	100.723	92.1816	95.6097	120.117
ENSG00000039523	592	463	486	563	50	66	156	85	569.721	471.798	537.253	516.073	68.0561	64.042	104.301	94.5364
ENSG00000039560	1088	961	1096	1151	150	178	309	182	1047.06	979.26	1211.58	1055.06	204.168	172.719	206.597	202.419
ENSG00000039650	438	438	379	661	57	74	123	60	421.517	446.323	418.969	605.905	77.5839	71.8046	82.2377	66.7315
ENSG00000040199	295	178	247	196	19	26	33	13	283.898	181.382	273.048	179.663	25.8613	25.2286	22.0638	14.4585
ENSG00000040275	1118	1144	1101	1334	177	252	365	277	1075.93	1165.74	1217.11	1222.81	240.919	244.524	244.039	308.077
ENSG00000040341	360	400	494	652	80	104	249	153	346.452	407.601	546.097	597.655	108.89	100.915	166.481	170.165
ENSG00000040487	228	132	97	157	12	18	25	8	219.42	134.508	107.23	143.914	16.3335	17.466	16.715	8.89754
ENSG00000040531	227	227	227	340	21	31	61	47	218.457	231.313	250.939	311.661	28.5836	30.0803	40.7845	52.273
ENSG00000040608	89	100	116	158	2	3	12	10	85.6507	101.9	128.233	144.83	2.72224	2.911	8.02319	11.1219
ENSG00000040633	514	187	527	455	51	46	100	63	494.657	190.553	582.577	417.075	69.4172	44.6353	66.8599	70.0681
ENSG00000040933	365	346	333	388	30	41	50	51	351.264	352.575	368.118	355.66	40.8337	39.7836	33.43	56.7218
ENSG00000041353	701	789	612	622	46	75	78	62	674.619	803.992	676.541	570.155	62.6116	72.775	52.1507	68.9559
ENSG00000041357	2057	1653	1866	1645	499	632	905	601	1979.59	1684.41	2062.79	1507.89	679.2	613.25	605.082	668.428
ENSG00000041802	1393	960	1113	1044	188	263	431	226	1340.58	978.241	1230.38	956.981	255.891	255.197	288.166	251.355
ENSG00000041880	210	188	132	225	17	18	25	14	202.097	191.572	145.921	206.246	23.1391	17.466	16.715	15.5707
ENSG00000041982	2377	3441	1324	2053	836	1277	1212	855	2287.55	3506.38	1463.63	1881.88	1137.9	1239.11	810.342	950.924
ENSG00000041988	253	244	214	293	20	36	53	32	243.479	248.636	236.568	268.578	27.2224	34.932	35.4357	35.5902
ENSG00000042088	601	486	558	559	67	103	167	98	578.383	495.235	616.846	512.407	91.1952	99.9443	111.656	108.995
ENSG00000042286	510	548	471	686	54	88	128	102	490.807	558.413	520.671	628.821	73.5006	85.3893	85.5807	113.444
ENSG00000042317	98	111	78	160	10	26	25	32	94.312	113.109	86.2258	146.664	13.6112	25.2286	16.715	35.5902
ENSG00000042429	495	379	436	428	137	124	222	136	476.372	386.202	481.98	392.326	186.474	120.321	148.429	151.258
ENSG00000042445	793	932	770	1225	111	162	256	166	763.157	949.709	851.204	1122.89	151.085	157.194	171.161	184.624
ENSG00000042493	790	776	654	944	161	217	321	178	760.27	790.745	722.97	865.316	219.141	210.562	214.62	197.97
ENSG00000042753	1319	1189	1341	1548	244	302	470	255	1269.36	1211.59	1482.42	1418.97	332.114	293.04	314.242	283.609
ENSG00000043093	1228	1265	1071	1234	128	155	187	98	1181.79	1289.04	1183.95	1131.14	174.224	150.402	125.028	108.995
ENSG00000043143	791	636	1329	1439	26	45	114	69	761.232	648.085	1469.16	1319.06	35.3892	43.665	76.2203	76.7413
ENSG00000043514	430	366	261	258	55	79	58	40	413.818	372.955	288.525	236.495	74.8617	76.6563	38.7787	44.4877
ENSG00000044090	409	531	255	437	64	92	146	70	393.608	541.09	281.892	400.575	87.1118	89.2706	97.6155	77.8535
ENSG00000044446	323	314	299	380	32	69	90	56	310.845	319.966	330.532	348.326	43.5559	66.953	60.1739	62.2828
ENSG00000044459	208	252	166	246	39	42	46	37	200.172	256.788	183.506	225.496	53.0838	40.754	30.7556	41.1511
ENSG00000044574	1937	1926	3449	3483	553	912	2090	1581	1864.11	1962.6	3812.73	3192.69	752.7	884.943	1397.37	1758.38
ENSG00000046604	1066	1501	971	1268	292	413	544	312	1025.88	1529.52	1073.4	1162.31	397.448	400.747	363.718	347.004
ENSG00000046647	49	67	38	59	6	7	14	9	47.156	68.2731	42.0075	54.0823	8.16673	6.79233	9.36039	10.0097
ENSG00000046651	201	230	177	234	36	40	58	50	193.436	234.37	195.666	214.496	49.0004	38.8133	38.7787	55.6096
ENSG00000047056	174	160	139	156	4	5	18	6	167.452	163.04	153.659	142.997	5.44449	4.85166	12.0348	6.67315
ENSG00000047188	492	445	528	526	96	139	338	174	473.485	453.456	583.683	482.157	130.668	134.876	225.986	193.521
ENSG00000047230	543	566	693	704	61	82	153	83	522.565	576.755	766.083	645.321	83.0284	79.5673	102.296	92.312
ENSG00000047249	171	173	189	247	53	74	164	90	164.565	176.287	208.932	226.412	72.1395	71.8046	109.65	100.097
ENSG00000047315	2778	2601	2617	2493	785	1071	1683	1134	2673.46	2650.42	2892.99	2285.21	1068.48	1039.23	1125.25	1261.23
ENSG00000047346	101	242	96	258	15	38	28	44	97.1991	246.598	106.124	236.495	20.4168	36.8726	18.7208	48.9365
ENSG00000047410	698	796	491	714	307	374	498	332	671.732	811.125	542.781	654.487	417.864	362.904	332.962	369.248
ENSG00000047578	203	250	156	258	30	32	53	43	195.361	254.75	172.452	236.495	40.8337	31.0506	35.4357	47.8243
ENSG00000047579	143	134	122	139	24	33	73	33	137.619	136.546	134.866	127.414	32.6669	32.021	48.8077	36.7023
ENSG00000047597	151	165	233	231	5	12	15	10	145.317	168.135	257.572	211.746	6.80561	11.644	10.029	11.1219
ENSG00000047621	213	167	200	146	36	33	71	22	204.984	170.173	221.092	133.831	49.0004	32.021	47.4705	24.4682
ENSG00000047634	579	528	537	592	30	53	82	37	557.211	538.033	593.632	542.656	40.8337	51.4276	54.8251	41.1511
ENSG00000047644	579	552	586	632	18	34	32	28	557.211	562.489	647.799	579.322	24.5002	32.9913	21.3952	31.1414
ENSG00000047648	34	44	27	88	2	6	7	4	32.7205	44.8361	29.8474	80.6651	2.72224	5.822	4.68019	4.44877
ENSG00000047849	3562	3601	3888	4786	1081	1171	2131	1070	3427.95	3669.42	4298.03	4387.08	1471.37	1136.26	1424.78	1190.05
ENSG00000047932	685	629	527	450	83	136	112	99	659.222	640.952	582.577	412.492	112.973	131.965	74.8831	110.107
ENSG00000048028	472	546	400	423	70	118	156	88	454.237	556.375	442.184	387.742	95.2785	114.499	104.301	97.8729
ENSG00000048052	211	443	217	485	24	79	48	85	203.059	451.418	239.885	444.575	32.6669	76.6563	32.0928	94.5364
ENSG00000048140	1010	922	936	1196	16	28	27	23	971.991	939.519	1034.71	1096.31	21.778	27.1693	18.0522	25.5804
ENSG00000048162	925	498	1002	660	167	182	360	134	890.19	507.463	1107.67	604.988	227.307	176.601	240.696	149.034
ENSG00000048342	118	164	146	156	44	52	66	40	113.559	167.116	161.397	142.997	59.8894	50.4573	44.1275	44.4877
ENSG00000048392	1079	1094	1227	1160	106	148	254	170	1038.39	1114.79	1356.4	1063.31	144.279	143.609	169.824	189.073
ENSG00000048405	367	297	314	247	85	93	165	92	353.189	302.643	347.114	226.412	115.695	90.2409	110.319	102.322
ENSG00000048471	131	167	166	269	24	27	36	33	126.07	170.173	183.506	246.578	32.6669	26.199	24.0696	36.7023
ENSG00000048544	1428	1300	1376	1445	132	183	254	177	1374.26	1324.7	1521.11	1324.56	179.668	177.571	169.824	196.858
ENSG00000048649	732	1073	668	1410	301	306	418	293	704.453	1093.39	738.447	1292.47	409.698	296.922	279.474	325.872
ENSG00000048707	764	793	543	665	136	163	226	115	735.249	808.068	600.264	609.571	185.113	158.164	151.103	127.902
ENSG00000048828	2224	2240	2046	2363	175	256	346	167	2140.3	2282.56	2261.77	2166.04	238.196	248.405	231.335	185.736
ENSG00000048991	776	862	899	1084	51	66	147	54	746.797	878.379	993.808	993.647	69.4172	64.042	98.2841	60.0584
ENSG00000049130	1160	1283	929	1184	70	129	90	83	1116.35	1307.38	1026.97	1085.31	95.2785	125.173	60.1739	92.312
ENSG00000049167	111	102	122	128	11	12	22	11	106.823	103.938	134.866	117.331	14.9723	11.644	14.7092	12.2341
ENSG00000049239	499	617	273	523	20	42	18	34	480.221	628.724	301.79	479.407	27.2224	40.754	12.0348	37.8145
ENSG00000049245	1832	1866	1761	1946	111	189	167	102	1763.06	1901.46	1946.71	1783.8	151.085	183.393	111.656	113.444
ENSG00000049246	209	149	200	161	11	16	24	11	201.135	151.831	221.092	147.58	14.9723	15.5253	16.0464	12.2341
ENSG00000049323	3008	4296	2377	3423	944	1439	1789	1212	2894.8	4377.63	2627.68	3137.69	1284.9	1396.31	1196.12	1347.98
ENSG00000049449	942	876	756	941	64	91	145	77	906.55	892.645	835.727	862.566	87.1118	88.3003	96.9469	85.6388
ENSG00000049541	697	589	587	654	159	173	304	160	670.77	600.192	648.905	599.488	216.418	167.868	203.254	177.951
ENSG00000049618	654	828	515	707	68	102	106	80	629.388	843.733	569.312	648.071	92.5563	98.9739	70.8715	88.9754
ENSG00000049656	2213	2160	2083	2646	123	201	259	169	2129.72	2201.04	2302.67	2425.45	167.418	195.037	173.167	187.961
ENSG00000049759	2172	3370	2430	4077	343	782	841	1010	2090.26	3434.04	2686.27	3737.18	466.865	758.8	562.292	1123.31
ENSG00000049769	187	151	89	145	7	15	10	3	179.963	153.869	98.3859	132.914	9.52785	14.555	6.68599	3.33658
ENSG00000049860	693	799	756	919	143	189	312	155	666.92	814.182	835.727	842.4	194.64	183.393	208.603	172.39
ENSG00000049883	119	164	126	142	25	38	57	34	114.522	167.116	139.288	130.164	34.028	36.8726	38.1101	37.8145
ENSG00000050130	2979	2704	2678	2594	307	525	675	527	2866.89	2755.38	2960.42	2377.79	417.864	509.425	451.304	586.125
ENSG00000050327	49	49	40	63	1	1	10	1	47.156	49.9311	44.2184	57.7489	1.36112	0.970333	6.68599	1.11219
ENSG00000050344	1176	1225	1169	1360	171	325	306	302	1131.74	1248.28	1292.28	1246.64	232.752	315.358	204.591	335.882
ENSG00000050393	649	616	515	645	40	42	80	57	624.576	627.705	569.312	591.238	54.4449	40.754	53.4879	63.395
ENSG00000050405	429	570	455	710	113	152	222	165	412.856	580.831	502.984	650.821	153.807	147.491	148.429	183.512
ENSG00000050426	589	659	651	952	39	38	95	33	566.834	671.522	719.654	872.65	53.0838	36.8726	63.5169	36.7023
ENSG00000050438	172	181	184	311	41	54	84	81	165.527	184.439	203.405	285.078	55.806	52.398	56.1623	90.0876
ENSG00000050555	49	68	75	172	5	7	28	11	47.156	69.2921	82.9095	157.664	6.80561	6.79233	18.7208	12.2341
ENSG00000050748	929	829	1059	1073	59	88	106	94	894.039	844.752	1170.68	983.564	80.3062	85.3893	70.8715	104.546
ENSG00000050820	726	550	700	1003	66	76	134	80	698.679	560.451	773.822	919.399	89.834	73.7453	89.5923	88.9754
ENSG00000051009	325	328	255	391	22	40	34	20	312.769	334.233	281.892	358.41	29.9447	38.8133	22.7324	22.2438
ENSG00000051108	453	567	602	808	68	143	184	144	435.952	577.774	665.487	740.652	92.5563	138.758	123.022	160.156
ENSG00000051128	477	437	339	491	33	62	70	44	459.049	445.304	374.751	450.074	44.917	60.1606	46.8019	48.9365
ENSG00000051180	322	215	171	178	43	76	65	43	309.882	219.085	189.034	163.163	58.5282	73.7453	43.4589	47.8243
ENSG00000051341	394	393	341	406	41	48	98	38	379.173	400.468	376.962	372.159	55.806	46.576	65.5227	42.2633
ENSG00000051382	425	378	461	415	50	75	91	74	409.006	385.183	509.617	380.409	68.0561	72.775	60.8425	82.3022
ENSG00000051596	103	102	162	187	5	21	41	32	99.1238	103.938	179.084	171.413	6.80561	20.377	27.4126	35.5902
ENSG00000051620	762	707	542	644	44	85	70	42	733.324	720.434	599.159	590.322	59.8894	82.4783	46.8019	46.7121
ENSG00000051825	446	513	620	921	47	54	118	87	429.216	522.748	685.385	844.233	63.9727	52.398	78.8947	96.7607
ENSG00000052126	220	312	182	261	19	56	53	26	211.721	317.928	201.194	239.245	25.8613	54.3386	35.4357	28.917
ENSG00000052723	790	873	541	550	38	53	48	35	760.27	889.588	598.054	504.157	51.7226	51.4276	32.0928	38.9267
ENSG00000052749	490	389	372	382	119	110	277	91	471.56	396.392	411.231	350.16	161.974	106.737	185.202	101.21
ENSG00000052795	138	104	134	136	8	9	19	14	132.807	105.976	148.132	124.664	10.889	8.73299	12.7034	15.5707
ENSG00000052802	436	437	621	477	81	90	239	122	419.592	445.304	686.49	437.241	110.251	87.3299	159.795	135.687
ENSG00000052841	729	850	573	762	120	140	209	81	701.566	866.151	633.428	698.486	163.335	135.847	139.737	90.0876
ENSG00000053108	26	28	12	11	6	14	1	1	25.0215	28.532	13.2655	10.0831	8.16673	13.5847	0.668599	1.11219
ENSG00000053254	666	833	615	787	7	18	12	25	640.937	848.828	679.858	721.402	9.52785	17.466	8.02319	27.8048
ENSG00000053371	418	415	306	451	63	89	130	65	402.269	422.886	338.271	413.409	85.7507	86.3596	86.9179	72.2925
ENSG00000053372	1094	792	843	742	133	163	237	93	1052.83	807.049	931.902	680.153	181.029	158.164	158.458	103.434
ENSG00000053501	210	181	212	344	40	58	97	51	202.097	184.439	234.357	315.327	54.4449	56.2793	64.8541	56.7218
ENSG00000053524	38	60	54	73	7	7	9	2	36.57	61.1401	59.6948	66.9154	9.52785	6.79233	6.01739	2.22438
ENSG00000053747	1130	1497	1237	1839	178	255	510	325	1087.47	1525.45	1367.45	1685.72	242.28	247.435	340.986	361.463
ENSG00000053770	1235	1168	1326	1257	131	161	287	182	1188.52	1190.19	1465.84	1152.23	178.307	156.224	191.888	202.419
ENSG00000053900	233	193	231	231	55	67	103	54	224.232	196.667	255.361	211.746	74.8617	65.0123	68.8657	60.0584
ENSG00000054116	972	775	822	823	96	133	152	104	935.421	789.726	908.688	754.402	130.668	129.054	101.627	115.668
ENSG00000054118	1165	1304	1064	1462	290	451	714	445	1121.16	1328.78	1176.21	1340.14	394.725	437.62	477.38	494.926
ENSG00000054148	428	384	318	461	56	84	100	60	411.893	391.297	351.536	422.575	76.2228	81.5079	66.8599	66.7315
ENSG00000054179	9	5	17	10	1	2	2	2	8.6613	5.09501	18.7928	9.16649	1.36112	1.94067	1.3372	2.22438
ENSG00000054267	299	299	189	271	76	115	99	85	287.748	304.681	208.932	248.412	103.445	111.588	66.1913	94.5364
ENSG00000054277	1001	1007	548	603	50	95	52	49	963.33	1026.13	605.792	552.739	68.0561	92.1816	34.7671	54.4974
ENSG00000054282	492	487	435	601	32	65	73	40	473.485	496.254	480.875	550.906	43.5559	63.0716	48.8077	44.4877
ENSG00000054392	28	31	26	31	2	3	4	5	26.9463	31.589	28.7419	28.4161	2.72224	2.911	2.6744	5.56096
ENSG00000054523	1070	964	866	863	221	221	332	198	1029.73	982.317	957.328	791.068	300.808	214.444	221.975	220.214
ENSG00000054598	160	165	160	207	10	12	15	27	153.979	168.135	176.874	189.746	13.6112	11.644	10.029	30.0292
ENSG00000054611	199	185	180	250	15	27	50	22	191.511	188.515	198.983	229.162	20.4168	26.199	33.43	24.4682
ENSG00000054654	448	549	413	576	67	73	149	104	431.14	559.432	456.555	527.99	91.1952	70.8343	99.6213	115.668
ENSG00000054690	187	206	158	230	3	9	9	3	179.963	209.914	174.663	210.829	4.08337	8.73299	6.01739	3.33658
ENSG00000054793	1317	1748	1270	1923	84	133	210	108	1267.44	1781.21	1403.93	1762.72	114.334	129.054	140.406	120.117
ENSG00000054965	917	1014	934	1185	27	29	73	48	882.491	1033.27	1032.5	1086.23	36.7503	28.1396	48.8077	53.3852
ENSG00000054967	341	133	173	146	14	11	19	5	328.167	135.527	191.244	133.831	19.0557	10.6737	12.7034	5.56096
ENSG00000054983	34	39	12	23	3	5	5	3	32.7205	39.7411	13.2655	21.0829	4.08337	4.85166	3.343	3.33658
ENSG00000055044	1174	789	1020	854	347	269	597	202	1129.82	803.992	1127.57	782.818	472.309	261.019	399.154	224.663
ENSG00000055070	2776	2596	1960	2208	62	90	83	51	2671.53	2645.33	2166.7	2023.96	84.3896	87.3299	55.4937	56.7218
ENSG00000055130	1438	1217	1245	1055	326	431	548	310	1383.88	1240.12	1376.3	967.064	443.726	418.213	366.392	344.78
ENSG00000055147	273	220	238	226	47	59	80	43	262.726	224.18	263.099	207.163	63.9727	57.2496	53.4879	47.8243
ENSG00000055163	241	232	296	353	34	46	132	66	231.93	236.408	327.216	323.577	46.2781	44.6353	88.2551	73.4047
ENSG00000055208	864	832	563	717	45	81	77	55	831.485	847.809	622.374	657.237	61.2505	78.5969	51.4821	61.1706
ENSG00000055211	397	353	250	298	71	91	87	44	382.06	359.708	276.365	273.161	96.6397	88.3003	58.1681	48.9365
ENSG00000055332	1803	1589	825	783	309	384	356	155	1735.15	1619.19	912.004	717.736	420.587	372.608	238.021	172.39
ENSG00000055483	1310	1027	883	1127	84	92	167	68	1260.7	1046.51	976.121	1033.06	114.334	89.2706	111.656	75.6291
ENSG00000055609	895	1083	883	1100	79	153	191	91	861.319	1103.58	976.121	1008.31	107.529	148.461	127.702	101.21
ENSG00000055917	1520	1833	1812	2155	142	357	360	430	1462.8	1867.83	2003.09	1975.38	193.279	346.409	240.696	478.243
ENSG00000055950	538	514	469	561	37	62	93	68	517.754	523.767	518.46	514.24	50.3615	60.1606	62.1797	75.6291
ENSG00000056050	164	159	164	152	54	62	90	45	157.828	162.021	181.295	139.331	73.5006	60.1606	60.1739	50.0487
ENSG00000056097	1876	2173	1419	2173	320	521	558	366	1805.4	2214.29	1568.65	1991.88	435.559	505.543	373.078	407.062
ENSG00000056277	177	189	142	173	59	40	79	46	170.339	192.591	156.975	158.58	80.3062	38.8133	52.8193	51.1609
ENSG00000056586	870	868	923	912	37	74	71	61	837.259	884.493	1020.34	835.984	50.3615	71.8046	47.4705	67.8437
ENSG00000056661	543	479	550	694	15	32	78	25	522.565	488.102	608.003	636.154	20.4168	31.0506	52.1507	27.8048
ENSG00000056972	89	98	64	109	11	23	20	14	85.6507	99.8622	70.7494	99.9147	14.9723	22.3177	13.372	15.5707
ENSG00000057019	7884	8294	6004	6244	447	954	826	773	7587.3	8451.6	6637.18	5723.55	608.421	925.697	552.263	859.725
ENSG00000057252	423	392	303	380	93	143	182	112	407.081	399.449	334.954	348.326	126.584	138.758	121.685	124.566
ENSG00000057294	299	333	294	351	40	67	119	69	287.748	339.328	325.005	321.744	54.4449	65.0123	79.5633	76.7413
ENSG00000057608	1508	1371	1562	1638	359	337	763	313	1451.25	1397.05	1726.73	1501.47	488.643	327.002	510.141	348.116
ENSG00000057663	654	560	511	441	47	80	107	61	629.388	570.641	564.89	404.242	63.9727	77.6266	71.5401	67.8437
ENSG00000057704	347	423	320	461	35	44	72	52	333.941	431.038	353.747	422.575	47.6393	42.6946	48.1391	57.834
ENSG00000057757	629	496	402	486	47	76	92	77	605.329	505.425	444.395	445.491	63.9727	73.7453	61.5111	85.6388
ENSG00000057935	310	273	300	388	60	58	126	53	298.334	278.187	331.638	355.66	81.6673	56.2793	84.2435	58.9462
ENSG00000058056	781	725	647	860	118	122	238	126	751.609	738.776	715.232	788.318	160.612	118.381	159.127	140.136
ENSG00000058063	815	999	757	957	68	124	120	95	784.329	1017.98	836.833	877.233	92.5563	120.321	80.2319	105.658
ENSG00000058085	1308	1912	747	1136	330	529	395	332	1258.78	1948.33	825.778	1041.31	449.17	513.306	264.097	369.248
ENSG00000058091	1098	1250	1235	1352	73	144	168	122	1056.68	1273.75	1365.24	1239.31	99.3619	139.728	112.325	135.687
ENSG00000058262	3445	3501	2527	3225	449	669	819	521	3315.35	3567.52	2793.5	2956.19	611.144	649.153	547.583	579.452
ENSG00000058272	768	923	735	929	244	357	565	357	739.098	940.538	812.513	851.567	332.114	346.409	377.758	397.053
ENSG00000058404	60	51	262	371	6	2	65	22	57.742	51.9691	289.63	340.077	8.16673	1.94067	43.4589	24.4682
ENSG00000058453	164	156	84	135	6	13	6	7	157.828	158.964	92.8586	123.748	8.16673	12.6143	4.01159	7.78535
ENSG00000058600	386	337	430	469	36	39	77	30	371.474	343.404	475.348	429.908	49.0004	37.843	51.4821	33.3658
ENSG00000058668	534	596	495	549	106	112	201	108	513.904	607.325	547.202	503.24	144.279	108.677	134.388	120.117
ENSG00000058673	1487	1607	1530	1668	37	64	88	60	1431.04	1637.54	1691.35	1528.97	50.3615	62.1013	58.8367	66.7315
ENSG00000058729	404	323	422	417	124	128	268	133	388.796	329.138	466.504	382.242	168.779	124.203	179.185	147.922
ENSG00000058799	271	231	168	215	41	46	52	22	260.802	235.389	185.717	197.079	55.806	44.6353	34.7671	24.4682
ENSG00000058804	1872	2007	2234	2328	220	284	562	305	1801.55	2045.14	2469.6	2133.96	299.447	275.574	375.753	339.219
ENSG00000058866	82	76	86	86	7	7	16	6	78.9141	77.4441	95.0695	78.8318	9.52785	6.79233	10.6976	6.67315
ENSG00000059122	398	347	309	456	17	17	39	20	383.022	353.594	341.587	417.992	23.1391	16.4957	26.0754	22.2438
ENSG00000059145	449	592	320	454	11	31	18	29	432.103	603.249	353.747	416.158	14.9723	30.0803	12.0348	32.2536
ENSG00000059377	384	417	618	689	81	74	296	169	369.549	424.924	683.174	631.571	110.251	71.8046	197.905	187.961
ENSG00000059378	322	253	145	166	32	61	30	21	309.882	257.807	160.292	152.164	43.5559	59.1903	20.058	23.356
ENSG00000059573	952	945	582	618	232	258	363	133	916.174	962.956	643.377	566.489	315.78	250.346	242.701	147.922
ENSG00000059588	306	281	238	273	21	32	48	38	294.484	286.339	263.099	250.245	28.5836	31.0506	32.0928	42.2633
ENSG00000059691	248	256	308	446	52	79	141	96	238.667	260.864	340.482	408.825	70.7783	76.6563	94.2725	106.77
ENSG00000059728	116	303	122	276	5	18	22	28	111.635	308.757	134.866	252.995	6.80561	17.466	14.7092	31.1414
ENSG00000059758	372	509	380	606	76	124	106	147	358.001	518.672	420.075	555.489	103.445	120.321	70.8715	163.492
ENSG00000059769	180	164	105	124	10	15	13	3	173.226	167.116	116.073	113.664	13.6112	14.555	8.69179	3.33658
ENSG00000060069	426	303	306	376	51	59	111	64	409.968	308.757	338.271	344.66	69.4172	57.2496	74.2145	71.1803
ENSG00000060138	735	749	504	654	74	37	130	34	707.34	763.232	557.152	599.488	100.723	35.9023	86.9179	37.8145
ENSG00000060140	77	100	30	46	11	14	5	6	74.1023	101.9	33.1638	42.1658	14.9723	13.5847	3.343	6.67315
ENSG00000060237	1539	1563	1495	1760	151	300	277	296	1481.08	1592.7	1652.66	1613.3	205.529	291.1	185.202	329.209
ENSG00000060339	1325	1230	919	1125	280	396	431	315	1275.14	1253.37	1015.92	1031.23	381.114	384.252	288.166	350.341
ENSG00000060491	1131	606	630	732	98	68	123	59	1088.44	617.515	696.439	670.987	133.39	65.9826	82.2377	65.6194
ENSG00000060642	167	240	107	225	14	22	25	33	160.715	244.56	118.284	206.246	19.0557	21.3473	16.715	36.7023
ENSG00000060656	241	277	219	311	13	22	34	9	231.93	282.263	242.096	285.078	17.6946	21.3473	22.7324	10.0097
ENSG00000060688	774	534	623	461	178	200	289	138	744.872	544.147	688.701	422.575	242.28	194.067	193.225	153.483
ENSG00000060749	1026	863	995	933	87	133	225	126	987.389	879.398	1099.93	855.233	118.418	129.054	150.435	140.136
ENSG00000060762	132	138	143	150	13	26	26	14	127.032	140.622	158.081	137.497	17.6946	25.2286	17.3836	15.5707
ENSG00000060971	562	465	512	689	52	78	122	63	540.85	473.836	565.995	631.571	70.7783	75.6859	81.5691	70.0681
ENSG00000061273	1008	765	789	1017	47	42	96	43	970.066	779.536	872.208	932.232	63.9727	40.754	64.1855	47.8243
ENSG00000061656	156	177	45	57	23	32	17	11	150.129	180.363	49.7457	52.249	31.3058	31.0506	11.3662	12.2341
ENSG00000061676	2230	2480	2248	2573	381	499	687	450	2146.08	2527.12	2485.07	2358.54	518.587	484.196	459.328	500.487
ENSG00000061794	1565	1313	1793	1766	276	289	621	310	1506.1	1337.95	1982.09	1618.8	375.67	280.426	415.2	344.78
ENSG00000061918	57	50	42	58	10	6	25	15	54.8549	50.9501	46.4293	53.1656	13.6112	5.822	16.715	16.6829
ENSG00000061936	657	633	687	839	82	93	212	85	632.275	645.028	759.451	769.068	111.612	90.2409	141.743	94.5364
ENSG00000061938	608	575	456	857	27	45	46	34	585.119	585.926	504.09	785.568	36.7503	43.665	30.7556	37.8145
ENSG00000061987	521	541	583	588	146	215	357	235	501.393	551.28	644.483	538.989	198.724	208.622	238.69	261.365
ENSG00000062038	138	125	89	161	14	14	13	13	132.807	127.375	98.3859	147.58	19.0557	13.5847	8.69179	14.4585
ENSG00000062194	663	604	675	789	25	54	100	67	638.049	615.477	746.185	723.236	34.028	52.398	66.8599	74.5169
ENSG00000062282	271	244	141	201	20	41	43	38	260.802	248.636	155.87	184.246	27.2224	39.7836	28.7498	42.2633
ENSG00000062370	67	72	60	60	17	20	27	13	64.4786	73.3681	66.3276	54.9989	23.1391	19.4067	18.0522	14.4585
ENSG00000062485	1873	1686	2269	2674	259	210	680	324	1802.51	1718.04	2508.29	2451.12	352.531	203.77	454.647	360.35
ENSG00000062582	90	85	52	80	57	70	150	66	86.613	86.6151	57.4839	73.3319	77.5839	67.9233	100.29	73.4047
ENSG00000062598	572	571	493	715	95	121	152	125	550.474	581.85	544.992	655.404	129.307	117.41	101.627	139.024
ENSG00000062650	876	678	842	805	166	184	355	157	843.034	690.883	930.797	737.902	225.946	178.541	237.353	174.614
ENSG00000062716	2621	3494	2432	3070	282	362	552	336	2522.36	3560.39	2688.48	2814.11	383.836	351.26	369.067	373.697
ENSG00000062725	1385	1384	1043	1365	154	245	281	221	1332.88	1410.3	1152.99	1251.23	209.613	237.732	187.876	245.795
ENSG00000062822	564	635	502	908	70	106	229	164	542.775	647.066	554.941	832.317	95.2785	102.855	153.109	182.4
ENSG00000063046	2128	2851	2417	3577	167	107	351	71	2047.92	2905.17	2671.9	3278.85	227.307	103.826	234.678	78.9657
ENSG00000063169	186	182	170	208	6	18	20	13	179	185.458	187.928	190.663	8.16673	17.466	13.372	14.4585
ENSG00000063176	176	158	126	179	4	21	22	8	169.377	161.002	139.288	164.08	5.44449	20.377	14.7092	8.89754
ENSG00000063177	2305	2234	1932	2617	235	209	682	194	2218.26	2276.45	2135.75	2398.87	319.864	202.8	455.985	215.765
ENSG00000063241	883	776	910	1207	62	104	181	136	849.77	790.745	1005.97	1106.39	84.3896	100.915	121.016	151.258
ENSG00000063244	3786	3203	2788	3263	367	596	698	446	3643.52	3263.86	3082.02	2991.02	499.532	578.318	466.682	496.038
ENSG00000063245	2686	2529	2102	3304	123	210	235	157	2584.92	2577.05	2323.68	3028.61	167.418	203.77	157.121	174.614
ENSG00000063322	496	505	431	561	48	54	72	59	477.334	514.596	476.453	514.24	65.3339	52.398	48.1391	65.6194
ENSG00000063438	73	54	151	188	2	6	21	15	70.2528	55.0261	166.924	172.33	2.72224	5.822	14.0406	16.6829
ENSG00000063587	372	298	295	247	8	28	27	11	358.001	303.662	326.111	226.412	10.889	27.1693	18.0522	12.2341
ENSG00000063601	751	666	768	775	103	136	213	157	722.738	678.655	848.993	710.403	140.196	131.965	142.412	174.614
ENSG00000063660	620	568	685	968	30	70	123	73	596.668	578.793	757.24	887.316	40.8337	67.9233	82.2377	81.19
ENSG00000063761	94	87	64	84	15	10	35	16	90.4625	88.6531	70.7494	76.9985	20.4168	9.70333	23.401	17.7951
ENSG00000063854	432	415	293	429	61	110	73	80	415.743	422.886	323.9	393.242	83.0284	106.737	48.8077	88.9754
ENSG00000063978	912	508	698	600	53	62	129	28	877.679	517.653	771.611	549.989	72.1395	60.1606	86.2493	31.1414
ENSG00000064012	325	327	300	289	91	109	151	102	312.769	333.214	331.638	264.911	123.862	105.766	100.958	113.444
ENSG00000064042	74	76	84	104	10	17	28	23	71.2152	77.4441	92.8586	95.3315	13.6112	16.4957	18.7208	25.5804
ENSG00000064102	874	794	780	950	232	180	417	136	841.109	809.087	862.258	870.816	315.78	174.66	278.806	151.258
ENSG00000064115	1300	1354	1422	1497	93	136	198	135	1251.08	1379.73	1571.96	1372.22	126.584	131.965	132.383	150.146
ENSG00000064199	137	133	106	159	31	28	40	18	131.844	135.527	117.179	145.747	42.1948	27.1693	26.744	20.0195
ENSG00000064225	197	238	247	303	10	36	34	45	189.586	242.522	273.048	277.745	13.6112	34.932	22.7324	50.0487
ENSG00000064309	156	187	162	179	17	39	37	24	150.129	190.553	179.084	164.08	23.1391	37.843	24.7382	26.6926
ENSG00000064313	1185	1048	1261	1091	182	296	507	299	1140.41	1067.91	1393.98	1000.06	247.724	287.218	338.98	332.546
ENSG00000064393	5865	5359	5618	4654	96	171	191	106	5644.28	5460.83	6210.47	4266.08	130.668	165.927	127.702	117.892
ENSG00000064419	1037	1008	957	1168	223	245	606	312	997.975	1027.15	1057.92	1070.65	303.53	237.732	405.171	347.004
ENSG00000064490	433	316	359	413	40	74	90	63	416.705	322.004	396.86	378.576	54.4449	71.8046	60.1739	70.0681
ENSG00000064545	433	460	393	565	52	80	186	95	416.705	468.741	434.446	517.906	70.7783	77.6266	124.359	105.658
ENSG00000064547	116	96	126	142	16	11	22	6	111.635	97.8241	139.288	130.164	21.778	10.6737	14.7092	6.67315
ENSG00000064601	3028	3325	2817	3974	364	612	910	562	2914.05	3388.18	3114.08	3642.76	495.448	593.844	608.425	625.052
ENSG00000064607	1442	1285	1195	1413	126	187	206	104	1387.73	1309.42	1321.02	1295.22	171.501	181.452	137.731	115.668
ENSG00000064651	1224	1336	1307	1729	420	524	886	604	1177.94	1361.39	1444.84	1584.89	571.671	508.454	592.379	671.764
ENSG00000064652	128	97	123	138	8	8	16	11	123.183	98.8432	135.972	126.498	10.889	7.76266	10.6976	12.2341
ENSG00000064666	647	635	481	557	69	58	179	50	622.652	647.066	531.726	510.573	93.9174	56.2793	119.679	55.6096
ENSG00000064687	139	152	101	178	18	21	33	14	133.769	154.888	111.651	163.163	24.5002	20.377	22.0638	15.5707
ENSG00000064703	285	242	235	259	113	86	200	109	274.275	246.598	259.783	237.412	153.807	83.4486	133.72	121.229
ENSG00000064726	1589	1421	1344	1490	93	196	229	181	1529.2	1448	1485.74	1365.81	126.584	190.185	153.109	201.307
ENSG00000064763	277	282	371	444	40	53	116	64	266.576	287.358	410.125	406.992	54.4449	51.4276	77.5575	71.1803
ENSG00000064932	809	758	567	792	24	64	59	39	778.555	772.403	626.796	725.986	32.6669	62.1013	39.4473	43.3755
ENSG00000064933	225	185	222	168	63	45	103	41	216.533	188.515	245.412	153.997	85.7507	43.665	68.8657	45.5999
ENSG00000064961	950	871	663	1096	74	118	101	87	914.249	887.55	732.92	1004.65	100.723	114.499	67.5285	96.7607
ENSG00000064995	506	403	399	352	36	52	63	32	486.958	410.658	441.078	322.66	49.0004	50.4573	42.1217	35.5902
ENSG00000064999	415	497	403	530	59	82	132	58	399.382	506.444	445.5	485.824	80.3062	79.5673	88.2551	64.5072
ENSG00000065000	1833	1704	1494	2229	196	281	435	245	1764.02	1736.38	1651.56	2043.21	266.78	272.663	290.841	272.487
ENSG00000065029	245	271	169	266	5	24	18	10	235.78	276.149	186.823	243.829	6.80561	23.288	12.0348	11.1219
ENSG00000065054	3017	2732	1543	2131	153	331	317	224	2903.46	2783.91	1705.72	1953.38	208.252	321.18	211.946	249.131
ENSG00000065057	381	270	289	376	60	74	114	56	366.662	275.13	319.478	344.66	81.6673	71.8046	76.2203	62.2828
ENSG00000065060	591	629	586	701	59	63	133	71	568.759	640.952	647.799	642.571	80.3062	61.131	88.9237	78.9657
ENSG00000065135	1074	1056	995	1096	256	259	398	243	1033.58	1076.07	1099.93	1004.65	348.447	251.316	266.102	270.263
ENSG00000065150	5809	6691	5595	6918	1358	1169	2694	752	5590.39	6818.14	6185.05	6341.38	1848.4	1134.32	1801.21	836.369
ENSG00000065154	659	708	739	812	156	229	325	215	634.2	721.453	816.935	744.319	212.335	222.206	217.295	239.121
ENSG00000065183	873	632	691	430	270	261	382	113	840.147	644.009	763.872	394.159	367.503	253.257	255.405	125.678
ENSG00000065243	907	981	684	860	173	303	278	204	872.867	999.641	756.134	788.318	235.474	294.011	185.871	226.887
ENSG00000065268	270	223	253	365	26	40	100	46	259.839	227.237	279.681	334.577	35.3892	38.8133	66.8599	51.1609
ENSG00000065308	728	803	453	627	25	53	57	26	700.603	818.258	500.773	574.739	34.028	51.4276	38.1101	28.917
ENSG00000065325	18	7	11	10	1	1	4	1	17.3226	7.13301	12.1601	9.16649	1.36112	0.970333	2.6744	1.11219
ENSG00000065328	333	217	217	182	79	74	130	42	320.468	221.123	239.885	166.83	107.529	71.8046	86.9179	46.7121
ENSG00000065357	114	126	189	232	20	40	89	71	109.71	128.394	208.932	212.662	27.2224	38.8133	59.5053	78.9657
ENSG00000065361	45	31	68	68	2	3	12	9	43.3065	31.589	75.1712	62.3321	2.72224	2.911	8.02319	10.0097
ENSG00000065413	12	13	9	11	4	2	1	2	11.5484	13.247	9.94914	10.0831	5.44449	1.94067	0.668599	2.22438
ENSG00000065427	1771	1662	1849	2156	394	403	836	330	1704.35	1693.58	2043.99	1976.29	536.282	391.044	558.949	367.023
ENSG00000065457	257	249	191	181	20	26	23	14	247.328	253.731	211.143	165.913	27.2224	25.2286	15.3778	15.5707
ENSG00000065485	314	299	300	341	51	72	109	56	302.183	304.681	331.638	312.577	69.4172	69.864	72.8773	62.2828
ENSG00000065491	157	177	148	172	13	21	27	16	151.092	180.363	163.608	157.664	17.6946	20.377	18.0522	17.7951
ENSG00000065518	1252	1152	865	928	162	218	287	138	1204.88	1173.89	956.222	850.65	220.502	211.533	191.888	153.483
ENSG00000065526	1392	1258	1111	1186	139	178	243	161	1339.62	1281.9	1228.17	1087.15	189.196	172.719	162.47	179.063
ENSG00000065534	164	173	115	162	26	27	30	18	157.828	176.287	127.128	148.497	35.3892	26.199	20.058	20.0195
ENSG00000065548	1049	890	929	991	244	277	416	181	1009.52	906.911	1026.97	908.399	332.114	268.782	278.137	201.307
ENSG00000065559	436	395	401	418	38	31	32	27	419.592	402.506	443.289	383.159	51.7226	30.0803	21.3952	30.0292
ENSG00000065600	288	235	341	393	35	50	124	44	277.162	239.465	376.962	360.243	47.6393	48.5166	82.9063	48.9365
ENSG00000065613	663	731	516	840	182	214	252	219	638.049	744.89	570.417	769.985	247.724	207.651	168.487	243.57
ENSG00000065615	243	245	238	219	23	44	35	25	233.855	249.655	263.099	200.746	31.3058	42.6946	23.401	27.8048
ENSG00000065621	94	122	136	155	7	30	53	13	90.4625	124.318	150.342	142.081	9.52785	29.11	35.4357	14.4585
ENSG00000065665	138	116	88	117	24	33	36	23	132.807	118.204	97.2804	107.248	32.6669	32.021	24.0696	25.5804
ENSG00000065717	75	84	117	202	3	7	5	8	72.1775	85.5961	129.339	185.163	4.08337	6.79233	3.343	8.89754
ENSG00000065802	845	666	774	780	23	27	54	27	813.2	678.655	855.626	714.986	31.3058	26.199	36.1043	30.0292
ENSG00000065809	1125	1240	847	1312	60	136	75	86	1082.66	1263.56	936.324	1202.64	81.6673	131.965	50.1449	95.6485
ENSG00000065833	1036	1111	826	1000	259	315	413	241	997.012	1132.11	913.11	916.649	352.531	305.655	276.131	268.038
ENSG00000065882	776	683	750	977	28	52	58	35	746.797	695.978	829.095	895.566	38.1114	50.4573	38.7787	38.9267
ENSG00000065883	773	593	609	514	76	136	183	114	743.91	604.268	673.225	471.157	103.445	131.965	122.354	126.79
ENSG00000065911	1489	1307	1982	2100	144	145	349	96	1432.96	1331.84	2191.02	1924.96	196.002	140.698	233.341	106.77
ENSG00000065923	390	502	423	535	90	81	209	94	375.323	511.539	467.609	490.407	122.501	78.5969	139.737	104.546
ENSG00000065970	226	230	220	223	16	14	25	20	217.495	234.37	243.201	204.413	21.778	13.5847	16.715	22.2438
ENSG00000065978	4358	4494	3804	4515	267	151	428	81	4194	4579.39	4205.17	4138.67	363.42	146.52	286.16	90.0876
ENSG00000065989	57	41	122	131	3	2	9	4	54.8549	41.7791	134.866	120.081	4.08337	1.94067	6.01739	4.44877
ENSG00000066027	649	547	1005	1043	37	78	126	117	624.576	557.394	1110.99	956.065	50.3615	75.6859	84.2435	130.127
ENSG00000066044	2018	1606	1679	1498	383	512	771	410	1942.06	1636.52	1856.07	1373.14	521.31	496.81	515.49	455.999
ENSG00000066084	981	1305	1118	1617	194	287	571	328	944.082	1329.8	1235.9	1482.22	264.058	278.485	381.77	364.799
ENSG00000066117	1168	1024	1297	1570	113	138	241	145	1124.04	1043.46	1433.78	1439.14	153.807	133.906	161.132	161.268
ENSG00000066135	442	533	435	624	124	151	261	171	425.366	543.128	480.875	571.989	168.779	146.52	174.504	190.185
ENSG00000066136	477	501	367	490	80	108	147	90	459.049	510.52	405.704	449.158	108.89	104.796	98.2841	100.097
ENSG00000066248	817	764	727	1042	93	122	218	109	786.254	778.517	803.669	955.148	126.584	118.381	145.755	121.229
ENSG00000066279	468	684	367	730	128	201	369	315	450.388	696.997	405.704	669.154	174.224	195.037	246.713	350.341
ENSG00000066322	1095	946	887	1188	138	161	267	178	1053.79	963.975	980.543	1088.98	187.835	156.224	178.516	197.97
ENSG00000066379	274	189	199	185	39	36	75	25	263.689	192.591	219.986	169.58	53.0838	34.932	50.1449	27.8048
ENSG00000066422	680	614	658	714	172	150	438	139	654.41	625.667	727.392	654.487	234.113	145.55	292.846	154.595
ENSG00000066427	333	452	233	475	58	95	72	78	320.468	460.589	257.572	435.408	78.9451	92.1816	48.1391	86.751
ENSG00000066455	813	735	579	562	124	229	188	140	782.405	748.966	640.061	515.157	168.779	222.206	125.697	155.707
ENSG00000066557	292	332	300	319	73	98	152	88	281.011	338.309	331.638	292.411	99.3619	95.0926	101.627	97.8729
ENSG00000066583	470	321	572	387	68	59	132	58	452.313	327.099	632.323	354.743	92.5563	57.2496	88.2551	64.5072
ENSG00000066629	545	494	338	307	78	142	110	73	524.49	503.387	373.645	281.411	106.168	137.787	73.5459	81.19
ENSG00000066651	155	124	143	127	27	40	62	26	149.167	126.356	158.081	116.414	36.7503	38.8133	41.4531	28.917
ENSG00000066654	617	619	571	667	75	117	150	104	593.781	630.762	631.217	611.405	102.084	113.529	100.29	115.668
ENSG00000066697	848	769	691	645	28	63	31	19	816.087	783.612	763.872	591.238	38.1114	61.131	20.7266	21.1317
ENSG00000066735	65	54	91	136	2	5	9	5	62.5539	55.0261	100.597	124.664	2.72224	4.85166	6.01739	5.56096
ENSG00000066739	449	477	468	511	73	130	211	146	432.103	486.064	517.355	468.407	99.3619	126.143	141.074	162.38
ENSG00000066777	1339	1615	1450	1699	241	350	528	290	1288.61	1645.69	1602.92	1557.39	328.03	339.616	353.02	322.536
ENSG00000066827	190	201	165	199	44	53	70	49	182.85	204.819	182.401	182.413	59.8894	51.4276	46.8019	54.4974
ENSG00000066855	587	579	795	819	62	90	156	103	564.91	590.002	878.84	750.735	84.3896	87.3299	104.301	114.556
ENSG00000066926	527	553	562	663	49	83	141	103	507.168	563.508	621.268	607.738	66.695	80.5376	94.2725	114.556
ENSG00000066933	353	403	314	379	59	76	93	63	339.716	410.658	347.114	347.41	80.3062	73.7453	62.1797	70.0681
ENSG00000067048	5	4	6	5	2	4	6	3	4.81184	4.07601	6.63276	4.58324	2.72224	3.88133	4.01159	3.33658
ENSG00000067057	1773	1780	897	1166	380	432	517	226	1706.28	1813.82	991.597	1068.81	517.226	419.184	345.666	251.355
ENSG00000067064	453	369	612	512	58	96	183	101	435.952	376.012	676.541	469.324	78.9451	93.1519	122.354	112.331
ENSG00000067066	793	856	392	482	188	253	162	97	763.157	872.265	433.34	441.825	255.891	245.494	108.313	107.883
ENSG00000067082	855	2805	1056	3499	58	267	151	372	822.824	2858.3	1167.37	3207.35	78.9451	259.079	100.958	413.736
ENSG00000067113	123	117	159	194	27	35	59	39	118.371	119.223	175.768	177.83	36.7503	33.9616	39.4473	43.3755
ENSG00000067141	43	70	72	108	14	19	62	18	41.3818	71.3301	79.5931	98.9981	19.0557	18.4363	41.4531	20.0195
ENSG00000067167	6125	6342	6078	6338	592	806	1098	771	5894.5	6462.51	6718.98	5809.72	805.784	782.088	734.122	857.5
ENSG00000067177	752	791	888	870	127	222	288	243	723.7	806.03	981.648	797.484	172.862	215.414	192.557	270.263
ENSG00000067182	921	784	847	1012	90	157	195	134	886.34	798.897	936.324	927.648	122.501	152.342	130.377	149.034
ENSG00000067208	523	519	372	436	50	79	107	49	503.318	528.862	411.231	399.659	68.0561	76.6563	71.5401	54.4974
ENSG00000067221	82	56	49	87	4	6	11	8	78.9141	57.0641	54.1675	79.7484	5.44449	5.822	7.35459	8.89754
ENSG00000067225	19118	19592	12486	15387	3101	4189	5716	3409	18398.5	19964.3	13802.8	14104.5	4220.84	4064.72	3821.71	3791.46
ENSG00000067248	342	329	408	473	98	109	300	136	329.13	335.252	451.027	433.575	133.39	105.766	200.58	151.258
ENSG00000067334	966	612	616	472	329	274	472	177	929.647	623.629	680.963	432.658	447.809	265.871	315.579	196.858
ENSG00000067365	171	143	119	195	15	18	17	8	164.565	145.717	131.55	178.746	20.4168	17.466	11.3662	8.89754
ENSG00000067369	926	905	836	877	421	421	711	304	891.152	922.196	924.164	803.901	573.032	408.51	475.374	338.106
ENSG00000067533	1160	808	992	732	267	294	385	181	1116.35	823.353	1096.62	670.987	363.42	285.278	257.411	201.307
ENSG00000067560	4452	4038	3973	4379	555	745	1115	711	4284.46	4114.73	4391.99	4014	755.423	722.898	745.488	790.769
ENSG00000067596	498	495	452	617	161	205	283	211	479.259	504.406	499.668	565.572	219.141	198.918	189.214	234.673
ENSG00000067606	324	325	323	390	30	51	69	31	311.807	331.176	357.063	357.493	40.8337	49.487	46.1333	34.478
ENSG00000067704	2132	2819	2159	2826	381	758	888	677	2051.77	2872.57	2386.69	2590.45	518.587	735.512	593.716	752.954
ENSG00000067715	113	151	141	203	16	34	41	23	108.747	153.869	155.87	186.08	21.778	32.9913	27.4126	25.5804
ENSG00000067798	99	137	97	102	21	30	38	30	95.2744	139.603	107.23	93.4982	28.5836	29.11	25.4068	33.3658
ENSG00000067829	609	573	493	660	165	164	329	159	586.082	583.888	544.992	604.988	224.585	159.135	219.969	176.839
ENSG00000067836	168	120	147	219	6	24	16	7	161.678	122.28	162.503	200.746	8.16673	23.288	10.6976	7.78535
ENSG00000067900	938	943	656	949	225	374	446	312	902.7	960.918	725.181	869.9	306.252	362.904	298.195	347.004
ENSG00000067955	887	593	783	657	63	89	132	77	853.62	604.268	865.575	602.238	85.7507	86.3596	88.2551	85.6388
ENSG00000067992	143	135	88	95	70	65	69	44	137.619	137.565	97.2804	87.0816	95.2785	63.0716	46.1333	48.9365
ENSG00000068001	483	325	393	466	37	47	91	54	464.823	331.176	434.446	427.158	50.3615	45.6056	60.8425	60.0584
ENSG00000068024	260	292	260	274	12	19	40	18	250.215	297.548	287.419	251.162	16.3335	18.4363	26.744	20.0195
ENSG00000068028	415	431	489	1117	40	88	127	190	399.382	439.19	540.57	1023.9	54.4449	85.3893	84.9121	211.317
ENSG00000068079	286	213	77	111	45	70	12	21	275.237	217.047	85.1204	101.748	61.2505	67.9233	8.02319	23.356
ENSG00000068097	532	645	380	638	118	188	244	154	511.979	657.256	420.075	584.822	160.612	182.423	163.138	171.278
ENSG00000068120	808	647	710	812	67	98	136	54	777.593	659.294	784.876	744.319	91.1952	95.0926	90.9295	60.0584
ENSG00000068137	183	86	133	160	5	6	13	12	176.113	87.6341	147.026	146.664	6.80561	5.822	8.69179	13.3463
ENSG00000068305	654	619	811	863	45	63	103	74	629.388	630.762	896.528	791.068	61.2505	61.131	68.8657	82.3022
ENSG00000068308	836	761	624	900	90	127	137	105	804.539	775.46	689.807	824.984	122.501	123.232	91.5981	116.78
ENSG00000068323	872	844	788	1114	46	73	109	74	839.184	860.037	871.102	1021.15	62.6116	70.8343	72.8773	82.3022
ENSG00000068354	260	267	323	497	18	35	56	48	250.215	272.073	357.063	455.574	24.5002	33.9616	37.4415	53.3852
ENSG00000068366	1101	1244	1193	1378	349	383	806	354	1059.57	1267.64	1318.81	1263.14	475.032	371.637	538.891	393.716
ENSG00000068383	369	426	330	556	11	26	23	23	355.113	434.095	364.802	509.657	14.9723	25.2286	15.3778	25.5804
ENSG00000068394	328	290	298	399	67	123	143	94	315.656	295.51	329.427	365.743	91.1952	119.351	95.6097	104.546
ENSG00000068400	485	484	381	540	52	111	110	85	466.748	493.197	421.18	494.99	70.7783	107.707	73.5459	94.5364
ENSG00000068438	1161	899	914	939	84	144	194	121	1117.31	916.082	1010.39	860.733	114.334	139.728	129.708	134.575
ENSG00000068489	2417	2673	2110	3271	252	302	517	336	2326.04	2723.79	2332.52	2998.36	343.003	293.04	345.666	373.697
ENSG00000068650	486	525	401	516	38	59	81	56	467.71	534.976	443.289	472.991	51.7226	57.2496	54.1565	62.2828
ENSG00000068654	1166	1158	1170	1281	270	274	555	323	1122.12	1180	1293.39	1174.23	367.503	265.871	371.072	359.238
ENSG00000068697	2903	2883	2376	2541	367	650	698	651	2793.75	2937.78	2626.57	2329.2	499.532	630.716	466.682	724.037
ENSG00000068724	156	132	99	141	8	11	17	6	150.129	134.508	109.44	129.247	10.889	10.6737	11.3662	6.67315
ENSG00000068745	818	657	657	825	103	114	200	94	787.216	669.484	726.287	756.235	140.196	110.618	133.72	104.546
ENSG00000068784	249	258	281	370	76	86	188	87	239.629	262.902	310.634	339.16	103.445	83.4486	125.697	96.7607
ENSG00000068793	1624	1844	1713	2409	444	522	971	538	1562.88	1879.04	1893.65	2208.21	604.338	506.514	649.21	598.36
ENSG00000068796	278	312	373	577	85	94	243	135	267.538	317.928	412.336	528.906	115.695	91.2113	162.47	150.146
ENSG00000068878	1043	1020	1410	1367	240	238	561	329	1003.75	1039.38	1558.7	1253.06	326.669	230.939	375.084	365.911
ENSG00000068885	225	224	220	253	6	23	19	19	216.533	228.256	243.201	231.912	8.16673	22.3177	12.7034	21.1317
ENSG00000068903	309	286	326	399	19	44	85	43	297.371	291.434	360.38	365.743	25.8613	42.6946	56.8309	47.8243
ENSG00000068912	766	920	773	963	74	138	126	109	737.173	937.481	854.52	882.733	100.723	133.906	84.2435	121.229
ENSG00000068971	350	256	262	272	13	18	27	18	336.829	260.864	289.63	249.328	17.6946	17.466	18.0522	20.0195
ENSG00000069011	409	238	396	408	6	18	22	12	393.608	242.522	437.762	373.993	8.16673	17.466	14.7092	13.3463
ENSG00000069020	175	379	182	353	33	75	73	74	168.414	386.202	201.194	323.577	44.917	72.775	48.8077	82.3022
ENSG00000069122	25	37	1	11	1	4	4	1	24.0592	37.7031	1.10546	10.0831	1.36112	3.88133	2.6744	1.11219
ENSG00000069248	752	793	737	797	280	271	534	254	723.7	808.068	814.724	730.569	381.114	262.96	357.032	282.497
ENSG00000069275	7243	7314	6466	6738	692	1020	968	690	6970.43	7452.98	7147.9	6176.38	941.896	989.739	647.204	767.413
ENSG00000069329	1565	1589	1388	1645	333	509	630	474	1506.1	1619.19	1534.38	1507.89	453.254	493.899	421.217	527.179
ENSG00000069345	977	808	887	1005	304	286	612	225	940.233	823.353	980.543	921.232	413.781	277.515	409.183	250.243
ENSG00000069399	157	158	106	147	4	9	12	8	151.092	161.002	117.179	134.747	5.44449	8.73299	8.02319	8.89754
ENSG00000069424	251	201	115	164	26	23	33	15	241.554	204.819	127.128	150.33	35.3892	22.3177	22.0638	16.6829
ENSG00000069509	376	362	395	392	46	71	101	79	361.85	368.879	436.656	359.326	62.6116	68.8936	67.5285	87.8632
ENSG00000069702	122	109	104	74	22	27	37	18	117.409	111.071	114.968	67.832	29.9447	26.199	24.7382	20.0195
ENSG00000069712	18	51	14	27	13	6	15	8	17.3226	51.9691	15.4764	24.7495	17.6946	5.822	10.029	8.89754
ENSG00000069812	111	142	161	227	3	2	6	12	106.823	144.698	177.979	208.079	4.08337	1.94067	4.01159	13.3463
ENSG00000069849	781	680	677	746	143	161	280	152	751.609	692.921	748.396	683.82	194.64	156.224	187.208	169.053
ENSG00000069869	195	233	224	255	34	49	68	43	187.662	237.427	247.623	233.745	46.2781	47.5463	45.4647	47.8243
ENSG00000069943	118	106	149	161	11	18	34	16	113.559	108.014	164.713	147.58	14.9723	17.466	22.7324	17.7951
ENSG00000069956	717	711	592	670	32	44	50	24	690.017	724.51	654.432	614.155	43.5559	42.6946	33.43	26.6926
ENSG00000069966	319	310	316	345	42	49	73	58	306.995	315.89	349.325	316.244	57.1671	47.5463	48.8077	64.5072
ENSG00000069974	216	157	179	157	26	30	28	16	207.871	159.983	197.877	143.914	35.3892	29.11	18.7208	17.7951
ENSG00000069998	699	583	425	523	45	72	80	73	672.695	594.078	469.82	479.407	61.2505	69.864	53.4879	81.19
ENSG00000070010	873	785	672	740	200	210	390	163	840.147	799.916	742.869	678.32	272.224	203.77	260.754	181.287
ENSG00000070018	300	351	308	358	33	66	87	74	288.71	357.67	340.482	328.16	44.917	64.042	58.1681	82.3022
ENSG00000070047	1047	694	731	972	120	121	212	105	1007.6	707.187	808.091	890.982	163.335	117.41	141.743	116.78
ENSG00000070061	650	608	580	615	124	161	297	136	625.539	619.553	641.166	563.739	168.779	156.224	198.574	151.258
ENSG00000070081	692	730	489	584	220	238	264	161	665.958	743.871	540.57	535.323	299.447	230.939	176.51	179.063
ENSG00000070087	4459	4149	2740	2537	287	382	293	172	4291.2	4227.84	3028.96	2325.54	390.642	370.667	195.9	191.297
ENSG00000070159	218	142	258	184	19	21	71	29	209.796	144.698	285.209	168.663	25.8613	20.377	47.4705	32.2536
ENSG00000070182	96	122	110	174	4	11	22	9	92.3872	124.318	121.601	159.497	5.44449	10.6737	14.7092	10.0097
ENSG00000070214	595	621	423	498	45	89	86	50	572.608	632.8	467.609	456.491	61.2505	86.3596	57.4995	55.6096
ENSG00000070269	686	937	553	741	57	142	139	101	660.184	954.804	611.319	679.237	77.5839	137.787	92.9353	112.331
ENSG00000070366	406	434	329	416	56	97	129	60	390.721	442.247	363.696	381.326	76.2228	94.1223	86.2493	66.7315
ENSG00000070367	3639	3552	3137	3199	246	391	450	355	3502.05	3619.49	3467.83	2932.36	334.836	379.4	300.87	394.828
ENSG00000070371	156	139	142	178	38	35	67	30	150.129	141.641	156.975	163.163	51.7226	33.9616	44.7961	33.3658
ENSG00000070404	325	208	200	228	4	9	10	7	312.769	211.952	221.092	208.996	5.44449	8.73299	6.68599	7.78535
ENSG00000070413	705	698	559	703	29	63	69	48	678.469	711.263	617.952	644.404	39.4725	61.131	46.1333	53.3852
ENSG00000070423	587	417	390	509	31	46	79	42	564.91	424.924	431.129	466.574	42.1948	44.6353	52.8193	46.7121
ENSG00000070444	391	488	154	598	13	28	14	35	376.286	497.273	170.241	548.156	17.6946	27.1693	9.36039	38.9267
ENSG00000070476	165	188	108	166	32	24	36	33	158.791	191.572	119.39	152.164	43.5559	23.288	24.0696	36.7023
ENSG00000070495	832	329	604	331	134	92	328	74	800.689	335.252	667.698	303.411	182.39	89.2706	219.3	82.3022
ENSG00000070501	256	223	293	256	37	31	84	46	246.366	227.237	323.9	234.662	50.3615	30.0803	56.1623	51.1609
ENSG00000070540	145	217	191	308	10	17	30	22	139.543	221.123	211.143	282.328	13.6112	16.4957	20.058	24.4682
ENSG00000070610	820	734	871	1131	61	88	142	86	789.141	747.947	962.855	1036.73	83.0284	85.3893	94.9411	95.6485
ENSG00000070614	1456	1134	1491	1557	17	31	61	25	1401.21	1155.55	1648.24	1427.22	23.1391	30.0803	40.7845	27.8048
ENSG00000070669	472	389	589	534	161	154	357	187	454.237	396.392	651.116	489.49	219.141	149.431	238.69	207.98
ENSG00000070718	357	328	348	382	35	67	83	46	343.565	334.233	384.7	350.16	47.6393	65.0123	55.4937	51.1609
ENSG00000070731	56	63	70	131	1	5	9	4	53.8926	64.1971	77.3822	120.081	1.36112	4.85166	6.01739	4.44877
ENSG00000070756	11360	12173	11917	13554	578	379	1063	126	10932.5	12404.3	13173.8	12424.3	786.728	367.756	710.721	140.136
ENSG00000070759	53	83	50	150	3	7	6	6	51.0055	84.5771	55.273	137.497	4.08337	6.79233	4.01159	6.67315
ENSG00000070761	369	252	289	280	52	79	133	83	355.113	256.788	319.478	256.662	70.7783	76.6563	88.9237	92.312
ENSG00000070770	923	784	918	1142	98	96	175	67	888.265	798.897	1014.81	1046.81	133.39	93.1519	117.005	74.5169
ENSG00000070778	510	651	315	581	22	50	30	42	490.807	663.37	348.22	532.573	29.9447	48.5166	20.058	46.7121
ENSG00000070785	449	378	411	405	133	154	253	132	432.103	385.183	454.344	371.243	181.029	149.431	169.156	146.809
ENSG00000070814	1377	1236	1433	1704	295	343	728	339	1325.18	1259.49	1584.12	1561.97	401.531	332.824	486.74	377.033
ENSG00000070831	3304	3029	3333	3095	167	248	360	229	3179.66	3086.56	3684.5	2837.03	227.307	240.643	240.696	254.692
ENSG00000070882	506	450	489	405	49	85	119	74	486.958	458.551	540.57	371.243	66.695	82.4783	79.5633	82.3022
ENSG00000070950	952	716	1182	940	126	127	327	126	916.174	729.605	1306.65	861.65	171.501	123.232	218.632	140.136
ENSG00000070961	2185	2778	1494	1916	413	853	715	628	2102.77	2830.79	1651.56	1756.3	562.143	827.694	478.048	698.457
ENSG00000071051	491	469	514	665	20	28	27	16	472.522	477.912	568.206	609.571	27.2224	27.1693	18.0522	17.7951
ENSG00000071054	4744	4791	4119	5525	371	700	626	431	4565.47	4882.04	4553.39	5064.48	504.976	679.233	418.543	479.355
ENSG00000071082	1686	1683	1859	2094	177	137	370	82	1622.55	1714.98	2055.05	1919.46	240.919	132.936	247.382	91.1998
ENSG00000071127	2130	2173	1706	2195	388	473	677	330	2049.84	2214.29	1885.91	2012.04	528.115	458.967	452.642	367.023
ENSG00000071189	1007	1104	1013	1075	77	129	156	117	969.104	1124.98	1119.83	985.397	104.806	125.173	104.301	130.127
ENSG00000071205	66	65	56	72	6	14	18	22	63.5162	66.2351	61.9057	65.9987	8.16673	13.5847	12.0348	24.4682
ENSG00000071242	62	78	73	88	1	5	5	3	59.6668	79.4821	80.6985	80.6651	1.36112	4.85166	3.343	3.33658
ENSG00000071243	231	292	146	334	48	72	49	40	222.307	297.548	161.397	306.161	65.3339	69.864	32.7614	44.4877
ENSG00000071246	238	215	182	227	2	7	4	2	229.043	219.085	201.194	208.079	2.72224	6.79233	2.6744	2.22438
ENSG00000071282	8	16	14	23	1	1	7	3	7.69894	16.304	15.4764	21.0829	1.36112	0.970333	4.68019	3.33658
ENSG00000071462	1677	1354	1118	1201	225	311	422	285	1613.89	1379.73	1235.9	1100.9	306.252	301.773	282.149	316.975
ENSG00000071537	1577	1877	1494	1639	292	542	519	447	1517.65	1912.67	1651.56	1502.39	397.448	525.92	347.003	497.15
ENSG00000071539	953	793	1179	994	143	144	362	157	917.136	808.068	1303.34	911.149	194.64	139.728	242.033	174.614
ENSG00000071553	1461	1442	1073	1665	205	304	498	339	1406.02	1469.4	1186.16	1526.22	279.03	294.981	332.962	377.033
ENSG00000071564	1489	1201	1053	1293	28	81	61	39	1432.96	1223.82	1164.05	1185.23	38.1114	78.5969	40.7845	43.3755
ENSG00000071575	498	459	379	338	17	30	45	14	479.259	467.722	418.969	309.827	23.1391	29.11	30.087	15.5707
ENSG00000071626	1580	1554	1467	1869	92	157	226	154	1520.54	1583.53	1621.71	1713.22	125.223	152.342	151.103	171.278
ENSG00000071655	715	619	635	892	46	65	97	72	688.093	630.762	701.967	817.651	62.6116	63.0716	64.8541	80.0779
ENSG00000071794	1594	1643	1785	2112	502	716	1217	1000	1534.01	1674.22	1973.25	1935.96	683.283	694.758	813.685	1112.19
ENSG00000071859	904	760	712	1055	191	181	376	138	869.98	774.441	787.087	967.064	259.974	175.63	251.393	153.483
ENSG00000071889	607	571	405	583	39	61	58	30	584.157	581.85	447.711	534.406	53.0838	59.1903	38.7787	33.3658
ENSG00000071894	2138	2261	1962	3191	292	331	824	409	2057.54	2303.96	2168.91	2925.03	397.448	321.18	550.926	454.887
ENSG00000071967	70	71	77	98	1	4	11	6	67.3657	72.3491	85.1204	89.8316	1.36112	3.88133	7.35459	6.67315
ENSG00000071994	887	763	652	640	38	49	67	18	853.62	777.498	720.76	586.655	51.7226	47.5463	44.7961	20.0195
ENSG00000072042	3533	2921	3385	3553	296	353	571	343	3400.04	2976.5	3741.98	3256.85	402.892	342.527	381.77	381.482
ENSG00000072062	1762	1659	1419	1767	240	372	484	330	1695.69	1690.52	1568.65	1619.72	326.669	360.964	323.602	367.023
ENSG00000072071	661	580	734	1018	18	40	34	24	636.125	591.021	811.407	933.148	24.5002	38.8133	22.7324	26.6926
ENSG00000072110	12680	11525	10655	11706	2278	3248	4791	2681	12202.8	11744	11778.7	10730.3	3100.64	3151.64	3203.26	2981.79
ENSG00000072121	881	1277	917	1505	119	194	256	248	847.845	1301.26	1013.71	1379.56	161.974	188.245	171.161	275.824
ENSG00000072133	227	310	234	297	63	84	110	88	218.457	315.89	258.678	272.245	85.7507	81.5079	73.5459	97.8729
ENSG00000072134	426	334	414	378	30	36	49	31	409.968	340.347	457.66	346.493	40.8337	34.932	32.7614	34.478
ENSG00000072135	121	93	121	137	1	8	23	7	116.446	94.7671	133.761	125.581	1.36112	7.76266	15.3778	7.78535
ENSG00000072163	83	85	59	92	14	16	10	9	79.8765	86.6151	65.2221	84.3317	19.0557	15.5253	6.68599	10.0097
ENSG00000072195	384	311	203	320	8	19	22	7	369.549	316.909	224.408	293.328	10.889	18.4363	14.7092	7.78535
ENSG00000072210	1203	1091	1234	1273	191	311	429	241	1157.73	1111.73	1364.14	1166.89	259.974	301.773	286.829	268.038
ENSG00000072274	8640	9277	6582	5681	1736	2085	2960	1475	8314.85	9453.28	7276.13	5207.48	2362.91	2023.14	1979.05	1640.48
ENSG00000072310	752	623	613	934	65	106	196	147	723.7	634.838	677.647	856.15	88.4729	102.855	131.045	163.492
ENSG00000072364	1327	1399	1453	1560	165	254	391	317	1277.06	1425.58	1606.23	1429.97	224.585	246.465	261.422	352.565
ENSG00000072401	529	527	584	693	49	77	110	89	509.092	537.014	645.588	635.238	66.695	74.7156	73.5459	98.9851
ENSG00000072415	2207	2105	1736	1775	372	448	618	325	2123.94	2145	1919.08	1627.05	506.337	434.709	413.194	361.463
ENSG00000072422	163	107	93	56	11	21	14	3	156.866	109.033	102.808	51.3323	14.9723	20.377	9.36039	3.33658
ENSG00000072501	2101	2215	1901	2380	483	633	914	509	2021.93	2257.09	2101.48	2181.62	657.422	614.221	611.1	566.106
ENSG00000072506	829	680	811	987	165	180	365	203	797.802	692.921	896.528	904.732	224.585	174.66	244.039	225.775
ENSG00000072518	679	463	537	677	75	90	125	88	653.447	471.798	593.632	620.571	102.084	87.3299	83.5749	97.8729
ENSG00000072571	810	1262	1242	2593	245	401	670	747	779.517	1285.98	1372.98	2376.87	333.475	389.103	447.961	830.808
ENSG00000072609	419	347	351	466	28	26	55	22	403.232	353.594	388.016	427.158	38.1114	25.2286	36.7729	24.4682
ENSG00000072657	287	344	369	439	46	78	158	129	276.199	350.537	407.915	402.409	62.6116	75.6859	105.639	143.473
ENSG00000072682	968	904	509	527	236	323	301	169	931.571	921.177	562.679	483.074	321.225	313.417	201.248	187.961
ENSG00000072736	253	212	256	220	20	37	67	36	243.479	216.028	282.998	201.663	27.2224	35.9023	44.7961	40.0389
ENSG00000072756	301	216	299	264	68	70	134	77	289.673	220.104	330.532	241.995	92.5563	67.9233	89.5923	85.6388
ENSG00000072778	1514	1727	1622	2216	236	336	580	377	1457.02	1759.82	1793.06	2031.29	321.225	326.032	387.787	419.297
ENSG00000072786	523	444	672	724	68	78	220	107	503.318	452.437	742.869	663.654	92.5563	75.6859	147.092	119.005
ENSG00000072803	1819	1865	2204	2359	160	219	314	268	1750.55	1900.44	2436.43	2162.37	217.78	212.503	209.94	298.068
ENSG00000072840	285	393	183	281	10	13	11	7	274.275	400.468	202.299	257.578	13.6112	12.6143	7.35459	7.78535
ENSG00000072849	499	402	518	498	48	55	119	40	480.221	409.639	572.628	456.491	65.3339	53.3683	79.5633	44.4877
ENSG00000072858	498	537	616	708	46	94	170	123	479.259	547.204	680.963	648.987	62.6116	91.2113	113.662	136.8
ENSG00000072864	263	322	248	538	30	60	85	72	253.103	328.119	274.154	493.157	40.8337	58.22	56.8309	80.0779
ENSG00000072954	147	112	92	134	8	4	12	10	141.468	114.128	101.702	122.831	10.889	3.88133	8.02319	11.1219
ENSG00000072958	1050	964	1062	1394	158	194	370	225	1010.49	982.317	1174	1277.81	215.057	188.245	247.382	250.243
ENSG00000073008	860	570	811	617	45	70	134	67	827.636	580.831	896.528	565.572	61.2505	67.9233	89.5923	74.5169
ENSG00000073009	331	234	264	255	24	35	41	23	318.544	238.446	291.841	233.745	32.6669	33.9616	27.4126	25.5804
ENSG00000073050	243	250	206	377	40	63	129	58	233.855	254.75	227.725	345.577	54.4449	61.131	86.2493	64.5072
ENSG00000073060	992	816	1257	1357	115	161	412	209	954.668	831.505	1389.56	1243.89	156.529	156.224	275.463	232.448
ENSG00000073111	947	924	698	931	228	329	443	197	911.362	941.557	771.611	853.4	310.336	319.239	296.189	219.102
ENSG00000073150	114	100	49	90	1	1	1	2	109.71	101.9	54.1675	82.4984	1.36112	0.970333	0.668599	2.22438
ENSG00000073169	304	277	224	399	28	29	45	39	292.56	282.263	247.623	365.743	38.1114	28.1396	30.087	43.3755
ENSG00000073331	77	85	60	92	6	11	22	13	74.1023	86.6151	66.3276	84.3317	8.16673	10.6737	14.7092	14.4585
ENSG00000073350	265	251	198	356	18	25	24	23	255.027	255.769	218.881	326.327	24.5002	24.2583	16.0464	25.5804
ENSG00000073417	479	457	359	431	36	40	24	10	460.974	465.684	396.86	395.076	49.0004	38.8133	16.0464	11.1219
ENSG00000073464	563	576	558	626	36	59	86	46	541.813	586.945	616.846	573.822	49.0004	57.2496	57.4995	51.1609
ENSG00000073536	320	267	255	341	32	19	66	18	307.957	272.073	281.892	312.577	43.5559	18.4363	44.1275	20.0195
ENSG00000073578	1073	1085	1482	1914	199	308	662	479	1032.62	1105.62	1638.29	1754.47	270.863	298.862	442.613	532.74
ENSG00000073584	603	550	558	587	98	160	187	112	580.307	560.451	616.846	538.073	133.39	155.253	125.028	124.566
ENSG00000073614	355	469	381	489	81	106	174	137	341.64	477.912	421.18	448.241	110.251	102.855	116.336	152.37
ENSG00000073670	33	45	45	52	2	5	1	2	31.7581	45.8551	49.7457	47.6657	2.72224	4.85166	0.668599	2.22438
ENSG00000073711	319	258	244	249	52	70	83	44	306.995	262.902	269.732	228.246	70.7783	67.9233	55.4937	48.9365
ENSG00000073712	3180	4162	3082	5131	589	1184	1164	1321	3060.33	4241.08	3407.03	4703.32	801.701	1148.87	778.249	1469.21
ENSG00000073792	2176	2131	2000	2625	167	164	344	186	2094.11	2171.49	2210.92	2406.2	227.307	159.135	229.998	206.868
ENSG00000073803	749	732	487	552	17	15	25	6	720.813	745.909	538.359	505.99	23.1391	14.555	16.715	6.67315
ENSG00000073849	68	78	215	283	6	6	37	20	65.441	79.4821	237.674	259.412	8.16673	5.822	24.7382	22.2438
ENSG00000073921	544	450	586	545	66	121	196	143	523.528	458.551	647.799	499.574	89.834	117.41	131.045	159.044
ENSG00000073969	1383	1324	1281	1224	176	254	321	190	1330.95	1349.16	1416.09	1121.98	239.557	246.465	214.62	211.317
ENSG00000074047	173	178	111	90	7	19	14	4	166.49	181.382	122.706	82.4984	9.52785	18.4363	9.36039	4.44877
ENSG00000074054	725	714	681	832	134	129	338	172	697.716	727.567	752.818	762.652	182.39	125.173	225.986	191.297
ENSG00000074071	967	852	713	1042	112	138	216	126	930.609	868.189	788.193	955.148	152.446	133.906	144.417	140.136
ENSG00000074201	1088	1123	1269	1407	198	171	345	124	1047.06	1144.34	1402.83	1289.72	269.502	165.927	230.667	137.912
ENSG00000074219	1032	898	607	789	61	78	79	43	993.163	915.063	671.014	723.236	83.0284	75.6859	52.8193	47.8243
ENSG00000074266	171	104	184	191	31	53	71	35	164.565	105.976	203.405	175.08	42.1948	51.4276	47.4705	38.9267
ENSG00000074317	24	15	20	27	4	5	7	10	23.0968	15.285	22.1092	24.7495	5.44449	4.85166	4.68019	11.1219
ENSG00000074319	664	764	728	976	158	263	299	229	639.012	778.517	804.774	894.649	215.057	255.197	199.911	254.692
ENSG00000074356	413	394	363	444	67	68	157	74	397.458	401.487	401.282	406.992	91.1952	65.9826	104.97	82.3022
ENSG00000074370	17	15	10	26	1	1	5	5	16.3602	15.285	11.0546	23.8329	1.36112	0.970333	3.343	5.56096
ENSG00000074410	560	516	506	482	47	61	135	59	538.926	525.805	559.362	441.825	63.9727	59.1903	90.2609	65.6194
ENSG00000074416	1820	1670	1465	1801	50	89	147	63	1751.51	1701.73	1619.5	1650.88	68.0561	86.3596	98.2841	70.0681
ENSG00000074527	1703	2940	2345	4284	220	577	620	848	1638.91	2995.86	2592.3	3926.92	299.447	559.882	414.531	943.139
ENSG00000074582	308	226	317	344	23	29	91	27	296.409	230.294	350.431	315.327	31.3058	28.1396	60.8425	30.0292
ENSG00000074590	498	386	235	226	17	19	13	7	479.259	393.335	259.783	207.163	23.1391	18.4363	8.69179	7.78535
ENSG00000074603	481	500	450	476	50	88	148	90	462.899	509.501	497.457	436.325	68.0561	85.3893	98.9527	100.097
ENSG00000074621	92	127	58	121	2	7	1	2	88.5378	129.413	64.1166	110.914	2.72224	6.79233	0.668599	2.22438
ENSG00000074657	878	873	755	793	28	39	40	24	844.958	889.588	834.622	726.902	38.1114	37.843	26.744	26.6926
ENSG00000074695	4089	4874	3719	4343	556	675	993	514	3935.12	4966.61	4111.2	3981.01	756.784	654.975	663.919	571.667
ENSG00000074696	1394	1283	1229	1325	213	246	363	217	1341.54	1307.38	1358.61	1214.56	289.919	238.702	242.701	241.346
ENSG00000074755	512	632	476	671	54	73	141	97	492.732	644.009	526.199	615.071	73.5006	70.8343	94.2725	107.883
ENSG00000074800	21467	21365	13307	14894	3993	5241	7231	3503	20659.1	21771	14710.3	13652.6	5434.96	5085.51	4834.64	3896.01
ENSG00000074842	2135	2032	1516	1891	167	268	317	226	2054.65	2070.61	1675.88	1733.38	227.307	260.049	211.946	251.355
ENSG00000074855	295	257	180	321	18	32	31	14	283.898	261.883	198.983	294.244	24.5002	31.0506	20.7266	15.5707
ENSG00000074935	136	138	144	113	8	15	25	9	130.882	140.622	159.186	103.581	10.889	14.555	16.715	10.0097
ENSG00000074964	56	77	26	36	4	9	4	2	53.8926	78.4631	28.7419	32.9994	5.44449	8.73299	2.6744	2.22438
ENSG00000075089	523	573	598	635	86	136	232	147	503.318	583.888	661.065	582.072	117.056	131.965	155.115	163.492
ENSG00000075131	218	146	134	81	58	40	88	21	209.796	148.774	148.132	74.2485	78.9451	38.8133	58.8367	23.356
ENSG00000075142	1205	1116	944	1094	163	294	359	258	1159.65	1137.21	1043.55	1002.81	221.863	285.278	240.027	286.946
ENSG00000075151	725	719	691	780	113	213	224	162	697.716	732.662	763.872	714.986	153.807	206.681	149.766	180.175
ENSG00000075188	654	561	745	649	156	212	401	181	629.388	571.66	823.567	594.905	212.335	205.711	268.108	201.307
ENSG00000075213	404	679	255	428	122	253	190	171	388.796	691.902	281.892	392.326	166.057	245.494	127.034	190.185
ENSG00000075218	534	581	652	913	77	103	264	165	513.904	592.04	720.76	836.9	104.806	99.9443	176.51	183.512
ENSG00000075223	875	1344	362	536	159	349	172	157	842.071	1369.54	400.176	491.324	216.418	338.646	114.999	174.614
ENSG00000075234	262	250	193	272	33	32	61	18	252.14	254.75	213.354	249.328	44.917	31.0506	40.7845	20.0195
ENSG00000075239	1039	1035	1299	1478	283	404	635	409	999.899	1054.67	1435.99	1354.81	385.197	392.014	424.56	454.887
ENSG00000075240	221	241	155	179	12	15	16	6	212.683	245.579	171.346	164.08	16.3335	14.555	10.6976	6.67315
ENSG00000075275	456	516	291	440	29	39	49	17	438.839	525.805	321.689	403.325	39.4725	37.843	32.7614	18.9073
ENSG00000075292	861	854	643	799	189	246	397	237	828.598	870.227	710.81	732.402	257.252	238.702	265.434	263.59
ENSG00000075303	299	310	328	368	22	28	54	15	287.748	315.89	362.591	337.327	29.9447	27.1693	36.1043	16.6829
ENSG00000075336	707	473	737	519	76	86	197	98	680.394	481.988	814.724	475.741	103.445	83.4486	131.714	108.995
ENSG00000075340	20	11	24	47	2	1	4	5	19.2473	11.209	26.531	43.0825	2.72224	0.970333	2.6744	5.56096
ENSG00000075391	252	356	136	214	42	63	50	33	242.517	362.765	150.342	196.163	57.1671	61.131	33.43	36.7023
ENSG00000075399	40	34	17	60	1	6	7	1	38.4947	34.6461	18.7928	54.9989	1.36112	5.822	4.68019	1.11219
ENSG00000075407	927	769	570	573	28	48	34	28	892.114	783.612	630.112	525.24	38.1114	46.576	22.7324	31.1414
ENSG00000075413	1043	788	1003	917	117	139	248	107	1003.75	802.973	1108.78	840.567	159.251	134.876	165.813	119.005
ENSG00000075415	3695	3694	4410	5240	616	585	1815	694	3555.95	3764.19	4875.08	4803.24	838.451	567.645	1213.51	771.862
ENSG00000075420	1070	1145	873	856	239	311	463	211	1029.73	1166.76	965.066	784.651	325.308	301.773	309.561	234.673
ENSG00000075426	843	828	471	624	47	73	60	45	811.276	843.733	520.671	571.989	63.9727	70.8343	40.1159	50.0487
ENSG00000075539	447	512	414	539	119	142	269	153	430.178	521.729	457.66	494.074	161.974	137.787	179.853	170.165
ENSG00000075568	1331	1279	1341	1486	284	335	621	414	1280.91	1303.3	1482.42	1362.14	386.559	325.061	415.2	460.448
ENSG00000075618	5047	4216	3237	3800	547	659	1018	505	4857.07	4296.11	3578.37	3483.26	744.534	639.449	680.634	561.657
ENSG00000075624	18747	17070	12456	12263	1448	2051	3335	1995	18041.5	17394.4	13769.6	11240.9	1970.9	1990.15	2229.78	2218.82
ENSG00000075643	132	87	193	178	21	19	82	27	127.032	88.6531	213.354	163.163	28.5836	18.4363	54.8251	30.0292
ENSG00000075651	127	212	230	458	34	47	105	92	122.221	216.028	254.256	419.825	46.2781	45.6056	70.2029	102.322
ENSG00000075702	340	325	363	501	40	43	93	63	327.205	331.176	401.282	459.241	54.4449	41.7243	62.1797	70.0681
ENSG00000075711	1149	937	1098	963	150	176	277	169	1105.76	954.804	1213.79	882.733	204.168	170.779	185.202	187.961
ENSG00000075785	1825	1665	1448	1650	274	472	448	366	1756.32	1696.64	1600.71	1512.47	372.947	457.997	299.532	407.062
ENSG00000075790	948	1052	891	1120	144	171	229	145	912.324	1071.99	984.964	1026.65	196.002	165.927	153.109	161.268
ENSG00000075856	1158	840	1045	1096	203	290	494	242	1114.42	855.961	1155.21	1004.65	276.308	281.396	330.288	269.151
ENSG00000075914	536	437	563	650	80	155	229	133	515.829	445.304	622.374	595.822	108.89	150.402	153.109	147.922
ENSG00000075945	141	147	120	135	49	70	105	56	135.694	149.793	132.655	123.748	66.695	67.9233	70.2029	62.2828
ENSG00000075975	693	679	796	1002	82	136	203	149	666.92	691.902	879.946	918.482	111.612	131.965	135.726	165.717
ENSG00000076003	1238	1029	1006	798	377	546	695	395	1191.41	1048.55	1112.09	731.486	513.143	529.802	464.676	439.316
ENSG00000076043	823	811	979	1077	129	259	300	264	792.028	826.41	1082.24	987.231	175.585	251.316	200.58	293.619
ENSG00000076053	525	510	570	630	27	31	52	31	505.243	519.691	630.112	577.489	36.7503	30.0803	34.7671	34.478
ENSG00000076067	183	246	185	261	9	20	47	22	176.113	250.674	204.51	239.245	12.2501	19.4067	31.4242	24.4682
ENSG00000076108	1028	1136	1142	1456	113	143	254	142	989.313	1157.59	1262.43	1334.64	153.807	138.758	169.824	157.931
ENSG00000076201	811	766	719	1207	88	157	270	154	780.48	780.555	794.825	1106.39	119.779	152.342	180.522	171.278
ENSG00000076242	591	597	647	753	127	172	295	162	568.759	608.344	715.232	690.236	172.862	166.897	197.237	180.175
ENSG00000076248	1535	1306	920	870	164	248	305	145	1477.23	1330.82	1017.02	797.484	223.224	240.643	203.923	161.268
ENSG00000076258	24	20	19	11	3	1	7	4	23.0968	20.38	21.0037	10.0831	4.08337	0.970333	4.68019	4.44877
ENSG00000076321	739	672	657	715	149	157	297	193	711.189	684.769	726.287	655.404	202.807	152.342	198.574	214.653
ENSG00000076351	327	238	213	205	20	16	29	10	314.694	242.522	235.463	187.913	27.2224	15.5253	19.3894	11.1219
ENSG00000076356	142	170	178	196	17	20	29	21	136.656	173.23	196.772	179.663	23.1391	19.4067	19.3894	23.356
ENSG00000076382	1079	984	1071	1417	203	309	487	380	1038.39	1002.7	1183.95	1298.89	276.308	299.833	325.608	422.633
ENSG00000076513	1759	1678	1816	2098	153	230	304	234	1692.8	1709.88	2007.51	1923.13	208.252	223.177	203.254	260.253
ENSG00000076554	3142	2988	3017	2827	323	456	532	400	3023.76	3044.78	3335.17	2591.37	439.642	442.472	355.695	444.877
ENSG00000076555	352	449	288	562	33	39	83	72	338.753	457.532	318.372	515.157	44.917	37.843	55.4937	80.0779
ENSG00000076604	337	135	235	205	9	16	16	11	324.318	137.565	259.783	187.913	12.2501	15.5253	10.6976	12.2341
ENSG00000076641	216	213	265	275	17	29	39	17	207.871	217.047	292.947	252.078	23.1391	28.1396	26.0754	18.9073
ENSG00000076650	152	157	133	170	37	33	50	30	146.28	159.983	147.026	155.83	50.3615	32.021	33.43	33.3658
ENSG00000076662	463	410	347	370	44	92	101	61	445.576	417.791	383.594	339.16	59.8894	89.2706	67.5285	67.8437
ENSG00000076685	1648	1480	1787	1909	265	283	617	351	1585.98	1508.12	1975.46	1749.88	360.697	274.604	412.526	390.38
ENSG00000076706	327	307	1064	1141	46	62	302	159	314.694	312.833	1176.21	1045.9	62.6116	60.1606	201.917	176.839
ENSG00000076716	402	389	415	468	119	158	240	142	386.872	396.392	458.766	428.992	161.974	153.313	160.464	157.931
ENSG00000076770	57	85	58	61	2	8	10	7	54.8549	86.6151	64.1166	55.9156	2.72224	7.76266	6.68599	7.78535
ENSG00000076826	139	91	147	122	12	12	30	11	133.769	92.7291	162.503	111.831	16.3335	11.644	20.058	12.2341
ENSG00000076864	80	59	58	99	7	11	15	8	76.9894	60.1211	64.1166	90.7482	9.52785	10.6737	10.029	8.89754
ENSG00000076924	1007	923	774	1254	134	259	402	270	969.104	940.538	855.626	1149.48	182.39	251.316	268.777	300.292
ENSG00000076928	687	620	612	817	92	139	213	114	661.146	631.781	676.541	748.902	125.223	134.876	142.412	126.79
ENSG00000076944	365	364	267	413	146	213	310	213	351.264	370.917	295.158	378.576	198.724	206.681	207.266	236.897
ENSG00000076984	858	1003	700	1422	59	85	164	101	825.711	1022.06	773.822	1303.47	80.3062	82.4783	109.65	112.331
ENSG00000077044	673	491	453	556	48	29	59	18	647.673	500.33	500.773	509.657	65.3339	28.1396	39.4473	20.0195
ENSG00000077063	57	56	26	40	3	5	14	3	54.8549	57.0641	28.7419	36.6659	4.08337	4.85166	9.36039	3.33658
ENSG00000077097	2158	2126	1858	1892	451	831	912	679	2076.79	2166.4	2053.94	1734.3	613.866	806.346	609.762	755.179
ENSG00000077147	2444	2873	2330	2529	289	506	550	390	2352.03	2927.59	2575.72	2318.2	393.364	490.988	367.729	433.755
ENSG00000077150	383	340	278	478	75	84	127	83	368.587	346.461	307.318	438.158	102.084	81.5079	84.9121	92.312
ENSG00000077152	467	316	376	298	99	156	176	116	449.425	322.004	415.653	273.161	134.751	151.372	117.673	129.014
ENSG00000077232	1488	1538	1376	1562	157	268	303	257	1432	1567.22	1521.11	1431.81	213.696	260.049	202.586	285.833
ENSG00000077235	1125	1052	934	1032	302	354	703	328	1082.66	1071.99	1032.5	945.981	411.059	343.498	470.025	364.799
ENSG00000077238	176	118	186	181	15	13	23	10	169.377	120.242	205.615	165.913	20.4168	12.6143	15.3778	11.1219
ENSG00000077254	708	764	631	791	184	292	377	269	681.356	778.517	697.545	725.069	250.446	283.337	252.062	299.18
ENSG00000077264	49	41	158	175	5	8	30	16	47.156	41.7791	174.663	160.414	6.80561	7.76266	20.058	17.7951
ENSG00000077312	821	738	691	828	135	154	272	117	790.103	752.023	763.872	758.985	183.751	149.431	181.859	130.127
ENSG00000077348	243	269	229	303	27	48	65	37	233.855	274.111	253.15	277.745	36.7503	46.576	43.4589	41.1511
ENSG00000077380	667	746	739	771	157	174	282	147	641.899	760.175	816.935	706.736	213.696	168.838	188.545	163.492
ENSG00000077454	271	262	238	434	9	30	65	46	260.802	266.978	263.099	397.826	12.2501	29.11	43.4589	51.1609
ENSG00000077458	333	393	278	450	27	26	32	29	320.468	400.468	307.318	412.492	36.7503	25.2286	21.3952	32.2536
ENSG00000077463	152	145	103	211	8	24	31	26	146.28	147.755	113.862	193.413	10.889	23.288	20.7266	28.917
ENSG00000077514	594	484	498	474	112	103	164	90	571.646	493.197	550.519	434.491	152.446	99.9443	109.65	100.097
ENSG00000077549	1558	1438	1119	1296	327	426	588	329	1499.37	1465.32	1237.01	1187.98	445.087	413.362	393.136	365.911
ENSG00000077585	65	61	54	80	5	4	4	4	62.5539	62.1591	59.6948	73.3319	6.80561	3.88133	2.6744	4.44877
ENSG00000077684	387	367	299	534	43	54	73	71	372.436	373.974	330.532	489.49	58.5282	52.398	48.8077	78.9657
ENSG00000077713	398	368	358	395	18	23	31	14	383.022	374.993	395.754	362.076	24.5002	22.3177	20.7266	15.5707
ENSG00000077721	1127	920	1019	1158	135	196	281	206	1084.59	937.481	1126.46	1061.48	183.751	190.185	187.876	229.112
ENSG00000077782	864	829	676	886	69	124	116	106	831.485	844.752	747.291	812.151	93.9174	120.321	77.5575	117.892
ENSG00000077809	1817	1739	1719	1817	183	262	332	257	1748.62	1772.04	1900.28	1665.55	249.085	254.227	221.975	285.833
ENSG00000077942	666	770	560	847	77	147	193	127	640.937	784.631	619.057	776.401	104.806	142.639	129.04	141.248
ENSG00000078018	26	23	9	17	6	5	5	7	25.0215	23.437	9.94914	15.583	8.16673	4.85166	3.343	7.78535
ENSG00000078043	684	606	416	369	77	104	123	91	658.259	617.515	459.871	338.243	104.806	100.915	82.2377	101.21
ENSG00000078061	935	903	755	971	68	93	191	81	899.813	920.158	834.622	890.066	92.5563	90.2409	127.702	90.0876
ENSG00000078070	121	171	124	185	35	54	49	47	116.446	174.249	137.077	169.58	47.6393	52.398	32.7614	52.273
ENSG00000078081	162	146	114	142	39	41	48	31	155.903	148.774	126.022	130.164	53.0838	39.7836	32.0928	34.478
ENSG00000078114	434	526	339	313	31	53	35	22	417.667	535.995	374.751	286.911	42.1948	51.4276	23.401	24.4682
ENSG00000078124	1203	1101	1096	1317	52	68	137	57	1157.73	1121.92	1211.58	1207.23	70.7783	65.9826	91.5981	63.395
ENSG00000078140	1390	941	1035	775	98	162	184	108	1337.69	958.88	1144.15	710.403	133.39	157.194	123.022	120.117
ENSG00000078142	383	524	361	558	95	144	250	160	368.587	533.957	399.071	511.49	129.307	139.728	167.15	177.951
ENSG00000078177	113	141	97	152	17	26	36	27	108.747	143.679	107.23	139.331	23.1391	25.2286	24.0696	30.0292
ENSG00000078237	160	67	170	109	42	24	94	28	153.979	68.2731	187.928	99.9147	57.1671	23.288	62.8483	31.1414
ENSG00000078246	284	287	236	422	35	49	91	58	273.312	292.453	260.888	386.826	47.6393	47.5463	60.8425	64.5072
ENSG00000078269	1389	1529	1256	1368	154	185	312	209	1336.73	1558.05	1388.46	1253.98	209.613	179.512	208.603	232.448
ENSG00000078304	1734	1767	1476	1743	128	195	202	167	1668.74	1800.58	1631.66	1597.72	174.224	189.215	135.057	185.736
ENSG00000078369	8752	8471	6983	8265	444	837	752	711	8422.64	8631.96	7719.42	7576.1	604.338	812.168	502.786	790.769
ENSG00000078399	414	401	254	288	7	9	4	4	398.42	408.62	280.787	263.995	9.52785	8.73299	2.6744	4.44877
ENSG00000078401	43	71	11	21	2	15	1	2	41.3818	72.3491	12.1601	19.2496	2.72224	14.555	0.668599	2.22438
ENSG00000078403	249	306	283	355	13	25	32	24	239.629	311.814	312.845	325.41	17.6946	24.2583	21.3952	26.6926
ENSG00000078487	59	57	31	48	7	6	12	6	56.7797	58.0831	34.2692	43.9991	9.52785	5.822	8.02319	6.67315
ENSG00000078618	2376	2510	1884	2595	567	782	932	478	2286.58	2557.69	2082.69	2378.7	771.756	758.8	623.134	531.628
ENSG00000078668	1123	899	1349	1290	247	251	500	287	1080.74	916.082	1491.26	1182.48	336.197	243.554	334.3	319.199
ENSG00000078674	966	1026	834	1110	249	335	516	316	929.647	1045.5	921.953	1017.48	338.919	325.061	344.997	351.453
ENSG00000078687	100	102	56	91	7	20	27	17	96.2367	103.938	61.9057	83.415	9.52785	19.4067	18.0522	18.9073
ENSG00000078699	472	537	411	598	49	56	63	66	454.237	547.204	454.344	548.156	66.695	54.3386	42.1217	73.4047
ENSG00000078747	1225	1412	1403	1711	256	282	503	384	1178.9	1438.83	1550.96	1568.39	348.447	273.634	336.305	427.082
ENSG00000078804	267	271	180	261	2	13	7	3	256.952	276.149	198.983	239.245	2.72224	12.6143	4.68019	3.33658
ENSG00000078808	3361	3350	2641	3757	333	643	614	518	3234.52	3413.66	2919.52	3443.85	453.254	623.924	410.52	576.116
ENSG00000078902	791	857	682	1061	38	74	91	61	761.232	873.284	753.923	972.564	51.7226	71.8046	60.8425	67.8437
ENSG00000078967	347	286	279	302	2	20	11	11	333.941	291.434	308.423	276.828	2.72224	19.4067	7.35459	12.2341
ENSG00000079134	582	512	617	608	142	127	339	167	560.098	521.729	682.068	557.322	193.279	123.232	226.655	185.736
ENSG00000079150	90	100	77	89	16	26	35	14	86.613	101.9	85.1204	81.5817	21.778	25.2286	23.401	15.5707
ENSG00000079156	450	438	513	556	46	89	168	108	433.065	446.323	567.101	509.657	62.6116	86.3596	112.325	120.117
ENSG00000079246	4165	4184	4724	4908	1341	1652	2956	1627	4008.26	4263.5	5222.19	4498.91	1825.26	1602.99	1976.38	1809.54
ENSG00000079257	324	463	221	292	97	159	88	67	311.807	471.798	244.307	267.661	132.029	154.283	58.8367	74.5169
ENSG00000079277	246	232	220	290	40	50	75	37	236.742	236.408	243.201	265.828	54.4449	48.5166	50.1449	41.1511
ENSG00000079308	11	7	12	4	5	2	4	4	10.586	7.13301	13.2655	3.66659	6.80561	1.94067	2.6744	4.44877
ENSG00000079313	403	362	359	466	10	20	28	10	387.834	368.879	396.86	427.158	13.6112	19.4067	18.7208	11.1219
ENSG00000079332	4470	3245	3597	3287	424	498	851	502	4301.78	3306.66	3976.34	3013.02	577.116	483.226	568.978	558.321
ENSG00000079335	55	85	77	132	5	6	23	13	52.9302	86.6151	85.1204	120.998	6.80561	5.822	15.3778	14.4585
ENSG00000079337	84	64	60	57	4	4	8	13	80.8388	65.2161	66.3276	52.249	5.44449	3.88133	5.34879	14.4585
ENSG00000079385	20	20	13	22	3	5	6	1	19.2473	20.38	14.371	20.1663	4.08337	4.85166	4.01159	1.11219
ENSG00000079387	538	418	637	532	47	51	112	66	517.754	425.943	704.178	487.657	63.9727	49.487	74.8831	73.4047
ENSG00000079432	285	232	174	282	19	32	30	31	274.275	236.408	192.35	258.495	25.8613	31.0506	20.058	34.478
ENSG00000079435	9	9	35	46	1	3	7	4	8.6613	9.17101	38.6911	42.1658	1.36112	2.911	4.68019	4.44877
ENSG00000079459	352	362	602	598	85	94	304	140	338.753	368.879	665.487	548.156	115.695	91.2113	203.254	155.707
ENSG00000079482	137	188	123	190	21	18	45	24	131.844	191.572	135.972	174.163	28.5836	17.466	30.087	26.6926
ENSG00000079616	764	708	758	1058	138	200	336	231	735.249	721.453	837.938	969.814	187.835	194.067	224.649	256.916
ENSG00000079691	395	418	386	436	90	157	190	164	380.135	425.943	426.707	399.659	122.501	152.342	127.034	182.4
ENSG00000079739	1367	1307	727	1069	340	260	418	131	1315.56	1331.84	803.669	979.897	462.781	252.286	279.474	145.697
ENSG00000079785	1388	1325	1346	1554	473	629	1080	540	1335.77	1350.18	1487.95	1424.47	643.811	610.339	722.087	600.584
ENSG00000079805	1960	1950	1715	2463	279	401	578	388	1886.24	1987.05	1895.86	2257.71	379.753	389.103	386.45	431.531
ENSG00000079819	1134	1318	768	1144	249	302	367	224	1091.32	1343.04	848.993	1048.65	338.919	293.04	245.376	249.131
ENSG00000079931	185	226	97	155	36	41	29	19	178.038	230.294	107.23	142.081	49.0004	39.7836	19.3894	21.1317
ENSG00000079950	646	839	667	910	75	128	160	100	621.689	854.942	737.341	834.15	102.084	124.203	106.976	111.219
ENSG00000079999	1233	1157	1174	1544	141	198	410	231	1186.6	1178.98	1297.81	1415.31	191.918	192.126	274.126	256.916
ENSG00000080031	217	240	181	360	14	34	35	23	208.834	244.56	200.088	329.994	19.0557	32.9913	23.401	25.5804
ENSG00000080189	691	626	482	748	28	37	66	44	664.996	637.895	532.831	685.653	38.1114	35.9023	44.1275	48.9365
ENSG00000080200	384	304	226	243	35	40	53	23	369.549	309.776	249.834	222.746	47.6393	38.8133	35.4357	25.5804
ENSG00000080224	32	31	38	43	7	11	19	12	30.7957	31.589	42.0075	39.4159	9.52785	10.6737	12.7034	13.3463
ENSG00000080298	76	122	70	108	9	5	19	8	73.1399	124.318	77.3822	98.9981	12.2501	4.85166	12.7034	8.89754
ENSG00000080345	1146	1130	1046	1126	444	474	858	512	1102.87	1151.47	1156.31	1032.15	604.338	459.938	573.658	569.443
ENSG00000080371	1316	1244	1266	1286	165	278	262	250	1266.48	1267.64	1399.51	1178.81	224.585	269.752	175.173	278.048
ENSG00000080493	23	33	9	4	6	4	1	2	22.1344	33.6271	9.94914	3.66659	8.16673	3.88133	0.668599	2.22438
ENSG00000080503	516	559	471	717	114	159	220	196	496.581	569.622	520.671	657.237	155.168	154.283	147.092	217.99
ENSG00000080546	119	61	69	64	13	7	5	7	114.522	62.1591	76.2767	58.6655	17.6946	6.79233	3.343	7.78535
ENSG00000080561	167	156	179	172	37	66	65	46	160.715	158.964	197.877	157.664	50.3615	64.042	43.4589	51.1609
ENSG00000080603	1397	1375	1228	1819	92	147	204	106	1344.43	1401.13	1357.5	1667.38	125.223	142.639	136.394	117.892
ENSG00000080608	549	409	398	321	162	187	231	75	528.34	416.772	439.973	294.244	220.502	181.452	154.446	83.4144
ENSG00000080802	275	265	232	281	64	84	94	50	264.651	270.035	256.467	257.578	87.1118	81.5079	62.8483	55.6096
ENSG00000080815	2371	2804	2231	3177	301	419	568	505	2281.77	2857.28	2466.28	2912.19	409.698	406.569	379.764	561.657
ENSG00000080819	930	894	794	854	112	123	173	88	895.001	910.987	877.735	782.818	152.446	119.351	115.668	97.8729
ENSG00000080822	797	995	555	815	92	172	119	115	767.007	1013.91	613.53	747.069	125.223	166.897	79.5633	127.902
ENSG00000080823	725	680	609	811	72	61	106	51	697.716	692.921	673.225	743.402	98.0008	59.1903	70.8715	56.7218
ENSG00000080824	19329	18576	14066	12727	3280	4744	5562	3533	18601.6	18929	15549.4	11666.2	4464.48	4603.26	3718.75	3929.38
ENSG00000080839	504	593	380	446	106	141	219	146	485.033	604.268	420.075	408.825	144.279	136.817	146.423	162.38
ENSG00000080845	1378	1278	1164	1823	207	171	341	154	1326.14	1302.28	1286.75	1671.05	281.752	165.927	227.992	171.278
ENSG00000080986	877	1150	1003	1725	267	482	684	681	843.996	1171.85	1108.78	1581.22	363.42	467.7	457.322	757.403
ENSG00000081014	315	263	286	259	35	44	76	29	303.146	267.997	316.161	237.412	47.6393	42.6946	50.8135	32.2536
ENSG00000081019	321	352	229	309	63	76	90	75	308.92	358.689	253.15	283.244	85.7507	73.7453	60.1739	83.4144
ENSG00000081026	104	116	85	129	19	27	33	18	100.086	118.204	93.9641	118.248	25.8613	26.199	22.0638	20.0195
ENSG00000081059	90	71	146	168	3	2	18	3	86.613	72.3491	161.397	153.997	4.08337	1.94067	12.0348	3.33658
ENSG00000081087	424	303	272	240	26	19	41	15	408.044	308.757	300.685	219.996	35.3892	18.4363	27.4126	16.6829
ENSG00000081138	128	120	38	45	45	38	25	10	123.183	122.28	42.0075	41.2492	61.2505	36.8726	16.715	11.1219
ENSG00000081154	2622	2543	2322	2494	127	155	207	92	2523.33	2591.32	2566.88	2286.12	172.862	150.402	138.4	102.322
ENSG00000081177	1176	1152	1124	1159	153	251	341	216	1131.74	1173.89	1242.54	1062.4	208.252	243.554	227.992	240.234
ENSG00000081181	33	34	32	44	6	5	16	8	31.7581	34.6461	35.3747	40.3325	8.16673	4.85166	10.6976	8.89754
ENSG00000081189	280	371	141	205	32	53	50	36	269.463	378.05	155.87	187.913	43.5559	51.4276	33.43	40.0389
ENSG00000081277	4121	3436	4803	5163	427	543	1470	770	3965.92	3501.29	5309.52	4732.66	581.199	526.891	982.841	856.388
ENSG00000081307	376	335	319	305	66	72	118	74	361.85	341.366	352.642	279.578	89.834	69.864	78.8947	82.3022
ENSG00000081320	358	600	366	628	61	128	109	161	344.527	611.401	404.598	575.655	83.0284	124.203	72.8773	179.063
ENSG00000081377	274	252	275	280	2	5	8	5	263.689	256.788	304.001	256.662	2.72224	4.85166	5.34879	5.56096
ENSG00000081386	166	174	188	227	11	10	27	23	159.753	177.306	207.826	208.079	14.9723	9.70333	18.0522	25.5804
ENSG00000081692	464	314	404	435	46	93	123	74	446.538	319.966	446.606	398.742	62.6116	90.2409	82.2377	82.3022
ENSG00000081721	558	522	494	675	50	96	111	57	537.001	531.919	546.097	618.738	68.0561	93.1519	74.2145	63.395
ENSG00000081760	477	467	498	613	65	61	184	71	459.049	475.874	550.519	561.906	88.4729	59.1903	123.022	78.9657
ENSG00000081791	588	601	617	865	52	59	108	70	565.872	612.42	682.068	792.901	70.7783	57.2496	72.2087	77.8535
ENSG00000081803	281	296	558	643	51	77	257	154	270.425	301.624	616.846	589.405	69.4172	74.7156	171.83	171.278
ENSG00000081870	526	479	423	418	114	136	156	104	506.205	488.102	467.609	383.159	155.168	131.965	104.301	115.668
ENSG00000081913	479	589	340	552	79	92	168	88	460.974	600.192	375.856	505.99	107.529	89.2706	112.325	97.8729
ENSG00000081923	166	247	210	368	22	47	63	70	159.753	251.693	232.146	337.327	29.9447	45.6056	42.1217	77.8535
ENSG00000082014	118	100	73	91	5	8	6	2	113.559	101.9	80.6985	83.415	6.80561	7.76266	4.01159	2.22438
ENSG00000082068	224	226	258	324	75	87	159	96	215.57	230.294	285.209	296.994	102.084	84.4189	106.307	106.77
ENSG00000082126	43	24	13	14	3	6	8	6	41.3818	24.456	14.371	12.8331	4.08337	5.822	5.34879	6.67315
ENSG00000082146	279	209	257	251	10	19	15	14	268.5	212.971	284.103	230.079	13.6112	18.4363	10.029	15.5707
ENSG00000082153	5968	5095	5347	4648	527	842	1037	810	5743.41	5191.81	5910.89	4260.58	717.311	817.02	693.337	900.876
ENSG00000082212	389	400	438	461	81	86	170	62	374.361	407.601	484.191	422.575	110.251	83.4486	113.662	68.9559
ENSG00000082213	365	251	321	303	51	50	92	46	351.264	255.769	354.852	277.745	69.4172	48.5166	61.5111	51.1609
ENSG00000082258	521	525	449	565	23	69	63	64	501.393	534.976	496.351	517.906	31.3058	66.953	42.1217	71.1803
ENSG00000082269	181	164	170	162	21	27	47	19	174.188	167.116	187.928	148.497	28.5836	26.199	31.4242	21.1317
ENSG00000082397	965	1023	381	492	195	262	153	88	928.684	1042.44	421.18	450.991	265.419	254.227	102.296	97.8729
ENSG00000082438	93	91	85	86	22	19	26	20	89.5001	92.7291	93.9641	78.8318	29.9447	18.4363	17.3836	22.2438
ENSG00000082458	742	669	646	911	66	89	146	99	714.076	681.712	714.127	835.067	89.834	86.3596	97.6155	110.107
ENSG00000082512	174	141	108	92	11	7	21	4	167.452	143.679	119.39	84.3317	14.9723	6.79233	14.0406	4.44877
ENSG00000082515	453	338	529	477	102	136	335	151	435.952	344.423	584.788	437.241	138.834	131.965	223.981	167.941
ENSG00000082516	579	454	690	532	211	216	627	183	557.211	462.627	762.767	487.657	287.197	209.592	419.212	203.531
ENSG00000082641	4313	4655	2409	3677	378	653	556	448	4150.69	4743.45	2663.05	3370.52	514.504	633.627	371.741	498.262
ENSG00000082701	1577	1630	1368	1319	130	207	284	208	1517.65	1660.97	1512.27	1209.06	176.946	200.859	189.882	231.336
ENSG00000082781	875	864	589	818	62	125	113	75	842.071	880.417	651.116	749.819	84.3896	121.292	75.5517	83.4144
ENSG00000082805	357	348	381	433	69	95	157	109	343.565	354.613	421.18	396.909	93.9174	92.1816	104.97	121.229
ENSG00000082898	3701	3391	4154	3582	734	992	1647	1020	3561.72	3455.43	4592.08	3283.44	999.063	962.57	1101.18	1134.44
ENSG00000082996	563	663	663	949	61	103	136	133	541.813	675.598	732.92	869.9	83.0284	99.9443	90.9295	147.922
ENSG00000083093	181	215	154	172	28	35	47	36	174.188	219.085	170.241	157.664	38.1114	33.9616	31.4242	40.0389
ENSG00000083097	112	112	117	114	23	27	31	23	107.785	114.128	129.339	104.498	31.3058	26.199	20.7266	25.5804
ENSG00000083099	610	498	434	443	34	37	38	24	587.044	507.463	479.769	406.075	46.2781	35.9023	25.4068	26.6926
ENSG00000083123	168	176	146	203	34	38	46	44	161.678	179.344	161.397	186.08	46.2781	36.8726	30.7556	48.9365
ENSG00000083168	847	987	854	1247	111	194	259	243	815.125	1005.75	944.062	1143.06	151.085	188.245	173.167	270.263
ENSG00000083223	149	176	165	151	29	44	113	43	143.393	179.344	182.401	138.414	39.4725	42.6946	75.5517	47.8243
ENSG00000083290	179	203	143	182	5	12	8	8	172.264	206.857	158.081	166.83	6.80561	11.644	5.34879	8.89754
ENSG00000083312	4041	4332	3954	3980	647	940	1425	799	3888.93	4414.31	4370.99	3648.26	880.646	912.113	952.754	888.642
ENSG00000083444	3218	3766	2230	3586	472	629	785	400	3096.9	3837.56	2465.17	3287.1	642.45	610.339	524.85	444.877
ENSG00000083457	352	258	318	285	18	35	22	10	338.753	262.902	351.536	261.245	24.5002	33.9616	14.7092	11.1219
ENSG00000083520	751	665	540	524	216	241	286	127	722.738	677.636	596.948	480.324	294.002	233.85	191.219	141.248
ENSG00000083535	125	124	80	102	53	65	57	26	120.296	126.356	88.4368	93.4982	72.1395	63.0716	38.1101	28.917
ENSG00000083544	136	151	76	125	28	27	43	15	130.882	153.869	84.0149	114.581	38.1114	26.199	28.7498	16.6829
ENSG00000083635	164	98	132	93	44	34	82	24	157.828	99.8622	145.921	85.2483	59.8894	32.9913	54.8251	26.6926
ENSG00000083642	414	407	399	444	146	184	270	144	398.42	414.734	441.078	406.992	198.724	178.541	180.522	160.156
ENSG00000083720	309	275	152	166	79	73	73	42	297.371	280.225	168.03	152.164	107.529	70.8343	48.8077	46.7121
ENSG00000083750	250	251	225	225	41	50	78	42	240.592	255.769	248.728	206.246	55.806	48.5166	52.1507	46.7121
ENSG00000083799	297	352	254	368	40	46	81	55	285.823	358.689	280.787	337.327	54.4449	44.6353	54.1565	61.1706
ENSG00000083807	206	195	209	264	19	50	59	29	198.248	198.705	231.041	241.995	25.8613	48.5166	39.4473	32.2536
ENSG00000083812	214	175	163	279	9	12	19	16	205.947	178.325	180.19	255.745	12.2501	11.644	12.7034	17.7951
ENSG00000083814	103	108	61	141	7	16	28	15	99.1238	110.052	67.433	129.247	9.52785	15.5253	18.7208	16.6829
ENSG00000083817	92	80	57	45	14	25	35	6	88.5378	81.5201	63.0112	41.2492	19.0557	24.2583	23.401	6.67315
ENSG00000083828	193	160	179	184	20	29	45	30	185.737	163.04	197.877	168.663	27.2224	28.1396	30.087	33.3658
ENSG00000083838	181	251	89	278	12	20	18	24	174.188	255.769	98.3859	254.828	16.3335	19.4067	12.0348	26.6926
ENSG00000083844	125	140	118	174	72	67	105	54	120.296	142.66	130.444	159.497	98.0008	65.0123	70.2029	60.0584
ENSG00000083845	5200	5562	5234	6544	495	386	1270	243	5004.31	5667.69	5785.97	5998.55	673.755	374.548	849.121	270.263
ENSG00000083857	1542	2122	1380	1710	738	1196	1029	893	1483.97	2162.32	1525.53	1567.47	1004.51	1160.52	687.988	993.188
ENSG00000083896	962	1111	831	1090	206	304	418	331	925.797	1132.11	918.637	999.147	280.391	294.981	279.474	368.136
ENSG00000083937	986	1059	1000	1284	152	271	280	260	948.894	1079.12	1105.46	1176.98	206.891	262.96	187.208	289.17
ENSG00000084070	1327	1013	910	773	189	289	224	155	1277.06	1032.25	1005.97	708.569	257.252	280.426	149.766	172.39
ENSG00000084072	597	681	571	703	110	156	230	138	574.533	693.94	631.217	644.404	149.723	151.372	153.778	153.483
ENSG00000084073	1483	1259	1400	1299	267	331	625	389	1427.19	1282.92	1547.64	1190.73	363.42	321.18	417.874	432.643
ENSG00000084090	2815	2547	2557	2416	127	222	286	180	2709.06	2595.4	2826.66	2214.62	172.862	215.414	191.219	200.195
ENSG00000084092	476	517	453	807	58	85	140	56	458.087	526.824	500.773	739.735	78.9451	82.4783	93.6039	62.2828
ENSG00000084093	903	901	696	904	192	208	282	249	869.018	918.12	769.4	828.65	261.335	201.829	188.545	276.936
ENSG00000084112	1252	1187	1014	1167	25	38	39	24	1204.88	1209.55	1120.94	1069.73	34.028	36.8726	26.0754	26.6926
ENSG00000084207	1878	1717	1362	1934	282	417	626	323	1807.33	1749.63	1505.64	1772.8	383.836	404.629	418.543	359.238
ENSG00000084234	6399	7297	5819	7630	1141	2260	2430	2054	6158.19	7435.65	6432.67	6994.03	1553.04	2192.95	1624.7	2284.44
ENSG00000084444	88	107	74	61	17	15	21	11	84.6883	109.033	81.804	55.9156	23.1391	14.555	14.0406	12.2341
ENSG00000084463	481	453	536	500	77	91	183	87	462.899	461.608	592.526	458.324	104.806	88.3003	122.354	96.7607
ENSG00000084623	2465	2408	2134	2613	503	691	1165	543	2372.24	2453.76	2359.05	2395.2	684.644	670.5	778.918	603.92
ENSG00000084636	19	16	6	20	2	1	1	1	18.285	16.304	6.63276	18.333	2.72224	0.970333	0.668599	1.11219
ENSG00000084652	1684	1469	915	1133	195	208	203	125	1620.63	1496.91	1011.5	1038.56	265.419	201.829	135.726	139.024
ENSG00000084676	258	228	274	274	26	54	50	50	248.291	232.332	302.896	251.162	35.3892	52.398	33.43	55.6096
ENSG00000084693	353	338	264	403	16	25	9	8	339.716	344.423	291.841	369.409	21.778	24.2583	6.01739	8.89754
ENSG00000084710	154	116	117	127	57	51	130	55	148.205	118.204	129.339	116.414	77.5839	49.487	86.9179	61.1706
ENSG00000084731	440	536	392	676	11	30	23	36	423.442	546.185	433.34	619.654	14.9723	29.11	15.3778	40.0389
ENSG00000084733	2328	2033	2305	2099	235	418	388	304	2240.39	2071.63	2548.08	1924.05	319.864	405.599	259.416	338.106
ENSG00000084754	1189	1296	1486	1961	364	444	1016	576	1144.25	1320.63	1642.71	1797.55	495.448	430.828	679.297	640.623
ENSG00000084764	168	107	180	183	24	32	64	25	161.678	109.033	198.983	167.747	32.6669	31.0506	42.7903	27.8048
ENSG00000084774	1072	1137	961	1221	393	427	990	391	1031.66	1158.6	1062.35	1119.23	534.921	414.332	661.913	434.867
ENSG00000085063	5842	6066	5038	6051	407	863	982	968	5622.15	6181.26	5569.3	5546.64	553.977	837.397	656.564	1076.6
ENSG00000085117	36	29	24	31	2	7	14	8	34.6452	29.551	26.531	28.4161	2.72224	6.79233	9.36039	8.89754
ENSG00000085185	203	182	253	422	24	33	89	51	195.361	185.458	279.681	386.826	32.6669	32.021	59.5053	56.7218
ENSG00000085224	1607	1892	1551	2056	438	639	970	608	1546.52	1927.95	1714.57	1884.63	596.171	620.043	648.541	676.213
ENSG00000085231	909	749	918	965	135	199	275	148	874.792	763.232	1014.81	884.566	183.751	193.096	183.865	164.604
ENSG00000085274	444	383	437	443	62	70	99	65	427.291	390.278	483.086	406.075	84.3896	67.9233	66.1913	72.2925
ENSG00000085276	179	261	140	190	41	77	66	47	172.264	265.959	154.764	174.163	55.806	74.7156	44.1275	52.273
ENSG00000085365	807	1031	764	1045	100	142	179	141	776.63	1050.59	844.571	957.898	136.112	137.787	119.679	156.819
ENSG00000085377	527	489	426	428	180	206	311	155	507.168	498.292	470.926	392.326	245.002	199.889	207.934	172.39
ENSG00000085382	138	188	153	210	21	22	33	25	132.807	191.572	169.135	192.496	28.5836	21.3473	22.0638	27.8048
ENSG00000085415	1881	1591	2321	1886	277	346	674	356	1810.21	1621.23	2565.77	1728.8	377.031	335.735	450.636	395.94
ENSG00000085433	210	199	184	224	36	73	83	63	202.097	202.781	203.405	205.329	49.0004	70.8343	55.4937	70.0681
ENSG00000085449	889	1197	891	1333	72	106	179	111	855.544	1219.74	984.964	1221.89	98.0008	102.855	119.679	123.453
ENSG00000085465	28	17	24	18	1	2	3	1	26.9463	17.323	26.531	16.4997	1.36112	1.94067	2.0058	1.11219
ENSG00000085491	986	917	728	694	135	213	180	111	948.894	934.424	804.774	636.154	183.751	206.681	120.348	123.453
ENSG00000085511	476	411	438	351	77	66	147	65	458.087	418.81	484.191	321.744	104.806	64.042	98.2841	72.2925
ENSG00000085552	122	96	51	46	10	18	16	6	117.409	97.8241	56.3784	42.1658	13.6112	17.466	10.6976	6.67315
ENSG00000085644	117	108	59	126	2	12	3	7	112.597	110.052	65.2221	115.498	2.72224	11.644	2.0058	7.78535
ENSG00000085662	13	23	13	10	2	3	3	2	12.5108	23.437	14.371	9.16649	2.72224	2.911	2.0058	2.22438
ENSG00000085719	2503	3112	3410	3961	541	640	1300	720	2408.81	3171.13	3769.62	3630.85	736.367	621.013	869.179	800.779
ENSG00000085721	610	517	585	523	58	68	124	60	587.044	526.824	646.694	479.407	78.9451	65.9826	82.9063	66.7315
ENSG00000085733	1856	1362	1415	1413	278	370	507	327	1786.15	1387.88	1564.23	1295.22	378.392	359.023	338.98	363.687
ENSG00000085760	596	544	502	648	69	109	188	96	573.571	554.337	554.941	593.988	93.9174	105.766	125.697	106.77
ENSG00000085788	519	469	462	517	36	70	46	48	499.469	477.912	510.722	473.907	49.0004	67.9233	30.7556	53.3852
ENSG00000085832	727	797	602	868	132	154	194	136	699.641	812.144	665.487	795.651	179.668	149.431	129.708	151.258
ENSG00000085840	304	235	169	207	85	80	108	36	292.56	239.465	186.823	189.746	115.695	77.6266	72.2087	40.0389
ENSG00000085871	212	196	209	225	57	61	120	64	204.022	199.724	231.041	206.246	77.5839	59.1903	80.2319	71.1803
ENSG00000085872	1003	799	702	885	145	185	294	137	965.254	814.182	776.033	811.234	197.363	179.512	196.568	152.37
ENSG00000085978	1171	587	1007	582	179	138	324	143	1126.93	598.154	1113.2	533.49	243.641	133.906	216.626	159.044
ENSG00000085982	569	569	512	631	58	95	94	75	547.587	579.812	565.995	578.405	78.9451	92.1816	62.8483	83.4144
ENSG00000085998	1211	1258	851	1158	47	105	71	51	1165.43	1281.9	940.746	1061.48	63.9727	101.885	47.4705	56.7218
ENSG00000085999	453	411	372	395	32	57	63	51	435.952	418.81	411.231	362.076	43.5559	55.309	42.1217	56.7218
ENSG00000086015	964	950	706	991	32	93	68	61	927.722	968.051	780.454	908.399	43.5559	90.2409	45.4647	67.8437
ENSG00000086061	3060	2006	2970	1749	565	548	1019	372	2944.84	2044.12	3283.21	1603.22	769.034	531.742	681.302	413.736
ENSG00000086062	601	531	431	466	40	56	86	59	578.383	541.09	476.453	427.158	54.4449	54.3386	57.4995	65.6194
ENSG00000086065	966	1103	867	1031	148	264	284	210	929.647	1123.96	958.433	945.065	201.446	256.168	189.882	233.56
ENSG00000086102	496	551	394	542	72	121	133	123	477.334	561.47	435.551	496.824	98.0008	117.41	88.9237	136.8
ENSG00000086189	383	270	631	444	61	89	227	119	368.587	275.13	697.545	406.992	83.0284	86.3596	151.772	132.351
ENSG00000086200	310	305	397	377	125	170	277	184	298.334	310.795	438.867	345.577	170.14	164.957	185.202	204.643
ENSG00000086232	2508	2384	2360	2638	225	454	411	402	2413.62	2429.3	2608.88	2418.12	306.252	440.531	274.794	447.101
ENSG00000086289	723	591	602	601	46	111	116	86	695.791	602.23	665.487	550.906	62.6116	107.707	77.5575	95.6485
ENSG00000086300	427	417	292	303	38	49	52	33	410.931	424.924	322.794	277.745	51.7226	47.5463	34.7671	36.7023
ENSG00000086475	636	558	556	534	36	50	47	30	612.066	568.603	614.635	489.49	49.0004	48.5166	31.4242	33.3658
ENSG00000086504	583	433	483	657	86	122	195	106	561.06	441.228	533.937	602.238	117.056	118.381	130.377	117.892
ENSG00000086544	96	136	87	194	13	26	26	27	92.3872	138.584	96.175	177.83	17.6946	25.2286	17.3836	30.0292
ENSG00000086548	34	35	20	7	6	4	2	3	32.7205	35.6651	22.1092	6.41654	8.16673	3.88133	1.3372	3.33658
ENSG00000086589	695	615	800	903	107	147	298	188	668.845	626.686	884.368	827.734	145.64	142.639	199.243	209.092
ENSG00000086598	3842	3696	4024	4101	361	481	660	471	3697.41	3766.23	4448.37	3759.18	491.365	466.73	441.275	523.843
ENSG00000086619	46	51	46	56	3	4	5	5	44.2689	51.9691	50.8511	51.3323	4.08337	3.88133	3.343	5.56096
ENSG00000086666	365	426	411	421	62	85	111	109	351.264	434.095	454.344	385.909	84.3896	82.4783	74.2145	121.229
ENSG00000086696	166	282	214	516	42	49	113	102	159.753	287.358	236.568	472.991	57.1671	47.5463	75.5517	113.444
ENSG00000086712	609	490	653	491	77	69	151	72	586.082	499.311	721.865	450.074	104.806	66.953	100.958	80.0779
ENSG00000086730	23	10	32	18	2	1	8	1	22.1344	10.19	35.3747	16.4997	2.72224	0.970333	5.34879	1.11219
ENSG00000086758	4206	4551	4227	5691	1024	1469	1870	1373	4047.72	4637.48	4672.78	5216.65	1393.79	1425.42	1250.28	1527.04
ENSG00000086827	549	489	636	647	171	203	435	189	528.34	498.292	703.072	593.072	232.752	196.978	290.841	210.204
ENSG00000086848	203	229	178	216	33	43	116	53	195.361	233.351	196.772	197.996	44.917	41.7243	77.5575	58.9462
ENSG00000087008	106	80	118	113	21	22	49	20	102.011	81.5201	130.444	103.581	28.5836	21.3473	32.7614	22.2438
ENSG00000087053	730	691	765	806	75	89	159	112	702.528	704.13	845.677	738.819	102.084	86.3596	106.307	124.566
ENSG00000087074	611	1896	428	2248	22	76	27	59	588.006	1932.03	473.137	2060.63	29.9447	73.7453	18.0522	65.6194
ENSG00000087076	79	89	109	155	7	14	34	34	76.027	90.6911	120.495	142.081	9.52785	13.5847	22.7324	37.8145
ENSG00000087077	249	228	225	354	27	25	36	32	239.629	232.332	248.728	324.494	36.7503	24.2583	24.0696	35.5902
ENSG00000087085	135	97	149	233	8	13	51	26	129.92	98.8432	164.713	213.579	10.889	12.6143	34.0986	28.917
ENSG00000087086	4354	4541	3384	4368	39	65	58	36	4190.15	4627.29	3740.87	4003.92	53.0838	63.0716	38.7787	40.0389
ENSG00000087087	1357	931	1190	1230	233	249	616	260	1305.93	948.69	1315.5	1127.48	317.141	241.613	411.857	289.17
ENSG00000087088	484	420	331	449	35	61	106	64	465.786	427.981	365.907	411.575	47.6393	59.1903	70.8715	71.1803
ENSG00000087095	457	435	433	368	7	31	8	17	439.802	443.266	478.664	337.327	9.52785	30.0803	5.34879	18.9073
ENSG00000087111	339	339	273	407	33	34	54	33	326.242	345.442	301.79	373.076	44.917	32.9913	36.1043	36.7023
ENSG00000087152	1268	1119	1080	1431	30	27	33	25	1220.28	1140.26	1193.9	1311.72	40.8337	26.199	22.0638	27.8048
ENSG00000087157	528	415	378	424	38	29	52	40	508.13	422.886	417.864	388.659	51.7226	28.1396	34.7671	44.4877
ENSG00000087191	3519	3011	2603	3034	583	737	1036	572	3386.57	3068.21	2877.51	2781.11	793.534	715.135	692.669	636.174
ENSG00000087206	442	384	496	613	53	73	184	60	425.366	391.297	548.308	561.906	72.1395	70.8343	123.022	66.7315
ENSG00000087258	11	8	7	6	6	7	6	5	10.586	8.15201	7.73822	5.49989	8.16673	6.79233	4.01159	5.56096
ENSG00000087263	568	446	510	400	124	147	237	119	546.625	454.475	563.784	366.659	168.779	142.639	158.458	132.351
ENSG00000087266	334	247	202	257	5	10	9	5	321.431	251.693	223.303	235.579	6.80561	9.70333	6.01739	5.56096
ENSG00000087269	557	393	397	461	151	135	252	84	536.039	400.468	438.867	422.575	205.529	130.995	168.487	93.4242
ENSG00000087274	972	917	751	975	183	193	303	209	935.421	934.424	830.2	893.732	249.085	187.274	202.586	232.448
ENSG00000087299	429	460	390	473	105	190	229	197	412.856	468.741	431.129	433.575	142.918	184.363	153.109	219.102
ENSG00000087301	522	638	522	625	109	173	185	182	502.356	650.123	577.05	572.905	148.362	167.868	123.691	202.419
ENSG00000087302	4910	4494	3971	4120	772	1088	1289	716	4725.22	4579.39	4389.78	3776.59	1050.79	1055.72	861.824	796.33
ENSG00000087303	374	372	130	158	102	113	120	35	359.925	379.069	143.71	144.83	138.834	109.648	80.2319	38.9267
ENSG00000087338	397	388	502	591	11	18	56	27	382.06	395.373	554.941	541.739	14.9723	17.466	37.4415	30.0292
ENSG00000087365	2427	2311	2049	2641	605	808	1180	643	2335.67	2354.91	2265.09	2420.87	823.479	784.029	788.947	715.14
ENSG00000087448	1378	1097	1570	1604	67	64	148	82	1326.14	1117.84	1735.57	1470.3	91.1952	62.1013	98.9527	91.1998
ENSG00000087460	13072	12615	9328	11634	1364	2513	2579	2118	12580.1	12854.7	10311.7	10664.3	1856.57	2438.45	1724.32	2355.62
ENSG00000087470	656	755	565	802	125	159	198	130	631.313	769.346	624.585	735.152	170.14	154.283	132.383	144.585
ENSG00000087494	231	311	235	340	90	101	178	110	222.307	316.909	259.783	311.661	122.501	98.0036	119.011	122.341
ENSG00000087495	1970	2838	2214	3948	133	275	193	268	1895.86	2891.93	2447.49	3618.93	181.029	266.841	129.04	298.068
ENSG00000087502	2270	2039	2097	2070	208	324	546	318	2184.57	2077.74	2318.15	1897.46	283.113	314.388	365.055	353.677
ENSG00000087510	815	816	856	1222	85	115	293	209	784.329	831.505	946.273	1120.14	115.695	111.588	195.9	232.448
ENSG00000087586	1274	1286	1794	1777	187	267	659	365	1226.06	1310.44	1983.19	1628.88	254.53	259.079	440.607	405.95
ENSG00000087842	397	397	402	446	108	140	209	100	382.06	404.544	444.395	408.825	147.001	135.847	139.737	111.219
ENSG00000087884	162	141	117	218	38	63	56	56	155.903	143.679	129.339	199.829	51.7226	61.131	37.4415	62.2828
ENSG00000087903	151	147	87	103	7	7	10	6	145.317	149.793	96.175	94.4148	9.52785	6.79233	6.68599	6.67315
ENSG00000087995	303	199	274	274	38	39	72	28	291.597	202.781	302.896	251.162	51.7226	37.843	48.1391	31.1414
ENSG00000088035	179	148	174	139	35	35	70	26	172.264	150.812	192.35	127.414	47.6393	33.9616	46.8019	28.917
ENSG00000088038	1046	892	863	1121	158	184	341	215	1006.64	908.949	954.012	1027.56	215.057	178.541	227.992	239.121
ENSG00000088179	295	332	306	316	14	24	34	22	283.898	338.309	338.271	289.661	19.0557	23.288	22.7324	24.4682
ENSG00000088205	1298	1217	966	860	235	293	385	180	1249.15	1240.12	1067.87	788.318	319.864	284.307	257.411	200.195
ENSG00000088247	4245	4104	3126	3952	434	567	839	393	4085.25	4181.98	3455.67	3622.6	590.727	550.179	560.955	437.092
ENSG00000088256	1295	1115	1159	1356	63	111	125	113	1246.27	1136.19	1281.23	1242.98	85.7507	107.707	83.5749	125.678
ENSG00000088280	163	160	156	190	18	17	37	15	156.866	163.04	172.452	174.163	24.5002	16.4957	24.7382	16.6829
ENSG00000088298	349	342	245	347	27	66	61	55	335.866	348.499	270.838	318.077	36.7503	64.042	40.7845	61.1706
ENSG00000088305	86	82	98	227	4	11	14	20	82.7636	83.5581	108.335	208.079	5.44449	10.6737	9.36039	22.2438
ENSG00000088325	2609	2599	2923	3578	660	954	1538	1132	2510.82	2648.39	3231.26	3279.77	898.34	925.697	1028.31	1259
ENSG00000088356	732	587	611	886	71	99	134	119	704.453	598.154	675.436	812.151	96.6397	96.0629	89.5923	132.351
ENSG00000088367	852	671	819	882	48	69	98	67	819.937	683.75	905.371	808.484	65.3339	66.953	65.5227	74.5169
ENSG00000088387	365	469	381	432	55	103	105	99	351.264	477.912	421.18	395.992	74.8617	99.9443	70.2029	110.107
ENSG00000088448	717	658	664	816	19	46	77	35	690.017	670.503	734.025	747.985	25.8613	44.6353	51.4821	38.9267
ENSG00000088451	208	193	154	158	33	45	45	33	200.172	196.667	170.241	144.83	44.917	43.665	30.087	36.7023
ENSG00000088538	41	35	40	50	3	4	4	4	39.4571	35.6651	44.2184	45.8324	4.08337	3.88133	2.6744	4.44877
ENSG00000088543	431	469	377	608	4	18	14	12	414.78	477.912	416.758	557.322	5.44449	17.466	9.36039	13.3463
ENSG00000088682	433	376	440	585	31	81	112	89	416.705	383.145	486.402	536.239	42.1948	78.5969	74.8831	98.9851
ENSG00000088726	11	18	8	12	1	2	2	1	10.586	18.342	8.84368	10.9998	1.36112	1.94067	1.3372	1.11219
ENSG00000088727	111	80	116	103	10	10	34	19	106.823	81.5201	128.233	94.4148	13.6112	9.70333	22.7324	21.1317
ENSG00000088756	269	405	310	324	34	63	98	48	258.877	412.696	342.692	296.994	46.2781	61.131	65.5227	53.3852
ENSG00000088766	1234	1050	1109	1123	41	115	139	80	1187.56	1069.95	1225.95	1029.4	55.806	111.588	92.9353	88.9754
ENSG00000088808	345	235	304	412	34	48	77	48	332.017	239.465	336.06	377.659	46.2781	46.576	51.4821	53.3852
ENSG00000088812	1238	1670	1091	1512	226	374	446	274	1191.41	1701.73	1206.06	1385.97	307.614	362.904	298.195	304.741
ENSG00000088826	477	550	308	608	42	70	57	74	459.049	560.451	340.482	557.322	57.1671	67.9233	38.1101	82.3022
ENSG00000088832	4510	4223	4125	3990	61	110	113	89	4340.28	4303.24	4560.02	3657.43	83.0284	106.737	75.5517	98.9851
ENSG00000088833	1957	1704	1367	1696	263	348	514	284	1883.35	1736.38	1511.16	1554.64	357.975	337.676	343.66	315.863
ENSG00000088836	600	519	582	812	70	86	265	104	577.42	528.862	643.377	744.319	95.2785	83.4486	177.179	115.668
ENSG00000088854	178	215	127	291	10	24	35	32	171.301	219.085	140.393	266.745	13.6112	23.288	23.401	35.5902
ENSG00000088876	229	193	218	233	20	15	21	22	220.382	196.667	240.99	213.579	27.2224	14.555	14.0406	24.4682
ENSG00000088881	12	10	8	12	1	3	1	1	11.5484	10.19	8.84368	10.9998	1.36112	2.911	0.668599	1.11219
ENSG00000088888	1446	1460	1143	1735	115	159	246	104	1391.58	1487.74	1263.54	1590.39	156.529	154.283	164.475	115.668
ENSG00000088899	129	88	88	79	7	6	5	1	124.145	89.6721	97.2804	72.4152	9.52785	5.822	3.343	1.11219
ENSG00000088930	1824	2141	1783	2188	542	609	1017	488	1755.36	2181.68	1971.03	2005.63	737.728	590.933	679.965	542.75
ENSG00000088986	2695	1769	2198	1702	199	257	327	182	2593.58	1802.61	2429.8	1560.14	270.863	249.376	218.632	202.419
ENSG00000089006	1641	1493	1599	1929	137	171	311	158	1579.24	1521.37	1767.63	1768.22	186.474	165.927	207.934	175.726
ENSG00000089009	2583	2628	2901	2949	320	243	773	190	2485.79	2677.94	3206.94	2703.2	435.559	235.791	516.827	211.317
ENSG00000089022	671	567	589	675	23	53	67	38	645.748	577.774	651.116	618.738	31.3058	51.4276	44.7961	42.2633
ENSG00000089041	38	47	25	64	2	5	20	10	36.57	47.8931	27.6365	58.6655	2.72224	4.85166	13.372	11.1219
ENSG00000089048	689	607	455	506	200	215	325	123	663.071	618.534	502.984	463.824	272.224	208.622	217.295	136.8
ENSG00000089050	679	696	692	857	40	57	97	60	653.447	709.225	764.978	785.568	54.4449	55.309	64.8541	66.7315
ENSG00000089053	2521	2118	2677	2820	217	430	514	436	2426.13	2158.25	2959.32	2584.95	295.363	417.243	343.66	484.916
ENSG00000089057	783	691	599	660	57	107	154	86	753.533	704.13	662.17	604.988	77.5839	103.826	102.964	95.6485
ENSG00000089060	399	397	347	470	28	55	83	52	383.985	404.544	383.594	430.825	38.1114	53.3683	55.4937	57.834
ENSG00000089063	2482	2443	2298	2319	79	149	161	122	2388.6	2489.42	2540.35	2125.71	107.529	144.58	107.644	135.687
ENSG00000089091	110	92	88	101	5	13	12	4	105.86	93.7481	97.2804	92.5815	6.80561	12.6143	8.02319	4.44877
ENSG00000089094	923	694	760	732	103	116	179	80	888.265	707.187	840.149	670.987	140.196	112.559	119.679	88.9754
ENSG00000089123	163	153	172	202	7	22	27	20	156.866	155.907	190.139	185.163	9.52785	21.3473	18.0522	22.2438
ENSG00000089127	986	1016	136	134	190	194	66	27	948.894	1035.31	150.342	122.831	258.613	188.245	44.1275	30.0292
ENSG00000089154	2956	3053	2802	3548	616	777	1525	729	2844.76	3111.01	3097.5	3252.27	838.451	753.949	1019.61	810.788
ENSG00000089157	6290	6371	6626	7410	234	274	538	91	6053.29	6492.06	7324.77	6792.37	318.503	265.871	359.706	101.21
ENSG00000089159	9979	9086	8970	10671	472	703	1450	950	9603.46	9258.65	9915.97	9781.56	642.45	682.144	969.469	1056.58
ENSG00000089177	178	195	195	261	33	33	82	70	171.301	198.705	215.565	239.245	44.917	32.021	54.8251	77.8535
ENSG00000089195	869	567	711	510	199	170	262	127	836.297	577.774	785.982	467.491	270.863	164.957	175.173	141.248
ENSG00000089220	3025	3019	2501	3026	229	325	442	343	2911.16	3076.37	2764.75	2773.78	311.697	315.358	295.521	381.482
ENSG00000089234	568	601	547	682	98	164	186	199	546.625	612.42	604.686	625.154	133.39	159.135	124.359	221.326
ENSG00000089248	1374	1522	1293	1987	181	208	394	191	1322.29	1550.92	1429.36	1821.38	246.363	201.829	263.428	212.429
ENSG00000089250	34	31	112	136	5	3	17	19	32.7205	31.589	123.811	124.664	6.80561	2.911	11.3662	21.1317
ENSG00000089280	5337	4730	4140	4926	1016	1478	1885	1383	5136.15	4819.88	4576.6	4515.41	1382.9	1434.15	1260.31	1538.16
ENSG00000089289	497	637	582	982	92	85	176	57	478.296	649.104	643.377	900.149	125.223	82.4783	117.673	63.395
ENSG00000089327	741	571	497	713	146	134	229	74	713.114	581.85	549.413	653.57	198.724	130.025	153.109	82.3022
ENSG00000089335	358	317	238	200	34	30	29	24	344.527	323.023	263.099	183.33	46.2781	29.11	19.3894	26.6926
ENSG00000089351	364	323	236	459	34	30	53	21	350.302	329.138	260.888	420.742	46.2781	29.11	35.4357	23.356
ENSG00000089472	4	10	5	5	3	5	4	1	3.84947	10.19	5.5273	4.58324	4.08337	4.85166	2.6744	1.11219
ENSG00000089486	141	122	117	127	7	9	10	8	135.694	124.318	129.339	116.414	9.52785	8.73299	6.68599	8.89754
ENSG00000089597	6184	7283	6239	8836	1090	1786	2809	2212	5951.28	7421.39	6896.96	8099.51	1483.62	1733.01	1878.09	2460.17
ENSG00000089639	120	107	80	125	12	14	28	19	115.484	109.033	88.4368	114.581	16.3335	13.5847	18.7208	21.1317
ENSG00000089682	226	272	184	233	45	46	85	47	217.495	277.168	203.405	213.579	61.2505	44.6353	56.8309	52.273
ENSG00000089685	5303	4909	4514	5467	324	448	529	398	5103.43	5002.28	4990.04	5011.32	441.003	434.709	353.689	442.653
ENSG00000089693	1240	1071	1173	1230	110	177	215	155	1193.34	1091.35	1296.7	1127.48	149.723	171.749	143.749	172.39
ENSG00000089723	148	87	136	110	13	10	24	15	142.43	88.6531	150.342	100.831	17.6946	9.70333	16.0464	16.6829
ENSG00000089737	2215	1455	1574	1266	572	598	954	453	2131.64	1482.65	1739.99	1160.48	778.562	580.259	637.843	503.823
ENSG00000089775	1041	1089	597	956	56	67	67	88	1001.82	1109.69	659.959	876.316	76.2228	65.0123	44.7961	97.8729
ENSG00000089818	347	301	349	306	34	33	83	34	333.941	306.719	385.805	280.494	46.2781	32.021	55.4937	37.8145
ENSG00000089876	470	450	453	563	93	130	156	122	452.313	458.551	500.773	516.073	126.584	126.143	104.301	135.687
ENSG00000089902	1638	1219	1628	1451	189	194	324	226	1576.36	1242.16	1799.69	1330.06	257.252	188.245	216.626	251.355
ENSG00000089916	1079	1278	890	1164	85	120	144	85	1038.39	1302.28	983.859	1066.98	115.695	116.44	96.2783	94.5364
ENSG00000090006	483	581	348	703	26	57	84	45	464.823	592.04	384.7	644.404	35.3892	55.309	56.1623	50.0487
ENSG00000090013	502	464	417	632	125	136	234	104	483.108	472.817	460.977	579.322	170.14	131.965	156.452	115.668
ENSG00000090020	580	556	395	479	55	85	122	71	558.173	566.565	436.656	439.075	74.8617	82.4783	81.5691	78.9657
ENSG00000090054	442	529	410	498	124	158	260	147	425.366	539.052	453.238	456.491	168.779	153.313	173.836	163.492
ENSG00000090060	5118	4753	4654	4152	369	715	589	487	4925.4	4843.31	5144.81	3805.93	502.254	693.788	393.805	541.638
ENSG00000090061	1069	832	711	817	70	113	166	91	1028.77	847.809	785.982	748.902	95.2785	109.648	110.987	101.21
ENSG00000090097	238	234	253	275	13	19	35	17	229.043	238.446	279.681	252.078	17.6946	18.4363	23.401	18.9073
ENSG00000090238	40	61	25	74	3	11	9	8	38.4947	62.1591	27.6365	67.832	4.08337	10.6737	6.01739	8.89754
ENSG00000090263	635	587	692	746	86	102	156	67	611.103	598.154	764.978	683.82	117.056	98.9739	104.301	74.5169
ENSG00000090266	1249	1181	1151	1386	147	246	319	226	1202	1203.44	1272.38	1270.48	200.085	238.702	213.283	251.355
ENSG00000090273	1855	1417	1327	1380	387	504	757	352	1785.19	1443.93	1466.94	1264.98	526.754	489.048	506.129	391.492
ENSG00000090316	741	585	540	699	98	105	145	121	713.114	596.116	596.948	640.737	133.39	101.885	96.9469	134.575
ENSG00000090339	506	518	288	509	73	94	118	99	486.958	527.843	318.372	466.574	99.3619	91.2113	78.8947	110.107
ENSG00000090372	846	843	664	986	40	68	99	56	814.163	859.018	734.025	903.816	54.4449	65.9826	66.1913	62.2828
ENSG00000090382	15	11	5	1	2	4	2	1	14.4355	11.209	5.5273	0.916649	2.72224	3.88133	1.3372	1.11219
ENSG00000090432	629	499	430	521	84	106	140	76	605.329	508.482	475.348	477.574	114.334	102.855	93.6039	84.5266
ENSG00000090447	349	234	206	250	36	31	81	20	335.866	238.446	227.725	229.162	49.0004	30.0803	54.1565	22.2438
ENSG00000090470	365	363	259	354	9	26	40	15	351.264	369.898	286.314	324.494	12.2501	25.2286	26.744	16.6829
ENSG00000090487	1162	993	1042	1015	95	156	176	98	1118.27	1011.87	1151.89	930.398	129.307	151.372	117.673	108.995
ENSG00000090520	1030	937	1015	1057	167	203	355	193	991.238	954.804	1122.04	968.898	227.307	196.978	237.353	214.653
ENSG00000090530	89	102	41	60	12	23	16	6	85.6507	103.938	45.3238	54.9989	16.3335	22.3177	10.6976	6.67315
ENSG00000090565	437	399	315	454	3	16	10	15	420.554	406.582	348.22	416.158	4.08337	15.5253	6.68599	16.6829
ENSG00000090581	429	482	341	536	29	63	53	43	412.856	491.159	376.962	491.324	39.4725	61.131	35.4357	47.8243
ENSG00000090612	101	83	47	62	5	12	10	2	97.1991	84.5771	51.9566	56.8322	6.80561	11.644	6.68599	2.22438
ENSG00000090615	2554	2361	1706	2200	156	256	283	186	2457.89	2405.86	1885.91	2016.63	212.335	248.405	189.214	206.868
ENSG00000090621	1570	1894	1235	1979	197	101	346	41	1510.92	1929.99	1365.24	1814.05	268.141	98.0036	231.335	45.5999
ENSG00000090661	169	152	143	190	14	21	18	12	162.64	154.888	158.081	174.163	19.0557	20.377	12.0348	13.3463
ENSG00000090674	365	448	385	689	69	71	192	91	351.264	456.513	425.602	631.571	93.9174	68.8936	128.371	101.21
ENSG00000090686	1102	1070	791	939	241	385	435	289	1060.53	1090.33	874.418	860.733	328.03	373.578	290.841	321.424
ENSG00000090776	1408	1245	1612	1695	90	168	252	184	1355.01	1268.66	1782	1553.72	122.501	163.016	168.487	204.643
ENSG00000090857	484	672	384	650	25	48	62	46	465.786	684.769	424.496	595.822	34.028	46.576	41.4531	51.1609
ENSG00000090861	1125	1094	1470	1704	392	380	1014	492	1082.66	1114.79	1625.03	1561.97	533.56	368.726	677.959	547.199
ENSG00000090863	1314	1949	1051	1662	451	672	751	452	1264.55	1986.03	1161.84	1523.47	613.866	652.064	502.118	502.711
ENSG00000090889	915	946	1041	1480	257	350	567	436	880.566	963.975	1150.78	1356.64	349.808	339.616	379.096	484.916
ENSG00000090905	800	732	776	736	66	85	188	99	769.894	745.909	857.837	674.653	89.834	82.4783	125.697	110.107
ENSG00000090924	148	127	147	182	6	15	26	14	142.43	129.413	162.503	166.83	8.16673	14.555	17.3836	15.5707
ENSG00000090932	123	84	96	142	10	12	19	11	118.371	85.5961	106.124	130.164	13.6112	11.644	12.7034	12.2341
ENSG00000090971	142	174	117	199	2	7	4	3	136.656	177.306	129.339	182.413	2.72224	6.79233	2.6744	3.33658
ENSG00000090975	109	141	92	140	3	6	8	5	104.898	143.679	101.702	128.331	4.08337	5.822	5.34879	5.56096
ENSG00000090989	668	757	633	810	176	230	370	242	642.861	771.384	699.756	742.485	239.557	223.177	247.382	269.151
ENSG00000091009	947	1033	1096	1367	162	229	395	250	911.362	1052.63	1211.58	1253.06	220.502	222.206	264.097	278.048
ENSG00000091039	1007	1088	1051	1278	146	227	421	279	969.104	1108.67	1161.84	1171.48	198.724	220.266	281.48	310.302
ENSG00000091073	90	88	89	124	9	9	23	9	86.613	89.6721	98.3859	113.664	12.2501	8.73299	15.3778	10.0097
ENSG00000091127	697	444	426	316	156	174	219	130	670.77	452.437	470.926	289.661	212.335	168.838	146.423	144.585
ENSG00000091136	1745	2205	1805	3200	535	542	1314	719	1679.33	2246.9	1995.35	2933.28	728.2	525.92	878.539	799.666
ENSG00000091140	1573	1670	1981	2296	481	609	1056	639	1513.8	1701.73	2189.92	2104.63	654.7	590.933	706.041	710.691
ENSG00000091157	223	234	255	288	89	107	251	145	214.608	238.446	281.892	263.995	121.14	103.826	167.818	161.268
ENSG00000091164	1307	1210	1315	1378	330	389	647	379	1257.81	1232.99	1453.68	1263.14	449.17	377.459	432.584	421.521
ENSG00000091317	1741	1635	1681	1737	79	118	179	124	1675.48	1666.07	1858.28	1592.22	107.529	114.499	119.679	137.912
ENSG00000091409	3160	3563	5024	5725	696	986	1887	1269	3041.08	3630.7	5553.83	5247.81	947.341	956.748	1261.65	1411.37
ENSG00000091436	1087	1165	961	1058	95	193	194	117	1046.09	1187.14	1062.35	969.814	129.307	187.274	129.708	130.127
ENSG00000091483	1679	1524	2151	2352	536	603	1420	822	1615.81	1552.96	2377.84	2155.96	729.561	585.111	949.411	914.222
ENSG00000091490	763	830	646	768	73	138	153	77	734.286	845.771	714.127	703.986	99.3619	133.906	102.296	85.6388
ENSG00000091527	1971	1358	1332	1263	110	92	124	48	1896.83	1383.8	1472.47	1157.73	149.723	89.2706	82.9063	53.3852
ENSG00000091542	2147	1756	1222	1297	72	149	123	72	2066.2	1789.37	1350.87	1188.89	98.0008	144.58	82.2377	80.0779
ENSG00000091640	275	295	211	378	45	79	93	57	264.651	300.605	233.252	346.493	61.2505	76.6563	62.1797	63.395
ENSG00000091651	683	525	545	550	97	116	159	100	657.297	534.976	602.475	504.157	132.029	112.559	106.307	111.219
ENSG00000091656	1424	2202	1237	1732	250	469	460	266	1370.41	2243.84	1367.45	1587.64	340.28	455.086	307.556	295.843
ENSG00000091732	384	312	394	373	62	87	173	79	369.549	317.928	435.551	341.91	84.3896	84.4189	115.668	87.8632
ENSG00000091844	125	251	116	209	4	6	15	7	120.296	255.769	128.233	191.58	5.44449	5.822	10.029	7.78535
ENSG00000091947	928	960	733	1034	70	100	157	90	893.077	978.241	810.302	947.815	95.2785	97.0333	104.97	100.097
ENSG00000091986	241	244	49	74	30	44	11	7	231.93	248.636	54.1675	67.832	40.8337	42.6946	7.35459	7.78535
ENSG00000092010	1359	1218	1212	1502	406	515	711	357	1307.86	1241.14	1339.82	1376.81	552.615	499.721	475.374	397.053
ENSG00000092020	531	457	371	369	45	93	76	57	511.017	465.684	410.125	338.243	61.2505	90.2409	50.8135	63.395
ENSG00000092036	171	202	169	225	36	44	89	26	164.565	205.838	186.823	206.246	49.0004	42.6946	59.5053	28.917
ENSG00000092094	452	408	373	453	58	90	117	90	434.99	415.753	412.336	415.242	78.9451	87.3299	78.2261	100.097
ENSG00000092096	195	191	143	243	10	29	23	33	187.662	194.629	158.081	222.746	13.6112	28.1396	15.3778	36.7023
ENSG00000092098	217	192	200	254	24	31	42	24	208.834	195.648	221.092	232.829	32.6669	30.0803	28.0812	26.6926
ENSG00000092108	1039	984	1017	1023	195	293	409	283	999.899	1002.7	1124.25	937.732	265.419	284.307	273.457	314.75
ENSG00000092140	1134	1146	1416	1414	159	159	511	246	1091.32	1167.78	1565.33	1296.14	216.418	154.283	341.654	273.599
ENSG00000092148	2057	2204	1721	1813	516	667	989	538	1979.59	2245.88	1902.5	1661.88	702.339	647.212	661.244	598.36
ENSG00000092199	4481	4304	4340	3975	431	611	785	469	4312.37	4385.78	4797.69	3643.68	586.644	592.873	524.85	521.618
ENSG00000092201	2269	2092	1970	2116	555	667	1038	661	2183.61	2131.75	2177.76	1939.63	755.423	647.212	694.006	735.159
ENSG00000092203	700	668	622	802	104	126	198	101	673.657	680.693	687.596	735.152	141.557	122.262	132.383	112.331
ENSG00000092208	280	192	260	243	42	78	97	49	269.463	195.648	287.419	222.746	57.1671	75.6859	64.8541	54.4974
ENSG00000092330	343	337	269	336	40	85	67	55	330.092	343.404	297.369	307.994	54.4449	82.4783	44.7961	61.1706
ENSG00000092439	682	713	652	882	51	123	153	128	656.334	726.548	720.76	808.484	69.4172	119.351	102.296	142.361
ENSG00000092445	348	324	300	445	17	13	37	9	334.904	330.157	331.638	407.909	23.1391	12.6143	24.7382	10.0097
ENSG00000092470	698	533	462	405	169	175	241	80	671.732	543.128	510.722	371.243	230.03	169.808	161.132	88.9754
ENSG00000092531	740	737	546	693	130	164	151	105	712.152	751.004	603.581	635.238	176.946	159.135	100.958	116.78
ENSG00000092621	813	750	1040	1412	190	210	573	241	782.405	764.251	1149.68	1294.31	258.613	203.77	383.107	268.038
ENSG00000092820	2739	2416	1513	1944	628	784	878	533	2635.92	2461.91	1672.56	1781.96	854.785	760.741	587.03	592.799
ENSG00000092841	4385	4093	3503	3844	724	1076	1307	842	4219.98	4170.77	3872.42	3523.6	985.452	1044.08	873.859	936.466
ENSG00000092847	801	797	674	675	41	58	74	45	770.856	812.144	745.08	618.738	55.806	56.2793	49.4763	50.0487
ENSG00000092853	628	464	379	387	250	257	368	160	604.367	472.817	418.969	354.743	340.28	249.376	246.044	177.951
ENSG00000092871	364	420	301	387	11	36	43	15	350.302	427.981	332.743	354.743	14.9723	34.932	28.7498	16.6829
ENSG00000092929	54	68	46	82	4	9	24	9	51.9678	69.2921	50.8511	75.1652	5.44449	8.73299	16.0464	10.0097
ENSG00000092931	169	202	150	241	22	20	57	47	162.64	205.838	165.819	220.912	29.9447	19.4067	38.1101	52.273
ENSG00000092964	1324	1397	960	1084	271	319	555	247	1274.17	1423.55	1061.24	993.647	368.864	309.536	371.072	274.712
ENSG00000092969	458	555	113	94	54	136	36	18	440.764	565.546	124.917	86.165	73.5006	131.965	24.0696	20.0195
ENSG00000092978	257	266	240	274	84	92	119	61	247.328	271.054	265.31	251.162	114.334	89.2706	79.5633	67.8437
ENSG00000093000	1271	1077	1465	1634	46	63	128	79	1223.17	1097.46	1619.5	1497.8	62.6116	61.131	85.5807	87.8632
ENSG00000093009	415	338	439	461	62	109	192	97	399.382	344.423	485.297	422.575	84.3896	105.766	128.371	107.883
ENSG00000093010	406	419	332	496	46	79	117	69	390.721	426.962	367.013	454.658	62.6116	76.6563	78.2261	76.7413
ENSG00000093144	605	595	443	535	99	162	194	98	582.232	606.306	489.719	490.407	134.751	157.194	129.708	108.995
ENSG00000093167	591	553	553	870	65	103	159	122	568.759	563.508	611.319	797.484	88.4729	99.9443	106.307	135.687
ENSG00000093183	945	846	982	1108	43	62	118	72	909.437	862.075	1085.56	1015.65	58.5282	60.1606	78.8947	80.0779
ENSG00000093217	188	147	156	157	28	44	78	39	180.925	149.793	172.452	143.914	38.1114	42.6946	52.1507	43.3755
ENSG00000094631	471	538	328	610	79	113	135	91	453.275	548.223	362.591	559.156	107.529	109.648	90.2609	101.21
ENSG00000094804	896	469	595	377	178	158	274	85	862.281	477.912	657.748	345.577	242.28	153.313	183.196	94.5364
ENSG00000094841	285	231	195	156	35	62	55	29	274.275	235.389	215.565	142.997	47.6393	60.1606	36.7729	32.2536
ENSG00000094880	825	678	803	679	143	200	296	152	793.953	690.883	887.684	622.404	194.64	194.067	197.905	169.053
ENSG00000094914	343	338	344	512	71	100	237	136	330.092	344.423	380.278	469.324	96.6397	97.0333	158.458	151.258
ENSG00000094916	1611	1550	2223	1823	158	184	309	134	1550.37	1579.45	2457.44	1671.05	215.057	178.541	206.597	149.034
ENSG00000094975	3078	3066	2609	2783	357	531	599	487	2962.17	3124.26	2884.14	2551.03	485.921	515.247	400.491	541.638
ENSG00000095002	1211	1142	1183	1174	441	482	902	412	1165.43	1163.7	1307.76	1076.15	600.255	467.7	603.076	458.223
ENSG00000095015	47	49	39	63	9	17	30	21	45.2313	49.9311	43.1129	57.7489	12.2501	16.4957	20.058	23.356
ENSG00000095059	894	926	757	1110	150	182	307	190	860.356	943.595	836.833	1017.48	204.168	176.601	205.26	211.317
ENSG00000095066	177	171	154	295	13	23	33	29	170.339	174.249	170.241	270.411	17.6946	22.3177	22.0638	32.2536
ENSG00000095139	2095	1863	1960	1648	468	582	824	457	2016.16	1898.4	2166.7	1510.64	637.005	564.734	550.926	508.272
ENSG00000095203	370	292	294	303	6	22	20	19	356.076	297.548	325.005	277.745	8.16673	21.3473	13.372	21.1317
ENSG00000095209	437	393	451	433	53	59	107	54	420.554	400.468	498.562	396.909	72.1395	57.2496	71.5401	60.0584
ENSG00000095261	638	538	563	550	104	160	221	111	613.99	548.223	622.374	504.157	141.557	155.253	147.76	123.453
ENSG00000095319	915	869	801	893	241	277	509	271	880.566	885.512	885.473	818.567	328.03	268.782	340.317	301.404
ENSG00000095321	258	228	218	322	36	53	63	48	248.291	232.332	240.99	295.161	49.0004	51.4276	42.1217	53.3852
ENSG00000095380	532	467	501	634	132	176	323	144	511.979	475.874	553.835	581.155	179.668	170.779	215.957	160.156
ENSG00000095397	245	193	182	218	8	17	15	15	235.78	196.667	201.194	199.829	10.889	16.4957	10.029	16.6829
ENSG00000095485	365	318	404	419	81	88	212	82	351.264	324.042	446.606	384.076	110.251	85.3893	141.743	91.1998
ENSG00000095564	406	462	392	403	97	122	210	127	390.721	470.779	433.34	369.409	132.029	118.381	140.406	141.248
ENSG00000095574	225	362	264	431	19	18	29	22	216.533	368.879	291.841	395.076	25.8613	17.466	19.3894	24.4682
ENSG00000095637	45	62	62	88	7	13	13	9	43.3065	63.1781	68.5385	80.6651	9.52785	12.6143	8.69179	10.0097
ENSG00000095739	68	44	31	26	7	11	2	3	65.441	44.8361	34.2692	23.8329	9.52785	10.6737	1.3372	3.33658
ENSG00000095787	1203	1073	1052	1159	78	109	169	124	1157.73	1093.39	1162.94	1062.4	106.168	105.766	112.993	137.912
ENSG00000095794	1569	1230	1264	1053	158	275	250	170	1509.95	1253.37	1397.3	965.231	215.057	266.841	167.15	189.073
ENSG00000095906	566	523	454	762	45	63	88	40	544.7	532.938	501.879	698.486	61.2505	61.131	58.8367	44.4877
ENSG00000095951	179	182	85	119	31	43	51	25	172.264	185.458	93.9641	109.081	42.1948	41.7243	34.0986	27.8048
ENSG00000096060	433	298	425	305	56	72	91	37	416.705	303.662	469.82	279.578	76.2228	69.864	60.8425	41.1511
ENSG00000096063	2132	2032	1929	1995	361	471	663	329	2051.77	2070.61	2132.43	1828.71	491.365	457.027	443.281	365.911
ENSG00000096070	635	609	444	551	34	45	55	35	611.103	620.572	490.824	505.073	46.2781	43.665	36.7729	38.9267
ENSG00000096080	450	365	314	446	47	49	87	59	433.065	371.936	347.114	408.825	63.9727	47.5463	58.1681	65.6194
ENSG00000096092	703	599	749	664	58	86	121	80	676.544	610.382	827.989	608.655	78.9451	83.4486	80.9005	88.9754
ENSG00000096093	241	235	229	266	29	23	43	19	231.93	239.465	253.15	243.829	39.4725	22.3177	28.7498	21.1317
ENSG00000096384	10564	11515	7908	9219	2335	2613	4763	1805	10166.4	11733.8	8741.97	8450.58	3178.22	2535.48	3184.54	2007.51
ENSG00000096401	934	933	696	900	315	390	466	241	898.851	950.728	769.4	824.984	428.753	378.43	311.567	268.038
ENSG00000096433	1752	2062	1428	2224	181	254	313	207	1686.07	2101.18	1578.6	2038.63	246.363	246.465	209.271	230.224
ENSG00000096654	163	179	175	180	47	67	72	48	156.866	182.401	193.455	164.997	63.9727	65.0123	48.1391	53.3852
ENSG00000096696	6	10	106	258	1	5	105	67	5.7742	10.19	117.179	236.495	1.36112	4.85166	70.2029	74.5169
ENSG00000096717	580	921	700	1543	98	162	213	238	558.173	938.5	773.822	1414.39	133.39	157.194	142.412	264.702
ENSG00000096746	3807	3075	2321	2282	654	839	874	441	3663.73	3133.43	2565.77	2091.79	890.174	814.109	584.356	490.477
ENSG00000096872	132	149	98	153	64	57	84	71	127.032	151.831	108.335	140.247	87.1118	55.309	56.1623	78.9657
ENSG00000096968	232	234	181	194	35	78	58	39	223.269	238.446	200.088	177.83	47.6393	75.6859	38.7787	43.3755
ENSG00000097007	976	866	584	696	45	81	62	48	939.27	882.455	645.588	637.987	61.2505	78.5969	41.4531	53.3852
ENSG00000097021	1450	1328	1514	2063	268	363	651	340	1395.43	1353.23	1673.67	1891.05	364.781	352.231	435.258	378.145
ENSG00000097033	864	822	604	788	116	128	168	101	831.485	837.619	667.698	722.319	157.89	124.203	112.325	112.331
ENSG00000097046	397	383	312	266	74	84	118	70	382.06	390.278	344.903	243.829	100.723	81.5079	78.8947	77.8535
ENSG00000097096	32	24	36	45	6	20	16	12	30.7957	24.456	39.7965	41.2492	8.16673	19.4067	10.6976	13.3463
ENSG00000099194	1645	1553	2012	1784	246	313	715	386	1583.09	1582.51	2224.18	1635.3	334.836	303.714	478.048	429.306
ENSG00000099203	681	701	539	1009	47	84	118	93	655.372	714.32	595.843	924.898	63.9727	81.5079	78.8947	103.434
ENSG00000099204	534	585	424	424	28	50	60	17	513.904	596.116	468.715	388.659	38.1114	48.5166	40.1159	18.9073
ENSG00000099219	531	687	483	608	114	170	188	123	511.017	700.054	533.937	557.322	155.168	164.957	125.697	136.8
ENSG00000099246	858	756	776	807	158	183	177	139	825.711	770.365	857.837	739.735	215.057	177.571	118.342	154.595
ENSG00000099250	11225	12944	7576	10004	1826	3149	3030	2699	10802.6	13190	8374.96	9170.15	2485.41	3055.58	2025.86	3001.81
ENSG00000099256	98	86	115	123	13	20	49	13	94.312	87.6341	127.128	112.748	17.6946	19.4067	32.7614	14.4585
ENSG00000099260	122	139	58	80	30	27	28	15	117.409	141.641	64.1166	73.3319	40.8337	26.199	18.7208	16.6829
ENSG00000099282	1035	1034	1128	1404	90	138	229	147	996.05	1053.65	1246.96	1286.97	122.501	133.906	153.109	163.492
ENSG00000099284	610	465	355	352	116	118	151	63	587.044	473.836	392.438	322.66	157.89	114.499	100.958	70.0681
ENSG00000099290	58	66	31	70	13	22	38	20	55.8173	67.2541	34.2692	64.1654	17.6946	21.3473	25.4068	22.2438
ENSG00000099308	219	170	124	183	14	19	39	19	210.758	173.23	137.077	167.747	19.0557	18.4363	26.0754	21.1317
ENSG00000099326	238	207	140	197	6	12	17	8	229.043	210.933	154.764	180.58	8.16673	11.644	11.3662	8.89754
ENSG00000099330	146	142	123	158	12	18	33	13	140.506	144.698	135.972	144.83	16.3335	17.466	22.0638	14.4585
ENSG00000099331	1359	1302	1204	1565	118	185	232	131	1307.86	1326.74	1330.97	1434.56	160.612	179.512	155.115	145.697
ENSG00000099337	94	70	45	53	3	1	8	4	90.4625	71.3301	49.7457	48.5824	4.08337	0.970333	5.34879	4.44877
ENSG00000099341	1802	1669	1592	2082	263	356	572	348	1734.19	1700.71	1759.89	1908.46	357.975	345.438	382.439	387.043
ENSG00000099364	468	331	409	493	6	13	16	9	450.388	337.29	452.133	451.908	8.16673	12.6143	10.6976	10.0097
ENSG00000099377	100	86	52	91	5	12	7	3	96.2367	87.6341	57.4839	83.415	6.80561	11.644	4.68019	3.33658
ENSG00000099381	485	487	449	722	35	48	61	54	466.748	496.254	496.351	661.82	47.6393	46.576	40.7845	60.0584
ENSG00000099385	604	575	446	648	35	65	57	25	581.27	585.926	493.035	593.988	47.6393	63.0716	38.1101	27.8048
ENSG00000099622	1322	1533	977	1952	157	160	213	89	1272.25	1562.13	1080.03	1789.3	213.696	155.253	142.412	98.9851
ENSG00000099624	635	581	594	893	75	86	191	98	611.103	592.04	656.643	818.567	102.084	83.4486	127.702	108.995
ENSG00000099625	91	71	67	110	2	4	5	1	87.5754	72.3491	74.0658	100.831	2.72224	3.88133	3.343	1.11219
ENSG00000099783	4359	3906	2998	3527	951	1323	1468	879	4194.96	3980.22	3314.17	3233.02	1294.43	1283.75	981.503	977.617
ENSG00000099785	373	325	214	387	5	8	1	4	358.963	331.176	236.568	354.743	6.80561	7.76266	0.668599	4.44877
ENSG00000099795	912	864	816	1128	131	149	234	101	877.679	880.417	902.055	1033.98	178.307	144.58	156.452	112.331
ENSG00000099797	1063	1021	1006	1387	147	256	526	298	1023	1040.4	1112.09	1271.39	200.085	248.405	351.683	331.433
ENSG00000099800	918	830	728	1063	79	114	189	103	883.453	845.771	804.774	974.398	107.529	110.618	126.365	114.556
ENSG00000099804	504	393	430	638	29	41	77	42	485.033	400.468	475.348	584.822	39.4725	39.7836	51.4821	46.7121
ENSG00000099810	1018	855	964	886	101	128	158	82	979.69	871.246	1065.66	812.151	137.473	124.203	105.639	91.1998
ENSG00000099812	292	289	284	487	34	48	82	57	281.011	294.491	313.95	446.408	46.2781	46.576	54.8251	63.395
ENSG00000099814	1038	1027	549	976	37	69	45	35	998.937	1046.51	606.897	894.649	50.3615	66.953	30.087	38.9267
ENSG00000099817	1457	1375	1336	1994	133	184	281	191	1402.17	1401.13	1476.89	1827.8	181.029	178.541	187.876	212.429
ENSG00000099821	343	322	318	392	33	46	96	53	330.092	328.119	351.536	359.326	44.917	44.6353	64.1855	58.9462
ENSG00000099849	427	265	227	398	22	31	33	10	410.931	270.035	250.939	364.826	29.9447	30.0803	22.0638	11.1219
ENSG00000099860	382	544	312	656	16	60	40	59	367.624	554.337	344.903	601.322	21.778	58.22	26.744	65.6194
ENSG00000099864	170	162	115	214	5	17	17	11	163.602	165.078	127.128	196.163	6.80561	16.4957	11.3662	12.2341
ENSG00000099875	726	623	690	705	29	36	47	16	698.679	634.838	762.767	646.237	39.4725	34.932	31.4242	17.7951
ENSG00000099889	96	107	83	157	7	10	10	5	92.3872	109.033	91.7531	143.914	9.52785	9.70333	6.68599	5.56096
ENSG00000099899	297	214	216	245	21	39	32	29	285.823	218.066	238.779	224.579	28.5836	37.843	21.3952	32.2536
ENSG00000099901	1341	1054	1386	1159	184	282	405	240	1290.53	1074.03	1532.17	1062.4	250.446	273.634	270.783	266.926
ENSG00000099904	520	511	338	636	16	22	23	14	500.431	520.71	373.645	582.989	21.778	21.3473	15.3778	15.5707
ENSG00000099910	195	140	127	165	12	23	43	10	187.662	142.66	140.393	151.247	16.3335	22.3177	28.7498	11.1219
ENSG00000099917	778	939	625	1179	83	96	144	82	748.722	956.842	690.912	1080.73	112.973	93.1519	96.2783	91.1998
ENSG00000099937	220	220	243	317	45	61	158	62	211.721	224.18	268.627	290.578	61.2505	59.1903	105.639	68.9559
ENSG00000099940	528	512	535	560	57	73	97	54	508.13	521.729	591.421	513.323	77.5839	70.8343	64.8541	60.0584
ENSG00000099942	1483	1065	1206	968	82	119	157	97	1427.19	1085.24	1333.18	887.316	111.612	115.47	104.97	107.883
ENSG00000099949	330	346	258	482	25	42	57	42	317.581	352.575	285.209	441.825	34.028	40.754	38.1101	46.7121
ENSG00000099956	798	677	660	1006	165	212	302	186	767.969	689.864	729.603	922.149	224.585	205.711	201.917	206.868
ENSG00000099968	583	685	538	788	58	74	116	57	561.06	698.016	594.737	722.319	78.9451	71.8046	77.5575	63.395
ENSG00000099977	375	344	238	307	16	31	43	11	360.888	350.537	263.099	281.411	21.778	30.0803	28.7498	12.2341
ENSG00000099991	495	440	366	492	69	105	115	67	476.372	448.361	404.598	450.991	93.9174	101.885	76.8889	74.5169
ENSG00000099992	79	88	61	128	4	11	21	18	76.027	89.6721	67.433	117.331	5.44449	10.6737	14.0406	20.0195
ENSG00000099994	79	104	62	99	10	17	22	11	76.027	105.976	68.5385	90.7482	13.6112	16.4957	14.7092	12.2341
ENSG00000099995	1267	1239	1009	1365	264	346	550	270	1219.32	1262.54	1115.41	1251.23	359.336	335.735	367.729	300.292
ENSG00000099999	301	310	139	295	17	27	23	14	289.673	315.89	153.659	270.411	23.1391	26.199	15.3778	15.5707
ENSG00000100003	161	111	108	180	21	13	27	8	154.941	113.109	119.39	164.997	28.5836	12.6143	18.0522	8.89754
ENSG00000100014	325	315	368	441	22	25	40	21	312.769	320.985	406.809	404.242	29.9447	24.2583	26.744	23.356
ENSG00000100023	380	370	352	430	51	59	115	78	365.7	377.031	389.122	394.159	69.4172	57.2496	76.8889	86.751
ENSG00000100028	1123	899	1022	1022	244	279	427	240	1080.74	916.082	1129.78	936.815	332.114	270.723	285.492	266.926
ENSG00000100029	1105	915	849	949	198	215	379	160	1063.42	932.386	938.535	869.9	269.502	208.622	253.399	177.951
ENSG00000100030	1463	1325	1575	1626	188	212	386	255	1407.94	1350.18	1741.1	1490.47	255.891	205.711	258.079	283.609
ENSG00000100034	717	557	592	584	25	37	49	24	690.017	567.584	654.432	535.323	34.028	35.9023	32.7614	26.6926
ENSG00000100036	229	130	160	159	7	7	9	4	220.382	132.47	176.874	145.747	9.52785	6.79233	6.01739	4.44877
ENSG00000100038	199	173	177	220	37	30	67	27	191.511	176.287	195.666	201.663	50.3615	29.11	44.7961	30.0292
ENSG00000100056	247	221	215	284	28	38	49	33	237.705	225.199	237.674	260.328	38.1114	36.8726	32.7614	36.7023
ENSG00000100065	267	198	216	190	18	15	36	10	256.952	201.762	238.779	174.163	24.5002	14.555	24.0696	11.1219
ENSG00000100068	162	87	90	77	4	3	2	1	155.903	88.6531	99.4914	70.5819	5.44449	2.911	1.3372	1.11219
ENSG00000100075	749	717	549	899	59	76	147	77	720.813	730.624	606.897	824.067	80.3062	73.7453	98.2841	85.6388
ENSG00000100083	384	353	355	526	26	26	39	33	369.549	359.708	392.438	482.157	35.3892	25.2286	26.0754	36.7023
ENSG00000100084	177	139	152	149	43	60	89	35	170.339	141.641	168.03	136.581	58.5282	58.22	59.5053	38.9267
ENSG00000100092	96	70	79	77	20	16	33	8	92.3872	71.3301	87.3313	70.5819	27.2224	15.5253	22.0638	8.89754
ENSG00000100097	4771	4963	4239	5408	708	1006	1659	947	4591.45	5057.3	4686.04	4957.24	963.674	976.155	1109.21	1053.25
ENSG00000100099	400	476	325	511	18	30	38	18	384.947	485.045	359.274	468.407	24.5002	29.11	25.4068	20.0195
ENSG00000100101	243	124	146	158	18	15	26	9	233.855	126.356	161.397	144.83	24.5002	14.555	17.3836	10.0097
ENSG00000100104	398	299	361	283	27	32	70	28	383.022	304.681	399.071	259.412	36.7503	31.0506	46.8019	31.1414
ENSG00000100105	626	467	584	645	30	46	135	56	602.442	475.874	645.588	591.238	40.8337	44.6353	90.2609	62.2828
ENSG00000100106	277	291	182	294	98	154	96	94	266.576	296.529	201.194	269.495	133.39	149.431	64.1855	104.546
ENSG00000100109	282	255	281	334	71	89	143	96	271.388	259.845	310.634	306.161	96.6397	86.3596	95.6097	106.77
ENSG00000100116	130	107	121	189	14	16	36	24	125.108	109.033	133.761	173.247	19.0557	15.5253	24.0696	26.6926
ENSG00000100124	269	226	218	254	9	15	37	23	258.877	230.294	240.99	232.829	12.2501	14.555	24.7382	25.5804
ENSG00000100129	1324	1458	1975	2704	215	162	693	191	1274.17	1485.7	2183.28	2478.62	292.641	157.194	463.339	212.429
ENSG00000100138	1753	1394	1690	1796	143	217	393	223	1687.03	1420.49	1868.23	1646.3	194.64	210.562	262.759	248.019
ENSG00000100139	407	325	351	420	16	34	36	18	391.683	331.176	388.016	384.992	21.778	32.9913	24.0696	20.0195
ENSG00000100142	570	480	445	568	76	115	158	81	548.549	489.121	491.929	520.656	103.445	111.588	105.639	90.0876
ENSG00000100147	61	51	35	51	19	28	43	31	58.7044	51.9691	38.6911	46.7491	25.8613	27.1693	28.7498	34.478
ENSG00000100150	96	128	76	118	6	14	24	12	92.3872	130.432	84.0149	108.165	8.16673	13.5847	16.0464	13.3463
ENSG00000100151	145	123	113	155	26	27	59	15	139.543	125.337	124.917	142.081	35.3892	26.199	39.4473	16.6829
ENSG00000100154	250	348	292	393	45	69	110	63	240.592	354.613	322.794	360.243	61.2505	66.953	73.5459	70.0681
ENSG00000100162	300	253	278	435	37	50	80	51	288.71	257.807	307.318	398.742	50.3615	48.5166	53.4879	56.7218
ENSG00000100196	551	474	413	441	69	53	127	61	530.264	483.007	456.555	404.242	93.9174	51.4276	84.9121	67.8437
ENSG00000100201	3573	3303	3159	2816	369	488	906	360	3438.54	3365.76	3492.15	2581.28	502.254	473.522	605.751	400.389
ENSG00000100207	736	742	749	736	69	131	153	105	708.302	756.099	827.989	674.653	93.9174	127.114	102.296	116.78
ENSG00000100209	171	163	144	160	23	31	43	23	164.565	166.097	159.186	146.664	31.3058	30.0803	28.7498	25.5804
ENSG00000100211	206	151	155	186	10	13	29	6	198.248	153.869	171.346	170.497	13.6112	12.6143	19.3894	6.67315
ENSG00000100216	943	813	986	1012	85	100	196	81	907.512	828.448	1089.98	927.648	115.695	97.0333	131.045	90.0876
ENSG00000100219	621	406	624	523	47	52	95	36	597.63	413.715	689.807	479.407	63.9727	50.4573	63.5169	40.0389
ENSG00000100220	1220	1147	1128	1455	286	314	576	302	1174.09	1168.79	1246.96	1333.72	389.281	304.684	385.113	335.882
ENSG00000100221	751	909	538	844	13	29	24	27	722.738	926.272	594.737	773.651	17.6946	28.1396	16.0464	30.0292
ENSG00000100225	707	625	697	829	83	136	161	119	680.394	636.876	770.505	759.902	112.973	131.965	107.644	132.351
ENSG00000100226	451	528	346	644	55	86	137	88	434.028	538.033	382.489	590.322	74.8617	83.4486	91.5981	97.8729
ENSG00000100227	756	750	691	927	85	120	178	81	727.55	764.251	763.872	849.733	115.695	116.44	119.011	90.0876
ENSG00000100228	123	99	50	57	9	14	5	10	118.371	100.881	55.273	52.249	12.2501	13.5847	3.343	11.1219
ENSG00000100239	451	388	395	569	22	30	50	41	434.028	395.373	436.656	521.573	29.9447	29.11	33.43	45.5999
ENSG00000100241	897	936	767	1253	27	58	65	41	863.243	953.785	847.887	1148.56	36.7503	56.2793	43.4589	45.5999
ENSG00000100242	572	713	487	849	72	138	154	103	550.474	726.548	538.359	778.235	98.0008	133.906	102.964	114.556
ENSG00000100243	1661	1741	1231	1932	213	315	445	275	1598.49	1774.08	1360.82	1770.97	289.919	305.655	297.527	305.853
ENSG00000100246	87	111	76	130	6	10	5	15	83.7259	113.109	84.0149	119.164	8.16673	9.70333	3.343	16.6829
ENSG00000100258	814	886	492	1009	69	76	149	52	783.367	902.835	543.886	924.898	93.9174	73.7453	99.6213	57.834
ENSG00000100263	204	151	87	139	5	4	8	5	196.323	153.869	96.175	127.414	6.80561	3.88133	5.34879	5.56096
ENSG00000100266	599	525	524	577	108	114	183	78	576.458	534.976	579.261	528.906	147.001	110.618	122.354	86.751
ENSG00000100271	31	27	9	35	1	5	5	6	29.8334	27.513	9.94914	32.0827	1.36112	4.85166	3.343	6.67315
ENSG00000100280	995	935	899	1349	216	238	381	230	957.555	952.766	993.808	1236.56	294.002	230.939	254.736	255.804
ENSG00000100281	523	600	483	591	57	89	111	88	503.318	611.401	533.937	541.739	77.5839	86.3596	74.2145	97.8729
ENSG00000100284	135	179	95	239	17	26	36	39	129.92	182.401	105.019	219.079	23.1391	25.2286	24.0696	43.3755
ENSG00000100288	8	10	2	9	4	9	15	6	7.69894	10.19	2.21092	8.24984	5.44449	8.73299	10.029	6.67315
ENSG00000100290	40	49	14	24	9	11	9	4	38.4947	49.9311	15.4764	21.9996	12.2501	10.6737	6.01739	4.44877
ENSG00000100292	221	463	129	322	35	79	36	40	212.683	471.798	142.604	295.161	47.6393	76.6563	24.0696	44.4877
ENSG00000100294	213	156	217	199	42	23	63	28	204.984	158.964	239.885	182.413	57.1671	22.3177	42.1217	31.1414
ENSG00000100296	450	438	458	660	83	84	211	59	433.065	446.323	506.3	604.988	112.973	81.5079	141.074	65.6194
ENSG00000100297	1080	1067	853	1119	200	317	452	274	1039.36	1087.27	942.957	1025.73	272.224	307.595	302.207	304.741
ENSG00000100299	101	99	63	94	9	28	21	13	97.1991	100.881	69.6439	86.165	12.2501	27.1693	14.0406	14.4585
ENSG00000100300	1199	1280	745	1246	87	169	202	138	1153.88	1304.32	823.567	1142.14	118.418	163.986	135.057	153.483
ENSG00000100304	534	403	581	570	61	58	139	53	513.904	410.658	642.272	522.49	83.0284	56.2793	92.9353	58.9462
ENSG00000100307	189	217	128	271	4	6	5	9	181.887	221.123	141.499	248.412	5.44449	5.822	3.343	10.0097
ENSG00000100311	738	631	377	477	16	34	35	34	710.227	642.99	416.758	437.241	21.778	32.9913	23.401	37.8145
ENSG00000100316	4709	4916	4683	5786	531	276	1067	156	4531.79	5009.41	5176.87	5303.73	722.756	267.812	713.395	173.502
ENSG00000100319	149	141	121	197	18	30	41	16	143.393	143.679	133.761	180.58	24.5002	29.11	27.4126	17.7951
ENSG00000100320	1692	1871	1335	1510	113	196	178	160	1628.33	1906.55	1475.79	1384.14	153.807	190.185	119.011	177.951
ENSG00000100321	190	159	160	186	15	13	45	24	182.85	162.021	176.874	170.497	20.4168	12.6143	30.087	26.6926
ENSG00000100324	320	294	299	478	35	44	95	50	307.957	299.586	330.532	438.158	47.6393	42.6946	63.5169	55.6096
ENSG00000100325	488	447	411	537	64	96	144	85	469.635	455.494	454.344	492.24	87.1118	93.1519	96.2783	94.5364
ENSG00000100330	388	487	363	551	35	66	95	86	373.398	496.254	401.282	505.073	47.6393	64.042	63.5169	95.6485
ENSG00000100335	701	485	677	589	18	19	31	22	674.619	494.216	748.396	539.906	24.5002	18.4363	20.7266	24.4682
ENSG00000100345	7637	9157	4498	7711	1906	1972	2918	1267	7349.6	9331	4972.36	7068.28	2594.3	1913.5	1950.97	1409.15
ENSG00000100347	487	416	563	654	134	163	395	153	468.673	423.905	622.374	599.488	182.39	158.164	264.097	170.165
ENSG00000100348	468	435	518	650	31	52	102	45	450.388	443.266	572.628	595.822	42.1948	50.4573	68.1971	50.0487
ENSG00000100350	54	48	269	330	6	10	55	22	51.9678	48.9121	297.369	302.494	8.16673	9.70333	36.7729	24.4682
ENSG00000100353	1624	1755	1680	2203	443	417	816	368	1562.88	1788.35	1857.17	2019.38	602.977	404.629	545.577	409.287
ENSG00000100354	486	750	586	917	88	134	218	152	467.71	764.251	647.799	840.567	119.779	130.025	145.755	169.053
ENSG00000100359	233	206	164	306	16	23	34	30	224.232	209.914	181.295	280.494	21.778	22.3177	22.7324	33.3658
ENSG00000100360	378	308	295	376	29	37	72	41	363.775	313.852	326.111	344.66	39.4725	35.9023	48.1391	45.5999
ENSG00000100364	885	708	652	733	15	30	38	21	851.695	721.453	720.76	671.903	20.4168	29.11	25.4068	23.356
ENSG00000100372	388	337	503	370	72	67	168	72	373.398	343.404	556.046	339.16	98.0008	65.0123	112.325	80.0779
ENSG00000100376	209	129	217	204	11	13	33	13	201.135	131.451	239.885	186.996	14.9723	12.6143	22.0638	14.4585
ENSG00000100379	193	160	127	180	10	17	26	14	185.737	163.04	140.393	164.997	13.6112	16.4957	17.3836	15.5707
ENSG00000100380	901	924	927	1073	105	122	183	54	867.093	941.557	1024.76	983.564	142.918	118.381	122.354	60.0584
ENSG00000100387	580	544	567	541	70	138	159	143	558.173	554.337	626.796	495.907	95.2785	133.906	106.307	159.044
ENSG00000100393	836	942	805	1148	123	221	320	257	804.539	959.899	889.895	1052.31	167.418	214.444	213.952	285.833
ENSG00000100395	417	258	372	296	45	75	109	37	401.307	262.902	411.231	271.328	61.2505	72.775	72.8773	41.1511
ENSG00000100401	1644	1480	1619	2436	242	281	590	347	1582.13	1508.12	1789.74	2232.96	329.391	272.663	394.473	385.931
ENSG00000100403	1213	1327	899	1362	64	82	126	86	1167.35	1352.22	993.808	1248.48	87.1118	79.5673	84.2435	95.6485
ENSG00000100410	657	492	652	595	46	48	102	42	632.275	501.349	720.76	545.406	62.6116	46.576	68.1971	46.7121
ENSG00000100412	677	787	862	1284	115	149	391	276	651.523	801.954	952.906	1176.98	156.529	144.58	261.422	306.965
ENSG00000100413	660	540	559	500	41	51	96	48	635.162	550.261	617.952	458.324	55.806	49.487	64.1855	53.3852
ENSG00000100416	610	392	456	540	37	62	93	51	587.044	399.449	504.09	494.99	50.3615	60.1606	62.1797	56.7218
ENSG00000100417	320	337	261	499	30	50	77	52	307.957	343.404	288.525	457.408	40.8337	48.5166	51.4821	57.834
ENSG00000100418	555	324	475	415	15	20	30	11	534.114	330.157	525.093	380.409	20.4168	19.4067	20.058	12.2341
ENSG00000100422	493	360	459	362	17	15	31	12	474.447	366.841	507.406	331.827	23.1391	14.555	20.7266	13.3463
ENSG00000100425	305	258	286	281	39	40	68	42	293.522	262.902	316.161	257.578	53.0838	38.8133	45.4647	46.7121
ENSG00000100426	501	488	440	475	19	25	45	26	482.146	497.273	486.402	435.408	25.8613	24.2583	30.087	28.917
ENSG00000100429	30	27	14	25	8	23	19	21	28.871	27.513	15.4764	22.9162	10.889	22.3177	12.7034	23.356
ENSG00000100439	408	560	276	515	60	100	86	83	392.646	570.641	305.107	472.074	81.6673	97.0333	57.4995	92.312
ENSG00000100441	845	933	604	948	20	43	35	38	813.2	950.728	667.698	868.983	27.2224	41.7243	23.401	42.2633
ENSG00000100442	2844	2605	2282	2289	531	735	751	433	2736.97	2654.5	2522.66	2098.21	722.756	713.195	502.118	481.579
ENSG00000100445	330	374	299	409	14	56	47	27	317.581	381.107	330.532	374.909	19.0557	54.3386	31.4242	30.0292
ENSG00000100461	711	634	718	727	100	177	241	173	684.243	646.047	793.72	666.404	136.112	171.749	161.132	192.409
ENSG00000100462	1667	1541	1568	1882	360	428	739	352	1604.27	1570.28	1733.36	1725.13	490.004	415.302	494.095	391.492
ENSG00000100473	90	94	106	143	18	32	51	42	86.613	95.7861	117.179	131.081	24.5002	31.0506	34.0986	46.7121
ENSG00000100478	130	102	78	91	17	16	23	10	125.108	103.938	86.2258	83.415	23.1391	15.5253	15.3778	11.1219
ENSG00000100479	690	492	656	441	128	163	315	124	664.033	501.349	725.181	404.242	174.224	158.164	210.609	137.912
ENSG00000100483	406	276	358	319	17	20	38	22	390.721	281.244	395.754	292.411	23.1391	19.4067	25.4068	24.4682
ENSG00000100485	765	974	585	833	51	109	66	93	736.211	992.508	646.694	763.568	69.4172	105.766	44.1275	103.434
ENSG00000100490	54	35	36	45	7	12	27	13	51.9678	35.6651	39.7965	41.2492	9.52785	11.644	18.0522	14.4585
ENSG00000100503	4961	5470	3188	4348	411	593	578	335	4774.3	5573.94	3524.2	3985.59	559.421	575.407	386.45	372.584
ENSG00000100504	6881	7346	5305	6513	1811	2245	2804	1627	6622.05	7485.59	5864.46	5970.13	2464.99	2178.4	1874.75	1809.54
ENSG00000100505	439	438	266	258	49	59	59	27	422.479	446.323	294.052	236.495	66.695	57.2496	39.4473	30.0292
ENSG00000100519	3403	3271	2486	2764	466	739	849	551	3274.94	3333.15	2748.17	2533.62	634.283	717.076	567.641	612.818
ENSG00000100522	4312	2969	3410	2837	283	338	430	247	4149.73	3025.42	3769.62	2600.53	385.197	327.972	287.498	274.712
ENSG00000100523	1012	769	847	636	111	145	193	123	973.916	783.612	936.324	582.989	151.085	140.698	129.04	136.8
ENSG00000100526	3152	2689	3025	3219	428	558	840	514	3033.38	2740.1	3344.01	2950.69	582.56	541.446	561.623	571.667
ENSG00000100528	5159	5226	4928	5097	389	452	801	368	4964.85	5325.3	5447.7	4672.16	529.476	438.59	535.548	409.287
ENSG00000100532	857	686	906	919	96	113	179	101	824.749	699.035	1001.55	842.4	130.668	109.648	119.679	112.331
ENSG00000100554	1412	1222	1240	1345	237	329	390	253	1358.86	1245.22	1370.77	1232.89	322.586	319.239	260.754	281.385
ENSG00000100558	165	160	269	220	9	23	83	39	158.791	163.04	297.369	201.663	12.2501	22.3177	55.4937	43.3755
ENSG00000100564	630	582	765	802	37	52	76	53	606.291	593.059	845.677	735.152	50.3615	50.4573	50.8135	58.9462
ENSG00000100567	5372	4522	4665	4321	1274	1668	2259	1407	5169.84	4607.93	5156.97	3960.84	1734.07	1618.51	1510.37	1564.85
ENSG00000100568	3815	3478	3661	4042	75	176	157	113	3671.43	3544.09	4047.09	3705.09	102.084	170.779	104.97	125.678
ENSG00000100575	1318	1042	1255	1107	78	79	190	89	1268.4	1061.8	1387.35	1014.73	106.168	76.6563	127.034	98.9851
ENSG00000100577	203	231	177	261	23	39	47	36	195.361	235.389	195.666	239.245	31.3058	37.843	31.4242	40.0389
ENSG00000100578	858	1170	981	1369	322	435	759	567	825.711	1192.23	1084.46	1254.89	438.281	422.095	507.467	630.613
ENSG00000100580	711	642	696	579	41	42	78	28	684.243	654.199	769.4	530.74	55.806	40.754	52.1507	31.1414
ENSG00000100583	30	37	9	13	6	11	4	2	28.871	37.7031	9.94914	11.9164	8.16673	10.6737	2.6744	2.22438
ENSG00000100591	2205	1862	1825	1692	469	667	843	470	2122.02	1897.38	2017.46	1550.97	638.366	647.212	563.629	522.73
ENSG00000100592	492	746	385	630	90	128	206	115	473.485	760.175	425.602	577.489	122.501	124.203	137.731	127.902
ENSG00000100596	1152	1742	952	1721	147	249	306	260	1108.65	1775.1	1052.4	1577.55	200.085	241.613	204.591	289.17
ENSG00000100599	180	145	109	142	7	16	16	17	173.226	147.755	120.495	130.164	9.52785	15.5253	10.6976	18.9073
ENSG00000100600	603	670	452	611	171	249	280	195	580.307	682.731	499.668	560.072	232.752	241.613	187.208	216.878
ENSG00000100601	271	227	198	190	39	40	87	38	260.802	231.313	218.881	174.163	53.0838	38.8133	58.1681	42.2633
ENSG00000100603	1043	971	733	791	277	360	439	235	1003.75	989.451	810.302	725.069	377.031	349.32	293.515	261.365
ENSG00000100605	1036	991	853	1117	44	83	99	44	997.012	1009.83	942.957	1023.9	59.8894	80.5376	66.1913	48.9365
ENSG00000100612	1805	1761	1487	1934	336	556	588	429	1737.07	1794.46	1643.82	1772.8	457.337	539.505	393.136	477.131
ENSG00000100614	2068	2081	1915	2153	183	285	322	298	1990.18	2120.54	2116.95	1973.54	249.085	276.545	215.289	331.433
ENSG00000100625	1492	1868	1395	1875	184	264	313	259	1435.85	1903.49	1542.12	1718.72	250.446	256.168	209.271	288.058
ENSG00000100629	183	211	196	255	18	35	65	33	176.113	215.009	216.67	233.745	24.5002	33.9616	43.4589	36.7023
ENSG00000100632	5980	5374	5679	5017	544	831	1327	917	5754.96	5476.11	6277.9	4598.83	740.45	806.346	887.231	1019.88
ENSG00000100644	9203	9070	7242	7195	2352	3559	3997	3051	8856.67	9242.34	8005.74	6595.29	3201.36	3453.41	2672.39	3393.3
ENSG00000100647	463	488	385	522	21	39	32	33	445.576	497.273	425.602	478.491	28.5836	37.843	21.3952	36.7023
ENSG00000100650	4374	3648	3219	3217	383	429	467	196	4209.39	3717.32	3558.47	2948.86	521.31	416.273	312.236	217.99
ENSG00000100664	6438	5000	6063	5957	524	632	1096	566	6195.72	5095.01	6702.4	5460.48	713.228	613.25	732.785	629.501
ENSG00000100697	766	690	609	523	80	78	104	48	737.173	703.111	673.225	479.407	108.89	75.6859	69.5343	53.3852
ENSG00000100711	715	604	587	666	40	78	64	84	688.093	615.477	648.905	610.488	54.4449	75.6859	42.7903	93.4242
ENSG00000100714	3486	3447	3221	3697	1173	1603	2727	1541	3354.81	3512.5	3560.68	3388.85	1596.6	1555.44	1823.27	1713.89
ENSG00000100722	1039	925	894	1223	221	247	397	274	999.899	942.576	988.281	1121.06	300.808	239.672	265.434	304.741
ENSG00000100726	419	319	377	495	33	43	108	46	403.232	325.061	416.758	453.741	44.917	41.7243	72.2087	51.1609
ENSG00000100731	2543	2970	2657	3509	201	311	453	241	2447.3	3026.43	2937.21	3216.52	273.586	301.773	302.875	268.038
ENSG00000100744	809	608	833	691	59	66	98	49	778.555	619.553	920.848	633.404	80.3062	64.042	65.5227	54.4974
ENSG00000100749	494	435	463	413	203	209	335	182	475.409	443.266	511.828	378.576	276.308	202.8	223.981	202.419
ENSG00000100764	913	956	761	987	199	210	227	147	878.641	974.165	841.255	904.732	270.863	203.77	151.772	163.492
ENSG00000100784	233	376	254	525	60	109	155	185	224.232	383.145	280.787	481.241	81.6673	105.766	103.633	205.756
ENSG00000100796	1487	1121	1069	923	170	239	263	200	1431.04	1142.3	1181.74	846.067	231.391	231.91	175.842	222.438
ENSG00000100802	55	55	40	86	5	7	9	7	52.9302	56.0451	44.2184	78.8318	6.80561	6.79233	6.01739	7.78535
ENSG00000100804	2427	2239	2292	2700	463	535	1008	509	2335.67	2281.54	2533.71	2474.95	630.199	519.128	673.948	566.106
ENSG00000100811	2433	2174	2481	2300	180	292	353	197	2341.44	2215.31	2742.64	2108.29	245.002	283.337	236.015	219.102
ENSG00000100813	2161	2171	1756	2322	335	306	789	348	2079.68	2212.25	1941.19	2128.46	455.976	296.922	527.525	387.043
ENSG00000100814	431	455	438	586	8	15	14	3	414.78	463.646	484.191	537.156	10.889	14.555	9.36039	3.33658
ENSG00000100815	632	721	424	549	223	226	306	206	608.216	734.7	468.715	503.24	303.53	219.295	204.591	229.112
ENSG00000100823	1706	1660	1493	1758	269	366	540	247	1641.8	1691.54	1650.45	1611.47	366.142	355.142	361.043	274.712
ENSG00000100836	1212	1016	725	768	20	36	47	9	1166.39	1035.31	801.458	703.986	27.2224	34.932	31.4242	10.0097
ENSG00000100852	2563	2544	1974	2216	223	297	386	326	2466.55	2592.34	2182.18	2031.29	303.53	288.189	258.079	362.575
ENSG00000100865	538	468	450	518	77	118	142	83	517.754	476.893	497.457	474.824	104.806	114.499	94.9411	92.312
ENSG00000100867	163	203	295	551	17	39	88	92	156.866	206.857	326.111	505.073	23.1391	37.843	58.8367	102.322
ENSG00000100883	1487	1429	938	915	527	726	708	470	1431.04	1456.15	1036.92	838.734	717.311	704.462	473.368	522.73
ENSG00000100888	1233	1010	1204	1136	268	369	663	326	1186.6	1029.19	1330.97	1041.31	364.781	358.053	443.281	362.575
ENSG00000100889	120	122	123	186	24	22	74	29	115.484	124.318	135.972	170.497	32.6669	21.3473	49.4763	32.2536
ENSG00000100897	484	460	361	529	22	51	48	34	465.786	468.741	399.071	484.907	29.9447	49.487	32.0928	37.8145
ENSG00000100902	455	454	313	337	539	716	882	513	437.877	462.627	346.009	308.911	733.645	694.758	589.704	570.555
ENSG00000100906	770	563	376	333	114	157	174	69	741.023	573.698	415.653	305.244	155.168	152.342	116.336	76.7413
ENSG00000100908	177	143	137	154	28	23	46	16	170.339	145.717	151.448	141.164	38.1114	22.3177	30.7556	17.7951
ENSG00000100911	1184	1101	847	973	183	236	371	193	1139.44	1121.92	936.324	891.899	249.085	228.999	248.05	214.653
ENSG00000100916	524	515	463	454	68	102	109	75	504.28	524.786	511.828	416.158	92.5563	98.9739	72.8773	83.4144
ENSG00000100934	2192	2204	1809	1776	429	740	702	573	2109.51	2245.88	1999.78	1627.97	583.921	718.046	469.357	637.286
ENSG00000100938	495	562	469	645	82	122	186	87	476.372	572.679	518.46	591.238	111.612	118.381	124.359	96.7607
ENSG00000100941	2026	1298	1238	1152	380	284	562	162	1949.76	1322.66	1368.56	1055.98	517.226	275.574	375.753	180.175
ENSG00000100949	234	202	238	285	49	32	97	36	225.194	205.838	263.099	261.245	66.695	31.0506	64.8541	40.0389
ENSG00000100979	602	671	764	1225	138	213	502	284	579.345	683.75	844.571	1122.89	187.835	206.681	335.637	315.863
ENSG00000100982	384	487	324	576	25	60	80	93	369.549	496.254	358.169	527.99	34.028	58.22	53.4879	103.434
ENSG00000100983	867	835	847	1052	130	216	268	172	834.372	850.866	936.324	964.314	176.946	209.592	179.185	191.297
ENSG00000100985	3	3	4	5	1	3	3	3	2.8871	3.057	4.42184	4.58324	1.36112	2.911	2.0058	3.33658
ENSG00000100991	1375	1257	1148	1527	305	326	624	302	1323.25	1280.88	1269.07	1399.72	415.142	316.328	417.206	335.882
ENSG00000100994	4497	4502	5913	8623	864	917	2396	1384	4327.77	4587.54	6536.58	7904.26	1176.01	889.795	1601.96	1539.27
ENSG00000100997	650	640	526	716	45	75	134	85	625.539	652.161	581.472	656.32	61.2505	72.775	89.5923	94.5364
ENSG00000101000	532	570	682	916	56	82	198	83	511.979	580.831	753.923	839.65	76.2228	79.5673	132.383	92.312
ENSG00000101003	1014	701	970	704	84	76	189	79	975.84	714.32	1072.3	645.321	114.334	73.7453	126.365	87.8632
ENSG00000101004	171	113	86	92	5	15	13	5	164.565	115.147	95.0695	84.3317	6.80561	14.555	8.69179	5.56096
ENSG00000101017	141	151	155	262	16	24	40	21	135.694	153.869	171.346	240.162	21.778	23.288	26.744	23.356
ENSG00000101019	747	674	801	891	101	129	217	119	718.888	686.807	885.473	816.734	137.473	125.173	145.086	132.351
ENSG00000101040	492	858	371	617	109	199	161	144	473.485	874.303	410.125	565.572	148.362	193.096	107.644	160.156
ENSG00000101052	367	411	352	432	56	82	87	45	353.189	418.81	389.122	395.992	76.2228	79.5673	58.1681	50.0487
ENSG00000101057	1286	932	1366	1470	44	99	123	62	1237.6	949.709	1510.06	1347.47	59.8894	96.0629	82.2377	68.9559
ENSG00000101079	678	618	751	809	136	181	297	218	652.485	629.743	830.2	741.569	185.113	175.63	198.574	242.458
ENSG00000101084	704	563	710	730	52	76	90	59	677.506	573.698	784.876	669.154	70.7783	73.7453	60.1739	65.6194
ENSG00000101096	123	141	279	424	15	8	54	37	118.371	143.679	308.423	388.659	20.4168	7.76266	36.1043	41.1511
ENSG00000101104	596	554	413	663	8	15	6	5	573.571	564.527	456.555	607.738	10.889	14.555	4.01159	5.56096
ENSG00000101109	954	1073	689	928	105	154	184	105	918.098	1093.39	761.662	850.65	142.918	149.431	123.022	116.78
ENSG00000101126	2020	1766	1962	1932	267	406	596	313	1943.98	1799.56	2168.91	1770.97	363.42	393.955	398.485	348.116
ENSG00000101132	744	663	709	757	124	160	235	92	716.001	675.598	783.771	693.903	168.779	155.253	157.121	102.322
ENSG00000101138	553	429	558	550	169	183	299	152	532.189	437.152	616.846	504.157	230.03	177.571	199.911	169.053
ENSG00000101146	1291	899	1067	899	259	387	580	387	1242.42	916.082	1179.53	824.067	352.531	375.519	387.787	430.418
ENSG00000101150	3817	3632	3426	4117	300	525	626	492	3673.36	3701.01	3787.3	3773.84	408.337	509.425	418.543	547.199
ENSG00000101152	2289	2063	1731	2510	77	104	156	77	2202.86	2102.2	1913.55	2300.79	104.806	100.915	104.301	85.6388
ENSG00000101158	1326	1186	1063	1182	204	276	459	219	1276.1	1208.54	1175.1	1083.48	277.669	267.812	306.887	243.57
ENSG00000101160	2519	2442	1867	2625	223	367	378	280	2424.2	2488.4	2063.89	2406.2	303.53	356.112	252.73	311.414
ENSG00000101161	1327	1061	1055	1394	337	426	651	324	1277.06	1081.16	1166.26	1277.81	458.698	413.362	435.258	360.35
ENSG00000101166	2372	2060	2366	2061	135	178	290	164	2282.73	2099.14	2615.52	1889.21	183.751	172.719	193.894	182.4
ENSG00000101181	618	589	498	703	55	57	145	50	594.743	600.192	550.519	644.404	74.8617	55.309	96.9469	55.6096
ENSG00000101182	4963	4704	4144	4473	691	1118	1226	742	4776.23	4793.38	4581.02	4100.17	940.535	1084.83	819.702	825.247
ENSG00000101187	3351	3088	2996	3220	427	583	1114	486	3224.89	3146.68	3311.96	2951.61	581.199	565.704	744.819	540.526
ENSG00000101188	1270	1093	1282	1406	40	69	126	75	1222.21	1113.77	1417.2	1288.81	54.4449	66.953	84.2435	83.4144
ENSG00000101189	995	784	736	885	46	64	75	38	957.555	798.897	813.618	811.234	62.6116	62.1013	50.1449	42.2633
ENSG00000101190	657	571	536	594	20	26	10	12	632.275	581.85	592.526	544.489	27.2224	25.2286	6.68599	13.3463
ENSG00000101191	1292	1026	1057	900	186	149	272	114	1243.38	1045.5	1168.47	824.984	253.169	144.58	181.859	126.79
ENSG00000101193	784	831	671	837	103	103	196	77	754.496	846.79	741.763	767.235	140.196	99.9443	131.045	85.6388
ENSG00000101199	1201	910	718	1012	120	114	172	94	1155.8	927.291	793.72	927.648	163.335	110.618	114.999	104.546
ENSG00000101210	3239	3435	3124	5477	557	412	1385	324	3117.11	3500.27	3453.46	5020.48	758.145	399.777	926.01	360.35
ENSG00000101213	159	226	106	260	7	21	13	10	153.016	230.294	117.179	238.329	9.52785	20.377	8.69179	11.1219
ENSG00000101216	353	332	239	340	25	34	59	31	339.716	338.309	264.205	311.661	34.028	32.9913	39.4473	34.478
ENSG00000101220	1668	1491	1484	1857	109	173	244	148	1605.23	1519.33	1640.5	1702.22	148.362	167.868	163.138	164.604
ENSG00000101224	1707	1460	1876	2740	135	169	404	231	1642.76	1487.74	2073.84	2511.62	183.751	163.986	270.114	256.916
ENSG00000101236	920	877	404	517	54	81	75	32	885.378	893.664	446.606	473.907	73.5006	78.5969	50.1449	35.5902
ENSG00000101246	477	450	301	595	39	79	71	82	459.049	458.551	332.743	545.406	53.0838	76.6563	47.4705	91.1998
ENSG00000101247	296	236	283	258	35	55	87	44	284.861	240.484	312.845	236.495	47.6393	53.3683	58.1681	48.9365
ENSG00000101255	943	616	977	915	63	49	126	76	907.512	627.705	1080.03	838.734	85.7507	47.5463	84.2435	84.5266
ENSG00000101265	270	217	167	121	18	12	18	2	259.839	221.123	184.612	110.914	24.5002	11.644	12.0348	2.22438
ENSG00000101266	2565	2209	2233	2160	202	189	330	119	2468.47	2250.97	2468.49	1979.96	274.947	183.393	220.638	132.351
ENSG00000101276	117	141	102	166	11	24	28	13	112.597	143.679	112.757	152.164	14.9723	23.288	18.7208	14.4585
ENSG00000101290	1146	1058	1118	1230	112	172	288	183	1102.87	1078.1	1235.9	1127.48	152.446	166.897	192.557	203.531
ENSG00000101294	2402	2206	1861	2493	364	451	824	401	2311.61	2247.92	2057.26	2285.21	495.448	437.62	550.926	445.989
ENSG00000101298	265	223	294	321	13	19	31	16	255.027	227.237	325.005	294.244	17.6946	18.4363	20.7266	17.7951
ENSG00000101310	1139	1009	1216	1093	283	352	708	339	1096.14	1028.17	1344.24	1001.9	385.197	341.557	473.368	377.033
ENSG00000101311	1765	1516	1656	1683	109	165	197	121	1698.58	1544.81	1830.64	1542.72	148.362	160.105	131.714	134.575
ENSG00000101333	1178	1582	1072	1401	166	249	331	225	1133.67	1612.06	1185.05	1284.22	225.946	241.613	221.306	250.243
ENSG00000101335	225	194	69	116	45	36	33	14	216.533	197.686	76.2767	106.331	61.2505	34.932	22.0638	15.5707
ENSG00000101337	1581	1799	1355	1851	247	324	575	332	1521.5	1833.18	1497.9	1696.72	336.197	314.388	384.444	369.248
ENSG00000101343	565	618	562	595	202	336	394	303	543.737	629.743	621.268	545.406	274.947	326.032	263.428	336.994
ENSG00000101346	2189	2345	1955	2623	120	142	283	132	2106.62	2389.56	2161.17	2404.37	163.335	137.787	189.214	146.809
ENSG00000101347	1530	1360	1082	981	336	378	491	250	1472.42	1385.84	1196.11	899.232	457.337	366.786	328.282	278.048
ENSG00000101350	1197	1095	1148	1133	78	93	155	81	1151.95	1115.81	1269.07	1038.56	106.168	90.2409	103.633	90.0876
ENSG00000101353	11	6	13	21	1	1	2	1	10.586	6.11401	14.371	19.2496	1.36112	0.970333	1.3372	1.11219
ENSG00000101361	3563	2106	2942	2386	392	416	766	276	3428.91	2146.02	3252.26	2187.12	533.56	403.658	512.147	306.965
ENSG00000101363	809	783	688	863	13	27	41	35	778.555	797.878	760.556	791.068	17.6946	26.199	27.4126	38.9267
ENSG00000101365	1139	1014	1398	1876	173	274	547	329	1096.14	1033.27	1545.43	1719.63	235.474	265.871	365.724	365.911
ENSG00000101367	2392	2056	2161	2075	279	334	556	327	2301.98	2095.07	2388.9	1902.05	379.753	324.091	371.741	363.687
ENSG00000101384	2019	2495	1731	2484	386	705	648	694	1943.02	2542.41	1913.55	2276.96	525.393	684.085	433.252	771.862
ENSG00000101391	583	502	603	667	89	105	250	138	561.06	511.539	666.592	611.405	121.14	101.885	167.15	153.483
ENSG00000101400	425	428	313	529	23	37	34	10	409.006	436.133	346.009	484.907	31.3058	35.9023	22.7324	11.1219
ENSG00000101407	735	655	583	549	132	190	219	141	707.34	667.446	644.483	503.24	179.668	184.363	146.423	156.819
ENSG00000101412	1097	1075	766	1048	16	27	35	17	1055.72	1095.43	846.782	960.648	21.778	26.199	23.401	18.9073
ENSG00000101413	1014	819	903	742	110	161	195	137	975.84	834.562	998.23	680.153	149.723	156.224	130.377	152.37
ENSG00000101421	1554	1483	1303	1590	167	257	268	211	1495.52	1511.18	1440.41	1457.47	227.307	249.376	179.185	234.673
ENSG00000101439	1870	1808	1134	1675	169	292	262	220	1799.63	1842.35	1253.59	1535.39	230.03	283.337	175.173	244.682
ENSG00000101442	288	223	259	209	52	55	124	43	277.162	227.237	286.314	191.58	70.7783	53.3683	82.9063	47.8243
ENSG00000101444	2642	2940	3272	4757	428	303	1242	271	2542.57	2995.86	3617.06	4360.5	582.56	294.011	830.4	301.404
ENSG00000101447	862	707	1600	1727	134	221	710	393	829.561	720.434	1768.74	1583.05	182.39	214.444	474.705	437.092
ENSG00000101452	368	257	277	304	54	77	106	48	354.151	261.883	306.212	278.661	73.5006	74.7156	70.8715	53.3852
ENSG00000101457	1451	1425	1131	1954	199	305	348	300	1396.39	1452.08	1250.27	1791.13	270.863	295.951	232.672	333.658
ENSG00000101460	5	3	12	16	1	1	5	3	4.81184	3.057	13.2655	14.6664	1.36112	0.970333	3.343	3.33658
ENSG00000101464	527	443	391	483	87	106	216	79	507.168	451.418	432.235	442.741	118.418	102.855	144.417	87.8632
ENSG00000101473	450	432	358	517	34	69	105	64	433.065	440.209	395.754	473.907	46.2781	66.953	70.2029	71.1803
ENSG00000101474	2086	2227	2021	2583	228	459	569	434	2007.5	2269.32	2234.13	2367.7	310.336	445.383	380.433	482.692
ENSG00000101544	986	859	1036	1019	88	129	224	129	948.894	875.322	1145.26	934.065	119.779	125.173	149.766	143.473
ENSG00000101546	217	208	228	323	31	22	69	37	208.834	211.952	252.045	296.078	42.1948	21.3473	46.1333	41.1511
ENSG00000101557	2535	2245	3221	3149	611	707	1492	819	2439.6	2287.66	3560.68	2886.53	831.645	686.025	997.55	910.886
ENSG00000101558	2525	2162	3029	2725	407	467	905	546	2429.98	2203.08	3348.44	2497.87	553.977	453.145	605.082	607.257
ENSG00000101574	439	363	551	496	37	52	98	50	422.479	369.898	609.108	454.658	50.3615	50.4573	65.5227	55.6096
ENSG00000101577	1037	1953	1496	4134	79	175	246	422	997.975	1990.11	1653.77	3789.43	107.529	169.808	164.475	469.345
ENSG00000101596	2031	2210	1997	2231	509	752	950	717	1954.57	2251.99	2207.6	2045.04	692.811	729.69	635.169	797.442
ENSG00000101608	2353	2387	2446	2501	347	543	702	581	2264.45	2432.36	2703.95	2292.54	472.309	526.891	469.357	646.184
ENSG00000101624	191	187	317	310	57	70	183	113	183.812	190.553	350.431	284.161	77.5839	67.9233	122.354	125.678
ENSG00000101639	737	1044	1112	1656	140	192	403	247	709.265	1063.84	1229.27	1517.97	190.557	186.304	269.445	274.712
ENSG00000101654	1186	1264	1246	1317	201	254	354	305	1141.37	1288.02	1377.4	1207.23	273.586	246.465	236.684	339.219
ENSG00000101670	89	54	184	91	16	16	50	24	85.6507	55.0261	203.405	83.415	21.778	15.5253	33.43	26.6926
ENSG00000101695	68	76	91	153	2	7	18	9	65.441	77.4441	100.597	140.247	2.72224	6.79233	12.0348	10.0097
ENSG00000101745	578	741	519	1043	104	164	205	243	556.248	755.08	573.733	956.065	141.557	159.135	137.063	270.263
ENSG00000101751	250	328	246	395	18	45	40	47	240.592	334.233	271.943	362.076	24.5002	43.665	26.744	52.273
ENSG00000101752	1443	1592	1808	2052	124	229	288	283	1388.7	1622.25	1998.67	1880.96	168.779	222.206	192.557	314.75
ENSG00000101773	858	651	771	696	90	117	170	80	825.711	663.37	852.309	637.987	122.501	113.529	113.662	88.9754
ENSG00000101782	922	1085	531	890	171	165	199	92	887.303	1105.62	586.999	815.817	232.752	160.105	133.051	102.322
ENSG00000101811	369	322	330	319	98	144	227	142	355.113	328.119	364.802	292.411	133.39	139.728	151.772	157.931
ENSG00000101842	25	35	26	36	3	7	6	5	24.0592	35.6651	28.7419	32.9994	4.08337	6.79233	4.01159	5.56096
ENSG00000101843	1297	1169	1229	1213	162	200	296	239	1248.19	1191.21	1358.61	1111.89	220.502	194.067	197.905	265.814
ENSG00000101844	227	171	251	284	27	33	68	41	218.457	174.249	277.47	260.328	36.7503	32.021	45.4647	45.5999
ENSG00000101846	244	212	232	236	5	15	11	7	234.818	216.028	256.467	216.329	6.80561	14.555	7.35459	7.78535
ENSG00000101849	1226	1084	1004	1038	51	114	136	83	1179.86	1104.6	1109.88	951.481	69.4172	110.618	90.9295	92.312
ENSG00000101856	2910	2674	2218	2071	173	239	329	158	2800.49	2724.81	2451.91	1898.38	235.474	231.91	219.969	175.726
ENSG00000101868	552	675	647	825	215	283	558	325	531.227	687.826	715.232	756.235	292.641	274.604	373.078	361.463
ENSG00000101871	312	445	387	544	44	80	137	138	300.259	453.456	427.813	498.657	59.8894	77.6266	91.5981	153.483
ENSG00000101882	338	289	218	293	86	96	156	75	325.28	294.491	240.99	268.578	117.056	93.1519	104.301	83.4144
ENSG00000101888	266	287	323	276	20	21	41	22	255.99	292.453	357.063	252.995	27.2224	20.377	27.4126	24.4682
ENSG00000101901	751	715	671	667	46	103	131	71	722.738	728.586	741.763	611.405	62.6116	99.9443	87.5865	78.9657
ENSG00000101911	735	766	932	1072	171	123	337	115	707.34	780.555	1030.29	982.647	232.752	119.351	225.318	127.902
ENSG00000101928	367	362	442	511	18	32	61	36	353.189	368.879	488.613	468.407	24.5002	31.0506	40.7845	40.0389
ENSG00000101935	408	237	468	301	24	23	60	12	392.646	241.503	517.355	275.911	32.6669	22.3177	40.1159	13.3463
ENSG00000101938	29	10	8	5	7	2	5	3	27.9086	10.19	8.84368	4.58324	9.52785	1.94067	3.343	3.33658
ENSG00000101940	400	410	305	587	19	45	55	50	384.947	417.791	337.165	538.073	25.8613	43.665	36.7729	55.6096
ENSG00000101945	381	327	398	506	52	62	129	82	366.662	333.214	439.973	463.824	70.7783	60.1606	86.2493	91.1998
ENSG00000101955	95	106	167	231	18	29	70	73	91.4249	108.014	184.612	211.746	24.5002	28.1396	46.8019	81.19
ENSG00000101966	848	965	689	918	60	93	106	90	816.087	983.336	761.662	841.483	81.6673	90.2409	70.8715	100.097
ENSG00000101972	2098	2944	2058	3145	466	763	941	834	2019.05	2999.94	2275.04	2882.86	634.283	740.364	629.152	927.568
ENSG00000101974	584	577	613	600	75	118	167	117	562.022	587.964	677.647	549.989	102.084	114.499	111.656	130.127
ENSG00000101986	571	418	381	454	44	71	94	49	549.512	425.943	421.18	416.158	59.8894	68.8936	62.8483	54.4974
ENSG00000101997	281	317	199	313	69	73	103	52	270.425	323.023	219.986	286.911	93.9174	70.8343	68.8657	57.834
ENSG00000102003	20	27	14	15	2	4	1	1	19.2473	27.513	15.4764	13.7497	2.72224	3.88133	0.668599	1.11219
ENSG00000102007	2253	2027	1978	2567	259	301	649	305	2168.21	2065.52	2186.6	2353.04	352.531	292.07	433.921	339.219
ENSG00000102024	7277	7952	6596	7346	1799	2740	3591	2693	7003.15	8103.1	7291.61	6733.7	2448.66	2658.71	2400.94	2995.13
ENSG00000102030	601	456	470	574	160	154	375	106	578.383	464.665	519.566	526.156	217.78	149.431	250.725	117.892
ENSG00000102034	469	343	368	353	30	33	52	35	451.35	349.518	406.809	323.577	40.8337	32.021	34.7671	38.9267
ENSG00000102038	1698	1747	1735	2063	687	863	1363	801	1634.1	1780.2	1917.97	1891.05	935.091	837.397	911.3	890.866
ENSG00000102043	11	12	15	20	11	8	25	9	10.586	12.228	16.5819	18.333	14.9723	7.76266	16.715	10.0097
ENSG00000102048	332	306	450	453	37	53	110	68	319.506	311.814	497.457	415.242	50.3615	51.4276	73.5459	75.6291
ENSG00000102054	2411	2285	2598	2816	566	791	1343	1057	2320.27	2328.42	2871.98	2581.28	770.395	767.533	897.928	1175.59
ENSG00000102078	190	173	168	184	26	28	48	35	182.85	176.287	185.717	168.663	35.3892	27.1693	32.0928	38.9267
ENSG00000102081	898	864	689	717	124	184	192	150	864.206	880.417	761.662	657.237	168.779	178.541	128.371	166.829
ENSG00000102096	307	224	342	320	21	26	64	43	295.447	228.256	378.067	293.328	28.5836	25.2286	42.7903	47.8243
ENSG00000102098	222	221	209	211	37	66	92	55	213.646	225.199	231.041	193.413	50.3615	64.042	61.5111	61.1706
ENSG00000102100	679	613	545	621	41	88	122	65	653.447	624.648	602.475	569.239	55.806	85.3893	81.5691	72.2925
ENSG00000102103	687	550	604	836	174	136	326	130	661.146	560.451	667.698	766.318	236.835	131.965	217.963	144.585
ENSG00000102109	494	448	250	526	32	44	53	24	475.409	456.513	276.365	482.157	43.5559	42.6946	35.4357	26.6926
ENSG00000102119	1000	833	860	1163	85	124	278	145	962.367	848.828	950.695	1066.06	115.695	120.321	185.871	161.268
ENSG00000102125	288	231	258	329	24	19	48	29	277.162	235.389	285.209	301.577	32.6669	18.4363	32.0928	32.2536
ENSG00000102144	19599	19078	10273	9816	2455	3789	3416	2143	18861.4	19440.5	11356.4	8997.82	3341.55	3676.59	2283.93	2383.43
ENSG00000102158	1394	1601	1570	1832	197	375	524	364	1341.54	1631.42	1735.57	1679.3	268.141	363.875	350.346	404.838
ENSG00000102172	1680	1487	893	1048	146	205	195	106	1616.78	1515.26	987.175	960.648	198.724	198.918	130.377	117.892
ENSG00000102174	147	171	96	95	8	10	16	6	141.468	174.249	106.124	87.0816	10.889	9.70333	10.6976	6.67315
ENSG00000102178	1218	897	1216	1321	41	60	109	54	1172.16	914.044	1344.24	1210.89	55.806	58.22	72.8773	60.0584
ENSG00000102181	1094	1160	1021	1411	102	129	194	107	1052.83	1182.04	1128.67	1293.39	138.834	125.173	129.708	119.005
ENSG00000102189	390	398	463	607	161	147	423	224	375.323	405.563	511.828	556.406	219.141	142.639	282.817	249.131
ENSG00000102218	441	510	529	726	90	159	209	211	424.404	519.691	584.788	665.487	122.501	154.283	139.737	234.673
ENSG00000102221	304	241	293	344	34	44	107	49	292.56	245.579	323.9	315.327	46.2781	42.6946	71.5401	54.4974
ENSG00000102225	2303	2231	1885	2718	60	116	85	75	2216.33	2273.39	2083.79	2491.45	81.6673	112.559	56.8309	83.4144
ENSG00000102226	896	970	552	944	269	381	535	339	862.281	988.432	610.214	865.316	366.142	369.697	357.7	377.033
ENSG00000102241	1494	1351	1087	1356	287	532	501	335	1437.78	1376.67	1201.63	1242.98	390.642	516.217	334.968	372.584
ENSG00000102265	2324	2192	1476	2121	409	489	754	333	2236.54	2233.65	1631.66	1944.21	556.699	474.493	504.124	370.36
ENSG00000102271	91	106	64	74	25	36	39	28	87.5754	108.014	70.7494	67.832	34.028	34.932	26.0754	31.1414
ENSG00000102302	336	293	286	273	22	22	26	11	323.355	298.567	316.161	250.245	29.9447	21.3473	17.3836	12.2341
ENSG00000102309	267	244	195	194	71	122	115	86	256.952	248.636	215.565	177.83	96.6397	118.381	76.8889	95.6485
ENSG00000102312	176	150	76	144	7	23	19	17	169.377	152.85	84.0149	131.997	9.52785	22.3177	12.7034	18.9073
ENSG00000102316	1197	1211	932	1182	373	468	498	307	1151.95	1234.01	1030.29	1083.48	507.698	454.116	332.962	341.443
ENSG00000102317	2856	2450	3427	3674	335	330	784	352	2748.52	2496.55	3788.41	3367.77	455.976	320.21	524.182	391.492
ENSG00000102362	43	30	73	90	7	3	14	16	41.3818	30.57	80.6985	82.4984	9.52785	2.911	9.36039	17.7951
ENSG00000102384	369	329	405	493	110	122	333	188	355.113	335.252	447.711	451.908	149.723	118.381	222.643	209.092
ENSG00000102390	420	311	346	336	137	145	238	102	404.194	316.909	382.489	307.994	186.474	140.698	159.127	113.444
ENSG00000102393	513	421	517	516	95	119	238	136	493.694	429	571.523	472.991	129.307	115.47	159.127	151.258
ENSG00000102401	551	548	501	582	61	117	145	107	530.264	558.413	553.835	533.49	83.0284	113.529	96.9469	119.005
ENSG00000102409	32	30	46	48	1	4	5	3	30.7957	30.57	50.8511	43.9991	1.36112	3.88133	3.343	3.33658
ENSG00000102452	86	77	95	90	18	24	33	30	82.7636	78.4631	105.019	82.4984	24.5002	23.288	22.0638	33.3658
ENSG00000102471	530	546	442	441	68	105	108	79	510.055	556.375	488.613	404.242	92.5563	101.885	72.2087	87.8632
ENSG00000102531	651	797	618	730	99	167	181	121	626.501	812.144	683.174	669.154	134.751	162.046	121.016	134.575
ENSG00000102543	81	91	81	97	5	10	9	5	77.9517	92.7291	89.5422	88.9149	6.80561	9.70333	6.01739	5.56096
ENSG00000102547	62	60	79	72	4	7	14	6	59.6668	61.1401	87.3313	65.9987	5.44449	6.79233	9.36039	6.67315
ENSG00000102554	1536	2226	932	1592	181	442	279	327	1478.2	2268.3	1030.29	1459.3	246.363	428.887	186.539	363.687
ENSG00000102572	905	816	636	765	97	121	144	74	870.942	831.505	703.072	701.236	132.029	117.41	96.2783	82.3022
ENSG00000102580	515	567	389	485	133	178	149	125	495.619	577.774	430.024	444.575	181.029	172.719	99.6213	139.024
ENSG00000102595	233	261	191	205	76	99	134	69	224.232	265.959	211.143	187.913	103.445	96.0629	89.5923	76.7413
ENSG00000102606	471	465	412	401	77	127	136	101	453.275	473.836	455.449	367.576	104.806	123.232	90.9295	112.331
ENSG00000102699	899	992	767	988	297	410	608	358	865.168	1010.85	847.887	905.649	404.253	397.836	406.508	398.165
ENSG00000102710	455	470	381	529	65	100	119	95	437.877	478.931	421.18	484.907	88.4729	97.0333	79.5633	105.658
ENSG00000102738	169	138	152	180	65	59	128	38	162.64	140.622	168.03	164.997	88.4729	57.2496	85.5807	42.2633
ENSG00000102743	88	66	105	84	14	9	43	14	84.6883	67.2541	116.073	76.9985	19.0557	8.73299	28.7498	15.5707
ENSG00000102753	734	494	629	507	139	129	280	100	706.378	503.387	695.334	464.741	189.196	125.173	187.208	111.219
ENSG00000102763	160	267	188	304	49	62	146	62	153.979	272.073	207.826	278.661	66.695	60.1606	97.6155	68.9559
ENSG00000102780	370	413	457	470	31	42	66	47	356.076	420.848	505.195	430.825	42.1948	40.754	44.1275	52.273
ENSG00000102781	255	233	233	237	19	20	39	17	245.404	237.427	257.572	217.246	25.8613	19.4067	26.0754	18.9073
ENSG00000102786	217	135	217	171	42	37	83	43	208.834	137.565	239.885	156.747	57.1671	35.9023	55.4937	47.8243
ENSG00000102794	7	3	17	3	3	1	11	2	6.73657	3.057	18.7928	2.74995	4.08337	0.970333	7.35459	2.22438
ENSG00000102804	1771	2635	1542	1999	191	425	252	241	1704.35	2685.07	1704.62	1832.38	259.974	412.391	168.487	268.038
ENSG00000102805	230	210	205	220	42	46	76	32	221.344	213.99	226.619	201.663	57.1671	44.6353	50.8135	35.5902
ENSG00000102858	649	619	388	664	54	77	126	90	624.576	630.762	428.918	608.655	73.5006	74.7156	84.2435	100.097
ENSG00000102870	387	366	307	378	17	19	34	22	372.436	372.955	339.376	346.493	23.1391	18.4363	22.7324	24.4682
ENSG00000102871	194	209	121	168	10	21	16	10	186.699	212.971	133.761	153.997	13.6112	20.377	10.6976	11.1219
ENSG00000102879	68	60	62	97	14	15	50	12	65.441	61.1401	68.5385	88.9149	19.0557	14.555	33.43	13.3463
ENSG00000102882	408	417	306	540	52	51	100	53	392.646	424.924	338.271	494.99	70.7783	49.487	66.8599	58.9462
ENSG00000102893	572	644	558	679	89	156	197	138	550.474	656.237	616.846	622.404	121.14	151.372	131.714	153.483
ENSG00000102897	362	336	404	392	11	22	28	12	348.377	342.385	446.606	359.326	14.9723	21.3473	18.7208	13.3463
ENSG00000102898	1245	987	954	1131	147	211	251	187	1198.15	1005.75	1054.61	1036.73	200.085	204.74	167.818	207.98
ENSG00000102900	758	649	740	741	207	283	533	230	729.474	661.332	818.04	679.237	281.752	274.604	356.363	255.804
ENSG00000102901	309	233	265	385	22	53	52	39	297.371	237.427	292.947	352.91	29.9447	51.4276	34.7671	43.3755
ENSG00000102908	969	1131	1105	1047	126	163	403	196	932.534	1152.49	1221.53	959.731	171.501	158.164	269.445	217.99
ENSG00000102910	810	872	713	805	192	219	392	179	779.517	888.569	788.193	737.902	261.335	212.503	262.091	199.082
ENSG00000102921	455	436	379	442	70	81	94	93	437.877	444.285	418.969	405.159	95.2785	78.5969	62.8483	103.434
ENSG00000102931	903	811	887	896	52	103	92	112	869.018	826.41	980.543	821.317	70.7783	99.9443	61.5111	124.566
ENSG00000102967	169	97	92	82	25	16	37	16	162.64	98.8432	101.702	75.1652	34.028	15.5253	24.7382	17.7951
ENSG00000102974	794	638	826	748	141	247	358	199	764.12	650.123	913.11	685.653	191.918	239.672	239.358	221.326
ENSG00000102977	286	240	233	314	43	66	91	41	275.237	244.56	257.572	287.828	58.5282	64.042	60.8425	45.5999
ENSG00000102978	923	788	834	877	105	141	223	110	888.265	802.973	921.953	803.901	142.918	136.817	149.098	122.341
ENSG00000102981	93	71	63	121	4	2	8	3	89.5001	72.3491	69.6439	110.914	5.44449	1.94067	5.34879	3.33658
ENSG00000102984	59	40	30	80	2	11	8	6	56.7797	40.7601	33.1638	73.3319	2.72224	10.6737	5.34879	6.67315
ENSG00000102996	58	50	31	61	1	4	6	1	55.8173	50.9501	34.2692	55.9156	1.36112	3.88133	4.01159	1.11219
ENSG00000103005	792	652	581	611	24	44	49	27	762.195	664.389	642.272	560.072	32.6669	42.6946	32.7614	30.0292
ENSG00000103018	1143	958	1551	1294	122	172	294	193	1099.99	976.203	1714.57	1186.14	166.057	166.897	196.568	214.653
[truncated: 9,393 more rows]

## Sheet: xtail  (sample shuffling 1)
Ensembl_ID	log2FC_TE_v1	pvalue_v1	log2FC_TE_v2	pvalue_v2	pvalue_final	pvalue.adjust	log2FC_TE_final	CI(95%)			Final p-value determined by
ENSG00000000003	-0.141812	0.569986	-0.140217	0.603525	0.603525	0.999994	-0.140217	[-0.67,0.39]			log2FC	log2R
ENSG00000000419	0.0445983	0.854231	0.0451628	0.861314	0.861314	0.999994	0.0451628	[-0.46,0.55]			1561	9830
ENSG00000000457	0.03354	0.961982	0.0516229	0.928857	0.961982	0.999994	0.03354	[-1.12,1.14]
ENSG00000000460	-0.187688	0.610882	-0.183281	0.629652	0.629652	0.999994	-0.183281	[-0.93,0.56]
ENSG00000000971	0.312335	0.74797	0.326643	0.659692	0.74797	0.999994	0.312335	[-1.52,1.97]
ENSG00000001036	0.107896	0.682475	0.109158	0.704205	0.704205	0.999994	0.109158	[-0.46,0.67]
ENSG00000001084	-0.156396	0.684402	-0.157305	0.717822	0.717822	0.999994	-0.157305	[-1.02,0.7]
ENSG00000001167	-0.324437	0.272524	-0.32224	0.316517	0.316517	0.999994	-0.32224	[-0.96,0.31]
ENSG00000001460	0.838247	0.104506	0.853771	0.175917	0.175917	0.999994	0.853771	[-0.39,2.11]
ENSG00000001461	0.0430793	0.886047	0.0455531	0.918975	0.918975	0.999994	0.0455531	[-0.84,0.93]
ENSG00000001497	-0.187171	0.430472	-0.186612	0.458759	0.458759	0.999994	-0.186612	[-0.68,0.31]
ENSG00000001561	0.527315	0.130694	0.532308	0.139332	0.139332	0.999994	0.532308	[-0.17,1.24]
ENSG00000001617	0.00600489	0.953678	0.00800652	0.983569	0.983569	0.999994	0.00800652	[-0.82,0.83]
ENSG00000001629	-0.0355422	0.90126	-0.0337683	0.912749	0.912749	0.999994	-0.0337683	[-0.64,0.58]
ENSG00000001630	1.21515	0.0282153	1.21607	3.44516e-05	0.0282153	0.999994	1.21515	[0.14,2.11]
ENSG00000001631	0.278118	0.348034	0.28111	0.39141	0.39141	0.999994	0.28111	[-0.36,0.93]
ENSG00000002016	0.0695029	0.881401	0.0852236	0.875955	0.881401	0.999994	0.0695029	[-0.87,1.02]
ENSG00000002330	-0.307643	0.418888	-0.305269	0.501221	0.501221	0.999994	-0.305269	[-1.2,0.59]
ENSG00000002549	-0.401138	0.175461	-0.399638	0.202942	0.202942	0.999994	-0.399638	[-1.02,0.22]
ENSG00000002586	-0.293635	0.294949	-0.292225	0.346279	0.346279	0.999994	-0.292225	[-0.9,0.32]
ENSG00000002587	-0.520097	0.7269	-0.447016	0.804243	0.804243	0.999994	-0.447016	[-4.72,3.52]
ENSG00000002822	0.131556	0.724127	0.137237	0.72499	0.72499	0.999994	0.137237	[-0.63,0.91]
ENSG00000002834	-0.170943	0.482985	-0.170326	0.546106	0.546106	0.999994	-0.170326	[-0.73,0.39]
ENSG00000002919	0.428405	0.276135	0.436656	0.36966	0.36966	0.999994	0.436656	[-0.52,1.41]
ENSG00000003056	-0.230838	0.38252	-0.228909	0.424672	0.424672	0.999994	-0.228909	[-0.79,0.34]
ENSG00000003096	-0.536864	0.0976923	-0.53326	0.0878369	0.0976923	0.999994	-0.536864	[-1.2,0.1]
ENSG00000003249	-0.862234	0.0703486	-0.852816	0.152745	0.152745	0.999994	-0.852816	[-2.02,0.32]
ENSG00000003393	0.0168392	0.947531	0.0202852	0.95455	0.95455	0.999994	0.0202852	[-0.7,0.74]
ENSG00000003400	0.407816	0.699811	0.464186	0.699183	0.699811	0.999994	0.407816	[-1.71,2.52]
ENSG00000003402	0.527344	0.108531	0.532284	0.165001	0.165001	0.999994	0.532284	[-0.22,1.29]
ENSG00000003436	0.0547407	0.96636	0.0569757	0.873357	0.96636	0.999994	0.0547407	[-1.08,1]
ENSG00000003509	-0.0521699	0.891903	-0.0449216	0.915844	0.915844	0.999994	-0.0449216	[-0.88,0.8]
ENSG00000003756	-0.281847	0.309805	-0.280561	0.379873	0.379873	0.999994	-0.280561	[-0.91,0.35]
ENSG00000003989	-0.298071	0.603571	-0.275706	0.682874	0.682874	0.999994	-0.275706	[-1.57,1.05]
ENSG00000004059	-0.193216	0.4585	-0.191785	0.494132	0.494132	0.999994	-0.191785	[-0.74,0.36]
ENSG00000004139	-0.0988401	0.906822	-0.0701685	0.944222	0.944222	0.999994	-0.0701685	[-1.88,1.77]
ENSG00000004142	0.239775	0.341544	0.242245	0.42033	0.42033	0.999994	0.242245	[-0.35,0.84]
ENSG00000004399	1.40761	0.103882	1.50426	0.241873	0.241873	0.999994	1.50426	[-1.05,4.46]
ENSG00000004455	-0.174075	0.525905	-0.172721	0.571807	0.571807	0.999994	-0.172721	[-0.77,0.43]
ENSG00000004478	-0.235454	0.460414	-0.234726	0.515828	0.515828	0.999994	-0.234726	[-0.95,0.48]
ENSG00000004487	-0.181356	0.440205	-0.18136	0.458456	0.458456	0.999994	-0.18136	[-0.66,0.3]
ENSG00000004534	-0.185919	0.501017	-0.184414	0.550247	0.550247	0.999994	-0.184414	[-0.79,0.42]
ENSG00000004660	-0.564333	0.316706	-0.545328	0.396021	0.396021	0.999994	-0.545328	[-1.81,0.72]
ENSG00000004700	0.330108	0.17074	0.330681	0.189778	0.189778	0.999994	0.330681	[-0.16,0.83]
ENSG00000004766	-0.0882812	0.76126	-0.0869436	0.771244	0.771244	0.999994	-0.0869436	[-0.68,0.5]
ENSG00000004779	-0.184295	0.467244	-0.183058	0.510355	0.510355	0.999994	-0.183058	[-0.73,0.36]
ENSG00000004799	0.506788	0.731833	0.538966	0.500359	0.731833	0.999994	0.506788	[-2.12,2.33]
ENSG00000004864	0.300904	0.356892	0.303263	0.43352	0.43352	0.999994	0.303263	[-0.46,1.07]
ENSG00000004866	0.000800427	0.997504	0.00492257	0.987865	0.997504	0.999994	0.000800427	[-0.64,0.65]
ENSG00000004897	0.14142	0.536542	0.141881	0.609508	0.609508	0.999994	0.141881	[-0.4,0.69]
ENSG00000004961	-0.305873	0.29317	-0.303112	0.291094	0.29317	0.999994	-0.305873	[-0.89,0.27]
ENSG00000004975	-0.0345404	0.917896	-0.0304609	0.930266	0.930266	0.999994	-0.0304609	[-0.73,0.67]
ENSG00000005007	0.0305326	0.8908	0.0305326	0.914631	0.914631	0.999994	0.0305326	[-0.54,0.6]
ENSG00000005020	-0.200609	0.515018	-0.198329	0.542586	0.542586	0.999994	-0.198329	[-0.84,0.44]
ENSG00000005022	-0.0143021	0.994316	-0.0145822	0.973027	0.994316	0.999994	-0.0143021	[-0.62,0.7]
ENSG00000005059	-0.2224	0.502267	-0.216675	0.569267	0.569267	0.999994	-0.216675	[-0.96,0.53]
ENSG00000005073	0.222526	0.646993	0.229778	0.667816	0.667816	0.999994	0.229778	[-0.82,1.27]
ENSG00000005075	-0.848927	0.200752	-0.845062	0.322843	0.322843	0.999994	-0.845062	[-2.55,0.84]
ENSG00000005100	0.111543	0.723694	0.115907	0.753407	0.753407	0.999994	0.115907	[-0.61,0.84]
ENSG00000005156	-0.0628932	0.837108	-0.0607295	0.845194	0.845194	0.999994	-0.0607295	[-0.67,0.55]
ENSG00000005175	0.0544244	0.848314	0.0556755	0.84113	0.848314	0.999994	0.0544244	[-0.5,0.6]
ENSG00000005187	0.0782834	0.939741	0.122836	0.870287	0.939741	0.999994	0.0782834	[-1.52,1.55]
ENSG00000005189	1.16305	0.0480446	1.1936	0.0661515	0.0661515	0.999994	1.1936	[-0.08,2.52]
ENSG00000005194	0.215144	0.522057	0.218453	0.572768	0.572768	0.999994	0.218453	[-0.55,0.99]
ENSG00000005249	-0.762219	0.401783	-0.711656	0.502047	0.502047	0.999994	-0.711656	[-2.79,1.39]
ENSG00000005302	-0.220971	0.460866	-0.216533	0.524659	0.524659	0.999994	-0.216533	[-0.88,0.45]
ENSG00000005339	0.0529254	0.831095	0.0544163	0.868996	0.868996	0.999994	0.0544163	[-0.6,0.71]
ENSG00000005379	-1.09075	0.448329	-1.00094	0.583456	0.583456	0.999994	-1.00094	[-4.72,2.7]
ENSG00000005436	-0.455623	0.17345	-0.451694	0.211037	0.211037	0.999994	-0.451694	[-1.16,0.26]
ENSG00000005448	0.431364	0.199382	0.435487	0.195561	0.199382	0.999994	0.431364	[-0.23,1.08]
ENSG00000005469	0.0581783	0.864043	0.0612708	0.857948	0.864043	0.999994	0.0581783	[-0.61,0.72]
ENSG00000005483	0.314184	0.265154	0.316657	0.344399	0.344399	0.999994	0.316657	[-0.34,0.98]
ENSG00000005486	0.816777	0.0127567	0.824737	0.0497745	0.0497745	0.999994	0.824737	[0,1.66]
ENSG00000005700	0.442135	0.113255	0.443151	0.182016	0.182016	0.999994	0.443151	[-0.21,1.1]
ENSG00000005801	0.183691	0.554193	0.187022	0.600577	0.600577	0.999994	0.187022	[-0.52,0.89]
ENSG00000005810	-0.0432385	0.867337	-0.0416971	0.876561	0.876561	0.999994	-0.0416971	[-0.57,0.49]
ENSG00000005812	0.153331	0.618423	0.155778	0.660872	0.660872	0.999994	0.155778	[-0.54,0.86]
ENSG00000005882	0.123655	0.690534	0.127588	0.71913	0.71913	0.999994	0.127588	[-0.57,0.83]
ENSG00000005884	0.105567	0.63753	0.105721	0.690985	0.690985	0.999994	0.105721	[-0.42,0.63]
ENSG00000005889	0.136912	0.592299	0.13818	0.624831	0.624831	0.999994	0.13818	[-0.42,0.69]
ENSG00000005893	0.106065	0.656237	0.106642	0.721692	0.721692	0.999994	0.106642	[-0.48,0.7]
ENSG00000005955	0.205394	0.471631	0.206906	0.525633	0.525633	0.999994	0.206906	[-0.44,0.85]
ENSG00000006007	-0.145762	0.655582	-0.143556	0.714271	0.714271	0.999994	-0.143556	[-0.91,0.63]
ENSG00000006015	-0.135207	0.725771	-0.12789	0.771033	0.771033	0.999994	-0.12789	[-0.99,0.74]
ENSG00000006025	0.495218	0.561306	0.509613	0.611847	0.611847	0.999994	0.509613	[-1.48,2.47]
ENSG00000006042	0.0125013	0.959536	0.0166879	0.964915	0.964915	0.999994	0.0166879	[-0.78,0.82]
ENSG00000006114	0.0285117	0.922205	0.0307379	0.917639	0.922205	0.999994	0.0285117	[-0.54,0.6]
ENSG00000006118	-0.05166	0.906686	-0.0443569	0.930817	0.930817	0.999994	-0.0443569	[-1.04,0.96]
ENSG00000006125	0.101876	0.668119	0.102155	0.742027	0.742027	0.999994	0.102155	[-0.51,0.71]
ENSG00000006194	0.210366	0.601339	0.218708	0.64365	0.64365	0.999994	0.218708	[-0.72,1.16]
ENSG00000006282	-0.0987832	0.78072	-0.0960142	0.811373	0.811373	0.999994	-0.0960142	[-0.89,0.7]
ENSG00000006327	-0.156349	0.540828	-0.154502	0.585035	0.585035	0.999994	-0.154502	[-0.71,0.4]
ENSG00000006432	-0.930938	0.0407117	-0.92622	0.0998378	0.0998378	0.999994	-0.92622	[-2.03,0.18]
ENSG00000006451	-0.352862	0.223342	-0.351136	0.267061	0.267061	0.999994	-0.351136	[-0.97,0.27]
ENSG00000006453	-0.385458	0.22957	-0.383142	0.272979	0.272979	0.999994	-0.383142	[-1.07,0.3]
ENSG00000006459	0.532076	0.372738	0.560399	0.418117	0.418117	0.999994	0.560399	[-0.81,1.97]
ENSG00000006468	0.282996	0.385235	0.285966	0.424888	0.424888	0.999994	0.285966	[-0.42,0.99]
ENSG00000006530	0.058076	0.832125	0.0596761	0.852991	0.852991	0.999994	0.0596761	[-0.58,0.7]
ENSG00000006534	0.143938	0.771991	0.157512	0.789002	0.789002	0.999994	0.157512	[-1.01,1.33]
ENSG00000006555	0.159062	0.852183	0.214323	0.822373	0.852183	0.999994	0.159062	[-1.55,1.88]
ENSG00000006576	0.166181	0.540367	0.169211	0.573559	0.573559	0.999994	0.169211	[-0.42,0.76]
ENSG00000006606	-0.243969	0.603849	-0.233705	0.630319	0.630319	0.999994	-0.233705	[-1.18,0.72]
ENSG00000006607	0.277153	0.389063	0.282395	0.437395	0.437395	0.999994	0.282395	[-0.43,1]
ENSG00000006625	-0.147795	0.655428	-0.144414	0.698089	0.698089	0.999994	-0.144414	[-0.88,0.59]
ENSG00000006634	0.0271617	0.934412	0.0326742	0.926393	0.934412	0.999994	0.0271617	[-0.63,0.68]
ENSG00000006638	0.863385	0.366638	0.918099	0.433595	0.433595	0.999994	0.918099	[-1.42,3.31]
ENSG00000006652	-0.0167846	0.952968	-0.0153997	0.957176	0.957176	0.999994	-0.0153997	[-0.58,0.55]
ENSG00000006695	-0.401778	0.501108	-0.387687	0.568933	0.568933	0.999994	-0.387687	[-1.73,0.96]
ENSG00000006704	-0.240941	0.52267	-0.233878	0.570766	0.570766	0.999994	-0.233878	[-1.04,0.58]
ENSG00000006712	-0.290086	0.317147	-0.289431	0.349615	0.349615	0.999994	-0.289431	[-0.9,0.32]
ENSG00000006715	-0.165473	0.502304	-0.164651	0.538888	0.538888	0.999994	-0.164651	[-0.69,0.36]
ENSG00000006744	0.157033	0.526472	0.158265	0.567617	0.567617	0.999994	0.158265	[-0.39,0.7]
ENSG00000006747	-0.870424	0.230662	-0.843127	0.176974	0.230662	0.999994	-0.870424	[-2.57,0.56]
ENSG00000006756	-0.293019	0.606473	-0.276625	0.667388	0.667388	0.999994	-0.276625	[-1.55,1]
ENSG00000006757	-0.207106	0.579417	-0.200985	0.632635	0.632635	0.999994	-0.200985	[-1.03,0.63]
ENSG00000006831	0.00828941	0.959442	0.0105715	0.976803	0.976803	0.999994	0.0105715	[-0.77,0.8]
ENSG00000006837	-0.0516874	0.89394	-0.0124111	0.989802	0.989802	0.999994	-0.0124111	[-1.7,1.69]
ENSG00000007047	-0.556946	0.266126	-0.545816	0.378888	0.378888	0.999994	-0.545816	[-1.76,0.68]
ENSG00000007080	0.0626442	0.804472	0.0638971	0.822748	0.822748	0.999994	0.0638971	[-0.5,0.63]
ENSG00000007168	0.189162	0.438833	0.190441	0.511185	0.511185	0.999994	0.190441	[-0.38,0.76]
ENSG00000007202	-0.0289675	0.942058	-0.0281846	0.935218	0.942058	0.999994	-0.0289675	[-0.56,0.55]
ENSG00000007255	-0.419041	0.489435	-0.395196	0.540645	0.540645	0.999994	-0.395196	[-1.66,0.88]
ENSG00000007341	-0.145823	0.712081	-0.141177	0.730213	0.730213	0.999994	-0.141177	[-0.95,0.67]
ENSG00000007372	-0.081105	0.854955	-0.0679822	0.896654	0.896654	0.999994	-0.0679822	[-1.08,0.95]
ENSG00000007376	0.113614	0.748823	0.122255	0.782435	0.782435	0.999994	0.122255	[-0.76,1.01]
ENSG00000007384	-0.0918761	0.884744	-0.0692434	0.925296	0.925296	0.999994	-0.0692434	[-1.48,1.36]
ENSG00000007392	-0.127624	0.691014	-0.125246	0.716828	0.716828	0.999994	-0.125246	[-0.81,0.56]
ENSG00000007402	0.987317	0.083813	1.01875	0.113701	0.113701	0.999994	1.01875	[-0.25,2.36]
ENSG00000007516	-0.0331724	0.939267	-0.0252409	0.957598	0.957598	0.999994	-0.0252409	[-1.04,0.99]
ENSG00000007520	-0.211846	0.577134	-0.206241	0.650479	0.650479	0.999994	-0.206241	[-1.1,0.69]
ENSG00000007541	0.208987	0.625722	0.219124	0.687337	0.687337	0.999994	0.219124	[-0.86,1.31]
ENSG00000007545	0.112048	0.782502	0.122741	0.796424	0.796424	0.999994	0.122741	[-0.83,1.09]
ENSG00000007866	-0.329335	0.524243	-0.318391	0.595155	0.595155	0.999994	-0.318391	[-1.51,0.87]
ENSG00000007923	0.161625	0.539052	0.162228	0.596137	0.596137	0.999994	0.162228	[-0.44,0.77]
ENSG00000007944	-0.329748	0.554842	-0.309841	0.639682	0.639682	0.999994	-0.309841	[-1.6,0.99]
ENSG00000007968	0.617988	0.316644	0.631351	0.353771	0.353771	0.999994	0.631351	[-0.71,1.96]
ENSG00000008018	0.0125112	0.946873	0.0125325	0.957265	0.957265	0.999994	0.0125325	[-0.46,0.48]
ENSG00000008083	0.331261	0.492515	0.340244	0.530489	0.530489	0.999994	0.340244	[-0.73,1.41]
ENSG00000008086	0.533635	0.532194	0.55348	0.316155	0.532194	0.999994	0.533635	[-1.12,1.88]
ENSG00000008128	-0.172719	0.721708	-0.169268	0.64617	0.721708	0.999994	-0.172719	[-1.56,0.94]
ENSG00000008130	-0.0527786	0.881465	-0.0504578	0.892883	0.892883	0.999994	-0.0504578	[-0.79,0.69]
ENSG00000008256	-0.350769	0.269748	-0.345802	0.370661	0.370661	0.999994	-0.345802	[-1.1,0.41]
ENSG00000008277	0.011775	0.972888	0.0201857	0.970915	0.972888	0.999994	0.011775	[-1,1.06]
ENSG00000008282	0.159443	0.453178	0.159728	0.510842	0.510842	0.999994	0.159728	[-0.32,0.64]
ENSG00000008283	-0.0515193	0.868656	-0.0478495	0.890801	0.890801	0.999994	-0.0478495	[-0.74,0.64]
ENSG00000008294	0.0317041	0.874322	0.0322073	0.892549	0.892549	0.999994	0.0322073	[-0.44,0.5]
ENSG00000008300	-0.888844	0.354761	-0.889555	0.432079	0.432079	0.999994	-0.889555	[-3.23,1.37]
ENSG00000008311	0.860712	0.386351	0.886691	0.293717	0.386351	0.999994	0.860712	[-1.11,2.6]
ENSG00000008324	-0.260043	0.570723	-0.249937	0.649419	0.649419	0.999994	-0.249937	[-1.32,0.83]
ENSG00000008382	-0.599544	0.24458	-0.588325	0.305825	0.305825	0.999994	-0.588325	[-1.72,0.54]
ENSG00000008394	-0.128413	0.576253	-0.12788	0.607549	0.607549	0.999994	-0.12788	[-0.62,0.36]
ENSG00000008405	-0.202838	0.52512	-0.199236	0.561685	0.561685	0.999994	-0.199236	[-0.87,0.48]
ENSG00000008441	0.10273	0.635333	0.103813	0.69394	0.69394	0.999994	0.103813	[-0.42,0.62]
ENSG00000008513	0.236058	0.296333	0.237641	0.392011	0.392011	0.999994	0.237641	[-0.31,0.78]
ENSG00000008517	0.305024	0.66854	0.313148	0.701992	0.701992	0.999994	0.313148	[-1.29,1.87]
ENSG00000008710	-0.0568646	0.949769	-0.0506394	0.951549	0.951549	0.999994	-0.0506394	[-1.84,1.73]
ENSG00000008735	0.0157429	0.998844	0.0715069	0.950245	0.998844	0.999994	0.0157429	[-2.12,2.05]
ENSG00000008838	0.207006	0.448477	0.209582	0.492539	0.492539	0.999994	0.209582	[-0.39,0.81]
ENSG00000008853	-0.710484	0.0915013	-0.704959	0.159387	0.159387	0.999994	-0.704959	[-1.69,0.28]
ENSG00000008869	0.513817	0.128715	0.518681	0.11564	0.128715	0.999994	0.513817	[-0.15,1.16]
ENSG00000008952	-0.263915	0.248319	-0.263381	0.296687	0.296687	0.999994	-0.263381	[-0.76,0.23]
ENSG00000008988	-0.396507	0.41834	-0.39521	0.502609	0.502609	0.999994	-0.39521	[-1.56,0.77]
ENSG00000009307	-0.131676	0.672127	-0.131676	0.71298	0.71298	0.999994	-0.131676	[-0.84,0.57]
ENSG00000009335	-0.209722	0.382082	-0.208529	0.436839	0.436839	0.999994	-0.208529	[-0.74,0.32]
ENSG00000009413	0.551606	0.0953195	0.556144	0.144107	0.144107	0.999994	0.556144	[-0.19,1.31]
ENSG00000009694	0.628205	0.665179	0.68138	0.64207	0.665179	0.999994	0.628205	[-2.19,3.18]
ENSG00000009780	0.456712	0.398927	0.473621	0.467328	0.467328	0.999994	0.473621	[-0.81,1.77]
ENSG00000009830	-0.219097	0.640169	-0.213214	0.705013	0.705013	0.999994	-0.213214	[-1.32,0.9]
ENSG00000009844	-0.00576443	0.98394	-0.00434344	0.987077	0.987077	0.999994	-0.00434344	[-0.57,0.56]
ENSG00000009954	0.00464446	0.972945	0.005045	0.9838	0.9838	0.999994	0.005045	[-0.51,0.53]
ENSG00000010017	-0.315265	0.271171	-0.313802	0.322842	0.322842	0.999994	-0.313802	[-0.94,0.31]
ENSG00000010072	0.649032	0.142559	0.657825	0.174753	0.174753	0.999994	0.657825	[-0.29,1.62]
ENSG00000010165	0.0956466	0.714045	0.0968481	0.709443	0.714045	0.999994	0.0956466	[-0.42,0.6]
ENSG00000010219	-0.342411	0.468427	-0.330237	0.527351	0.527351	0.999994	-0.330237	[-1.35,0.7]
ENSG00000010244	-0.0967453	0.685637	-0.0958734	0.700986	0.700986	0.999994	-0.0958734	[-0.59,0.4]
ENSG00000010256	0.0298131	0.879793	0.0303362	0.899789	0.899789	0.999994	0.0303362	[-0.45,0.51]
ENSG00000010270	-0.676849	0.0742346	-0.673407	0.129716	0.129716	0.999994	-0.673407	[-1.55,0.2]
ENSG00000010278	-0.0204708	0.943244	-0.0198687	0.941809	0.943244	0.999994	-0.0204708	[-0.48,0.46]
ENSG00000010292	0.245529	0.303548	0.246053	0.30657	0.30657	0.999994	0.246053	[-0.23,0.72]
ENSG00000010318	-0.820382	0.431251	-0.78872	0.55044	0.55044	0.999994	-0.78872	[-3.44,1.86]
ENSG00000010322	-0.185813	0.529842	-0.182041	0.591388	0.591388	0.999994	-0.182041	[-0.85,0.48]
ENSG00000010361	-0.0808732	0.897874	-0.0558094	0.943154	0.943154	0.999994	-0.0558094	[-1.52,1.43]
ENSG00000010404	-0.0599676	0.931758	-0.0506501	0.950226	0.950226	0.999994	-0.0506501	[-1.66,1.57]
ENSG00000010438	-0.180575	0.501095	-0.179655	0.539789	0.539789	0.999994	-0.179655	[-0.76,0.4]
ENSG00000010539	0.151952	0.778376	0.168443	0.775614	0.778376	0.999994	0.151952	[-0.91,1.21]
ENSG00000010626	1.41373	0.0806794	1.47691	0.130243	0.130243	0.999994	1.47691	[-0.44,3.56]
ENSG00000010803	0.0128941	0.954742	0.0202622	0.973498	0.973498	0.999994	0.0202622	[-1.25,1.29]
ENSG00000010810	-0.0500327	0.898933	-0.04387	0.917791	0.917791	0.999994	-0.04387	[-0.9,0.81]
ENSG00000010818	-0.0991039	0.826521	-0.0954296	0.836961	0.836961	0.999994	-0.0954296	[-1.01,0.82]
ENSG00000011007	0.0727629	0.789673	0.0751155	0.800206	0.800206	0.999994	0.0751155	[-0.51,0.66]
ENSG00000011009	0.261284	0.441856	0.266766	0.501362	0.501362	0.999994	0.266766	[-0.51,1.05]
ENSG00000011021	0.295572	0.579446	0.313921	0.651811	0.651811	0.999994	0.313921	[-1.06,1.71]
ENSG00000011028	0.00288224	0.989516	0.00780565	0.980024	0.989516	0.999994	0.00288224	[-0.59,0.6]
ENSG00000011105	-0.343291	0.551292	-0.331717	0.625112	0.625112	0.999994	-0.331717	[-1.68,1.01]
ENSG00000011114	-0.0581147	0.827517	-0.0561775	0.849171	0.849171	0.999994	-0.0561775	[-0.63,0.52]
ENSG00000011132	0.0874385	0.85015	0.102648	0.863563	0.863563	0.999994	0.102648	[-1.1,1.31]
ENSG00000011143	0.563867	0.0799135	0.5685	0.108595	0.108595	0.999994	0.5685	[-0.13,1.27]
ENSG00000011198	-0.23885	0.46907	-0.233853	0.499672	0.499672	0.999994	-0.233853	[-0.91,0.45]
ENSG00000011201	0.373519	0.397253	0.377992	0.381958	0.397253	0.999994	0.373519	[-0.49,1.22]
ENSG00000011243	-0.216398	0.539615	-0.215496	0.576322	0.576322	0.999994	-0.215496	[-0.97,0.54]
ENSG00000011258	0.43827	0.286837	0.445193	0.396802	0.396802	0.999994	0.445193	[-0.59,1.48]
ENSG00000011260	0.0771946	0.774297	0.0778513	0.782226	0.782226	0.999994	0.0778513	[-0.48,0.64]
ENSG00000011275	-0.109348	0.677223	-0.108126	0.69563	0.69563	0.999994	-0.108126	[-0.65,0.44]
ENSG00000011295	0.323058	0.298147	0.327766	0.40825	0.40825	0.999994	0.327766	[-0.45,1.11]
ENSG00000011304	0.158912	0.44654	0.159177	0.516349	0.516349	0.999994	0.159177	[-0.32,0.64]
ENSG00000011332	-0.365973	0.548406	-0.346497	0.628951	0.628951	0.999994	-0.346497	[-1.75,1.07]
ENSG00000011347	0.759897	0.252709	0.83063	0.420791	0.420791	0.999994	0.83063	[-1.23,3.1]
ENSG00000011376	0.136646	0.62055	0.138763	0.641556	0.641556	0.999994	0.138763	[-0.45,0.73]
ENSG00000011405	0.225385	0.36047	0.226851	0.422116	0.422116	0.999994	0.226851	[-0.33,0.78]
ENSG00000011422	0.124434	0.651761	0.125779	0.676106	0.676106	0.999994	0.125779	[-0.47,0.72]
ENSG00000011426	0.0551043	0.790421	0.0551043	0.818452	0.818452	0.999994	0.0551043	[-0.42,0.53]
ENSG00000011451	-0.0996048	0.743559	-0.0962565	0.787065	0.787065	0.999994	-0.0962565	[-0.8,0.6]
ENSG00000011454	0.218278	0.425759	0.220285	0.451735	0.451735	0.999994	0.220285	[-0.35,0.8]
ENSG00000011478	0.789179	0.0761728	0.803457	0.143637	0.143637	0.999994	0.803457	[-0.28,1.9]
ENSG00000011485	0.222186	0.380411	0.223883	0.431899	0.431899	0.999994	0.223883	[-0.34,0.78]
ENSG00000011523	-0.105819	0.821865	-0.0956991	0.859376	0.859376	0.999994	-0.0956991	[-1.16,0.97]
ENSG00000011566	-0.119466	0.726506	-0.118594	0.753523	0.753523	0.999994	-0.118594	[-0.87,0.63]
ENSG00000011638	0.661342	0.184201	0.683169	0.267083	0.267083	0.999994	0.683169	[-0.53,1.94]
ENSG00000011677	-0.257003	0.782209	-0.20152	0.850039	0.850039	0.999994	-0.20152	[-2.38,1.96]
ENSG00000012048	0.321958	0.269954	0.324447	0.293429	0.293429	0.999994	0.324447	[-0.28,0.93]
ENSG00000012061	0.0202942	0.942826	0.0249066	0.947606	0.947606	0.999994	0.0249066	[-0.74,0.79]
ENSG00000012174	0.224105	0.390961	0.225428	0.469563	0.469563	0.999994	0.225428	[-0.39,0.84]
ENSG00000012211	0.554775	0.215377	0.569755	0.322558	0.322558	0.999994	0.569755	[-0.56,1.72]
ENSG00000012232	0.310476	0.35376	0.318964	0.470402	0.470402	0.999994	0.318964	[-0.55,1.2]
ENSG00000012660	0.0588013	0.801594	0.0589296	0.858043	0.858043	0.999994	0.0589296	[-0.59,0.71]
ENSG00000012822	-0.0404218	0.925205	-0.0264638	0.958142	0.958142	0.999994	-0.0264638	[-1.01,0.97]
ENSG00000012963	-0.140052	0.569869	-0.138993	0.605764	0.605764	0.999994	-0.138993	[-0.67,0.39]
ENSG00000012983	0.310665	0.265166	0.310845	0.389312	0.389312	0.999994	0.310845	[-0.4,1.02]
ENSG00000013016	0.131917	0.770106	0.142202	0.787305	0.787305	0.999994	0.142202	[-0.9,1.19]
ENSG00000013275	-0.0672518	0.779564	-0.0667051	0.791599	0.791599	0.999994	-0.0667051	[-0.57,0.43]
ENSG00000013288	-0.165186	0.742793	-0.15832	0.779468	0.779468	0.999994	-0.15832	[-1.29,0.96]
ENSG00000013297	-0.0387932	0.917538	-0.0343385	0.928942	0.928942	0.999994	-0.0343385	[-0.8,0.73]
ENSG00000013306	0.215393	0.372868	0.216075	0.481348	0.481348	0.999994	0.216075	[-0.39,0.82]
ENSG00000013364	-0.0927085	0.793448	-0.0874368	0.810331	0.810331	0.999994	-0.0874368	[-0.81,0.63]
ENSG00000013374	-0.0875945	0.723611	-0.0871421	0.74068	0.74068	0.999994	-0.0871421	[-0.61,0.43]
ENSG00000013375	0.151187	0.548682	0.151961	0.572408	0.572408	0.999994	0.151961	[-0.38,0.68]
ENSG00000013392	0.569892	0.366416	0.595396	0.388767	0.388767	0.999994	0.595396	[-0.77,1.99]
ENSG00000013441	-0.605659	0.0553556	-0.604316	0.0784223	0.0784223	0.999994	-0.604316	[-1.28,0.07]
ENSG00000013503	-0.108697	0.701749	-0.107395	0.711865	0.711865	0.999994	-0.107395	[-0.68,0.46]
ENSG00000013523	0.806829	0.0136561	0.812342	0.0312138	0.0312138	0.999994	0.812342	[0.07,1.56]
ENSG00000013561	0.22582	0.41166	0.22937	0.492208	0.492208	0.999994	0.22937	[-0.43,0.89]
ENSG00000013563	-0.393668	0.361063	-0.386973	0.457689	0.457689	0.999994	-0.386973	[-1.41,0.64]
ENSG00000013573	0.635366	0.222052	0.654324	0.311959	0.311959	0.999994	0.654324	[-0.62,1.95]
ENSG00000013583	-0.553009	0.108847	-0.548634	0.133617	0.133617	0.999994	-0.548634	[-1.27,0.17]
ENSG00000013588	0.304689	0.256667	0.305841	0.275715	0.275715	0.999994	0.305841	[-0.25,0.86]
ENSG00000013619	-0.552395	0.267467	-0.539304	0.365171	0.365171	0.999994	-0.539304	[-1.71,0.63]
ENSG00000013810	-0.055035	0.830969	-0.0538641	0.841845	0.841845	0.999994	-0.0538641	[-0.58,0.48]
ENSG00000014123	-0.210134	0.516306	-0.208318	0.503965	0.516306	0.999994	-0.210134	[-0.87,0.43]
ENSG00000014138	0.234258	0.39588	0.235831	0.423885	0.423885	0.999994	0.235831	[-0.34,0.82]
ENSG00000014164	0.26713	0.391926	0.27211	0.460364	0.460364	0.999994	0.27211	[-0.45,1]
ENSG00000014216	-0.142635	0.566989	-0.141907	0.610433	0.610433	0.999994	-0.141907	[-0.69,0.41]
ENSG00000014641	-0.0727676	0.747539	-0.0722403	0.767924	0.767924	0.999994	-0.0722403	[-0.55,0.41]
ENSG00000014824	-0.0792695	0.79283	-0.0770261	0.817943	0.817943	0.999994	-0.0770261	[-0.74,0.58]
ENSG00000014914	0.159564	0.842367	0.190757	0.853037	0.853037	0.999994	0.190757	[-1.89,2.28]
ENSG00000014919	0.256589	0.385883	0.260134	0.431683	0.431683	0.999994	0.260134	[-0.39,0.91]
ENSG00000015133	-0.467329	0.301656	-0.464465	0.37422	0.37422	0.999994	-0.464465	[-1.49,0.57]
ENSG00000015153	-0.159451	0.718187	-0.152882	0.75941	0.75941	0.999994	-0.152882	[-1.14,0.84]
ENSG00000015171	0.314287	0.313512	0.317283	0.389781	0.389781	0.999994	0.317283	[-0.41,1.05]
ENSG00000015285	-0.944715	0.461204	-0.842822	0.540284	0.540284	0.999994	-0.842822	[-3.65,1.92]
ENSG00000015475	-0.207894	0.563321	-0.205072	0.606204	0.606204	0.999994	-0.205072	[-0.99,0.58]
ENSG00000015479	-0.071703	0.751547	-0.071703	0.773833	0.773833	0.999994	-0.071703	[-0.56,0.42]
ENSG00000015532	-0.530673	0.101008	-0.528055	0.14654	0.14654	0.999994	-0.528055	[-1.24,0.19]
ENSG00000015676	0.230426	0.327137	0.231835	0.399881	0.399881	0.999994	0.231835	[-0.31,0.77]
ENSG00000016082	0.444779	0.710285	0.526717	0.680205	0.710285	0.999994	0.444779	[-1.94,2.76]
ENSG00000016402	-0.273348	0.757068	-0.23139	0.827288	0.827288	0.999994	-0.23139	[-2.27,1.85]
ENSG00000016864	0.0830437	0.761545	0.0852291	0.792306	0.792306	0.999994	0.0852291	[-0.55,0.72]
ENSG00000017260	0.00600771	0.973737	0.00720925	0.97803	0.97803	0.999994	0.00720925	[-0.52,0.54]
ENSG00000017621	-0.45209	0.663502	-0.378599	0.749687	0.749687	0.999994	-0.378599	[-2.74,1.99]
ENSG00000017797	-0.131698	0.627473	-0.129793	0.677704	0.677704	0.999994	-0.129793	[-0.75,0.49]
ENSG00000018189	-0.30345	0.514685	-0.297411	0.591239	0.591239	0.999994	-0.297411	[-1.39,0.79]
ENSG00000018236	-0.0607618	0.880325	-0.0221237	0.994482	0.994482	0.999994	-0.0221237	[-1.25,1.38]
ENSG00000018408	0.0424568	0.839773	0.0428883	0.868475	0.868475	0.999994	0.0428883	[-0.47,0.56]
ENSG00000018510	-0.0636671	0.807056	-0.0624544	0.821148	0.821148	0.999994	-0.0624544	[-0.61,0.48]
ENSG00000018610	-0.415715	0.177767	-0.411913	0.230538	0.230538	0.999994	-0.411913	[-1.09,0.26]
ENSG00000018699	-0.265853	0.430027	-0.264548	0.445789	0.445789	0.999994	-0.264548	[-0.95,0.42]
ENSG00000019144	0.238052	0.506595	0.242901	0.581528	0.581528	0.999994	0.242901	[-0.63,1.12]
ENSG00000019485	0.0659797	0.909587	0.0866605	0.914322	0.914322	0.999994	0.0866605	[-1.57,1.76]
ENSG00000019549	0.117887	0.78282	0.123096	0.753296	0.78282	0.999994	0.117887	[-0.7,0.91]
ENSG00000019995	0.0423647	0.884415	0.0470387	0.898843	0.898843	0.999994	0.0470387	[-0.7,0.8]
ENSG00000020129	0.107483	0.754131	0.109385	0.782098	0.782098	0.999994	0.109385	[-0.67,0.89]
ENSG00000020256	-0.324733	0.362914	-0.319244	0.405811	0.405811	0.999994	-0.319244	[-1.07,0.44]
ENSG00000020426	-0.0754444	0.742364	-0.0749168	0.757146	0.757146	0.999994	-0.0749168	[-0.55,0.4]
ENSG00000020577	0.485899	0.07255	0.488183	0.153432	0.153432	0.999994	0.488183	[-0.18,1.16]
ENSG00000020922	0.237513	0.448529	0.238924	0.494078	0.494078	0.999994	0.238924	[-0.45,0.93]
ENSG00000021300	0.222488	0.778787	0.296271	0.773628	0.778787	0.999994	0.222488	[-1.44,2]
ENSG00000021355	0.0786406	0.830252	0.081229	0.845146	0.845146	0.999994	0.081229	[-0.75,0.91]
ENSG00000021574	0.261993	0.41184	0.265143	0.462791	0.462791	0.999994	0.265143	[-0.45,0.98]
ENSG00000021645	-0.226719	0.847402	-0.101398	0.970657	0.970657	0.999994	-0.101398	[-2.94,3.05]
ENSG00000021762	-0.187153	0.672698	-0.177823	0.725576	0.725576	0.999994	-0.177823	[-1.17,0.82]
ENSG00000021776	0.0805729	0.743488	0.0812407	0.753812	0.753812	0.999994	0.0812407	[-0.43,0.59]
ENSG00000021826	0.0986213	0.800152	0.106444	0.77883	0.800152	0.999994	0.0986213	[-0.65,0.83]
ENSG00000022267	0.00600713	0.970822	0.00660784	0.97979	0.97979	0.999994	0.00660784	[-0.53,0.55]
ENSG00000022277	-0.230249	0.311104	-0.229706	0.35665	0.35665	0.999994	-0.229706	[-0.72,0.26]
ENSG00000022567	-0.173754	0.77006	-0.163024	0.815526	0.815526	0.999994	-0.163024	[-1.52,1.21]
ENSG00000022840	-0.603338	0.0934317	-0.602993	0.171059	0.171059	0.999994	-0.602993	[-1.47,0.26]
ENSG00000022976	0.270621	0.517778	0.279708	0.602537	0.602537	0.999994	0.279708	[-0.78,1.35]
ENSG00000023041	0.509778	0.174905	0.519782	0.256753	0.256753	0.999994	0.519782	[-0.38,1.43]
ENSG00000023171	0.0863402	0.77205	0.0910719	0.816903	0.816903	0.999994	0.0910719	[-0.69,0.88]
ENSG00000023191	0.295134	0.196312	0.29598	0.2512	0.2512	0.999994	0.29598	[-0.21,0.8]
ENSG00000023228	0.133943	0.549794	0.134769	0.601124	0.601124	0.999994	0.134769	[-0.37,0.64]
ENSG00000023287	-0.0871623	0.821782	-0.0832884	0.838986	0.838986	0.999994	-0.0832884	[-0.89,0.72]
ENSG00000023318	0.18983	0.51422	0.191807	0.512503	0.51422	0.999994	0.18983	[-0.38,0.76]
ENSG00000023330	0.0378414	0.881902	0.0396654	0.895328	0.895328	0.999994	0.0396654	[-0.56,0.64]
ENSG00000023445	-0.189616	0.82848	-0.194589	0.855437	0.855437	0.999994	-0.194589	[-2.65,2.13]
ENSG00000023516	-0.154431	0.606561	-0.153092	0.630248	0.630248	0.999994	-0.153092	[-0.78,0.47]
ENSG00000023572	0.0486955	0.897789	0.0526193	0.878277	0.897789	0.999994	0.0486955	[-0.66,0.74]
ENSG00000023608	0.195696	0.475575	0.195919	0.582838	0.582838	0.999994	0.195919	[-0.51,0.9]
ENSG00000023697	-0.120057	0.770071	-0.113509	0.7978	0.7978	0.999994	-0.113509	[-0.98,0.76]
ENSG00000023734	-0.218776	0.391153	-0.217871	0.427616	0.427616	0.999994	-0.217871	[-0.76,0.32]
ENSG00000023892	0.40953	0.257766	0.415604	0.299081	0.299081	0.999994	0.415604	[-0.37,1.21]
ENSG00000023902	-0.119868	0.844101	-0.105356	0.882843	0.882843	0.999994	-0.105356	[-1.55,1.33]
ENSG00000023909	0.225417	0.398965	0.226874	0.424702	0.424702	0.999994	0.226874	[-0.33,0.79]
ENSG00000024048	0.385101	0.169383	0.386828	0.177928	0.177928	0.999994	0.386828	[-0.18,0.95]
ENSG00000024422	0.243562	0.840619	0.289601	0.766963	0.840619	0.999994	0.243562	[-1.89,2.12]
ENSG00000024526	0.361005	0.246167	0.363379	0.352229	0.352229	0.999994	0.363379	[-0.41,1.13]
ENSG00000024862	-0.715521	0.222472	-0.713572	0.248879	0.248879	0.999994	-0.713572	[-1.94,0.51]
ENSG00000025039	0.406958	0.830134	0.454847	0.841926	0.841926	0.999994	0.454847	[-3.86,4.45]
ENSG00000025156	-0.457633	0.219122	-0.453825	0.231933	0.231933	0.999994	-0.453825	[-1.2,0.29]
ENSG00000025293	-0.149978	0.571487	-0.147937	0.609963	0.609963	0.999994	-0.147937	[-0.72,0.42]
ENSG00000025434	-0.840916	0.27059	-0.808061	0.365891	0.365891	0.999994	-0.808061	[-2.56,0.96]
ENSG00000025708	-0.407806	0.480549	-0.390445	0.533486	0.533486	0.999994	-0.390445	[-1.63,0.85]
ENSG00000025770	-0.172512	0.580356	-0.168626	0.622356	0.622356	0.999994	-0.168626	[-0.84,0.51]
ENSG00000025772	-0.0387692	0.87073	-0.0382453	0.877891	0.877891	0.999994	-0.0382453	[-0.53,0.46]
ENSG00000025796	0.145094	0.558157	0.146287	0.589275	0.589275	0.999994	0.146287	[-0.39,0.68]
ENSG00000025800	0.405897	0.0927115	0.40655	0.129143	0.129143	0.999994	0.40655	[-0.12,0.93]
ENSG00000026025	0.0153274	0.927072	0.0153274	0.969526	0.969526	0.999994	0.0153274	[-0.8,0.83]
ENSG00000026103	0.30882	0.710327	0.334171	0.676533	0.710327	0.999994	0.30882	[-1.3,1.83]
ENSG00000026297	-0.112841	0.843967	-0.102482	0.87156	0.87156	0.999994	-0.102482	[-1.41,1.18]
ENSG00000026508	-0.182975	0.504489	-0.182975	0.563607	0.563607	0.999994	-0.182975	[-0.81,0.44]
ENSG00000026559	-0.37002	0.424713	-0.357092	0.543639	0.543639	0.999994	-0.357092	[-1.5,0.8]
ENSG00000026652	0.106272	0.860806	0.125598	0.844371	0.860806	0.999994	0.106272	[-1.06,1.25]
ENSG00000026950	1.02861	0.111157	1.05142	0.194041	0.194041	0.999994	1.05142	[-0.54,2.67]
ENSG00000027001	0.419087	0.249458	0.424245	0.227345	0.249458	0.999994	0.419087	[-0.3,1.11]
ENSG00000027075	0.134233	0.647481	0.137454	0.705104	0.705104	0.999994	0.137454	[-0.58,0.86]
ENSG00000027697	-0.22225	0.517706	-0.218127	0.527228	0.527228	0.999994	-0.218127	[-0.9,0.46]
ENSG00000027847	0.259403	0.491156	0.267961	0.583593	0.583593	0.999994	0.267961	[-0.7,1.25]
ENSG00000028116	-0.0588254	0.861108	-0.0566707	0.874037	0.874037	0.999994	-0.0566707	[-0.76,0.64]
ENSG00000028203	0.134721	0.612615	0.135947	0.65739	0.65739	0.999994	0.135947	[-0.47,0.74]
ENSG00000028277	1.04298	0.210398	1.18013	0.372976	0.372976	0.999994	1.18013	[-1.51,4.69]
ENSG00000028310	0.261251	0.3678	0.265028	0.426235	0.426235	0.999994	0.265028	[-0.39,0.92]
ENSG00000028528	0.104271	0.68229	0.104962	0.732392	0.732392	0.999994	0.104962	[-0.5,0.71]
ENSG00000028839	-0.0594648	0.891995	-0.0498083	0.918781	0.918781	0.999994	-0.0498083	[-1.02,0.92]
ENSG00000029153	-0.372271	0.181326	-0.370717	0.267583	0.267583	0.999994	-0.370717	[-1.03,0.29]
ENSG00000029363	0.144169	0.534004	0.144723	0.566161	0.566161	0.999994	0.144723	[-0.35,0.64]
ENSG00000029364	0.427218	0.0583348	0.428014	0.11317	0.11317	0.999994	0.428014	[-0.1,0.96]
ENSG00000029534	0.172612	0.835176	0.207989	0.772103	0.835176	0.999994	0.172612	[-1.34,1.56]
ENSG00000029639	-0.15467	0.660887	-0.14966	0.676293	0.676293	0.999994	-0.14966	[-0.86,0.56]
ENSG00000029725	-0.315992	0.251739	-0.313062	0.312658	0.312658	0.999994	-0.313062	[-0.92,0.3]
ENSG00000029993	0.114026	0.646725	0.116186	0.701508	0.701508	0.999994	0.116186	[-0.48,0.72]
ENSG00000030066	0.0531619	0.834555	0.0542166	0.849485	0.849485	0.999994	0.0542166	[-0.51,0.62]
ENSG00000030110	0.618923	0.138719	0.634435	0.246005	0.246005	0.999994	0.634435	[-0.44,1.73]
ENSG00000030419	-0.572931	0.562097	-0.543764	0.635755	0.635755	0.999994	-0.543764	[-2.92,1.76]
ENSG00000030582	0.266232	0.267479	0.266232	0.29776	0.29776	0.999994	0.266232	[-0.24,0.77]
ENSG00000031003	-0.153875	0.684676	-0.145706	0.754997	0.754997	0.999994	-0.145706	[-1.05,0.77]
ENSG00000031081	-0.268223	0.410477	-0.26429	0.440963	0.440963	0.999994	-0.26429	[-0.94,0.41]
ENSG00000031691	0.175893	0.631877	0.179334	0.61553	0.631877	0.999994	0.175893	[-0.54,0.88]
ENSG00000031698	-0.0463022	0.848023	-0.0457375	0.858976	0.858976	0.999994	-0.0457375	[-0.55,0.46]
ENSG00000031823	0.0865471	0.711909	0.0876612	0.749391	0.749391	0.999994	0.0876612	[-0.45,0.63]
ENSG00000032219	0.0722812	0.799866	0.0741034	0.786703	0.799866	0.999994	0.0722812	[-0.48,0.62]
ENSG00000032389	-0.290564	0.329523	-0.287561	0.382663	0.382663	0.999994	-0.287561	[-0.93,0.36]
ENSG00000032444	-0.0582768	0.817065	-0.0571452	0.829803	0.829803	0.999994	-0.0571452	[-0.58,0.47]
ENSG00000032742	0.0272186	0.961127	0.0337722	0.933976	0.961127	0.999994	0.0272186	[-0.85,0.87]
ENSG00000033011	0.182046	0.575821	0.186993	0.589472	0.589472	0.999994	0.186993	[-0.5,0.87]
ENSG00000033030	-0.177733	0.604048	-0.173464	0.655311	0.655311	0.999994	-0.173464	[-0.94,0.59]
ENSG00000033050	-0.15798	0.624772	-0.157144	0.667492	0.667492	0.999994	-0.157144	[-0.88,0.57]
ENSG00000033100	0.15347	0.640923	0.158662	0.687148	0.687148	0.999994	0.158662	[-0.62,0.94]
ENSG00000033170	0.150013	0.525452	0.150513	0.612443	0.612443	0.999994	0.150513	[-0.43,0.73]
ENSG00000033178	0.323741	0.148295	0.324013	0.202221	0.202221	0.999994	0.324013	[-0.18,0.82]
ENSG00000033327	-0.162924	0.727728	-0.142371	0.804148	0.804148	0.999994	-0.142371	[-1.22,0.97]
ENSG00000033800	0.556302	0.0842536	0.560166	0.079241	0.0842536	0.999994	0.556302	[-0.08,1.18]
ENSG00000033867	0.204784	0.452866	0.205435	0.486043	0.486043	0.999994	0.205435	[-0.38,0.79]
ENSG00000034053	-0.106869	0.745609	-0.105339	0.778799	0.778799	0.999994	-0.105339	[-0.84,0.63]
ENSG00000034152	0.431144	0.143781	0.435138	0.174398	0.174398	0.999994	0.435138	[-0.19,1.07]
ENSG00000034510	0.987111	1.24931e-05	0.98919	0.000641027	0.000641027	0.811327	0.98919	[0.42,1.56]
ENSG00000034533	0.197276	0.753438	0.215894	0.713385	0.753438	0.999994	0.197276	[-1.01,1.34]
ENSG00000034677	-0.0705262	0.798392	-0.0687033	0.818948	0.818948	0.999994	-0.0687033	[-0.66,0.52]
ENSG00000034693	0.130966	0.704776	0.134221	0.675167	0.704776	0.999994	0.130966	[-0.54,0.78]
ENSG00000034713	-0.355392	0.210813	-0.354505	0.258066	0.258066	0.999994	-0.354505	[-0.97,0.26]
ENSG00000035115	0.385266	0.487898	0.400187	0.580552	0.580552	0.999994	0.400187	[-1.03,1.85]
ENSG00000035141	0.185646	0.565919	0.19085	0.626228	0.626228	0.999994	0.19085	[-0.58,0.97]
ENSG00000035403	-0.00968163	0.968606	-0.00968163	0.964902	0.968606	0.999994	-0.00968163	[-0.41,0.4]
ENSG00000035499	0.408958	0.196724	0.415395	0.312943	0.312943	0.999994	0.415395	[-0.39,1.23]
ENSG00000035664	-0.326421	0.749355	-0.284699	0.826393	0.826393	0.999994	-0.284699	[-2.73,2.24]
ENSG00000035681	-0.203954	0.626477	-0.195556	0.681671	0.681671	0.999994	-0.195556	[-1.13,0.74]
ENSG00000035687	-0.297205	0.255147	-0.295601	0.30089	0.30089	0.999994	-0.295601	[-0.86,0.27]
ENSG00000035862	0.0926335	0.703308	0.0933629	0.775662	0.775662	0.999994	0.0933629	[-0.55,0.74]
ENSG00000035928	0.20457	0.452151	0.205366	0.51522	0.51522	0.999994	0.205366	[-0.42,0.83]
ENSG00000036054	0.208004	0.430833	0.208937	0.457114	0.457114	0.999994	0.208937	[-0.34,0.76]
ENSG00000036257	-0.136076	0.639016	-0.135403	0.653848	0.653848	0.999994	-0.135403	[-0.73,0.46]
ENSG00000036549	-0.244136	0.392645	-0.242648	0.454693	0.454693	0.999994	-0.242648	[-0.88,0.4]
ENSG00000036672	-0.421448	0.685377	-0.345582	0.78608	0.78608	0.999994	-0.345582	[-2.72,2.13]
ENSG00000037042	1.33343	0.0498349	1.37898	0.125653	0.125653	0.999994	1.37898	[-0.39,3.24]
ENSG00000037241	-0.0171278	0.962682	-0.0100147	0.980591	0.980591	0.999994	-0.0100147	[-0.79,0.78]
ENSG00000037474	0.0727985	0.772556	0.0731893	0.774889	0.774889	0.999994	0.0731893	[-0.43,0.58]
ENSG00000037637	-0.183968	0.614663	-0.181094	0.65037	0.65037	0.999994	-0.181094	[-0.97,0.6]
ENSG00000037749	0.141073	0.640835	0.144582	0.669169	0.669169	0.999994	0.144582	[-0.52,0.82]
ENSG00000037757	-0.359327	0.293698	-0.354548	0.379089	0.379089	0.999994	-0.354548	[-1.14,0.44]
ENSG00000037897	0.356862	0.455721	0.368638	0.443409	0.455721	0.999994	0.356862	[-0.58,1.26]
ENSG00000038002	-0.0327994	0.925186	-0.0300269	0.936573	0.936573	0.999994	-0.0300269	[-0.77,0.71]
ENSG00000038210	0.266054	0.416233	0.271897	0.501019	0.501019	0.999994	0.271897	[-0.52,1.07]
ENSG00000038219	0.0900717	0.773198	0.0913824	0.737783	0.773198	0.999994	0.0900717	[-0.51,0.67]
ENSG00000038274	-0.123191	0.707156	-0.122742	0.73838	0.73838	0.999994	-0.122742	[-0.85,0.6]
ENSG00000038295	0.250003	0.579451	0.252454	0.598232	0.598232	0.999994	0.252454	[-0.69,1.19]
ENSG00000038358	0.263957	0.374927	0.265012	0.37394	0.374927	0.999994	0.263957	[-0.32,0.84]
ENSG00000038382	-0.0394751	0.872904	-0.0383473	0.885653	0.885653	0.999994	-0.0383473	[-0.56,0.49]
ENSG00000038427	0.063067	0.99601	0.0992211	0.899662	0.99601	0.999994	0.063067	[-2.06,1.8]
ENSG00000038532	0	0.995364	0.00480222	0.988259	0.995364	0.999994	0	[-0.7,0.71]
ENSG00000039068	0.828945	0.332049	0.867388	0.23159	0.332049	0.999994	0.828945	[-0.87,2.29]
ENSG00000039123	0.00768994	0.972454	0.00833077	0.975989	0.975989	0.999994	0.00833077	[-0.56,0.58]
ENSG00000039139	0.87935	0.0230785	0.889204	0.0356309	0.0356309	0.999994	0.889204	[0.06,1.73]
ENSG00000039319	0.120383	0.692459	0.123763	0.698556	0.698556	0.999994	0.123763	[-0.51,0.75]
ENSG00000039523	0.581143	0.0446288	0.585125	0.0754476	0.0754476	0.999994	0.585125	[-0.06,1.23]
ENSG00000039560	-0.0374317	0.884837	-0.0362243	0.895438	0.895438	0.999994	-0.0362243	[-0.58,0.51]
ENSG00000039650	-0.233532	0.455883	-0.230255	0.500976	0.500976	0.999994	-0.230255	[-0.9,0.44]
ENSG00000040199	-0.420642	0.359596	-0.411113	0.426966	0.426966	0.999994	-0.411113	[-1.43,0.61]
ENSG00000040275	0.0612318	0.791072	0.0624443	0.819842	0.819842	0.999994	0.0624443	[-0.48,0.6]
ENSG00000040341	0.0842287	0.759706	0.0869149	0.764984	0.764984	0.999994	0.0869149	[-0.49,0.66]
ENSG00000040487	0.123389	0.813562	0.136965	0.821359	0.821359	0.999994	0.136965	[-1.07,1.35]
ENSG00000040531	0.326997	0.37443	0.336193	0.428296	0.428296	0.999994	0.336193	[-0.5,1.18]
ENSG00000040608	1.18973	0.0612954	1.25013	0.185568	0.185568	0.999994	1.25013	[-0.61,3.37]
ENSG00000040633	-0.270141	0.570176	-0.260603	0.48983	0.570176	0.999994	-0.270141	[-1.51,0.72]
ENSG00000040933	0.0989156	0.773037	0.104897	0.807025	0.807025	0.999994	0.104897	[-0.75,0.96]
ENSG00000041353	0.0678279	0.817395	0.0711624	0.843152	0.843152	0.999994	0.0711624	[-0.64,0.79]
ENSG00000041357	0.0187897	0.933621	0.0187897	0.937166	0.937166	0.999994	0.0187897	[-0.46,0.5]
ENSG00000041802	0.167298	0.510142	0.169029	0.522361	0.522361	0.999994	0.169029	[-0.35,0.69]
ENSG00000041880	-0.159313	0.73696	-0.148988	0.787753	0.787753	0.999994	-0.148988	[-1.23,0.94]
ENSG00000041982	0.360351	0.137975	0.360351	0.139488	0.139488	0.999994	0.360351	[-0.12,0.84]
ENSG00000041988	0.140711	0.708228	0.147777	0.732089	0.732089	0.999994	0.147777	[-0.71,1.01]
ENSG00000042088	0.133871	0.634867	0.137018	0.656636	0.656636	0.999994	0.137018	[-0.47,0.74]
ENSG00000042286	0.180137	0.538704	0.183603	0.586377	0.586377	0.999994	0.183603	[-0.48,0.85]
ENSG00000042317	0.199231	0.705904	0.211671	0.711379	0.711379	0.999994	0.211671	[-0.93,1.36]
ENSG00000042429	-0.0427302	0.890611	-0.0409333	0.898023	0.898023	0.999994	-0.0409333	[-0.68,0.59]
ENSG00000042445	0	0.996725	0.00186058	0.992928	0.996725	0.999994	0	[-0.51,0.52]
ENSG00000042493	-0.0887379	0.726974	-0.0871475	0.744531	0.744531	0.999994	-0.0871475	[-0.62,0.44]
ENSG00000042753	-0.284221	0.229728	-0.28363	0.277757	0.277757	0.999994	-0.28363	[-0.8,0.23]
ENSG00000043093	-0.369164	0.157125	-0.367952	0.213937	0.213937	0.999994	-0.367952	[-0.95,0.21]
ENSG00000043143	-0.0410037	0.898152	-0.0352562	0.926912	0.926912	0.999994	-0.0352562	[-0.76,0.7]
ENSG00000043514	-0.290113	0.396126	-0.286639	0.428211	0.428211	0.999994	-0.286639	[-1,0.42]
ENSG00000044090	0.452743	0.159316	0.455622	0.165331	0.165331	0.999994	0.455622	[-0.19,1.1]
ENSG00000044446	0.0256052	0.933102	0.029797	0.935408	0.935408	0.999994	0.029797	[-0.72,0.78]
ENSG00000044459	-0.234695	0.547763	-0.228122	0.584448	0.584448	0.999994	-0.228122	[-1.05,0.59]
ENSG00000044574	0.0744634	0.731157	0.0750109	0.771623	0.771623	0.999994	0.0750109	[-0.43,0.58]
ENSG00000046604	0.027187	0.911851	0.0277098	0.909655	0.911851	0.999994	0.027187	[-0.46,0.51]
ENSG00000046647	0.623683	0.381352	0.656656	0.385662	0.385662	0.999994	0.656656	[-0.84,2.2]
ENSG00000046651	0.155197	0.683459	0.161557	0.692804	0.692804	0.999994	0.161557	[-0.65,0.97]
ENSG00000047056	1.05097	0.075692	1.08968	0.198026	0.198026	0.999994	1.08968	[-0.58,2.85]
ENSG00000047188	0.462855	0.0894858	0.465413	0.102841	0.102841	0.999994	0.465413	[-0.09,1.03]
ENSG00000047230	-0.095774	0.739536	-0.0921812	0.773815	0.773815	0.999994	-0.0921812	[-0.72,0.54]
ENSG00000047249	0.193957	0.576763	0.197505	0.538409	0.576763	0.999994	0.193957	[-0.48,0.84]
ENSG00000047315	0.221324	0.305806	0.22141	0.34657	0.34657	0.999994	0.22141	[-0.24,0.68]
ENSG00000047346	0.187927	0.728423	0.197966	0.722226	0.728423	0.999994	0.187927	[-0.88,1.24]
ENSG00000047410	0.15786	0.536401	0.157782	0.539153	0.539153	0.999994	0.157782	[-0.35,0.66]
ENSG00000047578	0.344086	0.385697	0.351498	0.411101	0.411101	0.999994	0.351498	[-0.49,1.2]
ENSG00000047579	0.479262	0.257182	0.487499	0.250383	0.257182	0.999994	0.479262	[-0.35,1.28]
ENSG00000047597	-0.428661	0.452503	-0.409869	0.573652	0.573652	0.999994	-0.409869	[-1.83,1.03]
ENSG00000047621	-0.052132	0.906633	-0.0450231	0.924116	0.924116	0.999994	-0.0450231	[-0.98,0.89]
ENSG00000047634	0.00752936	0.968779	0.0124952	0.972916	0.972916	0.999994	0.0124952	[-0.77,0.8]
ENSG00000047644	-0.297521	0.448737	-0.292606	0.546822	0.546822	0.999994	-0.292606	[-1.24,0.66]
ENSG00000047648	-0.493591	0.576212	-0.440586	0.679948	0.679948	0.999994	-0.440586	[-2.5,1.67]
ENSG00000047849	-0.282945	0.219182	-0.283036	0.283004	0.283004	0.999994	-0.283036	[-0.8,0.23]
ENSG00000047932	-0.0336784	0.91806	-0.0312919	0.924526	0.924526	0.999994	-0.0312919	[-0.69,0.63]
ENSG00000048028	0.228507	0.436943	0.230669	0.461097	0.461097	0.999994	0.230669	[-0.39,0.85]
ENSG00000048052	0.113324	0.797891	0.117591	0.831615	0.831615	0.999994	0.117591	[-0.98,1.22]
ENSG00000048140	-0.355119	0.373589	-0.349719	0.492696	0.492696	0.999994	-0.349719	[-1.35,0.65]
ENSG00000048162	-0.332722	0.440284	-0.330931	0.322022	0.440284	0.999994	-0.332722	[-1.36,0.53]
ENSG00000048342	-0.431113	0.273214	-0.42535	0.262899	0.273214	0.999994	-0.431113	[-1.25,0.34]
ENSG00000048392	0.148838	0.551059	0.150504	0.593403	0.593403	0.999994	0.150504	[-0.4,0.71]
ENSG00000048405	0.251048	0.448376	0.254178	0.423995	0.448376	0.999994	0.251048	[-0.4,0.88]
ENSG00000048471	-0.51031	0.234489	-0.501122	0.291644	0.291644	0.999994	-0.501122	[-1.43,0.43]
ENSG00000048544	-0.0399344	0.877017	-0.0386543	0.889469	0.889469	0.999994	-0.0386543	[-0.59,0.51]
ENSG00000048649	-0.395978	0.175397	-0.395274	0.168985	0.175397	0.999994	-0.395978	[-0.98,0.18]
ENSG00000048707	0.0613997	0.811804	0.0626336	0.82975	0.82975	0.999994	0.0626336	[-0.51,0.64]
ENSG00000048828	-0.218261	0.367022	-0.217259	0.433192	0.433192	0.999994	-0.217259	[-0.76,0.33]
ENSG00000048991	-0.0258751	0.947398	-0.0220626	0.952822	0.952822	0.999994	-0.0220626	[-0.76,0.72]
ENSG00000049130	-0.353293	0.249929	-0.351491	0.328124	0.328124	0.999994	-0.351491	[-1.06,0.36]
ENSG00000049167	-0.225504	0.674705	-0.206617	0.744549	0.744549	0.999994	-0.206617	[-1.44,1.04]
ENSG00000049239	0	0.976218	0.00312129	0.995326	0.995326	0.999994	0.00312129	[-1.14,1.14]
ENSG00000049245	-0.600584	0.0200172	-0.599188	0.0433526	0.0433526	0.999994	-0.599188	[-1.18,-0.02]
ENSG00000049246	-0.161891	0.750416	-0.147488	0.807416	0.807416	0.999994	-0.147488	[-1.33,1.04]
ENSG00000049323	0.260135	0.26121	0.260641	0.272319	0.272319	0.999994	0.260641	[-0.21,0.73]
ENSG00000049449	0.146548	0.582458	0.149178	0.640843	0.640843	0.999994	0.149178	[-0.48,0.78]
ENSG00000049541	0.0244173	0.922306	0.0251774	0.92922	0.92922	0.999994	0.0251774	[-0.55,0.6]
ENSG00000049618	0.00304238	0.986972	0.00518415	0.985884	0.986972	0.999994	0.00304238	[-0.57,0.59]
ENSG00000049656	-0.134969	0.579587	-0.133668	0.633539	0.633539	0.999994	-0.133668	[-0.69,0.42]
ENSG00000049759	0.240584	0.436309	0.240491	0.529588	0.529588	0.999994	0.240491	[-0.52,1]
ENSG00000049769	-0.712855	0.288088	-0.706702	0.371129	0.371129	0.999994	-0.706702	[-2.31,0.85]
ENSG00000049860	-0.16206	0.534587	-0.160958	0.567998	0.567998	0.999994	-0.160958	[-0.71,0.39]
ENSG00000049883	0.155153	0.724987	0.163719	0.693511	0.724987	0.999994	0.155153	[-0.69,0.97]
ENSG00000050130	0.235403	0.315403	0.235403	0.393168	0.393168	0.999994	0.235403	[-0.31,0.78]
ENSG00000050327	1.74992	0.0670055	1.91537	0.206545	0.206545	0.999994	1.91537	[-1.11,5.65]
ENSG00000050344	-0.119571	0.686743	-0.118819	0.722249	0.722249	0.999994	-0.118819	[-0.78,0.54]
ENSG00000050393	0.410728	0.184285	0.415324	0.278985	0.278985	0.999994	0.415324	[-0.34,1.17]
ENSG00000050405	-0.079692	0.778627	-0.0774769	0.78992	0.78992	0.999994	-0.0774769	[-0.65,0.5]
ENSG00000050426	-0.174993	0.629364	-0.17023	0.695727	0.695727	0.999994	-0.17023	[-1.02,0.69]
ENSG00000050438	-0.0606932	0.86641	-0.0558065	0.88674	0.88674	0.999994	-0.0558065	[-0.82,0.71]
ENSG00000050555	0.148753	0.803694	0.184557	0.781085	0.803694	0.999994	0.148753	[-1.03,1.31]
ENSG00000050748	-0.23956	0.422367	-0.237148	0.498734	0.498734	0.999994	-0.237148	[-0.93,0.45]
ENSG00000050820	-0.293116	0.312435	-0.289171	0.377799	0.377799	0.999994	-0.289171	[-0.93,0.36]
ENSG00000051009	-0.611533	0.128768	-0.605403	0.192216	0.192216	0.999994	-0.605403	[-1.52,0.31]
ENSG00000051108	-0.193637	0.524982	-0.191724	0.569878	0.569878	0.999994	-0.191724	[-0.86,0.47]
ENSG00000051128	-0.0153218	0.96812	-0.0110554	0.976559	0.976559	0.999994	-0.0110554	[-0.77,0.75]
ENSG00000051180	0.0388265	0.922797	0.0433373	0.907388	0.922797	0.999994	0.0388265	[-0.7,0.76]
ENSG00000051341	0.155357	0.638619	0.159633	0.687343	0.687343	0.999994	0.159633	[-0.62,0.95]
ENSG00000051382	-0.154076	0.63382	-0.15	0.671348	0.671348	0.999994	-0.15	[-0.85,0.55]
ENSG00000051596	0.359822	0.441846	0.376854	0.507779	0.507779	0.999994	0.376854	[-0.75,1.52]
ENSG00000051620	-0.326643	0.308185	-0.324858	0.38267	0.38267	0.999994	-0.324858	[-1.06,0.41]
ENSG00000051825	-0.0891356	0.771612	-0.0845391	0.810517	0.810517	0.999994	-0.0845391	[-0.77,0.61]
ENSG00000052126	-0.0688191	0.875392	-0.0640729	0.89202	0.89202	0.999994	-0.0640729	[-1,0.87]
ENSG00000052723	0.0308348	0.91833	0.0339691	0.930771	0.930771	0.999994	0.0339691	[-0.75,0.82]
ENSG00000052749	0.300197	0.360453	0.301366	0.431242	0.431242	0.999994	0.301366	[-0.45,1.06]
ENSG00000052795	0.32833	0.538559	0.352219	0.59212	0.59212	0.999994	0.352219	[-0.95,1.69]
ENSG00000052802	0.215424	0.474871	0.218068	0.484313	0.484313	0.999994	0.218068	[-0.4,0.83]
ENSG00000052841	-0.130263	0.667143	-0.128312	0.700229	0.700229	0.999994	-0.128312	[-0.79,0.53]
ENSG00000053108	-2.68648	0.029305	-2.59808	0.0236665	0.029305	0.999994	-2.68648	[-6.16,-0.26]
ENSG00000053254	0.424813	0.379921	0.435717	0.539875	0.539875	0.999994	0.435717	[-0.97,1.85]
ENSG00000053371	0.0290017	0.923116	0.0319576	0.921428	0.923116	0.999994	0.0290017	[-0.57,0.63]
ENSG00000053372	-0.152331	0.611297	-0.15071	0.642024	0.642024	0.999994	-0.15071	[-0.79,0.49]
ENSG00000053501	-0.369436	0.287405	-0.364091	0.314151	0.314151	0.999994	-0.364091	[-1.07,0.35]
ENSG00000053524	-1.302	0.108476	-1.27701	0.16722	0.16722	0.999994	-1.27701	[-3.12,0.55]
ENSG00000053747	0.295747	0.224889	0.297392	0.246064	0.246064	0.999994	0.297392	[-0.21,0.8]
ENSG00000053770	0.102547	0.674392	0.104378	0.707508	0.707508	0.999994	0.104378	[-0.44,0.65]
ENSG00000053900	-0.256775	0.45465	-0.25258	0.469113	0.469113	0.999994	-0.25258	[-0.94,0.43]
ENSG00000054116	-0.206765	0.449337	-0.204858	0.49451	0.49451	0.999994	-0.204858	[-0.79,0.39]
ENSG00000054118	0.186207	0.41821	0.186385	0.450736	0.450736	0.999994	0.186385	[-0.3,0.67]
ENSG00000054148	-0.188911	0.54353	-0.185877	0.580002	0.580002	0.999994	-0.185877	[-0.84,0.47]
ENSG00000054179	-1.09983	0.44446	-0.936095	0.591547	0.591547	0.999994	-0.936095	[-4.3,2.57]
ENSG00000054267	-0.0620952	0.850487	-0.059749	0.859492	0.859492	0.999994	-0.059749	[-0.72,0.61]
ENSG00000054277	-0.093031	0.790374	-0.0911109	0.814971	0.814971	0.999994	-0.0911109	[-0.87,0.68]
ENSG00000054282	-0.291685	0.38774	-0.287527	0.463394	0.463394	0.999994	-0.287527	[-1.06,0.48]
ENSG00000054392	0.484461	0.634351	0.566711	0.62886	0.634351	0.999994	0.484461	[-1.55,2.49]
ENSG00000054523	-0.010257	0.974977	-0.00961593	0.972449	0.974977	0.999994	-0.010257	[-0.52,0.51]
ENSG00000054598	0.4382	0.387343	0.454678	0.497607	0.497607	0.999994	0.454678	[-0.87,1.8]
ENSG00000054611	0.140978	0.729061	0.151495	0.752116	0.752116	0.999994	0.151495	[-0.8,1.11]
ENSG00000054654	0.42248	0.156317	0.426128	0.19662	0.19662	0.999994	0.426128	[-0.22,1.08]
ENSG00000054690	-0.442047	0.557146	-0.430909	0.652024	0.652024	0.999994	-0.430909	[-2.32,1.46]
ENSG00000054793	0.0452022	0.859627	0.0472471	0.873721	0.873721	0.999994	0.0472471	[-0.55,0.64]
ENSG00000054965	0.519054	0.0921485	0.526118	0.200112	0.200112	0.999994	0.526118	[-0.28,1.34]
ENSG00000054967	-0.123744	0.842244	-0.107658	0.876558	0.876558	0.999994	-0.107658	[-1.5,1.28]
ENSG00000054983	0.59564	0.581592	0.64567	0.559035	0.581592	0.999994	0.59564	[-1.52,2.57]
ENSG00000055044	-0.204285	0.554852	-0.204423	0.594519	0.594519	0.999994	-0.204423	[-0.96,0.55]
ENSG00000055070	-0.272324	0.333738	-0.27075	0.424249	0.424249	0.999994	-0.27075	[-0.94,0.4]
ENSG00000055130	-0.10992	0.651269	-0.109389	0.658996	0.658996	0.999994	-0.109389	[-0.6,0.38]
ENSG00000055147	-0.19967	0.570267	-0.19427	0.594736	0.594736	0.999994	-0.19427	[-0.91,0.53]
ENSG00000055163	0.364286	0.266186	0.370365	0.304239	0.304239	0.999994	0.370365	[-0.34,1.08]
ENSG00000055208	0.0643553	0.821868	0.0668957	0.852438	0.852438	0.999994	0.0668957	[-0.65,0.78]
ENSG00000055211	-0.34467	0.290288	-0.341953	0.317784	0.317784	0.999994	-0.341953	[-1.02,0.33]
ENSG00000055332	0.100832	0.687537	0.100832	0.723883	0.723883	0.999994	0.100832	[-0.46,0.66]
ENSG00000055483	0.0979644	0.720159	0.100335	0.772371	0.772371	0.999994	0.100335	[-0.58,0.79]
ENSG00000055609	-0.175523	0.543235	-0.173466	0.594516	0.594516	0.999994	-0.173466	[-0.82,0.47]
ENSG00000055917	0.151508	0.604088	0.151883	0.705715	0.705715	0.999994	0.151883	[-0.64,0.95]
ENSG00000055950	0.316665	0.296994	0.320884	0.375606	0.375606	0.999994	0.320884	[-0.39,1.04]
ENSG00000056050	-0.266865	0.473897	-0.262515	0.470056	0.473897	0.999994	-0.266865	[-1.04,0.47]
ENSG00000056097	-0.0961871	0.687881	-0.0956375	0.706088	0.706088	0.999994	-0.0956375	[-0.6,0.4]
ENSG00000056277	0.0255741	0.947885	0.029203	0.943438	0.947885	0.999994	0.0255741	[-0.77,0.83]
ENSG00000056586	-0.216357	0.511734	-0.212865	0.585628	0.585628	0.999994	-0.212865	[-0.98,0.56]
ENSG00000056661	0.341617	0.342649	0.349633	0.476467	0.476467	0.999994	0.349633	[-0.62,1.33]
ENSG00000056972	-0.288569	0.592204	-0.27305	0.636147	0.636147	0.999994	-0.27305	[-1.41,0.87]
ENSG00000057019	0.254666	0.31579	0.254666	0.440196	0.440196	0.999994	0.254666	[-0.4,0.9]
ENSG00000057252	0.129983	0.654819	0.131289	0.65362	0.654819	0.999994	0.129983	[-0.44,0.7]
ENSG00000057294	0.337827	0.292333	0.341975	0.322344	0.322344	0.999994	0.341975	[-0.34,1.02]
ENSG00000057608	-0.0986774	0.732535	-0.0979675	0.760243	0.760243	0.999994	-0.0979675	[-0.73,0.54]
ENSG00000057663	0.282297	0.360856	0.285415	0.406334	0.406334	0.999994	0.285415	[-0.39,0.96]
ENSG00000057704	0.203461	0.543603	0.208856	0.585266	0.585266	0.999994	0.208856	[-0.55,0.97]
ENSG00000057757	0.399479	0.19688	0.403173	0.262049	0.262049	0.999994	0.403173	[-0.3,1.11]
ENSG00000057935	-0.176378	0.607873	-0.172321	0.64863	0.64863	0.999994	-0.172321	[-0.92,0.57]
ENSG00000058056	0.0998563	0.702421	0.102266	0.740155	0.740155	0.999994	0.102266	[-0.5,0.71]
ENSG00000058063	-0.138497	0.643023	-0.136424	0.685004	0.685004	0.999994	-0.136424	[-0.8,0.53]
ENSG00000058085	0.172728	0.521401	0.172863	0.543509	0.543509	0.999994	0.172863	[-0.39,0.73]
ENSG00000058091	-0.119297	0.675454	-0.117834	0.717741	0.717741	0.999994	-0.117834	[-0.76,0.52]
ENSG00000058262	0.0994573	0.6307	0.0999673	0.677034	0.677034	0.999994	0.0999673	[-0.37,0.57]
ENSG00000058272	0.205435	0.397552	0.205747	0.409716	0.409716	0.999994	0.205747	[-0.29,0.7]
ENSG00000058404	0.348553	0.438508	0.3906	0.56592	0.56592	0.999994	0.3906	[-0.99,1.95]
ENSG00000058453	-0.360441	0.594406	-0.35068	0.661267	0.661267	0.999994	-0.35068	[-1.98,1.25]
ENSG00000058600	-0.345892	0.337884	-0.3403	0.422891	0.422891	0.999994	-0.3403	[-1.17,0.5]
ENSG00000058668	0.114112	0.68415	0.115989	0.708954	0.708954	0.999994	0.115989	[-0.5,0.73]
ENSG00000058673	0.0761695	0.778858	0.0797056	0.824334	0.824334	0.999994	0.0797056	[-0.63,0.8]
ENSG00000058729	-0.0693766	0.81664	-0.0671554	0.827455	0.827455	0.999994	-0.0671554	[-0.68,0.54]
ENSG00000058799	-0.362122	0.356081	-0.357899	0.398635	0.398635	0.999994	-0.357899	[-1.19,0.48]
ENSG00000058804	0.0595224	0.78535	0.0605705	0.812648	0.812648	0.999994	0.0605705	[-0.44,0.57]
ENSG00000058866	-0.0264137	0.96918	0	0.995118	0.995118	0.999994	0	[-1.53,1.56]
ENSG00000059122	0.26516	0.500796	0.275811	0.590342	0.590342	0.999994	0.275811	[-0.74,1.3]
ENSG00000059145	0.33773	0.455435	0.343405	0.576547	0.576547	0.999994	0.343405	[-0.87,1.56]
ENSG00000059377	0.372381	0.188058	0.375461	0.247067	0.247067	0.999994	0.375461	[-0.26,1.01]
ENSG00000059378	-0.407162	0.32348	-0.403562	0.357651	0.357651	0.999994	-0.403562	[-1.27,0.46]
ENSG00000059573	0.112627	0.679919	0.112702	0.731453	0.731453	0.999994	0.112702	[-0.53,0.76]
ENSG00000059588	0.476966	0.201306	0.48484	0.271309	0.271309	0.999994	0.48484	[-0.38,1.36]
ENSG00000059691	-0.144661	0.63939	-0.140304	0.666313	0.666313	0.999994	-0.140304	[-0.78,0.5]
ENSG00000059728	0.951925	0.0869059	0.971733	0.135175	0.135175	0.999994	0.971733	[-0.31,2.27]
ENSG00000059758	-0.102988	0.791156	-0.101008	0.807729	0.807729	0.999994	-0.101008	[-0.92,0.72]
ENSG00000059769	-0.601722	0.33787	-0.596982	0.419455	0.419455	0.999994	-0.596982	[-2.08,0.86]
ENSG00000060069	0.282315	0.381788	0.286694	0.408732	0.408732	0.999994	0.286694	[-0.4,0.97]
ENSG00000060138	0.246512	0.508287	0.249358	0.640029	0.640029	0.999994	0.249358	[-0.81,1.31]
ENSG00000060140	-0.384196	0.587946	-0.370605	0.622519	0.622519	0.999994	-0.370605	[-1.95,1.13]
ENSG00000060237	-0.0436943	0.902583	-0.0428698	0.903093	0.903093	0.999994	-0.0428698	[-0.75,0.66]
ENSG00000060339	0.0428911	0.849283	0.0428911	0.868532	0.868532	0.999994	0.0428911	[-0.47,0.56]
ENSG00000060491	-0.0910824	0.807634	-0.0882509	0.825993	0.825993	0.999994	-0.0882509	[-0.88,0.71]
ENSG00000060642	0.677135	0.162784	0.68944	0.214528	0.214528	0.999994	0.68944	[-0.4,1.79]
ENSG00000060656	-0.258466	0.599664	-0.250309	0.673048	0.673048	0.999994	-0.250309	[-1.41,0.92]
ENSG00000060688	-0.106624	0.718296	-0.105396	0.721102	0.721102	0.999994	-0.105396	[-0.69,0.47]
ENSG00000060749	0.166177	0.522348	0.168805	0.563317	0.563317	0.999994	0.168805	[-0.41,0.74]
ENSG00000060762	-0.540584	0.265129	-0.530082	0.330704	0.330704	0.999994	-0.530082	[-1.6,0.54]
ENSG00000060971	-0.184267	0.538174	-0.181344	0.592102	0.592102	0.999994	-0.181344	[-0.84,0.48]
ENSG00000061273	0.079658	0.788528	0.0842431	0.832707	0.832707	0.999994	0.0842431	[-0.71,0.88]
ENSG00000061656	0.274601	0.614823	0.282891	0.598343	0.614823	0.999994	0.274601	[-0.79,1.3]
ENSG00000061676	-0.113174	0.615588	-0.112642	0.646139	0.646139	0.999994	-0.112642	[-0.6,0.37]
ENSG00000061794	-0.119962	0.639265	-0.11935	0.673049	0.673049	0.999994	-0.11935	[-0.68,0.44]
ENSG00000061918	0.907522	0.168088	0.936471	0.159935	0.168088	0.999994	0.907522	[-0.39,2.13]
ENSG00000061936	-0.0152297	0.969967	-0.0125038	0.969979	0.969979	0.999994	-0.0125038	[-0.69,0.66]
ENSG00000061938	-0.390128	0.279841	-0.384016	0.362862	0.362862	0.999994	-0.384016	[-1.21,0.45]
ENSG00000061987	0.126254	0.629402	0.127439	0.632809	0.632809	0.999994	0.127439	[-0.4,0.65]
ENSG00000062038	-0.449118	0.420562	-0.434209	0.495098	0.495098	0.999994	-0.434209	[-1.7,0.82]
ENSG00000062194	0.460014	0.128578	0.465769	0.227051	0.227051	0.999994	0.465769	[-0.29,1.23]
ENSG00000062282	0.630182	0.118388	0.636734	0.162388	0.162388	0.999994	0.636734	[-0.26,1.54]
ENSG00000062370	-0.191366	0.715453	-0.17686	0.745387	0.745387	0.999994	-0.17686	[-1.25,0.9]
ENSG00000062485	0.0668609	0.78038	0.0672076	0.83815	0.83815	0.999994	0.0672076	[-0.59,0.72]
ENSG00000062582	0.673998	0.166456	0.678251	0.0513332	0.166456	0.999994	0.673998	[-0.29,1.53]
ENSG00000062598	-0.125398	0.666621	-0.123973	0.697661	0.697661	0.999994	-0.123973	[-0.75,0.5]
ENSG00000062650	-0.0828708	0.769959	-0.0822025	0.787456	0.787456	0.999994	-0.0822025	[-0.68,0.52]
ENSG00000062716	0.161967	0.47934	0.163001	0.51492	0.51492	0.999994	0.163001	[-0.33,0.65]
ENSG00000062725	0.140151	0.563828	0.14142	0.624043	0.624043	0.999994	0.14142	[-0.43,0.71]
ENSG00000062822	0.532719	0.0614385	0.535823	0.0760015	0.0760015	0.999994	0.535823	[-0.06,1.13]
ENSG00000063046	-0.32711	0.443274	-0.325837	0.520883	0.520883	0.999994	-0.325837	[-1.33,0.68]
ENSG00000063169	0.0164043	0.961055	0.0310833	0.959266	0.961055	0.999994	0.0164043	[-0.98,1.06]
ENSG00000063176	-0.0333402	0.97554	-0.0203642	0.976336	0.976336	0.999994	-0.0203642	[-1.46,1.42]
ENSG00000063177	0.360235	0.217457	0.360455	0.364096	0.364096	0.999994	0.360455	[-0.42,1.14]
ENSG00000063241	0.18086	0.490445	0.183838	0.562592	0.562592	0.999994	0.183838	[-0.44,0.81]
ENSG00000063244	0.0233243	0.904187	0.0240315	0.923268	0.923268	0.999994	0.0240315	[-0.47,0.51]
ENSG00000063245	-0.218885	0.386092	-0.217582	0.448731	0.448731	0.999994	-0.217582	[-0.78,0.35]
ENSG00000063322	-0.0539954	0.875754	-0.0497845	0.895591	0.895591	0.999994	-0.0497845	[-0.8,0.7]
ENSG00000063438	0.339164	0.537857	0.38366	0.609611	0.609611	0.999994	0.38366	[-1.14,2.05]
ENSG00000063587	-0.0839004	0.880384	-0.0768564	0.899979	0.899979	0.999994	-0.0768564	[-1.29,1.14]
ENSG00000063601	0.0646616	0.803427	0.0666618	0.821293	0.821293	0.999994	0.0666618	[-0.51,0.65]
ENSG00000063660	0.0865919	0.763353	0.0915612	0.806457	0.806457	0.999994	0.0915612	[-0.65,0.83]
ENSG00000063761	0.774438	0.160771	0.792881	0.179519	0.179519	0.999994	0.792881	[-0.37,1.97]
ENSG00000063854	-0.260169	0.461561	-0.258222	0.509451	0.509451	0.999994	-0.258222	[-1.03,0.51]
ENSG00000063978	-0.0653188	0.88897	-0.0618196	0.896042	0.896042	0.999994	-0.0618196	[-0.99,0.87]
ENSG00000064012	0.0175502	0.958435	0.0196562	0.947458	0.958435	0.999994	0.0175502	[-0.6,0.62]
ENSG00000064042	0.181412	0.738847	0.199172	0.716611	0.738847	0.999994	0.181412	[-0.87,1.19]
ENSG00000064102	-0.246089	0.467338	-0.245981	0.533497	0.533497	0.999994	-0.245981	[-1.03,0.53]
ENSG00000064115	-0.0379799	0.888194	-0.0360487	0.902217	0.902217	0.999994	-0.0360487	[-0.61,0.54]
ENSG00000064199	-0.517298	0.255097	-0.509157	0.289468	0.289468	0.999994	-0.509157	[-1.45,0.44]
ENSG00000064225	0.179174	0.672819	0.187017	0.741558	0.741558	0.999994	0.187017	[-0.94,1.32]
ENSG00000064309	-0.285076	0.512358	-0.277517	0.562252	0.562252	0.999994	-0.277517	[-1.22,0.67]
ENSG00000064313	0.211602	0.390817	0.212749	0.414429	0.414429	0.999994	0.212749	[-0.3,0.73]
ENSG00000064393	-0.190789	0.473432	-0.188752	0.5323	0.5323	0.999994	-0.188752	[-0.78,0.41]
ENSG00000064419	0.410593	0.0885394	0.411628	0.136569	0.136569	0.999994	0.411628	[-0.13,0.95]
ENSG00000064490	-0.0403658	0.904596	-0.0362832	0.920619	0.920619	0.999994	-0.0362832	[-0.75,0.68]
ENSG00000064545	0.529155	0.0698589	0.533	0.0988253	0.0988253	0.999994	0.533	[-0.1,1.17]
ENSG00000064547	-0.89738	0.126868	-0.885659	0.196586	0.196586	0.999994	-0.885659	[-2.24,0.46]
ENSG00000064601	0.0794617	0.712106	0.0797294	0.749431	0.749431	0.999994	0.0797294	[-0.41,0.57]
ENSG00000064607	-0.428147	0.0942044	-0.42673	0.141584	0.141584	0.999994	-0.42673	[-1,0.14]
ENSG00000064651	-0.0256065	0.916756	-0.0250839	0.919106	0.919106	0.999994	-0.0250839	[-0.51,0.46]
ENSG00000064652	0.0582131	0.911875	0.0807582	0.900936	0.911875	0.999994	0.0582131	[-1.06,1.2]
ENSG00000064666	0.534178	0.11502	0.537584	0.225934	0.225934	0.999994	0.537584	[-0.34,1.41]
ENSG00000064687	-0.16091	0.733073	-0.149297	0.777587	0.777587	0.999994	-0.149297	[-1.19,0.89]
ENSG00000064703	0.187523	0.583596	0.188954	0.601206	0.601206	0.999994	0.188954	[-0.52,0.9]
ENSG00000064726	0.214323	0.412971	0.215534	0.511212	0.511212	0.999994	0.215534	[-0.43,0.86]
ENSG00000064763	-0.0651351	0.838093	-0.0592412	0.866693	0.866693	0.999994	-0.0592412	[-0.75,0.64]
ENSG00000064932	-0.0212396	0.966564	-0.0177136	0.965924	0.966564	0.999994	-0.0212396	[-0.69,0.69]
ENSG00000064933	-0.126296	0.759034	-0.122086	0.777529	0.777529	0.999994	-0.122086	[-0.98,0.73]
ENSG00000064961	-0.352671	0.241861	-0.350641	0.30297	0.30297	0.999994	-0.350641	[-1.02,0.32]
ENSG00000064995	-0.115468	0.742263	-0.110812	0.777919	0.777919	0.999994	-0.110812	[-0.88,0.66]
ENSG00000064999	-0.093925	0.764971	-0.0914495	0.791697	0.791697	0.999994	-0.0914495	[-0.77,0.59]
ENSG00000065000	-0.012347	0.963085	-0.0112245	0.964293	0.964293	0.999994	-0.0112245	[-0.52,0.5]
ENSG00000065029	-0.173577	0.770751	-0.1666	0.809163	0.809163	0.999994	-0.1666	[-1.54,1.21]
ENSG00000065054	0.43184	0.0862664	0.432531	0.167397	0.167397	0.999994	0.432531	[-0.18,1.05]
ENSG00000065057	-0.184438	0.571338	-0.180547	0.599612	0.599612	0.999994	-0.180547	[-0.86,0.5]
ENSG00000065060	0.167851	0.557698	0.171589	0.616407	0.616407	0.999994	0.171589	[-0.5,0.85]
ENSG00000065135	-0.15117	0.557067	-0.150534	0.596163	0.596163	0.999994	-0.150534	[-0.71,0.41]
ENSG00000065150	-0.186345	0.577729	-0.186292	0.635434	0.635434	0.999994	-0.186292	[-0.96,0.59]
ENSG00000065154	-0.134172	0.596995	-0.132919	0.619547	0.619547	0.999994	-0.132919	[-0.66,0.39]
ENSG00000065183	-0.331839	0.355428	-0.332294	0.384134	0.384134	0.999994	-0.332294	[-1.08,0.42]
ENSG00000065243	-0.0867574	0.744591	-0.0861287	0.763034	0.763034	0.999994	-0.0861287	[-0.65,0.48]
ENSG00000065268	0.3408	0.328922	0.347973	0.377464	0.377464	0.999994	0.347973	[-0.43,1.13]
ENSG00000065308	0.145591	0.667842	0.149426	0.730929	0.730929	0.999994	0.149426	[-0.71,1.01]
ENSG00000065325	0.896727	0.575071	1.08701	0.522244	0.575071	0.999994	0.896727	[-2.32,3.95]
ENSG00000065328	0.0176771	0.962341	0.0202032	0.959876	0.962341	0.999994	0.0176771	[-0.75,0.79]
ENSG00000065357	0.216682	0.577347	0.225095	0.576925	0.577347	0.999994	0.216682	[-0.55,0.97]
ENSG00000065361	0.766572	0.299424	0.839857	0.3746	0.3746	0.999994	0.839857	[-1.04,2.97]
ENSG00000065413	-1.27149	0.361576	-1.16956	0.42184	0.42184	0.999994	-1.16956	[-4.38,1.76]
ENSG00000065427	-0.236573	0.381433	-0.236456	0.452835	0.452835	0.999994	-0.236456	[-0.86,0.38]
ENSG00000065457	-0.354238	0.434541	-0.348002	0.502929	0.502929	0.999994	-0.348002	[-1.38,0.67]
ENSG00000065485	-0.122776	0.701284	-0.118815	0.729485	0.729485	0.999994	-0.118815	[-0.8,0.56]
ENSG00000065491	-0.0547843	0.906234	-0.0424772	0.937234	0.937234	0.999994	-0.0424772	[-1.11,1.03]
ENSG00000065518	0.0816836	0.737407	0.0829403	0.769157	0.769157	0.999994	0.0829403	[-0.47,0.64]
ENSG00000065526	0.0969985	0.686069	0.0981872	0.723886	0.723886	0.999994	0.0981872	[-0.45,0.65]
ENSG00000065534	-0.337316	0.452723	-0.328406	0.499595	0.499595	0.999994	-0.328406	[-1.29,0.63]
ENSG00000065548	-0.329758	0.218263	-0.329091	0.267305	0.267305	0.999994	-0.329091	[-0.91,0.25]
ENSG00000065559	-0.679902	0.092126	-0.676224	0.156152	0.156152	0.999994	-0.676224	[-1.62,0.26]
ENSG00000065600	-0.0406512	0.914951	-0.0351365	0.931474	0.931474	0.999994	-0.0351365	[-0.83,0.76]
ENSG00000065613	-0.101451	0.725935	-0.100522	0.742994	0.742994	0.999994	-0.100522	[-0.7,0.5]
ENSG00000065615	-0.49761	0.223398	-0.491864	0.27866	0.27866	0.999994	-0.491864	[-1.39,0.4]
ENSG00000065621	-0.0866472	0.889865	-0.0755329	0.907084	0.907084	0.999994	-0.0755329	[-1.33,1.19]
ENSG00000065665	-0.0953701	0.822638	-0.0869153	0.84942	0.84942	0.999994	-0.0869153	[-0.98,0.81]
ENSG00000065717	-0.932352	0.224638	-0.905198	0.35633	0.35633	0.999994	-0.905198	[-2.81,1.03]
ENSG00000065802	0.145592	0.666564	0.152093	0.731979	0.731979	0.999994	0.152093	[-0.73,1.04]
ENSG00000065809	-0.441808	0.20949	-0.441392	0.289362	0.289362	0.999994	-0.441392	[-1.26,0.38]
ENSG00000065833	-0.051428	0.83508	-0.0508628	0.844564	0.844564	0.999994	-0.0508628	[-0.56,0.46]
ENSG00000065882	-0.458283	0.171541	-0.453355	0.265282	0.265282	0.999994	-0.453355	[-1.25,0.35]
ENSG00000065883	0.312567	0.282289	0.315204	0.305602	0.305602	0.999994	0.315204	[-0.29,0.92]
ENSG00000065911	-0.54386	0.102306	-0.542982	0.176769	0.176769	0.999994	-0.542982	[-1.33,0.25]
ENSG00000065923	0.18693	0.54637	0.189587	0.589738	0.589738	0.999994	0.189587	[-0.5,0.88]
ENSG00000065970	0.155842	0.723776	0.168683	0.762758	0.762758	0.999994	0.168683	[-0.94,1.29]
ENSG00000065978	-0.352549	0.420419	-0.352408	0.505276	0.505276	0.999994	-0.352408	[-1.4,0.7]
ENSG00000065989	-0.548321	0.512398	-0.483949	0.690358	0.690358	0.999994	-0.483949	[-2.65,1.87]
ENSG00000066027	-0.06062	0.861214	-0.0561722	0.882581	0.882581	0.999994	-0.0561722	[-0.81,0.7]
ENSG00000066044	0.085104	0.716076	0.0856325	0.728564	0.728564	0.999994	0.0856325	[-0.4,0.57]
ENSG00000066084	0.204035	0.403004	0.205156	0.41841	0.41841	0.999994	0.205156	[-0.29,0.7]
ENSG00000066117	-0.236986	0.345238	-0.234932	0.412086	0.412086	0.999994	-0.234932	[-0.8,0.33]
ENSG00000066135	0.0912508	0.741788	0.0935017	0.741047	0.741788	0.999994	0.0912508	[-0.45,0.63]
ENSG00000066136	0.0749679	0.792226	0.077719	0.799053	0.799053	0.999994	0.077719	[-0.52,0.68]
ENSG00000066248	-0.0358316	0.897622	-0.033841	0.90984	0.90984	0.999994	-0.033841	[-0.63,0.56]
ENSG00000066279	0.781883	0.0125119	0.78336	0.00934488	0.0125119	0.999994	0.781883	[0.17,1.38]
ENSG00000066322	0.0969994	0.691871	0.09878	0.728144	0.728144	0.999994	0.09878	[-0.46,0.66]
ENSG00000066379	0.0903639	0.822917	0.0965622	0.831478	0.831478	0.999994	0.0965622	[-0.8,0.99]
ENSG00000066422	0.141283	0.636054	0.141701	0.712359	0.712359	0.999994	0.141701	[-0.62,0.9]
ENSG00000066427	-0.195815	0.596651	-0.192561	0.620405	0.620405	0.999994	-0.192561	[-0.96,0.57]
ENSG00000066455	-0.0756279	0.79246	-0.0749404	0.806208	0.806208	0.999994	-0.0749404	[-0.68,0.53]
ENSG00000066557	0.0289273	0.928825	0.03182	0.916589	0.928825	0.999994	0.0289273	[-0.58,0.63]
ENSG00000066583	-0.288837	0.418904	-0.285341	0.455524	0.455524	0.999994	-0.285341	[-1.04,0.47]
ENSG00000066629	-0.0155695	0.959411	-0.0140867	0.964788	0.964788	0.999994	-0.0140867	[-0.65,0.63]
ENSG00000066651	-0.0826422	0.836541	-0.0747461	0.861492	0.861492	0.999994	-0.0747461	[-0.92,0.77]
ENSG00000066654	-0.0252887	0.930763	-0.0231813	0.939665	0.939665	0.999994	-0.0231813	[-0.63,0.59]
ENSG00000066697	-1.02411	0.00866607	-1.02342	0.025131	0.025131	0.999994	-1.02342	[-1.93,-0.13]
ENSG00000066735	-0.374788	0.637009	-0.3237	0.761251	0.761251	0.999994	-0.3237	[-2.3,1.75]
ENSG00000066739	0.31782	0.262277	0.319853	0.297882	0.297882	0.999994	0.319853	[-0.28,0.92]
ENSG00000066777	-0.0878017	0.712171	-0.0867041	0.731768	0.731768	0.999994	-0.0867041	[-0.58,0.41]
ENSG00000066827	-0.0517922	0.881107	-0.0468974	0.900291	0.900291	0.999994	-0.0468974	[-0.78,0.69]
ENSG00000066855	-0.150099	0.59027	-0.146555	0.640144	0.640144	0.999994	-0.146555	[-0.76,0.47]
ENSG00000066926	0.293843	0.302919	0.296891	0.371835	0.371835	0.999994	0.296891	[-0.36,0.95]
ENSG00000066933	-0.111527	0.723711	-0.108707	0.74961	0.74961	0.999994	-0.108707	[-0.78,0.56]
ENSG00000067048	-0.282397	0.732824	-0.161791	0.896849	0.896849	0.999994	-0.161791	[-2.45,2.21]
ENSG00000067057	0.131716	0.586141	0.131716	0.647391	0.647391	0.999994	0.131716	[-0.44,0.7]
ENSG00000067064	-0.0506868	0.86299	-0.0471225	0.8809	0.8809	0.999994	-0.0471225	[-0.67,0.57]
ENSG00000067066	-0.30977	0.247256	-0.309177	0.264476	0.264476	0.999994	-0.309177	[-0.85,0.23]
ENSG00000067082	0.356846	0.730778	0.359713	0.768236	0.768236	0.999994	0.359713	[-2.16,2.88]
ENSG00000067113	-0.349217	0.375806	-0.341388	0.410483	0.410483	0.999994	-0.341388	[-1.15,0.47]
ENSG00000067141	0.0725174	0.910598	0.0878144	0.864987	0.910598	0.999994	0.0725174	[-1.04,1.11]
ENSG00000067167	-0.0151252	0.952149	-0.0151252	0.950205	0.952149	0.999994	-0.0151252	[-0.43,0.41]
ENSG00000067177	0.0286854	0.906598	0.0300514	0.921984	0.921984	0.999994	0.0300514	[-0.58,0.64]
ENSG00000067182	-0.128503	0.634489	-0.126485	0.674511	0.674511	0.999994	-0.126485	[-0.72,0.47]
ENSG00000067208	0.156668	0.609852	0.159672	0.652375	0.652375	0.999994	0.159672	[-0.54,0.86]
ENSG00000067221	0.513385	0.465072	0.553382	0.507479	0.507479	0.999994	0.553382	[-1.11,2.28]
ENSG00000067225	0.339607	0.0793028	0.339889	0.128302	0.128302	0.999994	0.339889	[-0.1,0.78]
ENSG00000067248	0.157266	0.589387	0.159639	0.61167	0.61167	0.999994	0.159639	[-0.46,0.78]
ENSG00000067334	0.0144276	0.956156	0.0144276	0.96664	0.96664	0.999994	0.0144276	[-0.69,0.72]
ENSG00000067365	-0.887506	0.095259	-0.877224	0.149868	0.149868	0.999994	-0.877224	[-2.09,0.32]
ENSG00000067369	-0.192947	0.484809	-0.193033	0.527207	0.527207	0.999994	-0.193033	[-0.79,0.41]
ENSG00000067533	-0.356654	0.213207	-0.355374	0.218731	0.218731	0.999994	-0.355374	[-0.92,0.21]
ENSG00000067560	0.0568321	0.77635	0.0571493	0.808305	0.808305	0.999994	0.0571493	[-0.41,0.52]
ENSG00000067596	-0.0956948	0.723839	-0.0944357	0.73667	0.73667	0.999994	-0.0944357	[-0.65,0.46]
ENSG00000067606	-0.310648	0.384183	-0.305159	0.454596	0.454596	0.999994	-0.305159	[-1.11,0.5]
ENSG00000067704	0.0854959	0.724014	0.0861246	0.766543	0.766543	0.999994	0.0861246	[-0.49,0.66]
ENSG00000067715	-0.449317	0.309834	-0.439523	0.360241	0.360241	0.999994	-0.439523	[-1.38,0.51]
ENSG00000067798	0.230814	0.634923	0.24154	0.599507	0.634923	0.999994	0.230814	[-0.72,1.13]
ENSG00000067829	0.0846998	0.752616	0.0860771	0.779742	0.779742	0.999994	0.0860771	[-0.52,0.69]
ENSG00000067836	-1.14813	0.0565053	-1.14038	0.106124	0.106124	0.999994	-1.14038	[-2.54,0.25]
ENSG00000067900	0.169653	0.491845	0.17016	0.524222	0.524222	0.999994	0.17016	[-0.36,0.7]
ENSG00000067955	0.00721041	0.980588	0.0108156	0.972131	0.980588	0.999994	0.00721041	[-0.58,0.59]
ENSG00000067992	-0.150368	0.705625	-0.146734	0.69562	0.705625	0.999994	-0.150368	[-1.01,0.66]
ENSG00000068001	0.224636	0.490395	0.230423	0.530629	0.530629	0.999994	0.230423	[-0.49,0.96]
ENSG00000068024	0.458583	0.271678	0.470035	0.373186	0.373186	0.999994	0.470035	[-0.57,1.53]
ENSG00000068028	0.166727	0.644639	0.17122	0.708797	0.708797	0.999994	0.17122	[-0.73,1.08]
ENSG00000068079	-0.728629	0.135467	-0.729578	0.152231	0.152231	0.999994	-0.729578	[-1.75,0.27]
ENSG00000068097	0.177986	0.52978	0.17984	0.521851	0.52978	0.999994	0.177986	[-0.38,0.73]
ENSG00000068120	-0.378111	0.215113	-0.376131	0.284304	0.284304	0.999994	-0.376131	[-1.07,0.31]
ENSG00000068137	0.622596	0.297779	0.657911	0.396177	0.396177	0.999994	0.657911	[-0.87,2.26]
ENSG00000068305	-0.122771	0.68079	-0.118998	0.73342	0.73342	0.999994	-0.118998	[-0.8,0.57]
ENSG00000068308	-0.184358	0.511306	-0.182456	0.559153	0.559153	0.999994	-0.182456	[-0.8,0.43]
ENSG00000068323	0.0535962	0.8402	0.0572021	0.865065	0.865065	0.999994	0.0572021	[-0.61,0.73]
ENSG00000068354	-0.0337615	0.934827	-0.025588	0.956228	0.956228	0.999994	-0.025588	[-0.9,0.85]
ENSG00000068366	-0.00310193	0.999565	-0.00320194	0.991166	0.999565	0.999994	-0.00310193	[-0.49,0.51]
ENSG00000068383	-0.176661	0.705987	-0.166884	0.76618	0.76618	0.999994	-0.166884	[-1.27,0.94]
ENSG00000068394	-0.268148	0.386209	-0.265822	0.409358	0.409358	0.999994	-0.265822	[-0.9,0.37]
ENSG00000068400	-0.0370631	0.913897	-0.0345887	0.921993	0.921993	0.999994	-0.0345887	[-0.74,0.67]
ENSG00000068438	0.172916	0.511284	0.174789	0.559847	0.559847	0.999994	0.174789	[-0.42,0.76]
ENSG00000068489	0.102923	0.652334	0.103811	0.68913	0.68913	0.999994	0.103811	[-0.41,0.61]
ENSG00000068650	0.214669	0.490666	0.218697	0.548308	0.548308	0.999994	0.218697	[-0.5,0.94]
ENSG00000068654	0.111868	0.638563	0.113003	0.686426	0.686426	0.999994	0.113003	[-0.44,0.66]
ENSG00000068697	0.283412	0.249253	0.283631	0.356581	0.356581	0.999994	0.283631	[-0.32,0.89]
ENSG00000068724	0.0242428	0.959594	0.0407501	0.952003	0.959594	0.999994	0.0242428	[-1.12,1.2]
ENSG00000068745	-0.085014	0.768551	-0.0830436	0.79382	0.79382	0.999994	-0.0830436	[-0.71,0.54]
ENSG00000068784	-0.105062	0.738483	-0.102469	0.756386	0.756386	0.999994	-0.102469	[-0.75,0.55]
ENSG00000068793	-0.080805	0.729741	-0.080805	0.747716	0.747716	0.999994	-0.080805	[-0.57,0.41]
ENSG00000068796	-0.0798015	0.783938	-0.0771661	0.800915	0.800915	0.999994	-0.0771661	[-0.68,0.52]
ENSG00000068878	-0.0435132	0.872589	-0.0424559	0.881334	0.881334	0.999994	-0.0424559	[-0.6,0.52]
ENSG00000068885	-0.0147277	0.996017	-0.00376192	0.995537	0.996017	0.999994	-0.0147277	[-0.98,1.03]
ENSG00000068903	0.292853	0.398796	0.300763	0.47607	0.47607	0.999994	0.300763	[-0.53,1.14]
ENSG00000068912	-0.260146	0.387417	-0.258574	0.451317	0.451317	0.999994	-0.258574	[-0.93,0.42]
ENSG00000068971	0.254548	0.554785	0.266624	0.622873	0.622873	0.999994	0.266624	[-0.8,1.35]
ENSG00000069011	-0.255493	0.623994	-0.241929	0.709906	0.709906	0.999994	-0.241929	[-1.51,1.04]
ENSG00000069020	0.202959	0.634579	0.208163	0.619239	0.634579	0.999994	0.202959	[-0.63,1.02]
ENSG00000069122	1.92566	0.190741	1.99132	0.182776	0.190741	0.999994	1.92566	[-1.01,4.67]
ENSG00000069248	-0.0138901	0.968373	-0.0132287	0.963992	0.968373	0.999994	-0.0138901	[-0.53,0.53]
ENSG00000069275	-0.334789	0.12665	-0.334305	0.172958	0.172958	0.999994	-0.334305	[-0.82,0.15]
ENSG00000069329	0.0400495	0.852807	0.0406136	0.876688	0.876688	0.999994	0.0406136	[-0.47,0.56]
ENSG00000069345	-0.166476	0.582772	-0.166216	0.626997	0.626997	0.999994	-0.166216	[-0.84,0.51]
ENSG00000069399	0.518636	0.389533	0.542161	0.494012	0.494012	0.999994	0.542161	[-1.03,2.15]
ENSG00000069424	0.142289	0.75179	0.149925	0.769583	0.769583	0.999994	0.149925	[-0.86,1.16]
ENSG00000069509	0.105179	0.737582	0.108838	0.755033	0.755033	0.999994	0.108838	[-0.58,0.8]
ENSG00000069702	0.0086523	0.999446	0.0195525	0.96535	0.999446	0.999994	0.0086523	[-0.99,0.96]
ENSG00000069712	0.494422	0.611222	0.52843	0.482116	0.611222	0.999994	0.494422	[-1.39,2.09]
ENSG00000069812	0.899024	0.18243	0.962955	0.355375	0.355375	0.999994	0.962955	[-1.11,3.24]
ENSG00000069849	0.0438259	0.862173	0.0451149	0.875376	0.875376	0.999994	0.0451149	[-0.52,0.61]
ENSG00000069869	-0.194188	0.589279	-0.18748	0.624895	0.624895	0.999994	-0.18748	[-0.94,0.57]
ENSG00000069943	-0.173181	0.715525	-0.159241	0.777559	0.777559	0.999994	-0.159241	[-1.24,0.94]
ENSG00000069956	-0.350091	0.316952	-0.346644	0.410969	0.410969	0.999994	-0.346644	[-1.18,0.48]
ENSG00000069966	0.0132256	0.964891	0.0175125	0.960826	0.964891	0.999994	0.0132256	[-0.65,0.69]
ENSG00000069974	-0.708642	0.115062	-0.700835	0.149332	0.149332	0.999994	-0.700835	[-1.66,0.25]
ENSG00000069998	0.4363	0.162802	0.440231	0.241045	0.241045	0.999994	0.440231	[-0.3,1.18]
ENSG00000070010	0.111989	0.672858	0.112384	0.72004	0.72004	0.999994	0.112384	[-0.51,0.73]
ENSG00000070018	0.293598	0.386996	0.298205	0.440539	0.440539	0.999994	0.298205	[-0.46,1.06]
ENSG00000070047	-0.091471	0.755831	-0.0893437	0.778815	0.778815	0.999994	-0.0893437	[-0.72,0.54]
ENSG00000070061	0.163462	0.541875	0.16506	0.577832	0.577832	0.999994	0.16506	[-0.42,0.75]
ENSG00000070081	-0.181737	0.498306	-0.181236	0.522167	0.522167	0.999994	-0.181236	[-0.74,0.38]
ENSG00000070087	-0.302791	0.197888	-0.30222	0.240486	0.240486	0.999994	-0.30222	[-0.81,0.2]
ENSG00000070159	0.457365	0.283862	0.469535	0.314774	0.314774	0.999994	0.469535	[-0.45,1.4]
ENSG00000070182	0.214536	0.697851	0.24084	0.733492	0.733492	0.999994	0.24084	[-1.18,1.71]
ENSG00000070214	-0.00946873	0.982032	-0.00672633	0.983547	0.983547	0.999994	-0.00672633	[-0.72,0.71]
ENSG00000070269	0.238024	0.441907	0.240208	0.512066	0.512066	0.999994	0.240208	[-0.48,0.96]
ENSG00000070366	0.00937463	0.971464	0.0120183	0.970826	0.971464	0.999994	0.00937463	[-0.6,0.63]
ENSG00000070367	0.113117	0.61784	0.114148	0.679883	0.679883	0.999994	0.114148	[-0.43,0.66]
ENSG00000070371	-0.239297	0.557048	-0.232916	0.588786	0.588786	0.999994	-0.232916	[-1.08,0.61]
ENSG00000070404	0.272863	0.648668	0.291753	0.722601	0.722601	0.999994	0.291753	[-1.35,1.95]
ENSG00000070413	0.101703	0.742374	0.105505	0.791432	0.791432	0.999994	0.105505	[-0.68,0.89]
ENSG00000070423	0.341724	0.298405	0.347464	0.368228	0.368228	0.999994	0.347464	[-0.41,1.11]
ENSG00000070444	0.318477	0.700417	0.338761	0.607626	0.700417	0.999994	0.318477	[-1.26,1.7]
ENSG00000070476	0.228811	0.611717	0.236172	0.632436	0.632436	0.999994	0.236172	[-0.74,1.21]
ENSG00000070495	0.393672	0.613904	0.396399	0.411833	0.613904	0.999994	0.393672	[-1.09,1.58]
ENSG00000070501	0.202705	0.582941	0.209179	0.611599	0.611599	0.999994	0.209179	[-0.6,1.03]
ENSG00000070540	0.0821528	0.852537	0.0988617	0.852836	0.852836	0.999994	0.0988617	[-0.98,1.2]
ENSG00000070610	-0.200903	0.463678	-0.198004	0.532987	0.532987	0.999994	-0.198004	[-0.82,0.43]
ENSG00000070614	0.105541	0.74418	0.11262	0.805997	0.805997	0.999994	0.11262	[-0.8,1.04]
ENSG00000070669	-0.134013	0.646863	-0.132666	0.664922	0.664922	0.999994	-0.132666	[-0.74,0.47]
ENSG00000070718	-0.203298	0.547415	-0.198898	0.598019	0.598019	0.999994	-0.198898	[-0.94,0.54]
ENSG00000070731	-0.0612668	0.961779	-0.00528457	0.99052	0.99052	0.999994	-0.00528457	[-2.17,2.27]
ENSG00000070756	-0.569194	0.631211	-0.570549	0.627775	0.631211	0.999994	-0.569194	[-1.83,1.59]
ENSG00000070759	-0.630165	0.430567	-0.592043	0.542084	0.542084	0.999994	-0.592043	[-2.49,1.33]
ENSG00000070761	0.382306	0.247329	0.386159	0.236523	0.247329	0.999994	0.382306	[-0.27,1.02]
ENSG00000070770	-0.511084	0.0987452	-0.508685	0.162373	0.162373	0.999994	-0.508685	[-1.22,0.21]
ENSG00000070778	0.109469	0.776931	0.112786	0.825076	0.825076	0.999994	0.112786	[-0.9,1.13]
ENSG00000070785	-0.0692162	0.807938	-0.0673551	0.816419	0.816419	0.999994	-0.0673551	[-0.64,0.51]
ENSG00000070814	-0.0422968	0.872136	-0.0410883	0.880396	0.880396	0.999994	-0.0410883	[-0.59,0.5]
ENSG00000070831	0.0241894	0.909432	0.0253145	0.922531	0.922531	0.999994	0.0253145	[-0.49,0.54]
ENSG00000070882	0.162666	0.601543	0.16619	0.620207	0.620207	0.999994	0.16619	[-0.49,0.83]
ENSG00000070950	-0.0989866	0.75329	-0.0971581	0.77636	0.77636	0.999994	-0.0971581	[-0.77,0.58]
ENSG00000070961	0.291486	0.264959	0.291486	0.356633	0.356633	0.999994	0.291486	[-0.33,0.91]
ENSG00000071051	-0.912968	0.0258065	-0.908881	0.0706113	0.0706113	0.999994	-0.908881	[-1.9,0.08]
ENSG00000071054	-0.426067	0.0738143	-0.425887	0.121462	0.121462	0.999994	-0.425887	[-0.97,0.11]
ENSG00000071082	-0.380108	0.323323	-0.378683	0.417111	0.417111	0.999994	-0.378683	[-1.3,0.54]
ENSG00000071127	-0.132428	0.575601	-0.131854	0.615933	0.615933	0.999994	-0.131854	[-0.65,0.39]
ENSG00000071189	0.0100968	0.960576	0.0119204	0.968666	0.968666	0.999994	0.0119204	[-0.61,0.63]
ENSG00000071205	0.696719	0.257521	0.720614	0.273132	0.273132	0.999994	0.720614	[-0.57,2.04]
ENSG00000071242	-0.198975	0.848598	-0.155999	0.904537	0.904537	0.999994	-0.155999	[-2.59,2.33]
ENSG00000071243	-0.679948	0.0792656	-0.674286	0.0785839	0.0792656	0.999994	-0.679948	[-1.47,0.08]
ENSG00000071246	-0.861821	0.345916	-0.873021	0.455372	0.455372	0.999994	-0.873021	[-3.28,1.46]
ENSG00000071282	1.16859	0.362481	1.34366	0.334748	0.362481	0.999994	1.16859	[-1.41,3.51]
ENSG00000071462	0.337272	0.150987	0.337882	0.190969	0.190969	0.999994	0.337882	[-0.17,0.85]
ENSG00000071537	-0.0112404	0.977947	-0.0112404	0.969482	0.977947	0.999994	-0.0112404	[-0.51,0.52]
ENSG00000071539	-0.0296416	0.925347	-0.0281957	0.929961	0.929961	0.999994	-0.0281957	[-0.66,0.6]
ENSG00000071553	0.390293	0.0972768	0.391253	0.130079	0.130079	0.999994	0.391253	[-0.12,0.9]
ENSG00000071564	-0.314303	0.381569	-0.312828	0.473692	0.473692	0.999994	-0.312828	[-1.17,0.55]
ENSG00000071575	0.206551	0.60525	0.213715	0.680656	0.680656	0.999994	0.213715	[-0.81,1.24]
ENSG00000071626	0.10608	0.656765	0.108033	0.713706	0.713706	0.999994	0.108033	[-0.47,0.69]
ENSG00000071655	-0.00720483	0.988564	-0.00328215	0.993187	0.993187	0.999994	-0.00328215	[-0.69,0.69]
ENSG00000071794	0.198918	0.382933	0.199179	0.456911	0.456911	0.999994	0.199179	[-0.33,0.73]
ENSG00000071859	-0.185261	0.550331	-0.184462	0.59851	0.59851	0.999994	-0.184462	[-0.87,0.5]
ENSG00000071889	-0.387199	0.251945	-0.38381	0.324687	0.324687	0.999994	-0.38381	[-1.15,0.38]
ENSG00000071894	0.268135	0.259278	0.26885	0.32006	0.32006	0.999994	0.26885	[-0.26,0.8]
ENSG00000071967	1.01684	0.161605	1.08478	0.292418	0.292418	0.999994	1.08478	[-0.96,3.34]
ENSG00000071994	-0.25878	0.504486	-0.255283	0.580437	0.580437	0.999994	-0.255283	[-1.17,0.66]
ENSG00000072042	-0.0956264	0.678866	-0.0950769	0.709865	0.709865	0.999994	-0.0950769	[-0.6,0.41]
ENSG00000072062	0.0922875	0.676861	0.0928012	0.718306	0.718306	0.999994	0.0928012	[-0.42,0.6]
ENSG00000072071	-0.893548	0.0220107	-0.889634	0.0641213	0.0641213	0.999994	-0.889634	[-1.83,0.05]
ENSG00000072110	0.0767028	0.691685	0.0767028	0.734031	0.734031	0.999994	0.0767028	[-0.37,0.52]
ENSG00000072121	0.188454	0.515598	0.190518	0.562104	0.562104	0.999994	0.190518	[-0.46,0.84]
ENSG00000072133	0.035369	0.921901	0.0384082	0.907999	0.921901	0.999994	0.035369	[-0.64,0.69]
ENSG00000072134	-0.269988	0.462217	-0.263828	0.533951	0.533951	0.999994	-0.263828	[-1.09,0.57]
ENSG00000072135	0.987269	0.10849	1.0304	0.239158	0.239158	0.999994	1.0304	[-0.7,2.85]
ENSG00000072163	-0.942742	0.123772	-0.92726	0.157457	0.157457	0.999994	-0.92726	[-2.24,0.36]
ENSG00000072195	0.0350019	0.927595	0.0438045	0.944725	0.944725	0.999994	0.0438045	[-1.26,1.35]
ENSG00000072210	-0.173797	0.474137	-0.17322	0.512282	0.512282	0.999994	-0.17322	[-0.69,0.35]
ENSG00000072274	0.235076	0.296527	0.234816	0.344218	0.344218	0.999994	0.234816	[-0.25,0.72]
ENSG00000072310	0.439201	0.110494	0.442426	0.158572	0.158572	0.999994	0.442426	[-0.17,1.06]
ENSG00000072364	0.210956	0.384625	0.212238	0.458764	0.458764	0.999994	0.212238	[-0.35,0.78]
ENSG00000072401	-0.0179793	0.958746	-0.0144308	0.966093	0.966093	0.999994	-0.0144308	[-0.7,0.67]
ENSG00000072415	-0.00728995	0.98176	-0.00728995	0.97747	0.98176	0.999994	-0.00728995	[-0.45,0.45]
ENSG00000072422	-0.638337	0.322933	-0.628252	0.369862	0.369862	0.999994	-0.628252	[-2.04,0.76]
ENSG00000072501	-0.108829	0.623092	-0.108842	0.651509	0.651509	0.999994	-0.108842	[-0.58,0.36]
ENSG00000072506	-0.0292785	0.913787	-0.0280326	0.920213	0.920213	0.999994	-0.0280326	[-0.58,0.53]
ENSG00000072518	-0.171358	0.564745	-0.168032	0.60313	0.60313	0.999994	-0.168032	[-0.8,0.47]
ENSG00000072571	-0.038561	0.897077	-0.037429	0.912299	0.912299	0.999994	-0.037429	[-0.71,0.63]
ENSG00000072609	-0.119779	0.765791	-0.113214	0.811347	0.811347	0.999994	-0.113214	[-1.04,0.82]
ENSG00000072657	0.464618	0.136387	0.469074	0.169289	0.169289	0.999994	0.469074	[-0.2,1.14]
ENSG00000072682	0.124244	0.620508	0.124816	0.632448	0.632448	0.999994	0.124816	[-0.39,0.64]
ENSG00000072736	0.341138	0.372885	0.349206	0.409263	0.409263	0.999994	0.349206	[-0.48,1.19]
ENSG00000072756	-0.0279681	0.928199	-0.0234776	0.943921	0.943921	0.999994	-0.0234776	[-0.69,0.64]
ENSG00000072778	0.0695699	0.754566	0.0705691	0.778415	0.778415	0.999994	0.0705691	[-0.42,0.56]
ENSG00000072786	0.118189	0.669476	0.121202	0.705486	0.705486	0.999994	0.121202	[-0.51,0.76]
ENSG00000072803	-0.0961483	0.71207	-0.0954987	0.747413	0.747413	0.999994	-0.0954987	[-0.68,0.49]
ENSG00000072840	-0.25359	0.658173	-0.24463	0.724924	0.724924	0.999994	-0.24463	[-1.64,1.14]
ENSG00000072849	-0.119938	0.737736	-0.115655	0.774952	0.774952	0.999994	-0.115655	[-0.91,0.68]
ENSG00000072858	0.314946	0.273711	0.318173	0.349616	0.349616	0.999994	0.318173	[-0.35,0.99]
ENSG00000072864	0.0397993	0.913707	0.0462773	0.904833	0.913707	0.999994	0.0397993	[-0.68,0.76]
ENSG00000072954	0.587213	0.341086	0.615056	0.44703	0.44703	0.999994	0.615056	[-0.99,2.27]
ENSG00000072958	0.00871513	0.962948	0.0102172	0.968639	0.968639	0.999994	0.0102172	[-0.52,0.54]
ENSG00000073008	0.295446	0.347938	0.299652	0.381652	0.381652	0.999994	0.299652	[-0.37,0.98]
ENSG00000073009	-0.246213	0.535422	-0.239588	0.593747	0.593747	0.999994	-0.239588	[-1.12,0.64]
ENSG00000073050	0.157514	0.654076	0.162667	0.650304	0.654076	0.999994	0.157514	[-0.53,0.84]
ENSG00000073060	0.145089	0.548994	0.1466	0.596665	0.596665	0.999994	0.1466	[-0.4,0.69]
ENSG00000073111	-0.0931389	0.72206	-0.0926159	0.741881	0.741881	0.999994	-0.0926159	[-0.65,0.46]
ENSG00000073150	0.850628	0.515488	0.937913	0.625528	0.625528	0.999994	0.937913	[-3.07,5.25]
ENSG00000073169	0.0477576	0.896152	0.0561249	0.899301	0.899301	0.999994	0.0561249	[-0.83,0.94]
ENSG00000073331	0.696954	0.238409	0.723058	0.271597	0.271597	0.999994	0.723058	[-0.57,2.05]
ENSG00000073350	-0.356362	0.422008	-0.348232	0.503631	0.503631	0.999994	-0.348232	[-1.37,0.68]
ENSG00000073417	-1.43237	0.000738135	-1.43189	0.00336298	0.00336298	0.999994	-1.43189	[-2.4,-0.48]
ENSG00000073464	-0.0455955	0.890841	-0.0414895	0.911445	0.911445	0.999994	-0.0414895	[-0.77,0.69]
ENSG00000073536	0.0651096	0.85782	0.0717638	0.895958	0.895958	0.999994	0.0717638	[-1.03,1.18]
ENSG00000073578	0.108536	0.631581	0.109621	0.676401	0.676401	0.999994	0.109621	[-0.41,0.63]
ENSG00000073584	-0.22935	0.404427	-0.227393	0.438738	0.438738	0.999994	-0.227393	[-0.81,0.35]
ENSG00000073614	0.244415	0.417415	0.247102	0.43203	0.43203	0.999994	0.247102	[-0.37,0.87]
ENSG00000073670	-1.92543	0.110521	-1.92574	0.176183	0.176183	0.999994	-1.92574	[-5.07,0.89]
ENSG00000073711	-0.207585	0.542683	-0.203382	0.567067	0.567067	0.999994	-0.203382	[-0.9,0.5]
ENSG00000073712	0.0528102	0.835826	0.0526196	0.880683	0.880683	0.999994	0.0526196	[-0.65,0.75]
ENSG00000073792	0.0727475	0.754087	0.0740823	0.804533	0.804533	0.999994	0.0740823	[-0.52,0.67]
ENSG00000073803	-0.129205	0.813464	-0.124612	0.846413	0.846413	0.999994	-0.124612	[-1.4,1.15]
ENSG00000073849	-0.00584138	0.999311	0.0266248	0.948095	0.999311	0.999994	-0.00584138	[-0.92,0.94]
ENSG00000073921	0.251085	0.386084	0.253402	0.423828	0.423828	0.999994	0.253402	[-0.37,0.88]
ENSG00000073969	-0.1102	0.65261	-0.109058	0.678438	0.678438	0.999994	-0.109058	[-0.63,0.41]
ENSG00000074047	-0.238333	0.707779	-0.232572	0.750664	0.750664	0.999994	-0.232572	[-1.71,1.23]
ENSG00000074054	0.364281	0.172304	0.365317	0.240946	0.240946	0.999994	0.365317	[-0.25,0.98]
ENSG00000074071	0.0418325	0.866438	0.043817	0.879152	0.879152	0.999994	0.043817	[-0.53,0.61]
ENSG00000074201	-0.523577	0.0928505	-0.522948	0.155136	0.155136	0.999994	-0.522948	[-1.25,0.2]
ENSG00000074219	-0.196662	0.517241	-0.194204	0.578776	0.578776	0.999994	-0.194204	[-0.88,0.49]
ENSG00000074266	-0.599357	0.131591	-0.592565	0.136608	0.136608	0.999994	-0.592565	[-1.37,0.19]
ENSG00000074317	0.253427	0.824118	0.311197	0.725537	0.824118	0.999994	0.253427	[-1.76,2]
ENSG00000074319	-0.315802	0.235187	-0.315377	0.272584	0.272584	0.999994	-0.315377	[-0.88,0.25]
ENSG00000074356	0.254199	0.406807	0.257608	0.459365	0.459365	0.999994	0.257608	[-0.43,0.94]
ENSG00000074370	1.74026	0.160621	1.91652	0.170113	0.170113	0.999994	1.91652	[-0.85,5.47]
ENSG00000074410	0.443358	0.148489	0.447633	0.211239	0.211239	0.999994	0.447633	[-0.26,1.15]
ENSG00000074416	0.208274	0.443376	0.211011	0.550819	0.550819	0.999994	0.211011	[-0.49,0.91]
ENSG00000074527	0.164813	0.732744	0.16544	0.697718	0.732744	0.999994	0.164813	[-0.77,1.05]
ENSG00000074582	0.30303	0.425849	0.311327	0.509927	0.509927	0.999994	0.311327	[-0.62,1.25]
ENSG00000074590	-0.419682	0.416833	-0.418806	0.497027	0.497027	0.999994	-0.418806	[-1.66,0.8]
ENSG00000074603	0.426523	0.145518	0.43037	0.189458	0.189458	0.999994	0.43037	[-0.21,1.08]
ENSG00000074621	-1.60329	0.1523	-1.63616	0.222135	0.222135	0.999994	-1.63616	[-4.67,1.03]
ENSG00000074657	-0.357022	0.317248	-0.352721	0.418236	0.418236	0.999994	-0.352721	[-1.21,0.5]
ENSG00000074695	-0.050407	0.82983	-0.049882	0.841331	0.841331	0.999994	-0.049882	[-0.54,0.44]
ENSG00000074696	-0.0799644	0.746966	-0.0787885	0.76958	0.76958	0.999994	-0.0787885	[-0.61,0.45]
ENSG00000074755	0.476816	0.101395	0.480661	0.140268	0.140268	0.999994	0.480661	[-0.16,1.12]
ENSG00000074800	0.31508	0.122678	0.315113	0.195635	0.195635	0.999994	0.315113	[-0.16,0.79]
ENSG00000074842	0.198397	0.390595	0.199637	0.468508	0.468508	0.999994	0.199637	[-0.34,0.74]
ENSG00000074855	-0.46535	0.292131	-0.457396	0.366427	0.366427	0.999994	-0.457396	[-1.46,0.54]
ENSG00000074935	0.127371	0.809662	0.144594	0.819636	0.819636	0.999994	0.144594	[-1.12,1.43]
ENSG00000074964	-0.486145	0.59118	-0.466616	0.641553	0.641553	0.999994	-0.466616	[-2.64,1.57]
ENSG00000075089	0.159014	0.554429	0.160734	0.578786	0.578786	0.999994	0.160734	[-0.41,0.73]
ENSG00000075131	0.213332	0.666303	0.216015	0.674168	0.674168	0.999994	0.216015	[-0.8,1.23]
ENSG00000075142	0.217662	0.374854	0.218886	0.443005	0.443005	0.999994	0.218886	[-0.34,0.78]
ENSG00000075151	-0.183146	0.506298	-0.182262	0.548961	0.548961	0.999994	-0.182262	[-0.78,0.42]
ENSG00000075188	-0.064527	0.814362	-0.0633548	0.824489	0.824489	0.999994	-0.0633548	[-0.63,0.5]
ENSG00000075213	0.292882	0.391126	0.293672	0.389464	0.391126	0.999994	0.292882	[-0.38,0.96]
ENSG00000075218	0.322098	0.219166	0.324718	0.263339	0.263339	0.999994	0.324718	[-0.25,0.9]
ENSG00000075223	0.360691	0.252596	0.360773	0.300482	0.300482	0.999994	0.360773	[-0.32,1.05]
ENSG00000075234	-0.148176	0.731392	-0.14302	0.769059	0.769059	0.999994	-0.14302	[-1.1,0.82]
ENSG00000075239	-0.262075	0.253412	-0.261657	0.289682	0.289682	0.999994	-0.261657	[-0.75,0.22]
ENSG00000075240	-0.347091	0.528284	-0.338944	0.607221	0.607221	0.999994	-0.338944	[-1.65,0.97]
ENSG00000075275	-0.140749	0.725144	-0.136134	0.767951	0.767951	0.999994	-0.136134	[-1.05,0.77]
ENSG00000075292	0.331943	0.171553	0.332844	0.201611	0.201611	0.999994	0.332844	[-0.18,0.84]
ENSG00000075303	-0.289961	0.498529	-0.283232	0.582009	0.582009	0.999994	-0.283232	[-1.29,0.73]
ENSG00000075336	0.227781	0.470285	0.231083	0.470494	0.470494	0.999994	0.231083	[-0.4,0.86]
ENSG00000075340	-0.0546087	0.955615	0.0786707	0.926073	0.955615	0.999994	-0.0546087	[-2.23,2.11]
ENSG00000075391	0.0366468	0.929478	0.0415973	0.914186	0.929478	0.999994	0.0366468	[-0.73,0.78]
ENSG00000075399	-0.345138	0.759161	-0.295503	0.820669	0.820669	0.999994	-0.295503	[-2.86,2.29]
ENSG00000075407	-0.144832	0.698852	-0.141138	0.747368	0.747368	0.999994	-0.141138	[-1.01,0.73]
ENSG00000075413	-0.142314	0.619361	-0.1407	0.654607	0.654607	0.999994	-0.1407	[-0.76,0.48]
ENSG00000075415	0.100761	0.673505	0.10084	0.755747	0.755747	0.999994	0.10084	[-0.54,0.74]
ENSG00000075420	0.131228	0.60107	0.131709	0.635413	0.635413	0.999994	0.131709	[-0.42,0.68]
ENSG00000075426	0.00264208	0.983846	0.00516415	0.987913	0.987913	0.999994	0.00516415	[-0.72,0.73]
ENSG00000075539	0.229952	0.40462	0.232113	0.416414	0.416414	0.999994	0.232113	[-0.33,0.79]
ENSG00000075568	0.164171	0.47145	0.164883	0.524419	0.524419	0.999994	0.164883	[-0.34,0.68]
ENSG00000075618	0.22404	0.302902	0.224427	0.382996	0.382996	0.999994	0.224427	[-0.28,0.73]
ENSG00000075624	0.672481	0.000816357	0.672846	0.00293769	0.00293769	0.999994	0.672846	[0.23,1.12]
ENSG00000075643	0.089209	0.841282	0.101432	0.83429	0.841282	0.999994	0.089209	[-0.79,0.97]
ENSG00000075651	-0.0997196	0.780887	-0.0920412	0.807918	0.807918	0.999994	-0.0920412	[-0.83,0.65]
ENSG00000075702	0.0797396	0.800785	0.0852766	0.817806	0.817806	0.999994	0.0852766	[-0.65,0.82]
ENSG00000075711	-0.0267719	0.921032	-0.0249041	0.928333	0.928333	0.999994	-0.0249041	[-0.57,0.52]
ENSG00000075785	-0.0873972	0.73628	-0.0867684	0.761605	0.761605	0.999994	-0.0867684	[-0.65,0.48]
ENSG00000075790	-0.219537	0.393117	-0.218252	0.441927	0.441927	0.999994	-0.218252	[-0.78,0.34]
ENSG00000075856	-0.0227078	0.931491	-0.0215433	0.935324	0.935324	0.999994	-0.0215433	[-0.55,0.51]
ENSG00000075914	-0.13099	0.645852	-0.128911	0.67552	0.67552	0.999994	-0.128911	[-0.74,0.48]
ENSG00000075945	0.135456	0.739565	0.140007	0.683671	0.739565	0.999994	0.135456	[-0.65,0.87]
ENSG00000075975	-0.104585	0.701206	-0.102182	0.736243	0.736243	0.999994	-0.102182	[-0.7,0.5]
ENSG00000076003	0.0777972	0.758364	0.0781242	0.746874	0.758364	0.999994	0.0777972	[-0.42,0.57]
ENSG00000076043	-0.150698	0.602724	-0.149512	0.646687	0.646687	0.999994	-0.149512	[-0.79,0.49]
ENSG00000076053	-0.177397	0.618653	-0.170244	0.693863	0.693863	0.999994	-0.170244	[-1.02,0.68]
ENSG00000076067	0.746059	0.0829435	0.760891	0.150163	0.150163	0.999994	0.760891	[-0.28,1.82]
ENSG00000076108	-0.105	0.680061	-0.103397	0.716864	0.716864	0.999994	-0.103397	[-0.66,0.46]
ENSG00000076201	0.0830059	0.751788	0.0849513	0.77159	0.77159	0.999994	0.0849513	[-0.49,0.67]
ENSG00000076242	-0.099418	0.700907	-0.0981981	0.722672	0.722672	0.999994	-0.0981981	[-0.64,0.45]
ENSG00000076248	0.291356	0.252025	0.292176	0.302202	0.302202	0.999994	0.292176	[-0.26,0.85]
ENSG00000076258	1.38972	0.233296	1.49617	0.216459	0.233296	0.999994	1.38972	[-0.94,3.52]
ENSG00000076321	0.23961	0.358931	0.241493	0.408531	0.408531	0.999994	0.241493	[-0.33,0.82]
ENSG00000076351	-0.0368724	0.947814	-0.0288566	0.960112	0.960112	0.999994	-0.0288566	[-1.18,1.13]
ENSG00000076356	-0.283747	0.529799	-0.272152	0.60172	0.60172	0.999994	-0.272152	[-1.29,0.75]
ENSG00000076382	0.0926239	0.693906	0.0938427	0.73283	0.73283	0.999994	0.0938427	[-0.45,0.63]
ENSG00000076513	-0.108502	0.663963	-0.10724	0.704489	0.704489	0.999994	-0.10724	[-0.66,0.45]
ENSG00000076554	-0.106715	0.655174	-0.106144	0.684783	0.684783	0.999994	-0.106144	[-0.62,0.41]
ENSG00000076555	0.638451	0.0696149	0.645306	0.102194	0.102194	0.999994	0.645306	[-0.13,1.43]
ENSG00000076604	-0.262961	0.629606	-0.246325	0.700234	0.700234	0.999994	-0.246325	[-1.51,1.02]
ENSG00000076641	-0.541563	0.202402	-0.532973	0.284842	0.284842	0.999994	-0.532973	[-1.51,0.45]
ENSG00000076650	-0.273381	0.509386	-0.266267	0.542104	0.542104	0.999994	-0.266267	[-1.12,0.59]
ENSG00000076662	0.10552	0.73816	0.108012	0.76281	0.76281	0.999994	0.108012	[-0.6,0.82]
ENSG00000076685	0.0769966	0.734951	0.0775844	0.774572	0.774572	0.999994	0.0775844	[-0.46,0.61]
ENSG00000076706	-0.192408	0.469882	-0.187533	0.549567	0.549567	0.999994	-0.187533	[-0.8,0.43]
ENSG00000076716	-0.162882	0.55245	-0.16161	0.564941	0.564941	0.999994	-0.16161	[-0.71,0.39]
ENSG00000076770	0.61795	0.403288	0.655898	0.466214	0.466214	0.999994	0.655898	[-1.13,2.49]
ENSG00000076826	-0.0295568	0.955394	-0.0109324	0.988506	0.988506	0.999994	-0.0109324	[-1.22,1.21]
ENSG00000076864	-0.285511	0.647628	-0.260672	0.718145	0.718145	0.999994	-0.260672	[-1.66,1.16]
ENSG00000076924	0.317174	0.221994	0.31809	0.272962	0.272962	0.999994	0.31809	[-0.25,0.89]
ENSG00000076928	-0.0882305	0.744271	-0.0862695	0.769397	0.769397	0.999994	-0.0862695	[-0.66,0.49]
ENSG00000076944	0.229436	0.428559	0.231172	0.395891	0.428559	0.999994	0.229436	[-0.34,0.79]
ENSG00000076984	0.277265	0.338888	0.281011	0.369309	0.369309	0.999994	0.281011	[-0.33,0.9]
ENSG00000077044	-0.422925	0.334666	-0.420161	0.424443	0.424443	0.999994	-0.420161	[-1.46,0.62]
ENSG00000077063	1.30881	0.111702	1.35632	0.165227	0.165227	0.999994	1.35632	[-0.57,3.37]
ENSG00000077097	0.105725	0.646402	0.105725	0.699406	0.699406	0.999994	0.105725	[-0.43,0.65]
ENSG00000077147	-0.0350103	0.892539	-0.0344268	0.89772	0.89772	0.999994	-0.0344268	[-0.56,0.49]
ENSG00000077150	-0.107393	0.731018	-0.104329	0.749949	0.749949	0.999994	-0.104329	[-0.75,0.54]
ENSG00000077152	-0.0535688	0.853803	-0.0518902	0.860095	0.860095	0.999994	-0.0518902	[-0.63,0.53]
ENSG00000077232	0.0606217	0.798368	0.0612879	0.83845	0.83845	0.999994	0.0612879	[-0.53,0.66]
ENSG00000077235	0.276505	0.255245	0.276818	0.315402	0.315402	0.999994	0.276818	[-0.26,0.82]
ENSG00000077238	-0.639242	0.220506	-0.625746	0.310027	0.310027	0.999994	-0.625746	[-1.84,0.59]
ENSG00000077254	0.0805818	0.745453	0.0814975	0.762273	0.762273	0.999994	0.0814975	[-0.45,0.61]
ENSG00000077264	-0.54544	0.299837	-0.514141	0.457643	0.457643	0.999994	-0.514141	[-1.8,0.85]
ENSG00000077312	-0.0635707	0.826185	-0.0621581	0.842309	0.842309	0.999994	-0.0621581	[-0.68,0.56]
ENSG00000077348	-0.0510178	0.887951	-0.0453444	0.911115	0.911115	0.999994	-0.0453444	[-0.84,0.75]
ENSG00000077380	-0.230855	0.39255	-0.229416	0.430585	0.430585	0.999994	-0.229416	[-0.8,0.34]
ENSG00000077454	0.821572	0.0359211	0.833758	0.087719	0.087719	0.999994	0.833758	[-0.12,1.81]
ENSG00000077458	-0.217389	0.598872	-0.210061	0.664466	0.664466	0.999994	-0.210061	[-1.17,0.75]
ENSG00000077463	0.418378	0.390128	0.431126	0.43887	0.43887	0.999994	0.431126	[-0.67,1.55]
ENSG00000077514	-0.141	0.648963	-0.138738	0.67741	0.67741	0.999994	-0.138738	[-0.8,0.52]
ENSG00000077549	0.116989	0.600421	0.11752	0.637232	0.637232	0.999994	0.11752	[-0.37,0.61]
ENSG00000077585	-0.723361	0.407037	-0.694111	0.514264	0.514264	0.999994	-0.694111	[-2.83,1.42]
ENSG00000077684	0.0546231	0.869507	0.0586407	0.879336	0.879336	0.999994	0.0586407	[-0.72,0.84]
ENSG00000077713	-0.346677	0.416192	-0.33943	0.515849	0.515849	0.999994	-0.33943	[-1.37,0.69]
ENSG00000077721	0.0412005	0.861893	0.042449	0.878955	0.878955	0.999994	0.042449	[-0.51,0.59]
ENSG00000077782	-0.0442403	0.893565	-0.0426315	0.902922	0.902922	0.999994	-0.0426315	[-0.73,0.65]
ENSG00000077809	-0.00807058	0.982679	-0.00744976	0.978612	0.982679	0.999994	-0.00807058	[-0.47,0.47]
ENSG00000077942	0.14945	0.591552	0.15089	0.627815	0.627815	0.999994	0.15089	[-0.46,0.77]
ENSG00000078018	0.617638	0.589927	0.667264	0.478921	0.589927	0.999994	0.617638	[-1.61,2.52]
ENSG00000078043	0.506533	0.0897161	0.508815	0.111891	0.111891	0.999994	0.508815	[-0.12,1.14]
ENSG00000078061	0.342237	0.210287	0.344779	0.300711	0.300711	0.999994	0.344779	[-0.31,1]
ENSG00000078070	-0.341244	0.408358	-0.335531	0.418053	0.418053	0.999994	-0.335531	[-1.15,0.48]
ENSG00000078081	-0.226679	0.577545	-0.220787	0.594876	0.594876	0.999994	-0.220787	[-1.04,0.6]
ENSG00000078114	-0.455228	0.235491	-0.450808	0.295129	0.295129	0.999994	-0.450808	[-1.3,0.4]
ENSG00000078124	0.111155	0.683895	0.114727	0.748394	0.748394	0.999994	0.114727	[-0.59,0.82]
ENSG00000078140	0.0492258	0.864346	0.0516169	0.860375	0.864346	0.999994	0.0492258	[-0.52,0.61]
ENSG00000078142	0.342953	0.242526	0.34534	0.225437	0.242526	0.999994	0.342953	[-0.23,0.91]
ENSG00000078177	0.170853	0.718517	0.182419	0.702279	0.718517	0.999994	0.170853	[-0.75,1.06]
ENSG00000078237	-0.105844	0.830849	-0.0973221	0.851896	0.851896	0.999994	-0.0973221	[-1.13,0.94]
ENSG00000078246	0.197674	0.564604	0.204214	0.575775	0.575775	0.999994	0.204214	[-0.51,0.93]
ENSG00000078269	0.314984	0.191452	0.316442	0.253607	0.253607	0.999994	0.316442	[-0.23,0.86]
ENSG00000078304	-0.0839797	0.754411	-0.082603	0.784055	0.784055	0.999994	-0.082603	[-0.68,0.51]
ENSG00000078369	0.0245725	0.896582	0.0252551	0.935877	0.935877	0.999994	0.0252551	[-0.6,0.65]
ENSG00000078399	-0.847561	0.240655	-0.858164	0.342374	0.342374	0.999994	-0.858164	[-2.74,0.93]
ENSG00000078401	-0.983049	0.384532	-0.994911	0.404007	0.404007	0.999994	-0.994911	[-3.86,1.41]
ENSG00000078403	-0.0462305	0.918031	-0.0368331	0.944184	0.944184	0.999994	-0.0368331	[-1.04,0.98]
ENSG00000078487	0.50827	0.50345	0.54192	0.505141	0.505141	0.999994	0.54192	[-1.07,2.18]
ENSG00000078618	-0.283748	0.206817	-0.283521	0.248167	0.248167	0.999994	-0.283521	[-0.77,0.2]
ENSG00000078668	-0.241034	0.353388	-0.239653	0.395616	0.395616	0.999994	-0.239653	[-0.8,0.32]
ENSG00000078674	0.0974917	0.675213	0.0984229	0.694467	0.694467	0.999994	0.0984229	[-0.39,0.59]
ENSG00000078687	0.768495	0.168041	0.785744	0.185504	0.185504	0.999994	0.785744	[-0.38,1.97]
ENSG00000078699	-0.0832612	0.819665	-0.0793886	0.844461	0.844461	0.999994	-0.0793886	[-0.88,0.72]
ENSG00000078747	0.0447376	0.845451	0.0455932	0.871686	0.871686	0.999994	0.0455932	[-0.51,0.6]
ENSG00000078804	-0.690184	0.385136	-0.694439	0.480419	0.480419	0.999994	-0.694439	[-2.69,1.26]
ENSG00000078808	-0.0653261	0.811947	-0.0653261	0.82839	0.82839	0.999994	-0.0653261	[-0.66,0.53]
ENSG00000078902	-0.0354234	0.915702	-0.0320498	0.929816	0.929816	0.999994	-0.0320498	[-0.75,0.69]
ENSG00000078967	-0.16449	0.830095	-0.158234	0.849113	0.849113	0.999994	-0.158234	[-1.82,1.5]
ENSG00000079134	0.199457	0.48386	0.200658	0.536365	0.536365	0.999994	0.200658	[-0.44,0.84]
ENSG00000079150	-0.082907	0.859825	-0.0707568	0.89175	0.89175	0.999994	-0.0707568	[-1.1,0.96]
ENSG00000079156	0.338405	0.243533	0.342245	0.302441	0.302441	0.999994	0.342245	[-0.31,1]
ENSG00000079246	-0.0865006	0.690202	-0.0865006	0.713581	0.713581	0.999994	-0.0865006	[-0.55,0.38]
ENSG00000079257	-0.504754	0.125846	-0.502929	0.121125	0.125846	0.999994	-0.504754	[-1.16,0.14]
ENSG00000079277	-0.266455	0.454272	-0.26122	0.497858	0.497858	0.999994	-0.26122	[-1.02,0.5]
ENSG00000079308	-0.291763	0.75302	-0.191672	0.871529	0.871529	0.999994	-0.191672	[-2.51,2.15]
ENSG00000079313	-0.256667	0.59336	-0.24774	0.68095	0.68095	0.999994	-0.24774	[-1.43,0.94]
ENSG00000079332	0.215022	0.352861	0.216105	0.388279	0.388279	0.999994	0.216105	[-0.28,0.71]
ENSG00000079335	0.678735	0.254145	0.71513	0.313962	0.313962	0.999994	0.71513	[-0.69,2.21]
ENSG00000079337	1.34743	0.0592301	1.39586	0.1236	0.1236	0.999994	1.39586	[-0.39,3.28]
ENSG00000079385	-0.58873	0.583028	-0.528468	0.655258	0.655258	0.999994	-0.528468	[-2.92,1.84]
ENSG00000079387	0.0605565	0.843832	0.0660234	0.850808	0.850808	0.999994	0.0660234	[-0.63,0.77]
ENSG00000079432	0.0786609	0.847	0.086264	0.859825	0.859825	0.999994	0.086264	[-0.88,1.06]
ENSG00000079435	-1.17694	0.241564	-1.07618	0.417363	0.417363	0.999994	-1.07618	[-3.45,1.55]
ENSG00000079459	0.0302358	0.912263	0.0326991	0.915874	0.915874	0.999994	0.0326991	[-0.59,0.66]
ENSG00000079482	0.38623	0.390345	0.39833	0.420206	0.420206	0.999994	0.39833	[-0.58,1.38]
ENSG00000079616	0.0221279	0.925171	0.0234902	0.930796	0.930796	0.999994	0.0234902	[-0.51,0.56]
ENSG00000079691	0.124549	0.673157	0.126444	0.696034	0.696034	0.999994	0.126444	[-0.51,0.76]
ENSG00000079739	-0.167703	0.63126	-0.168413	0.673946	0.673946	0.999994	-0.168413	[-0.96,0.62]
ENSG00000079785	-0.035604	0.882665	-0.0353333	0.887387	0.887387	0.999994	-0.0353333	[-0.53,0.46]
ENSG00000079805	-0.0109429	0.96808	-0.0102808	0.967001	0.96808	0.999994	-0.0109429	[-0.45,0.44]
ENSG00000079819	0.00897604	0.967926	0.00953704	0.970202	0.970202	0.999994	0.00953704	[-0.51,0.52]
ENSG00000079931	-0.428461	0.326193	-0.421942	0.347121	0.347121	0.999994	-0.421942	[-1.31,0.46]
ENSG00000079950	-0.148684	0.599341	-0.1466	0.635123	0.635123	0.999994	-0.1466	[-0.75,0.46]
ENSG00000079999	0.272935	0.239143	0.274562	0.300832	0.300832	0.999994	0.274562	[-0.25,0.8]
ENSG00000080031	-0.34783	0.429058	-0.337761	0.500187	0.500187	0.999994	-0.337761	[-1.32,0.65]
ENSG00000080189	0.423579	0.188663	0.430615	0.283051	0.283051	0.999994	0.430615	[-0.36,1.22]
ENSG00000080200	0.0459876	0.900114	0.0512135	0.905403	0.905403	0.999994	0.0512135	[-0.8,0.9]
ENSG00000080224	-0.0466264	0.914697	-0.0149987	0.986614	0.986614	0.999994	-0.0149987	[-1.32,1.32]
ENSG00000080298	0.555272	0.374547	0.585303	0.440147	0.440147	0.999994	0.585303	[-0.91,2.12]
ENSG00000080345	0.151268	0.52089	0.151172	0.565357	0.565357	0.999994	0.151172	[-0.37,0.67]
ENSG00000080371	-0.156736	0.580402	-0.155967	0.627408	0.627408	0.999994	-0.155967	[-0.79,0.48]
ENSG00000080493	-0.240303	0.809489	-0.183744	0.847153	0.847153	0.999994	-0.183744	[-3.1,2.31]
ENSG00000080503	0.0888848	0.752049	0.0904001	0.773277	0.773277	0.999994	0.0904001	[-0.53,0.71]
ENSG00000080546	-0.802616	0.286085	-0.789417	0.350057	0.350057	0.999994	-0.789417	[-2.49,0.88]
ENSG00000080561	-0.445501	0.241945	-0.439886	0.248415	0.248415	0.999994	-0.439886	[-1.19,0.31]
ENSG00000080603	-0.212234	0.417733	-0.210481	0.48194	0.48194	0.999994	-0.210481	[-0.8,0.38]
ENSG00000080608	-0.37438	0.271988	-0.373492	0.296433	0.296433	0.999994	-0.373492	[-1.08,0.33]
ENSG00000080802	-0.445782	0.178143	-0.441816	0.193422	0.193422	0.999994	-0.441816	[-1.11,0.23]
ENSG00000080815	0.138846	0.564143	0.13948	0.629456	0.629456	0.999994	0.13948	[-0.43,0.71]
ENSG00000080819	-0.214976	0.439884	-0.213224	0.496624	0.496624	0.999994	-0.213224	[-0.83,0.4]
ENSG00000080822	-0.121819	0.703541	-0.121007	0.731589	0.731589	0.999994	-0.121007	[-0.82,0.57]
ENSG00000080823	-0.305925	0.347326	-0.303193	0.428175	0.428175	0.999994	-0.303193	[-1.06,0.45]
ENSG00000080824	0.219932	0.28666	0.219812	0.326978	0.326978	0.999994	0.219812	[-0.22,0.66]
ENSG00000080839	0.529674	0.0579968	0.530927	0.0648527	0.0648527	0.999994	0.530927	[-0.03,1.1]
ENSG00000080845	-0.32282	0.27666	-0.321674	0.349162	0.349162	0.999994	-0.321674	[-1,0.35]
ENSG00000080986	0.129049	0.645691	0.129737	0.688891	0.688891	0.999994	0.129737	[-0.51,0.77]
ENSG00000081014	-0.0512121	0.892901	-0.0462231	0.912462	0.912462	0.999994	-0.0462231	[-0.87,0.78]
ENSG00000081019	0.155836	0.63941	0.1591	0.652918	0.652918	0.999994	0.1591	[-0.54,0.85]
ENSG00000081026	-0.27028	0.564901	-0.258272	0.599746	0.599746	0.999994	-0.258272	[-1.23,0.71]
ENSG00000081059	0.459463	0.487667	0.532751	0.605083	0.605083	0.999994	0.532751	[-1.56,2.84]
ENSG00000081087	0.221658	0.603538	0.229422	0.66821	0.66821	0.999994	0.229422	[-0.83,1.29]
ENSG00000081138	-0.221895	0.669864	-0.215991	0.661859	0.669864	0.999994	-0.221895	[-1.32,0.83]
ENSG00000081154	-0.337111	0.200895	-0.335413	0.279324	0.279324	0.999994	-0.335413	[-0.95,0.27]
ENSG00000081177	0.0503217	0.830067	0.0514367	0.849256	0.849256	0.999994	0.0514367	[-0.48,0.58]
ENSG00000081181	0.424015	0.598671	0.465847	0.551432	0.598671	0.999994	0.424015	[-1.15,1.87]
ENSG00000081189	0.522411	0.17437	0.527688	0.19253	0.19253	0.999994	0.527688	[-0.27,1.32]
ENSG00000081277	0.308059	0.147453	0.308493	0.209714	0.209714	0.999994	0.308493	[-0.17,0.79]
ENSG00000081307	0.174289	0.585354	0.177905	0.596382	0.596382	0.999994	0.177905	[-0.48,0.84]
ENSG00000081320	0.22855	0.542928	0.230685	0.605117	0.605117	0.999994	0.230685	[-0.65,1.11]
ENSG00000081377	0.375235	0.573314	0.412055	0.679775	0.679775	0.999994	0.412055	[-1.6,2.51]
ENSG00000081386	0.521455	0.254827	0.541098	0.359396	0.359396	0.999994	0.541098	[-0.62,1.73]
ENSG00000081692	-0.044705	0.890726	-0.0410193	0.905723	0.905723	0.999994	-0.0410193	[-0.72,0.64]
ENSG00000081721	-0.354679	0.251984	-0.352233	0.316986	0.316986	0.999994	-0.352233	[-1.04,0.34]
ENSG00000081760	0.224276	0.46596	0.227456	0.54744	0.54744	0.999994	0.227456	[-0.52,0.97]
ENSG00000081791	-0.0899544	0.76725	-0.0862001	0.805301	0.805301	0.999994	-0.0862001	[-0.77,0.6]
ENSG00000081803	0.173402	0.531722	0.177742	0.558591	0.558591	0.999994	0.177742	[-0.42,0.78]
ENSG00000081870	-0.157427	0.584592	-0.156076	0.604004	0.604004	0.999994	-0.156076	[-0.75,0.44]
ENSG00000081913	0.371626	0.21805	0.374927	0.238501	0.238501	0.999994	0.374927	[-0.25,1]
ENSG00000081923	0.162589	0.684684	0.170513	0.704661	0.704661	0.999994	0.170513	[-0.72,1.06]
ENSG00000082014	-0.809567	0.318538	-0.798742	0.410905	0.410905	0.999994	-0.798742	[-2.8,1.13]
ENSG00000082068	-0.186848	0.550522	-0.183224	0.561801	0.561801	0.999994	-0.183224	[-0.8,0.44]
ENSG00000082126	1.48845	0.146001	1.53768	0.102179	0.146001	0.999994	1.48845	[-0.54,3.3]
ENSG00000082146	-0.46976	0.358097	-0.459201	0.459073	0.459073	0.999994	-0.459201	[-1.68,0.76]
ENSG00000082153	0.159561	0.491084	0.15958	0.54444	0.54444	0.999994	0.15958	[-0.36,0.68]
ENSG00000082212	-0.278054	0.400462	-0.275069	0.455042	0.455042	0.999994	-0.275069	[-1,0.45]
ENSG00000082213	-0.105045	0.766272	-0.100124	0.793003	0.793003	0.999994	-0.100124	[-0.85,0.65]
ENSG00000082258	0.203028	0.562167	0.206588	0.656697	0.656697	0.999994	0.206588	[-0.71,1.13]
ENSG00000082269	-0.0165353	0.968364	-0.0074466	0.988719	0.988719	0.999994	-0.0074466	[-0.95,0.94]
ENSG00000082397	-0.196993	0.460108	-0.196354	0.4803	0.4803	0.999994	-0.196354	[-0.74,0.35]
ENSG00000082438	-0.212568	0.670468	-0.200248	0.704965	0.704965	0.999994	-0.200248	[-1.24,0.84]
ENSG00000082458	0.0854079	0.749824	0.088182	0.778519	0.778519	0.999994	0.088182	[-0.53,0.71]
ENSG00000082512	0.461374	0.445784	0.478373	0.542633	0.542633	0.999994	0.478373	[-1.08,2.06]
ENSG00000082515	0.154051	0.601595	0.155801	0.603053	0.603053	0.999994	0.155801	[-0.43,0.75]
ENSG00000082516	0.043221	0.88292	0.0442211	0.906533	0.906533	0.999994	0.0442211	[-0.7,0.79]
ENSG00000082641	0.157906	0.503347	0.158279	0.573616	0.573616	0.999994	0.158279	[-0.39,0.71]
ENSG00000082701	0.376221	0.128001	0.377561	0.184056	0.184056	0.999994	0.377561	[-0.18,0.94]
ENSG00000082781	-0.0859411	0.779165	-0.0837609	0.805197	0.805197	0.999994	-0.0837609	[-0.75,0.59]
ENSG00000082805	0.0500219	0.864594	0.0529421	0.86401	0.864594	0.999994	0.0500219	[-0.53,0.63]
ENSG00000082898	0.024125	0.907906	0.0246075	0.914284	0.914284	0.999994	0.0246075	[-0.43,0.48]
ENSG00000082996	-0.0271479	0.940601	-0.0244373	0.94523	0.94523	0.999994	-0.0244373	[-0.73,0.68]
ENSG00000083093	0.238715	0.557141	0.246189	0.564556	0.564556	0.999994	0.246189	[-0.6,1.09]
ENSG00000083097	-0.400405	0.385811	-0.389089	0.418461	0.418461	0.999994	-0.389089	[-1.34,0.56]
ENSG00000083099	-0.3469	0.35196	-0.343617	0.434036	0.434036	0.999994	-0.343617	[-1.21,0.52]
ENSG00000083123	-0.105004	0.795167	-0.0984442	0.821466	0.821466	0.999994	-0.0984442	[-0.95,0.76]
ENSG00000083168	0.180863	0.509715	0.181972	0.578256	0.578256	0.999994	0.181972	[-0.46,0.83]
ENSG00000083223	0.607327	0.133216	0.614406	0.129805	0.133216	0.999994	0.607327	[-0.19,1.38]
ENSG00000083290	-0.225889	0.728611	-0.213965	0.787518	0.787518	0.999994	-0.213965	[-1.8,1.37]
ENSG00000083312	0.0909864	0.662265	0.0911425	0.696033	0.696033	0.999994	0.0911425	[-0.37,0.55]
ENSG00000083444	-0.095318	0.685716	-0.0947884	0.703284	0.703284	0.999994	-0.0947884	[-0.59,0.4]
ENSG00000083457	-1.20176	0.0100989	-1.19754	0.0255613	0.0255613	0.999994	-1.19754	[-2.26,-0.15]
ENSG00000083520	-0.276428	0.329453	-0.275977	0.360235	0.360235	0.999994	-0.275977	[-0.87,0.32]
ENSG00000083535	-0.557237	0.189831	-0.552288	0.155084	0.189831	0.999994	-0.557237	[-1.45,0.28]
ENSG00000083544	0.0548717	0.911941	0.0643234	0.897404	0.911941	0.999994	0.0548717	[-0.9,0.99]
ENSG00000083635	0.0104122	0.990145	0.0161398	0.972406	0.990145	0.999994	0.0104122	[-0.97,0.96]
ENSG00000083642	-0.200975	0.467284	-0.199695	0.476266	0.476266	0.999994	-0.199695	[-0.75,0.35]
ENSG00000083720	-0.0370414	0.916116	-0.0344544	0.924092	0.924092	0.999994	-0.0344544	[-0.77,0.7]
ENSG00000083750	0.058041	0.872945	0.0634401	0.865169	0.872945	0.999994	0.058041	[-0.65,0.76]
ENSG00000083799	0.27999	0.410241	0.286165	0.444987	0.444987	0.999994	0.286165	[-0.45,1.03]
ENSG00000083807	-0.320284	0.430772	-0.314428	0.491598	0.491598	0.999994	-0.314428	[-1.21,0.59]
ENSG00000083812	0.144127	0.762705	0.162829	0.791632	0.791632	0.999994	0.162829	[-1.07,1.42]
ENSG00000083814	0.556666	0.315274	0.577522	0.336886	0.336886	0.999994	0.577522	[-0.61,1.78]
ENSG00000083817	0.2243	0.719706	0.235241	0.7096	0.719706	0.999994	0.2243	[-1,1.43]
ENSG00000083828	0.11473	0.780894	0.124259	0.780038	0.780894	0.999994	0.11473	[-0.7,0.92]
ENSG00000083838	0.33921	0.520962	0.355161	0.549794	0.549794	0.999994	0.355161	[-0.82,1.53]
ENSG00000083844	-0.449054	0.245791	-0.44498	0.222808	0.245791	0.999994	-0.449054	[-1.25,0.31]
ENSG00000083845	-0.041913	0.956603	-0.0407487	0.931108	0.956603	0.999994	-0.041913	[-0.69,0.74]
ENSG00000083857	-0.128088	0.626615	-0.128088	0.649027	0.649027	0.999994	-0.128088	[-0.68,0.43]
ENSG00000083896	0.269541	0.27912	0.270479	0.329562	0.329562	0.999994	0.270479	[-0.28,0.82]
ENSG00000083937	-0.157472	0.579225	-0.156722	0.625836	0.625836	0.999994	-0.156722	[-0.79,0.48]
ENSG00000084070	-0.312309	0.240145	-0.3118	0.255853	0.255853	0.999994	-0.3118	[-0.85,0.23]
ENSG00000084072	0.0217829	0.931285	0.0236501	0.932072	0.932072	0.999994	0.0236501	[-0.53,0.58]
ENSG00000084073	0.302112	0.200672	0.302827	0.230403	0.230403	0.999994	0.302827	[-0.19,0.8]
ENSG00000084090	0.0816794	0.728809	0.0827289	0.768933	0.768933	0.999994	0.0827289	[-0.47,0.64]
ENSG00000084092	-0.370578	0.248044	-0.367419	0.301372	0.301372	0.999994	-0.367419	[-1.07,0.33]
ENSG00000084093	0.168668	0.524314	0.169206	0.590853	0.590853	0.999994	0.169206	[-0.45,0.79]
ENSG00000084112	-0.291828	0.411682	-0.288318	0.515961	0.515961	0.999994	-0.288318	[-1.16,0.58]
ENSG00000084207	0.101802	0.649058	0.102651	0.687556	0.687556	0.999994	0.102651	[-0.4,0.6]
ENSG00000084234	0.0803965	0.724284	0.0803965	0.78667	0.78667	0.999994	0.0803965	[-0.51,0.67]
ENSG00000084444	-0.00880398	0.977572	0.00648313	0.990716	0.990716	0.999994	0.00648313	[-1.16,1.18]
ENSG00000084463	0.0108198	0.966569	0.0140851	0.96469	0.966569	0.999994	0.0108198	[-0.57,0.6]
ENSG00000084623	0.0551059	0.792591	0.0556515	0.828949	0.828949	0.999994	0.0556515	[-0.45,0.56]
ENSG00000084636	-0.742985	0.633002	-0.647984	0.729284	0.729284	0.999994	-0.647984	[-4.91,3.33]
ENSG00000084652	-0.156017	0.550598	-0.155361	0.595307	0.595307	0.999994	-0.155361	[-0.73,0.42]
ENSG00000084676	-0.21848	0.578342	-0.213072	0.627852	0.627852	0.999994	-0.213072	[-1.08,0.65]
ENSG00000084693	-1.629	0.00219336	-1.63002	0.00892422	0.00892422	0.999994	-1.63002	[-2.9,-0.41]
ENSG00000084710	0.362994	0.388245	0.367352	0.343266	0.388245	0.999994	0.362994	[-0.46,1.16]
ENSG00000084731	0.153197	0.712609	0.160614	0.786099	0.786099	0.999994	0.160614	[-1.02,1.34]
ENSG00000084733	-0.336469	0.191669	-0.335836	0.243084	0.243084	0.999994	-0.335836	[-0.9,0.23]
ENSG00000084754	0.0340271	0.87272	0.0350741	0.887169	0.887169	0.999994	0.0350741	[-0.45,0.52]
ENSG00000084764	-0.268853	0.522618	-0.259086	0.565593	0.565593	0.999994	-0.259086	[-1.14,0.63]
ENSG00000084774	0.221027	0.387668	0.221709	0.470421	0.470421	0.999994	0.221709	[-0.38,0.83]
ENSG00000085063	0.40274	0.115289	0.402977	0.233437	0.233437	0.999994	0.402977	[-0.26,1.07]
ENSG00000085117	1.09203	0.207704	1.14042	0.185015	0.207704	0.999994	1.09203	[-0.63,2.67]
ENSG00000085185	0.0397992	0.911503	0.0482131	0.898737	0.911503	0.999994	0.0397992	[-0.66,0.73]
ENSG00000085224	0.0735803	0.735951	0.0740878	0.754688	0.754688	0.999994	0.0740878	[-0.39,0.54]
ENSG00000085231	-0.322638	0.208057	-0.321167	0.24661	0.24661	0.999994	-0.321167	[-0.87,0.22]
ENSG00000085274	-0.254419	0.416927	-0.251278	0.466071	0.466071	0.999994	-0.251278	[-0.93,0.43]
ENSG00000085276	-0.0442841	0.898495	-0.0397836	0.914042	0.914042	0.999994	-0.0397836	[-0.78,0.7]
ENSG00000085365	0.0266309	0.916876	0.0285022	0.925096	0.925096	0.999994	0.0285022	[-0.57,0.63]
ENSG00000085377	0.00384302	0.987805	0.00434351	0.986187	0.987805	0.999994	0.00384302	[-0.55,0.55]
ENSG00000085382	-0.165604	0.70672	-0.154378	0.755287	0.755287	0.999994	-0.154378	[-1.12,0.82]
ENSG00000085415	-0.070313	0.774696	-0.0694739	0.786151	0.786151	0.999994	-0.0694739	[-0.57,0.43]
ENSG00000085433	0.0318102	0.931227	0.0361447	0.921836	0.931227	0.999994	0.0318102	[-0.69,0.75]
ENSG00000085449	0.184434	0.496017	0.18732	0.534762	0.534762	0.999994	0.18732	[-0.41,0.78]
ENSG00000085465	-0.0883994	0.949935	0.0214445	0.983087	0.983087	0.999994	0.0214445	[-3.43,3.6]
ENSG00000085491	-0.294821	0.267982	-0.293861	0.301766	0.301766	0.999994	-0.293861	[-0.85,0.27]
ENSG00000085511	0.158587	0.632615	0.162207	0.664761	0.664761	0.999994	0.162207	[-0.58,0.9]
ENSG00000085552	0.299597	0.639706	0.313877	0.638893	0.639706	0.999994	0.299597	[-0.96,1.52]
ENSG00000085644	-0.405353	0.647193	-0.394192	0.698848	0.698848	0.999994	-0.394192	[-2.48,1.66]
ENSG00000085662	0.0955152	0.974717	0.187366	0.891281	0.974717	0.999994	0.0955152	[-2.75,2.61]
ENSG00000085719	-0.104508	0.647841	-0.103977	0.672914	0.672914	0.999994	-0.103977	[-0.59,0.38]
ENSG00000085721	0.0455224	0.876922	0.0490972	0.885782	0.885782	0.999994	0.0490972	[-0.63,0.73]
ENSG00000085733	0.0833642	0.722667	0.0839126	0.73685	0.73685	0.999994	0.0839126	[-0.41,0.58]
ENSG00000085760	0.19577	0.478495	0.197934	0.524768	0.524768	0.999994	0.197934	[-0.41,0.81]
ENSG00000085788	-0.51846	0.156063	-0.516349	0.227133	0.227133	0.999994	-0.516349	[-1.36,0.32]
ENSG00000085832	-0.178257	0.512943	-0.1769	0.549157	0.549157	0.999994	-0.1769	[-0.76,0.4]
ENSG00000085840	-0.256834	0.502834	-0.254902	0.526834	0.526834	0.999994	-0.254902	[-1.05,0.54]
ENSG00000085871	0.0456265	0.89994	0.0503209	0.884507	0.89994	0.999994	0.0456265	[-0.65,0.72]
ENSG00000085872	0.0640051	0.8008	0.0646523	0.822936	0.822936	0.999994	0.0646523	[-0.51,0.64]
ENSG00000085978	0.0724892	0.950273	0.0750976	0.83487	0.950273	0.999994	0.0724892	[-1.13,1.04]
ENSG00000085982	-0.263622	0.388364	-0.260398	0.45047	0.45047	0.999994	-0.260398	[-0.94,0.42]
ENSG00000085998	-0.400153	0.212881	-0.399233	0.295042	0.295042	0.999994	-0.399233	[-1.15,0.35]
ENSG00000085999	0.122172	0.711976	0.126697	0.748291	0.748291	0.999994	0.126697	[-0.65,0.91]
ENSG00000086015	-0.100281	0.795089	-0.0987004	0.820887	0.820887	0.999994	-0.0987004	[-0.96,0.77]
ENSG00000086061	-0.213201	0.606335	-0.212005	0.524105	0.606335	0.999994	-0.213201	[-1.21,0.64]
ENSG00000086062	0.48224	0.117244	0.486951	0.178019	0.178019	0.999994	0.486951	[-0.22,1.2]
ENSG00000086065	-0.00833103	0.981356	-0.00769018	0.978325	0.981356	0.999994	-0.00833103	[-0.51,0.51]
ENSG00000086102	0.209339	0.488509	0.210694	0.540349	0.540349	0.999994	0.210694	[-0.47,0.89]
ENSG00000086189	-0.0289676	0.917719	-0.0245738	0.936133	0.936133	0.999994	-0.0245738	[-0.63,0.58]
ENSG00000086200	-0.146385	0.604571	-0.144684	0.601376	0.604571	0.999994	-0.146385	[-0.72,0.41]
ENSG00000086232	-0.106606	0.716761	-0.106606	0.750888	0.750888	0.999994	-0.106606	[-0.77,0.56]
ENSG00000086289	0.100958	0.737665	0.103569	0.781255	0.781255	0.999994	0.103569	[-0.63,0.84]
ENSG00000086300	0.00192142	0.992653	0.00564425	0.98722	0.992653	0.999994	0.00192142	[-0.68,0.69]
ENSG00000086475	-0.497681	0.150991	-0.493723	0.221061	0.221061	0.999994	-0.493723	[-1.29,0.3]
ENSG00000086504	-0.0994311	0.72256	-0.0971324	0.743778	0.743778	0.999994	-0.0971324	[-0.68,0.49]
ENSG00000086544	-0.157835	0.748481	-0.143487	0.789323	0.789323	0.999994	-0.143487	[-1.2,0.92]
ENSG00000086548	-0.236719	0.804664	-0.188655	0.856098	0.856098	0.999994	-0.188655	[-2.61,2.09]
ENSG00000086589	0.101534	0.682213	0.103372	0.707472	0.707472	0.999994	0.103372	[-0.44,0.65]
ENSG00000086598	-0.125691	0.579956	-0.125158	0.620655	0.620655	0.999994	-0.125158	[-0.62,0.37]
ENSG00000086619	0.00840924	0.987757	0.0566961	0.94795	0.987757	0.999994	0.00840924	[-1.72,1.76]
ENSG00000086666	0.118568	0.707846	0.121853	0.736057	0.736057	0.999994	0.121853	[-0.59,0.84]
ENSG00000086696	0.179205	0.652292	0.185499	0.618914	0.652292	0.999994	0.179205	[-0.59,0.92]
ENSG00000086712	-0.0147848	0.967245	-0.0117793	0.973862	0.973862	0.999994	-0.0117793	[-0.72,0.7]
ENSG00000086730	0.225669	0.847202	0.357717	0.782326	0.847202	0.999994	0.225669	[-2.18,2.67]
ENSG00000086758	-0.207265	0.345957	-0.207114	0.396246	0.396246	0.999994	-0.207114	[-0.69,0.27]
ENSG00000086827	-0.104726	0.708911	-0.103253	0.72779	0.72779	0.999994	-0.103253	[-0.69,0.48]
ENSG00000086848	0.787684	0.0305982	0.794303	0.0363004	0.0363004	0.999994	0.794303	[0.05,1.54]
ENSG00000087008	-0.180542	0.694789	-0.168669	0.733188	0.733188	0.999994	-0.168669	[-1.14,0.81]
ENSG00000087053	0.122574	0.647036	0.125992	0.690409	0.690409	0.999994	0.125992	[-0.5,0.75]
ENSG00000087074	-0.364655	0.599462	-0.354272	0.559572	0.599462	0.999994	-0.364655	[-2.76,1.23]
ENSG00000087076	0.684684	0.167028	0.705671	0.215157	0.215157	0.999994	0.705671	[-0.41,1.86]
ENSG00000087077	-0.319306	0.440929	-0.311556	0.517968	0.517968	0.999994	-0.311556	[-1.25,0.64]
ENSG00000087085	0.69209	0.122439	0.713069	0.183677	0.183677	0.999994	0.713069	[-0.34,1.81]
ENSG00000087086	-0.379995	0.217383	-0.377999	0.323041	0.323041	0.999994	-0.377999	[-1.13,0.37]
ENSG00000087087	0.221858	0.406179	0.222418	0.465404	0.465404	0.999994	0.222418	[-0.38,0.82]
ENSG00000087088	0.60372	0.0531149	0.608873	0.0893233	0.0893233	0.999994	0.608873	[-0.09,1.31]
ENSG00000087095	-0.682961	0.270442	-0.684664	0.361522	0.361522	0.999994	-0.684664	[-2.18,0.8]
ENSG00000087111	-0.0948594	0.797742	-0.0885064	0.833811	0.833811	0.999994	-0.0885064	[-0.92,0.74]
ENSG00000087152	-0.509715	0.179305	-0.506083	0.290221	0.290221	0.999994	-0.506083	[-1.45,0.43]
ENSG00000087157	0.207583	0.562463	0.213021	0.636568	0.636568	0.999994	0.213021	[-0.67,1.1]
ENSG00000087191	0.0109449	0.948681	0.0114661	0.961459	0.961459	0.999994	0.0114661	[-0.46,0.49]
ENSG00000087206	-0.0176353	0.969299	-0.0147483	0.969815	0.969815	0.999994	-0.0147483	[-0.77,0.75]
ENSG00000087258	-0.230316	0.760809	-0.162041	0.854764	0.854764	0.999994	-0.162041	[-1.96,1.62]
ENSG00000087263	0.017731	0.956146	0.0191968	0.946756	0.956146	0.999994	0.017731	[-0.57,0.6]
ENSG00000087266	-0.211698	0.749871	-0.203058	0.807862	0.807862	0.999994	-0.203058	[-1.86,1.45]
ENSG00000087269	-0.222328	0.521792	-0.221053	0.561472	0.561472	0.999994	-0.221053	[-0.97,0.53]
ENSG00000087274	0.11689	0.639689	0.117983	0.68389	0.68389	0.999994	0.117983	[-0.45,0.69]
ENSG00000087299	0.204642	0.48419	0.205879	0.520358	0.520358	0.999994	0.205879	[-0.42,0.84]
ENSG00000087301	0.0379401	0.889717	0.0389602	0.906772	0.906772	0.999994	0.0389602	[-0.62,0.7]
ENSG00000087302	-0.154079	0.471363	-0.153584	0.510546	0.510546	0.999994	-0.153584	[-0.61,0.31]
ENSG00000087303	0.324868	0.375279	0.32488	0.414765	0.414765	0.999994	0.32488	[-0.46,1.11]
ENSG00000087338	0.560906	0.121808	0.573177	0.24956	0.24956	0.999994	0.573177	[-0.41,1.58]
ENSG00000087365	-0.090621	0.679201	-0.090621	0.703707	0.703707	0.999994	-0.090621	[-0.56,0.38]
ENSG00000087448	-0.0644833	0.831417	-0.0612851	0.859668	0.859668	0.999994	-0.0612851	[-0.74,0.62]
ENSG00000087460	0.205407	0.356201	0.205421	0.466684	0.466684	0.999994	0.205421	[-0.35,0.76]
ENSG00000087470	-0.185147	0.491955	-0.183232	0.521988	0.521988	0.999994	-0.183232	[-0.75,0.38]
ENSG00000087494	0.0512816	0.880731	0.0543152	0.859477	0.880731	0.999994	0.0512816	[-0.59,0.68]
ENSG00000087495	-0.418426	0.241909	-0.417794	0.312989	0.312989	0.999994	-0.417794	[-1.23,0.4]
ENSG00000087502	0.28355	0.209414	0.284227	0.265152	0.265152	0.999994	0.284227	[-0.22,0.79]
ENSG00000087510	0.558735	0.026534	0.561372	0.0536059	0.0536059	0.999994	0.561372	[-0.01,1.13]
ENSG00000087586	0.213878	0.348655	0.215042	0.397466	0.397466	0.999994	0.215042	[-0.28,0.71]
ENSG00000087842	-0.279864	0.33345	-0.27822	0.35755	0.35755	0.999994	-0.27822	[-0.87,0.32]
ENSG00000087884	-0.3431	0.398033	-0.337943	0.406974	0.406974	0.999994	-0.337943	[-1.14,0.46]
ENSG00000087903	0.347725	0.588106	0.366356	0.651751	0.651751	0.999994	0.366356	[-1.25,1.99]
ENSG00000087995	-0.310264	0.426272	-0.304037	0.479221	0.479221	0.999994	-0.304037	[-1.15,0.54]
ENSG00000088035	-0.0597095	0.882592	-0.0530702	0.904554	0.904554	0.999994	-0.0530702	[-0.93,0.82]
ENSG00000088038	0.203162	0.405047	0.204754	0.457199	0.457199	0.999994	0.204754	[-0.34,0.75]
ENSG00000088179	0.12478	0.751293	0.13466	0.786152	0.786152	0.999994	0.13466	[-0.85,1.13]
ENSG00000088205	0.0307643	0.898282	0.0317845	0.908881	0.908881	0.999994	0.0317845	[-0.52,0.58]
ENSG00000088247	0.0366428	0.855871	0.0366428	0.887321	0.887321	0.999994	0.0366428	[-0.48,0.55]
ENSG00000088256	0.0152326	0.940929	0.016836	0.959602	0.959602	0.999994	0.016836	[-0.67,0.71]
ENSG00000088280	-0.0651366	0.892046	-0.0534923	0.923176	0.923176	0.999994	-0.0534923	[-1.12,1.02]
ENSG00000088298	0.200817	0.576704	0.204678	0.63307	0.63307	0.999994	0.204678	[-0.64,1.05]
ENSG00000088305	-0.0416644	0.953961	-0.0129164	0.991455	0.991455	0.999994	-0.0129164	[-1.46,1.48]
ENSG00000088325	-0.00781227	0.981588	-0.00729145	0.975001	0.981588	0.999994	-0.00781227	[-0.42,0.43]
ENSG00000088356	0.00304227	0.980848	0.00624456	0.984517	0.984517	0.999994	0.00624456	[-0.66,0.67]
ENSG00000088367	-0.112327	0.708273	-0.108371	0.75365	0.75365	0.999994	-0.108371	[-0.79,0.57]
ENSG00000088387	0.0464682	0.881542	0.0490028	0.893606	0.893606	0.999994	0.0490028	[-0.68,0.77]
ENSG00000088448	0.226316	0.492429	0.231617	0.59751	0.59751	0.999994	0.231617	[-0.63,1.1]
ENSG00000088451	-0.0884312	0.819559	-0.0816697	0.842441	0.842441	0.999994	-0.0816697	[-0.89,0.73]
ENSG00000088538	-0.501924	0.592988	-0.450104	0.695147	0.695147	0.999994	-0.450104	[-2.71,1.83]
ENSG00000088543	-0.210969	0.722048	-0.202086	0.782213	0.782213	0.999994	-0.202086	[-1.64,1.24]
ENSG00000088682	0.147315	0.643614	0.150891	0.702425	0.702425	0.999994	0.150891	[-0.63,0.94]
ENSG00000088726	-0.0232639	0.968391	0.112919	0.951085	0.968391	0.999994	-0.0232639	[-3.47,3.15]
ENSG00000088727	0.69098	0.183651	0.71255	0.219959	0.219959	0.999994	0.71255	[-0.43,1.89]
ENSG00000088756	0.213382	0.545553	0.218222	0.560971	0.560971	0.999994	0.218222	[-0.52,0.96]
ENSG00000088766	0.108715	0.707265	0.111155	0.773856	0.773856	0.999994	0.111155	[-0.65,0.88]
ENSG00000088808	-0.147816	0.666563	-0.141738	0.708562	0.708562	0.999994	-0.141738	[-0.88,0.6]
ENSG00000088812	0.00392362	0.983892	0.00504466	0.984514	0.984514	0.999994	0.00504466	[-0.51,0.52]
ENSG00000088826	0.100624	0.775968	0.103836	0.810819	0.810819	0.999994	0.103836	[-0.76,0.97]
ENSG00000088832	-0.0628953	0.833398	-0.060529	0.858064	0.858064	0.999994	-0.060529	[-0.73,0.61]
ENSG00000088833	0.167609	0.452713	0.168165	0.5071	0.5071	0.999994	0.168165	[-0.33,0.67]
ENSG00000088836	0.399831	0.163413	0.40269	0.237872	0.237872	0.999994	0.40269	[-0.27,1.08]
ENSG00000088854	0.564328	0.219764	0.577968	0.272903	0.272903	0.999994	0.577968	[-0.46,1.63]
ENSG00000088876	-0.250303	0.609675	-0.239244	0.679808	0.679808	0.999994	-0.239244	[-1.38,0.91]
ENSG00000088881	-1.42394	0.382088	-1.30314	0.463909	0.463909	0.999994	-1.30314	[-5.41,2.36]
ENSG00000088888	-0.126751	0.644786	-0.125366	0.687223	0.687223	0.999994	-0.125366	[-0.74,0.49]
ENSG00000088899	-1.36007	0.124097	-1.35853	0.193854	0.193854	0.999994	-1.35853	[-3.55,0.71]
ENSG00000088930	-0.129262	0.598378	-0.128669	0.632325	0.632325	0.999994	-0.128669	[-0.66,0.4]
ENSG00000088986	-0.160697	0.538336	-0.158969	0.549041	0.549041	0.999994	-0.158969	[-0.68,0.36]
ENSG00000089006	-0.0588298	0.81783	-0.0569522	0.839598	0.839598	0.999994	-0.0569522	[-0.61,0.5]
ENSG00000089009	-0.0677761	0.87967	-0.0680493	0.877423	0.87967	0.999994	-0.0677761	[-0.69,0.65]
ENSG00000089022	0.00400323	0.975578	0.00918728	0.98131	0.98131	0.999994	0.00918728	[-0.82,0.84]
ENSG00000089041	1.60977	0.0378203	1.66668	0.045859	0.045859	0.999994	1.66668	[0.03,3.47]
ENSG00000089048	-0.0207798	0.953232	-0.0207799	0.949522	0.953232	0.999994	-0.0207798	[-0.59,0.57]
ENSG00000089050	0.0732538	0.792892	0.0779867	0.824282	0.824282	0.999994	0.0779867	[-0.62,0.78]
ENSG00000089053	-0.0603728	0.833118	-0.0596867	0.84715	0.84715	0.999994	-0.0596867	[-0.67,0.55]
ENSG00000089057	0.328404	0.242233	0.330865	0.313473	0.313473	0.999994	0.330865	[-0.31,0.98]
ENSG00000089060	0.246925	0.449132	0.251381	0.512849	0.512849	0.999994	0.251381	[-0.51,1.01]
ENSG00000089063	0.00148068	0.980088	0.00288134	0.991303	0.991303	0.999994	0.00288134	[-0.63,0.64]
ENSG00000089091	-0.567404	0.407635	-0.551018	0.495345	0.495345	0.999994	-0.551018	[-2.16,1.05]
ENSG00000089094	-0.182328	0.535997	-0.180851	0.578711	0.578711	0.999994	-0.180851	[-0.82,0.46]
ENSG00000089123	0.0680991	0.875991	0.0810106	0.885942	0.885942	0.999994	0.0810106	[-1.07,1.25]
ENSG00000089127	0.299364	0.365226	0.296753	0.402326	0.402326	0.999994	0.296753	[-0.4,0.99]
ENSG00000089154	0.11303	0.597736	0.113582	0.657229	0.657229	0.999994	0.113582	[-0.39,0.62]
ENSG00000089157	-0.502081	0.200892	-0.502298	0.297645	0.297645	0.999994	-0.502298	[-1.45,0.45]
ENSG00000089159	0.552252	0.00585639	0.552523	0.0204755	0.0204755	0.999994	0.552523	[0.09,1.02]
ENSG00000089177	0.490153	0.189112	0.497411	0.221769	0.221769	0.999994	0.497411	[-0.3,1.3]
ENSG00000089195	-0.274753	0.395671	-0.273986	0.413866	0.413866	0.999994	-0.273986	[-0.93,0.39]
ENSG00000089220	0.221844	0.324149	0.222238	0.413388	0.413388	0.999994	0.222238	[-0.31,0.76]
ENSG00000089234	0.145427	0.617512	0.146905	0.679007	0.679007	0.999994	0.146905	[-0.55,0.85]
ENSG00000089248	-0.0829328	0.751043	-0.0816762	0.774716	0.774716	0.999994	-0.0816762	[-0.64,0.48]
ENSG00000089250	-0.184897	0.767228	-0.137188	0.88891	0.88891	0.999994	-0.137188	[-1.7,1.56]
ENSG00000089280	0.123487	0.549367	0.123516	0.612782	0.612782	0.999994	0.123516	[-0.36,0.6]
ENSG00000089289	-0.628899	0.0732829	-0.627078	0.116601	0.116601	0.999994	-0.627078	[-1.41,0.16]
ENSG00000089327	-0.356465	0.292499	-0.355269	0.356029	0.356029	0.999994	-0.355269	[-1.11,0.4]
ENSG00000089335	-0.135323	0.751172	-0.12979	0.784911	0.784911	0.999994	-0.12979	[-1.08,0.82]
ENSG00000089351	-0.32845	0.421217	-0.322426	0.491313	0.491313	0.999994	-0.322426	[-1.24,0.6]
ENSG00000089472	-0.838258	0.514068	-0.726614	0.554121	0.554121	0.999994	-0.726614	[-3.3,1.74]
ENSG00000089486	-0.17582	0.779473	-0.157269	0.837946	0.837946	0.999994	-0.157269	[-1.68,1.37]
ENSG00000089597	0.267946	0.23216	0.268111	0.306782	0.306782	0.999994	0.268111	[-0.25,0.78]
ENSG00000089639	0.553869	0.278424	0.57171	0.307782	0.307782	0.999994	0.57171	[-0.53,1.69]
ENSG00000089682	0.303759	0.404165	0.309023	0.416229	0.416229	0.999994	0.309023	[-0.44,1.06]
ENSG00000089685	-0.122459	0.593585	-0.121887	0.641569	0.641569	0.999994	-0.121887	[-0.64,0.39]
ENSG00000089693	-0.114929	0.660245	-0.114009	0.697157	0.697157	0.999994	-0.114009	[-0.69,0.46]
ENSG00000089723	0.158817	0.768737	0.178096	0.766339	0.768737	0.999994	0.158817	[-0.91,1.22]
ENSG00000089737	0.0728841	0.783827	0.0728841	0.793929	0.793929	0.999994	0.0728841	[-0.48,0.63]
ENSG00000089775	0.457626	0.169757	0.460543	0.284989	0.284989	0.999994	0.460543	[-0.39,1.31]
ENSG00000089818	0.2267	0.531456	0.232867	0.58423	0.58423	0.999994	0.232867	[-0.61,1.08]
ENSG00000089876	-0.240052	0.404176	-0.237922	0.442984	0.442984	0.999994	-0.237922	[-0.85,0.37]
ENSG00000089902	-0.0751112	0.782822	-0.0738162	0.800724	0.800724	0.999994	-0.0738162	[-0.65,0.5]
ENSG00000089916	-0.0916391	0.737828	-0.0889789	0.768985	0.768985	0.999994	-0.0889789	[-0.69,0.51]
ENSG00000090006	0.252714	0.46858	0.258253	0.518126	0.518126	0.999994	0.258253	[-0.53,1.05]
ENSG00000090013	-0.259055	0.382016	-0.257685	0.419025	0.419025	0.999994	-0.257685	[-0.88,0.37]
ENSG00000090020	0.388791	0.1823	0.391585	0.233371	0.233371	0.999994	0.391585	[-0.25,1.04]
ENSG00000090054	0.155781	0.574529	0.157663	0.574849	0.574849	0.999994	0.157663	[-0.39,0.71]
ENSG00000090060	-0.230769	0.380039	-0.230882	0.440683	0.440683	0.999994	-0.230882	[-0.82,0.36]
ENSG00000090061	0.340915	0.206337	0.343668	0.269595	0.269595	0.999994	0.343668	[-0.27,0.96]
ENSG00000090097	0.0490488	0.900801	0.060912	0.905694	0.905694	0.999994	0.060912	[-0.98,1.12]
ENSG00000090238	-0.0119282	0.976384	0.0236965	0.974848	0.976384	0.999994	-0.0119282	[-1.62,1.52]
ENSG00000090263	-0.516984	0.0810096	-0.515345	0.12532	0.12532	0.999994	-0.515345	[-1.17,0.14]
ENSG00000090266	-0.00124031	0.996502	-0.000620154	0.997816	0.997816	0.999994	-0.000620154	[-0.55,0.55]
ENSG00000090273	0.0691742	0.767611	0.0698535	0.792347	0.792347	0.999994	0.0698535	[-0.45,0.59]
ENSG00000090316	0.0574455	0.835341	0.0589773	0.858249	0.858249	0.999994	0.0589773	[-0.6,0.72]
ENSG00000090339	0.349697	0.264435	0.353108	0.293634	0.293634	0.999994	0.353108	[-0.31,1.01]
ENSG00000090372	0.119634	0.67794	0.123178	0.727524	0.727524	0.999994	0.123178	[-0.58,0.82]
ENSG00000090382	0.426598	0.878603	0.52577	0.752815	0.878603	0.999994	0.426598	[-3.71,3.61]
ENSG00000090432	-0.0528862	0.856639	-0.0507707	0.871486	0.871486	0.999994	-0.0507707	[-0.67,0.57]
ENSG00000090447	0.323275	0.4357	0.328717	0.517775	0.517775	0.999994	0.328717	[-0.68,1.34]
ENSG00000090470	0.442467	0.301378	0.450949	0.42625	0.42625	0.999994	0.450949	[-0.67,1.58]
ENSG00000090487	-0.274985	0.30581	-0.273602	0.360602	0.360602	0.999994	-0.273602	[-0.86,0.31]
ENSG00000090520	-0.00522469	0.987785	-0.00420366	0.987317	0.987785	0.999994	-0.00522469	[-0.49,0.49]
ENSG00000090530	-0.23085	0.699298	-0.217409	0.727917	0.727917	0.999994	-0.217409	[-1.48,1.03]
ENSG00000090565	0.271729	0.610385	0.282798	0.72268	0.72268	0.999994	0.282798	[-1.3,1.88]
ENSG00000090581	-0.24479	0.502952	-0.241014	0.564844	0.564844	0.999994	-0.241014	[-1.07,0.58]
ENSG00000090612	-0.272423	0.721608	-0.259372	0.76504	0.76504	0.999994	-0.259372	[-2.04,1.49]
ENSG00000090615	0.0967307	0.66971	0.0975717	0.721448	0.721448	0.999994	0.0975717	[-0.44,0.64]
ENSG00000090621	-0.280193	0.8937	-0.282081	0.820018	0.8937	0.999994	-0.280193	[-1.62,2.05]
ENSG00000090661	-0.720953	0.149047	-0.711632	0.216967	0.216967	0.999994	-0.711632	[-1.85,0.42]
ENSG00000090674	0.123424	0.69423	0.126814	0.706392	0.706392	0.999994	0.126814	[-0.54,0.79]
ENSG00000090686	0.112471	0.63264	0.113124	0.663431	0.663431	0.999994	0.113124	[-0.4,0.62]
ENSG00000090776	0.0318394	0.888668	0.0334828	0.911776	0.911776	0.999994	0.0334828	[-0.57,0.64]
ENSG00000090857	0.348708	0.317822	0.354364	0.385784	0.385784	0.999994	0.354364	[-0.45,1.16]
ENSG00000090861	-0.0880393	0.739424	-0.0874105	0.764298	0.764298	0.999994	-0.0874105	[-0.66,0.49]
ENSG00000090863	-0.0567508	0.814969	-0.0561301	0.814053	0.814969	0.999994	-0.0567508	[-0.55,0.43]
ENSG00000090889	-0.117211	0.635857	-0.116577	0.662219	0.662219	0.999994	-0.116577	[-0.64,0.41]
ENSG00000090905	0.445074	0.10353	0.448331	0.153259	0.153259	0.999994	0.448331	[-0.17,1.07]
ENSG00000090924	0.227952	0.643268	0.246876	0.689415	0.689415	0.999994	0.246876	[-0.98,1.5]
ENSG00000090932	-0.230628	0.675379	-0.211397	0.744653	0.744653	0.999994	-0.211397	[-1.47,1.06]
ENSG00000090971	-0.732052	0.410084	-0.728808	0.518893	0.518893	0.999994	-0.728808	[-3.02,1.52]
ENSG00000090975	0.210033	0.759146	0.243405	0.79478	0.79478	0.999994	0.243405	[-1.65,2.18]
ENSG00000090989	0.131856	0.598753	0.132897	0.614934	0.614934	0.999994	0.132897	[-0.39,0.65]
ENSG00000091009	-0.0343709	0.888453	-0.033244	0.897873	0.897873	0.999994	-0.033244	[-0.55,0.48]
ENSG00000091039	0.32891	0.165367	0.330417	0.21541	0.21541	0.999994	0.330417	[-0.19,0.85]
ENSG00000091073	0.0419261	0.936481	0.0661729	0.916452	0.936481	0.999994	0.0419261	[-1.08,1.18]
ENSG00000091127	0.180881	0.568849	0.18191	0.529113	0.568849	0.999994	0.180881	[-0.44,0.78]
ENSG00000091136	0.0974404	0.696388	0.0979116	0.717715	0.717715	0.999994	0.0979116	[-0.44,0.63]
ENSG00000091140	-0.228817	0.30095	-0.228017	0.341263	0.341263	0.999994	-0.228017	[-0.7,0.24]
ENSG00000091157	0.286815	0.361169	0.28932	0.325059	0.361169	0.999994	0.286815	[-0.33,0.89]
ENSG00000091164	-0.0733447	0.758633	-0.0727974	0.774825	0.774825	0.999994	-0.0727974	[-0.57,0.43]
ENSG00000091317	0.163479	0.509176	0.165778	0.582666	0.582666	0.999994	0.165778	[-0.43,0.76]
ENSG00000091409	-0.204192	0.340857	-0.203684	0.385792	0.385792	0.999994	-0.203684	[-0.67,0.26]
ENSG00000091436	-0.154385	0.578498	-0.153689	0.625333	0.625333	0.999994	-0.153689	[-0.77,0.47]
ENSG00000091483	-0.00865461	0.977555	-0.0081137	0.97287	0.977555	0.999994	-0.00865461	[-0.44,0.44]
ENSG00000091490	-0.155934	0.592158	-0.154463	0.636991	0.636991	0.999994	-0.154463	[-0.8,0.49]
ENSG00000091527	-0.467832	0.162215	-0.466106	0.230963	0.230963	0.999994	-0.466106	[-1.23,0.3]
ENSG00000091542	0.0164198	0.939367	0.0175235	0.957298	0.957298	0.999994	0.0175235	[-0.65,0.68]
ENSG00000091640	-0.181832	0.591424	-0.177492	0.613279	0.613279	0.999994	-0.177492	[-0.87,0.51]
ENSG00000091651	-0.0572414	0.841492	-0.054579	0.856261	0.856261	0.999994	-0.054579	[-0.65,0.54]
ENSG00000091656	-0.109323	0.680449	-0.108732	0.692485	0.692485	0.999994	-0.108732	[-0.65,0.43]
ENSG00000091732	0.103005	0.741402	0.106334	0.746359	0.746359	0.999994	0.106334	[-0.54,0.76]
ENSG00000091844	0.891353	0.150197	0.927957	0.259744	0.259744	0.999994	0.927957	[-0.7,2.62]
ENSG00000091947	0.184453	0.485395	0.187247	0.545019	0.545019	0.999994	0.187247	[-0.42,0.8]
ENSG00000091986	-0.511809	0.328564	-0.50823	0.34116	0.34116	0.999994	-0.50823	[-1.62,0.54]
ENSG00000092010	-0.356756	0.129151	-0.356357	0.164599	0.164599	0.999994	-0.356357	[-0.86,0.15]
ENSG00000092020	-0.0424361	0.902994	-0.0406119	0.913486	0.913486	0.999994	-0.0406119	[-0.78,0.7]
ENSG00000092036	-0.109073	0.79201	-0.104028	0.81648	0.81648	0.999994	-0.104028	[-0.99,0.78]
ENSG00000092094	0.130315	0.663586	0.13327	0.689861	0.689861	0.999994	0.13327	[-0.52,0.79]
ENSG00000092096	0.261925	0.577802	0.271593	0.647495	0.647495	0.999994	0.271593	[-0.9,1.45]
ENSG00000092098	-0.359155	0.370205	-0.351971	0.437645	0.437645	0.999994	-0.351971	[-1.24,0.54]
ENSG00000092108	0.0544557	0.817738	0.0554232	0.833147	0.833147	0.999994	0.0554232	[-0.46,0.57]
ENSG00000092140	0.400724	0.114382	0.401901	0.183819	0.183819	0.999994	0.401901	[-0.19,1]
ENSG00000092148	0.149878	0.494147	0.149813	0.535489	0.535489	0.999994	0.149813	[-0.33,0.63]
ENSG00000092199	-0.127679	0.566059	-0.127167	0.594289	0.594289	0.999994	-0.127167	[-0.6,0.34]
ENSG00000092201	0.0984081	0.647025	0.0985593	0.687068	0.687068	0.999994	0.0985593	[-0.38,0.58]
ENSG00000092203	-0.169902	0.5353	-0.167872	0.579402	0.579402	0.999994	-0.167872	[-0.76,0.43]
ENSG00000092208	-0.288808	0.4162	-0.285141	0.434723	0.434723	0.999994	-0.285141	[-1,0.43]
ENSG00000092330	-0.24069	0.49692	-0.237859	0.542568	0.542568	0.999994	-0.237859	[-1.01,0.53]
ENSG00000092439	0.211896	0.474817	0.214173	0.563641	0.563641	0.999994	0.214173	[-0.52,0.95]
ENSG00000092445	-0.130172	0.809303	-0.120965	0.849636	0.849636	0.999994	-0.120965	[-1.36,1.13]
ENSG00000092470	-0.19672	0.557499	-0.195643	0.588147	0.588147	0.999994	-0.195643	[-0.91,0.52]
ENSG00000092531	-0.387975	0.154344	-0.386384	0.190708	0.190708	0.999994	-0.386384	[-0.97,0.19]
ENSG00000092621	-0.156079	0.564258	-0.155134	0.610634	0.610634	0.999994	-0.155134	[-0.75,0.45]
ENSG00000092820	0.111447	0.599745	0.111557	0.64149	0.64149	0.999994	0.111557	[-0.36,0.58]
ENSG00000092841	0.0187962	0.918027	0.0190743	0.934287	0.934287	0.999994	0.0190743	[-0.44,0.48]
ENSG00000092847	0.0422313	0.882508	0.0464544	0.898771	0.898771	0.999994	0.0464544	[-0.68,0.77]
ENSG00000092853	0.0136297	0.958706	0.0143112	0.962526	0.962526	0.999994	0.0143112	[-0.59,0.62]
ENSG00000092871	0.0376069	0.910194	0.043624	0.936828	0.936828	0.999994	0.043624	[-1.06,1.15]
ENSG00000092929	0.804597	0.220451	0.837679	0.251291	0.251291	0.999994	0.837679	[-0.6,2.33]
ENSG00000092931	0.8092	0.0485877	0.820138	0.0752156	0.0752156	0.999994	0.820138	[-0.08,1.74]
ENSG00000092964	0.329821	0.180874	0.330446	0.247692	0.247692	0.999994	0.330446	[-0.23,0.89]
ENSG00000092969	0.0337232	0.93229	0.0325951	0.941411	0.941411	0.999994	0.0325951	[-0.82,0.88]
ENSG00000092978	-0.447752	0.173993	-0.444937	0.183667	0.183667	0.999994	-0.444937	[-1.1,0.21]
ENSG00000093000	0.0624795	0.80596	0.0668535	0.84082	0.84082	0.999994	0.0668535	[-0.59,0.73]
ENSG00000093009	0.0260041	0.928225	0.0289699	0.926989	0.928225	0.999994	0.0260041	[-0.56,0.61]
ENSG00000093010	0.14031	0.64835	0.143779	0.670864	0.670864	0.999994	0.143779	[-0.52,0.82]
ENSG00000093144	-0.00885111	0.976759	-0.00793023	0.978951	0.978951	0.999994	-0.00793023	[-0.6,0.58]
ENSG00000093167	0.0366008	0.892572	0.0394249	0.901116	0.901116	0.999994	0.0394249	[-0.59,0.67]
ENSG00000093183	0.174279	0.521833	0.178693	0.599229	0.599229	0.999994	0.178693	[-0.49,0.85]
ENSG00000093217	0.308907	0.440517	0.315268	0.425478	0.440517	0.999994	0.308907	[-0.48,1.07]
ENSG00000094631	-0.0678311	0.820334	-0.0642982	0.834215	0.834215	0.999994	-0.0642982	[-0.67,0.54]
ENSG00000094804	-0.0753204	0.844255	-0.0735055	0.849556	0.849556	0.999994	-0.0735055	[-0.84,0.7]
ENSG00000094841	-0.138067	0.71901	-0.132367	0.738871	0.738871	0.999994	-0.132367	[-0.92,0.65]
ENSG00000094880	-0.101276	0.705702	-0.100056	0.718763	0.718763	0.999994	-0.100056	[-0.65,0.45]
ENSG00000094914	0.346195	0.231245	0.349507	0.237891	0.237891	0.999994	0.349507	[-0.23,0.93]
ENSG00000094916	-0.535359	0.051406	-0.533678	0.0813025	0.0813025	0.999994	-0.533678	[-1.13,0.07]
ENSG00000094975	0.0746169	0.735858	0.0746169	0.782717	0.782717	0.999994	0.0746169	[-0.46,0.61]
ENSG00000095002	-0.0356139	0.896554	-0.0356139	0.899172	0.899172	0.999994	-0.0356139	[-0.59,0.52]
ENSG00000095015	0.473288	0.462464	0.493973	0.373556	0.462464	0.999994	0.473288	[-0.79,1.61]
ENSG00000095059	0.093736	0.703918	0.0950877	0.727616	0.727616	0.999994	0.0950877	[-0.44,0.64]
ENSG00000095066	0.0493649	0.908608	0.06236	0.900346	0.908608	0.999994	0.0493649	[-0.82,0.92]
ENSG00000095139	-0.0877806	0.711887	-0.0872518	0.721953	0.721953	0.999994	-0.0872518	[-0.57,0.4]
ENSG00000095203	0.277204	0.553113	0.287737	0.650496	0.650496	0.999994	0.287737	[-0.97,1.55]
ENSG00000095209	-0.0848735	0.792775	-0.0805907	0.821222	0.821222	0.999994	-0.0805907	[-0.78,0.62]
ENSG00000095261	-0.0801534	0.774419	-0.0781496	0.790225	0.790225	0.999994	-0.0781496	[-0.66,0.5]
ENSG00000095319	0.163129	0.501339	0.164018	0.541328	0.541328	0.999994	0.164018	[-0.36,0.69]
ENSG00000095321	-0.24504	0.491495	-0.240294	0.534209	0.534209	0.999994	-0.240294	[-1,0.52]
ENSG00000095380	-0.0888991	0.749587	-0.0876013	0.766959	0.766959	0.999994	-0.0876013	[-0.67,0.5]
ENSG00000095397	0.0147404	0.965748	0.0260757	0.96473	0.965748	0.999994	0.0147404	[-0.98,1.05]
ENSG00000095485	-0.028181	0.934496	-0.0261272	0.941233	0.941233	0.999994	-0.0261272	[-0.72,0.67]
ENSG00000095564	0.275292	0.339233	0.277783	0.341966	0.341966	0.999994	0.277783	[-0.3,0.85]
ENSG00000095574	-0.215878	0.628475	-0.204368	0.69903	0.69903	0.999994	-0.204368	[-1.23,0.83]
ENSG00000095637	-0.77829	0.225792	-0.752789	0.287388	0.287388	0.999994	-0.752789	[-2.14,0.64]
ENSG00000095739	-1.35967	0.143337	-1.33868	0.168638	0.168638	0.999994	-1.33868	[-3.49,0.58]
ENSG00000095787	0.255806	0.319287	0.258326	0.401445	0.401445	0.999994	0.258326	[-0.35,0.87]
ENSG00000095794	-0.214373	0.422915	-0.212936	0.452096	0.452096	0.999994	-0.212936	[-0.77,0.34]
ENSG00000095906	-0.387188	0.235128	-0.383666	0.302364	0.302364	0.999994	-0.383666	[-1.11,0.35]
ENSG00000095951	0.386402	0.370972	0.391953	0.351626	0.370972	0.999994	0.386402	[-0.46,1.21]
ENSG00000096060	-0.555526	0.121068	-0.55095	0.139924	0.139924	0.999994	-0.55095	[-1.28,0.18]
ENSG00000096063	-0.165874	0.477349	-0.165317	0.520273	0.520273	0.999994	-0.165317	[-0.67,0.34]
ENSG00000096070	0.0558174	0.857611	0.0605477	0.878826	0.878826	0.999994	0.0605477	[-0.73,0.85]
ENSG00000096080	0.247619	0.446388	0.252259	0.495953	0.495953	0.999994	0.252259	[-0.48,0.98]
ENSG00000096092	-0.0985074	0.738357	-0.0952101	0.770343	0.770343	0.999994	-0.0952101	[-0.73,0.55]
ENSG00000096093	-0.35001	0.413751	-0.342846	0.491968	0.491968	0.999994	-0.342846	[-1.32,0.64]
ENSG00000096384	0.214266	0.36357	0.214266	0.478154	0.478154	0.999994	0.214266	[-0.38,0.81]
ENSG00000096401	-0.257425	0.296093	-0.257153	0.325699	0.325699	0.999994	-0.257153	[-0.77,0.26]
ENSG00000096433	-0.0997356	0.686076	-0.0985958	0.710094	0.710094	0.999994	-0.0985958	[-0.62,0.42]
ENSG00000096654	-0.432246	0.238494	-0.427987	0.235747	0.238494	0.999994	-0.432246	[-1.18,0.29]
ENSG00000096696	-0.0494262	0.888485	-0.0140991	0.952052	0.952052	0.999994	-0.0140991	[-1.25,1.58]
ENSG00000096717	-0.0711269	0.837784	-0.0686457	0.848778	0.848778	0.999994	-0.0686457	[-0.78,0.64]
ENSG00000096746	-0.114803	0.620991	-0.114272	0.6457	0.6457	0.999994	-0.114272	[-0.6,0.38]
ENSG00000096872	0.0893257	0.839355	0.0929321	0.809158	0.839355	0.999994	0.0893257	[-0.74,0.89]
ENSG00000096968	-0.317663	0.405429	-0.314289	0.433912	0.433912	0.999994	-0.314289	[-1.11,0.48]
ENSG00000097007	-0.0754224	0.820262	-0.0727604	0.844809	0.844809	0.999994	-0.0727604	[-0.81,0.67]
ENSG00000097021	-0.188056	0.415962	-0.187771	0.460701	0.460701	0.999994	-0.187771	[-0.69,0.31]
ENSG00000097033	-0.0575985	0.837083	-0.0559183	0.85337	0.85337	0.999994	-0.0559183	[-0.66,0.54]
ENSG00000097046	0.182052	0.574121	0.185086	0.573216	0.574121	0.999994	0.182052	[-0.45,0.81]
ENSG00000097096	-0.82291	0.237742	-0.797906	0.235522	0.237742	0.999994	-0.82291	[-2.37,0.55]
ENSG00000099194	0.225748	0.334241	0.226755	0.372709	0.372709	0.999994	0.226755	[-0.27,0.73]
ENSG00000099203	0.158339	0.600091	0.162419	0.640014	0.640014	0.999994	0.162419	[-0.52,0.85]
ENSG00000099204	-0.155386	0.704591	-0.151801	0.748389	0.748389	0.999994	-0.151801	[-1.09,0.78]
ENSG00000099219	-0.139933	0.613499	-0.138189	0.629879	0.629879	0.999994	-0.138189	[-0.7,0.43]
ENSG00000099246	-0.528089	0.056013	-0.526833	0.0829761	0.0829761	0.999994	-0.526833	[-1.12,0.07]
ENSG00000099250	0.312818	0.179693	0.312514	0.278024	0.278024	0.999994	0.312514	[-0.25,0.88]
ENSG00000099256	-0.0233883	0.963774	-0.00985073	0.988844	0.988844	0.999994	-0.00985073	[-1.12,1.12]
ENSG00000099260	0.00889267	0.996417	0.0171873	0.973638	0.996417	0.999994	0.00889267	[-1.01,0.99]
ENSG00000099282	-0.00434273	0.993319	-0.00256157	0.99322	0.993319	0.999994	-0.00434273	[-0.49,0.49]
ENSG00000099284	-0.0824333	0.800239	-0.0811812	0.81337	0.81337	0.999994	-0.0811812	[-0.76,0.6]
ENSG00000099290	0.596269	0.339459	0.61236	0.230971	0.339459	0.999994	0.596269	[-0.63,1.69]
ENSG00000099308	0.675078	0.130759	0.687612	0.183432	0.183432	0.999994	0.687612	[-0.33,1.72]
ENSG00000099326	0.414217	0.442253	0.431419	0.542194	0.542194	0.999994	0.431419	[-0.97,1.85]
ENSG00000099330	0.14907	0.754101	0.162787	0.76967	0.76967	0.999994	0.162787	[-0.95,1.28]
ENSG00000099331	-0.246083	0.324181	-0.24494	0.387294	0.387294	0.999994	-0.24494	[-0.8,0.31]
ENSG00000099337	1.75755	0.0363773	1.83656	0.122776	0.122776	0.999994	1.83656	[-0.51,4.44]
ENSG00000099341	0.0377164	0.858019	0.0380689	0.87693	0.87693	0.999994	0.0380689	[-0.45,0.53]
ENSG00000099364	-0.22683	0.680388	-0.214048	0.763149	0.763149	0.999994	-0.214048	[-1.59,1.18]
ENSG00000099377	-0.841614	0.270866	-0.828572	0.346415	0.346415	0.999994	-0.828572	[-2.62,0.91]
ENSG00000099381	-0.184842	0.590182	-0.180158	0.652945	0.652945	0.999994	-0.180158	[-0.97,0.61]
ENSG00000099385	-0.638702	0.0711721	-0.635529	0.123103	0.123103	0.999994	-0.635529	[-1.45,0.17]
ENSG00000099622	-0.614439	0.0428076	-0.61339	0.0646469	0.0646469	0.999994	-0.61339	[-1.26,0.04]
ENSG00000099624	0.0692999	0.79825	0.0719873	0.819087	0.819087	0.999994	0.0719873	[-0.55,0.7]
ENSG00000099625	-0.663407	0.527611	-0.634681	0.633226	0.633226	0.999994	-0.634681	[-3.29,2.02]
ENSG00000099783	-0.0729028	0.730809	-0.0726118	0.750397	0.750397	0.999994	-0.0726118	[-0.52,0.38]
ENSG00000099785	-1.46213	0.101936	-1.49098	0.175539	0.175539	0.999994	-1.49098	[-3.85,0.68]
ENSG00000099795	-0.390022	0.162165	-0.388698	0.220439	0.220439	0.999994	-0.388698	[-1.01,0.23]
ENSG00000099797	0.398408	0.0955332	0.399317	0.140759	0.140759	0.999994	0.399317	[-0.13,0.93]
ENSG00000099800	0.105985	0.683601	0.108454	0.718727	0.718727	0.999994	0.108454	[-0.48,0.7]
ENSG00000099804	0.0531457	0.865291	0.0598777	0.876821	0.876821	0.999994	0.0598777	[-0.71,0.83]
ENSG00000099810	-0.422685	0.128111	-0.420579	0.169236	0.169236	0.999994	-0.420579	[-1.02,0.18]
ENSG00000099812	-0.0617492	0.854755	-0.055259	0.882779	0.882779	0.999994	-0.055259	[-0.79,0.68]
ENSG00000099814	-0.34584	0.321446	-0.342996	0.396531	0.396531	0.999994	-0.342996	[-1.14,0.45]
ENSG00000099817	-0.0833336	0.738918	-0.0815088	0.767011	0.767011	0.999994	-0.0815088	[-0.62,0.46]
ENSG00000099821	0.35178	0.277008	0.358332	0.333876	0.333876	0.999994	0.358332	[-0.37,1.09]
ENSG00000099849	-0.67186	0.141539	-0.664728	0.205347	0.205347	0.999994	-0.664728	[-1.7,0.37]
ENSG00000099860	0.126917	0.754846	0.131396	0.813716	0.813716	0.999994	0.131396	[-0.98,1.24]
ENSG00000099864	-0.0121222	0.990877	0.00210038	0.996248	0.996248	0.999994	0.00210038	[-1.35,1.37]
ENSG00000099875	-0.640385	0.0985011	-0.636341	0.177931	0.177931	0.999994	-0.636341	[-1.57,0.29]
ENSG00000099889	-0.885031	0.184866	-0.866085	0.274957	0.274957	0.999994	-0.866085	[-2.44,0.7]
ENSG00000099899	-0.224756	0.591522	-0.217545	0.644181	0.644181	0.999994	-0.217545	[-1.15,0.71]
ENSG00000099901	-0.0956873	0.702992	-0.0945482	0.715332	0.715332	0.999994	-0.0945482	[-0.61,0.42]
ENSG00000099904	-0.390292	0.379338	-0.382608	0.480376	0.480376	0.999994	-0.382608	[-1.45,0.68]
ENSG00000099910	0.250514	0.604474	0.262704	0.657998	0.657998	0.999994	0.262704	[-0.91,1.44]
ENSG00000099917	-0.184595	0.531245	-0.181003	0.567518	0.567518	0.999994	-0.181003	[-0.8,0.44]
ENSG00000099937	0.190901	0.576538	0.195154	0.594495	0.594495	0.999994	0.195154	[-0.53,0.92]
ENSG00000099940	-0.343067	0.260234	-0.34031	0.321997	0.321997	0.999994	-0.34031	[-1.01,0.33]
ENSG00000099942	0.0842536	0.762649	0.0869283	0.773288	0.773288	0.999994	0.0869283	[-0.51,0.68]
ENSG00000099949	0.0434212	0.90213	0.0502212	0.900598	0.90213	0.999994	0.0434212	[-0.67,0.76]
ENSG00000099956	-0.25099	0.327193	-0.24989	0.353079	0.353079	0.999994	-0.24989	[-0.78,0.28]
ENSG00000099968	-0.151114	0.619985	-0.148014	0.666665	0.666665	0.999994	-0.148014	[-0.82,0.53]
ENSG00000099977	0.0733984	0.848625	0.0788625	0.884057	0.884057	0.999994	0.0788625	[-1.01,1.17]
ENSG00000099991	-0.259834	0.38405	-0.2573	0.423083	0.423083	0.999994	-0.2573	[-0.89,0.37]
ENSG00000099992	0.852179	0.147547	0.880374	0.193626	0.193626	0.999994	0.880374	[-0.45,2.26]
ENSG00000099994	0.0206845	0.979427	0.0379215	0.94711	0.979427	0.999994	0.0206845	[-1.12,1.12]
ENSG00000099995	0.017455	0.933297	0.0180368	0.944842	0.944842	0.999994	0.0180368	[-0.5,0.54]
ENSG00000099999	-0.175262	0.704066	-0.166191	0.75085	0.75085	0.999994	-0.166191	[-1.21,0.87]
ENSG00000100003	-0.635765	0.254084	-0.626551	0.327131	0.327131	0.999994	-0.626551	[-1.88,0.63]
ENSG00000100014	-0.453855	0.249075	-0.447056	0.351161	0.351161	0.999994	-0.447056	[-1.38,0.5]
ENSG00000100023	0.296208	0.335769	0.300424	0.383549	0.383549	0.999994	0.300424	[-0.38,0.98]
ENSG00000100028	-0.169026	0.503235	-0.167724	0.531176	0.531176	0.999994	-0.167724	[-0.7,0.36]
ENSG00000100029	0.00544536	0.970534	0.00630604	0.98269	0.98269	0.999994	0.00630604	[-0.6,0.62]
ENSG00000100030	0.00660869	0.967923	0.00781027	0.976186	0.976186	0.999994	0.00781027	[-0.53,0.55]
ENSG00000100034	-0.146093	0.692737	-0.139647	0.750028	0.750028	0.999994	-0.139647	[-1,0.73]
ENSG00000100036	-0.481552	0.485546	-0.466051	0.587224	0.587224	0.999994	-0.466051	[-2.18,1.24]
ENSG00000100038	-0.163308	0.69357	-0.15722	0.731881	0.731881	0.999994	-0.15722	[-1.06,0.75]
ENSG00000100056	-0.223798	0.552886	-0.216644	0.606673	0.606673	0.999994	-0.216644	[-1.04,0.61]
ENSG00000100065	0.0585633	0.888805	0.0699774	0.90412	0.90412	0.999994	0.0699774	[-1.11,1.26]
ENSG00000100068	-1.2312	0.270029	-1.25568	0.361387	0.361387	0.999994	-1.25568	[-4.34,1.5]
ENSG00000100075	0.284201	0.318018	0.288272	0.378524	0.378524	0.999994	0.288272	[-0.36,0.93]
ENSG00000100083	-0.216853	0.578481	-0.210278	0.65502	0.65502	0.999994	-0.210278	[-1.13,0.71]
ENSG00000100084	-0.192739	0.61874	-0.187798	0.62893	0.62893	0.999994	-0.187798	[-0.95,0.58]
ENSG00000100092	-0.353157	0.538835	-0.339934	0.580476	0.580476	0.999994	-0.339934	[-1.55,0.87]
ENSG00000100097	0.160238	0.427028	0.160734	0.488108	0.488108	0.999994	0.160734	[-0.29,0.62]
ENSG00000100099	-0.164386	0.687652	-0.156862	0.747144	0.747144	0.999994	-0.156862	[-1.12,0.8]
ENSG00000100101	-0.227038	0.66778	-0.216029	0.721286	0.721286	0.999994	-0.216029	[-1.4,0.98]
ENSG00000100104	0.289279	0.444787	0.297338	0.497652	0.497652	0.999994	0.297338	[-0.57,1.16]
ENSG00000100105	0.647305	0.0373712	0.65408	0.0888285	0.0888285	0.999994	0.65408	[-0.1,1.41]
ENSG00000100106	-0.505105	0.144459	-0.503404	0.148078	0.148078	0.999994	-0.503404	[-1.19,0.18]
ENSG00000100109	-0.0697749	0.818906	-0.0661408	0.833825	0.833825	0.999994	-0.0661408	[-0.69,0.56]
ENSG00000100116	0.163443	0.726058	0.17875	0.727271	0.727271	0.999994	0.17875	[-0.84,1.22]
ENSG00000100124	0.93993	0.0254771	0.955816	0.0790019	0.0790019	0.999994	0.955816	[-0.11,2.05]
ENSG00000100129	-0.157348	0.667501	-0.156445	0.711907	0.711907	0.999994	-0.156445	[-1,0.68]
ENSG00000100138	0.158391	0.497379	0.15972	0.548187	0.548187	0.999994	0.15972	[-0.36,0.68]
ENSG00000100139	-0.419019	0.311418	-0.412612	0.407542	0.407542	0.999994	-0.412612	[-1.39,0.57]
ENSG00000100142	-0.0957777	0.740661	-0.0936493	0.764929	0.764929	0.999994	-0.0936493	[-0.71,0.52]
ENSG00000100147	0.608485	0.322481	0.620908	0.175428	0.322481	0.999994	0.608485	[-0.61,1.66]
ENSG00000100150	0.618868	0.267218	0.641693	0.320183	0.320183	0.999994	0.641693	[-0.63,1.94]
ENSG00000100151	-0.102399	0.831668	-0.0945104	0.856681	0.856681	0.999994	-0.0945104	[-1.12,0.94]
ENSG00000100154	-0.0376111	0.903698	-0.0329463	0.922725	0.922725	0.999994	-0.0329463	[-0.71,0.64]
ENSG00000100162	-0.215355	0.524297	-0.209734	0.573138	0.573138	0.999994	-0.209734	[-0.94,0.52]
ENSG00000100196	0.330629	0.308533	0.333857	0.394591	0.394591	0.999994	0.333857	[-0.44,1.11]
ENSG00000100201	0.213788	0.3836	0.21432	0.46317	0.46317	0.999994	0.21432	[-0.36,0.79]
ENSG00000100207	-0.0602549	0.838246	-0.058077	0.856239	0.856239	0.999994	-0.058077	[-0.69,0.58]
ENSG00000100209	-0.0585151	0.884268	-0.0506381	0.912112	0.912112	0.999994	-0.0506381	[-0.94,0.85]
ENSG00000100211	0.0866607	0.855051	0.10009	0.879541	0.879541	0.999994	0.10009	[-1.25,1.47]
ENSG00000100216	-0.144852	0.621369	-0.142497	0.67127	0.67127	0.999994	-0.142497	[-0.8,0.52]
ENSG00000100219	-0.32669	0.357356	-0.321928	0.421115	0.421115	0.999994	-0.321928	[-1.11,0.47]
ENSG00000100220	-0.0769945	0.757761	-0.0764067	0.7783	0.7783	0.999994	-0.0764067	[-0.61,0.46]
ENSG00000100221	0.223655	0.577991	0.229681	0.673087	0.673087	0.999994	0.229681	[-0.85,1.31]
ENSG00000100225	-0.254264	0.359256	-0.252515	0.416156	0.416156	0.999994	-0.252515	[-0.86,0.36]
ENSG00000100226	0.251732	0.416978	0.254897	0.428999	0.428999	0.999994	0.254897	[-0.38,0.89]
ENSG00000100227	-0.254601	0.364482	-0.252678	0.426487	0.426487	0.999994	-0.252678	[-0.88,0.37]
ENSG00000100228	0.0852757	0.90322	0.0941788	0.906729	0.906729	0.999994	0.0941788	[-1.47,1.63]
ENSG00000100239	0.197643	0.56944	0.205003	0.639297	0.639297	0.999994	0.205003	[-0.66,1.08]
ENSG00000100241	-0.217302	0.522461	-0.212988	0.600601	0.600601	0.999994	-0.212988	[-1.01,0.59]
ENSG00000100242	-0.147658	0.624963	-0.144719	0.651819	0.651819	0.999994	-0.144719	[-0.78,0.49]
ENSG00000100243	0.126581	0.586636	0.127134	0.617032	0.617032	0.999994	0.127134	[-0.37,0.63]
ENSG00000100246	0.0261396	0.948585	0.0453661	0.953484	0.953484	0.999994	0.0453661	[-1.65,1.76]
ENSG00000100258	0.130125	0.684969	0.133106	0.725089	0.725089	0.999994	0.133106	[-0.62,0.88]
ENSG00000100263	0.692488	0.322449	0.724118	0.446199	0.446199	0.999994	0.724118	[-1.16,2.65]
ENSG00000100266	-0.279512	0.355408	-0.278126	0.408806	0.408806	0.999994	-0.278126	[-0.94,0.38]
ENSG00000100271	0.977649	0.366081	1.0549	0.34995	0.366081	0.999994	0.977649	[-1.18,3]
ENSG00000100280	-0.257739	0.308276	-0.256848	0.350127	0.350127	0.999994	-0.256848	[-0.8,0.28]
ENSG00000100281	0.108162	0.710215	0.11155	0.741372	0.741372	0.999994	0.11155	[-0.56,0.78]
ENSG00000100284	0.389116	0.415035	0.401943	0.417463	0.417463	0.999994	0.401943	[-0.57,1.39]
ENSG00000100288	0.969313	0.620148	1.01496	0.206641	0.620148	0.999994	0.969313	[-2.75,3.2]
ENSG00000100290	0.0997481	0.93501	0.128537	0.874582	0.93501	0.999994	0.0997481	[-1.68,1.69]
ENSG00000100292	-0.260371	0.559428	-0.255469	0.571868	0.571868	0.999994	-0.255469	[-1.15,0.64]
ENSG00000100294	-0.29445	0.515687	-0.288021	0.569131	0.569131	0.999994	-0.288021	[-1.28,0.71]
ENSG00000100296	-0.228025	0.526961	-0.226649	0.585366	0.585366	0.999994	-0.226649	[-1.04,0.59]
ENSG00000100297	0.177394	0.449815	0.177976	0.49095	0.49095	0.999994	0.177976	[-0.33,0.69]
ENSG00000100299	-0.166157	0.762933	-0.154289	0.795611	0.795611	0.999994	-0.154289	[-1.34,1.03]
ENSG00000100300	0.344552	0.205486	0.346611	0.266683	0.266683	0.999994	0.346611	[-0.27,0.96]
ENSG00000100304	-0.18233	0.593078	-0.179193	0.645667	0.645667	0.999994	-0.179193	[-0.94,0.59]
ENSG00000100307	0.209726	0.746749	0.234413	0.798906	0.798906	0.999994	0.234413	[-1.63,2.14]
ENSG00000100311	0.783726	0.0365763	0.789933	0.108958	0.108958	0.999994	0.789933	[-0.18,1.76]
ENSG00000100316	-0.290075	0.856481	-0.291415	0.798984	0.856481	0.999994	-0.290075	[-1.53,1.81]
ENSG00000100319	-0.36546	0.420163	-0.356368	0.475642	0.475642	0.999994	-0.356368	[-1.33,0.63]
ENSG00000100320	0.0830441	0.74399	0.0837726	0.795729	0.795729	0.999994	0.0837726	[-0.56,0.72]
ENSG00000100321	0.801611	0.0655651	0.816359	0.119257	0.119257	0.999994	0.816359	[-0.21,1.87]
ENSG00000100324	0.0694819	0.833148	0.0751152	0.838454	0.838454	0.999994	0.0751152	[-0.66,0.82]
ENSG00000100325	0.0479462	0.86397	0.0514816	0.869716	0.869716	0.999994	0.0514816	[-0.57,0.67]
ENSG00000100330	0.428332	0.195344	0.432913	0.259355	0.259355	0.999994	0.432913	[-0.32,1.19]
ENSG00000100335	-0.0642989	0.882952	-0.0551854	0.916427	0.916427	0.999994	-0.0551854	[-1.06,0.96]
ENSG00000100345	0.0508321	0.828015	0.0508321	0.859327	0.859327	0.999994	0.0508321	[-0.52,0.62]
ENSG00000100347	-0.0907635	0.760969	-0.0889492	0.780642	0.780642	0.999994	-0.0889492	[-0.72,0.54]
ENSG00000100348	-0.0291324	0.935798	-0.0245129	0.950278	0.950278	0.999994	-0.0245129	[-0.78,0.74]
ENSG00000100350	-0.792626	0.0791339	-0.767977	0.211252	0.211252	0.999994	-0.767977	[-1.91,0.44]
ENSG00000100353	-0.280598	0.293017	-0.279698	0.361529	0.361529	0.999994	-0.279698	[-0.88,0.32]
ENSG00000100354	0.0548845	0.85261	0.0574673	0.844221	0.85261	0.999994	0.0548845	[-0.52,0.62]
ENSG00000100359	0.231334	0.584204	0.243265	0.622546	0.622546	0.999994	0.243265	[-0.73,1.23]
ENSG00000100360	0.335446	0.326023	0.342743	0.389778	0.389778	0.999994	0.342743	[-0.44,1.13]
ENSG00000100364	0.140749	0.696067	0.147859	0.762157	0.762157	0.999994	0.147859	[-0.82,1.12]
ENSG00000100372	-0.060291	0.860804	-0.0566758	0.876911	0.876911	0.999994	-0.0566758	[-0.77,0.66]
ENSG00000100376	0.0733628	0.871549	0.0919576	0.872245	0.872245	0.999994	0.0919576	[-1.07,1.28]
ENSG00000100379	0.312586	0.51636	0.326098	0.571549	0.571549	0.999994	0.326098	[-0.81,1.48]
ENSG00000100380	-0.649265	0.0486895	-0.647437	0.0959222	0.0959222	0.999994	-0.647437	[-1.41,0.12]
ENSG00000100387	0.184539	0.536512	0.186652	0.592353	0.592353	0.999994	0.186652	[-0.5,0.87]
ENSG00000100393	0.243176	0.355254	0.244433	0.419423	0.419423	0.999994	0.244433	[-0.35,0.84]
ENSG00000100395	-0.256191	0.494234	-0.251464	0.527813	0.527813	0.999994	-0.251464	[-1.04,0.53]
ENSG00000100401	-0.000560065	0.992845	0.000560065	0.997105	0.997105	0.999994	0.000560065	[-0.51,0.51]
ENSG00000100403	0.276627	0.307906	0.27974	0.388142	0.388142	0.999994	0.27974	[-0.36,0.92]
ENSG00000100410	-0.060693	0.864582	-0.0558063	0.887277	0.887277	0.999994	-0.0558063	[-0.83,0.72]
ENSG00000100412	0.366402	0.148664	0.368438	0.185109	0.185109	0.999994	0.368438	[-0.18,0.91]
ENSG00000100413	0.311667	0.323843	0.31631	0.391	0.391	0.999994	0.31631	[-0.41,1.05]
ENSG00000100416	0.0853777	0.789285	0.0899846	0.803746	0.803746	0.999994	0.0899846	[-0.63,0.81]
ENSG00000100417	0.080776	0.816819	0.0872851	0.817814	0.817814	0.999994	0.0872851	[-0.66,0.84]
ENSG00000100418	-0.340484	0.463654	-0.330031	0.557808	0.557808	0.999994	-0.330031	[-1.44,0.78]
ENSG00000100422	-0.0978721	0.841766	-0.0878783	0.880503	0.880503	0.999994	-0.0878783	[-1.22,1.05]
ENSG00000100425	-0.0295231	0.935457	-0.0231024	0.953316	0.953316	0.999994	-0.0231024	[-0.8,0.76]
ENSG00000100426	0.327289	0.364686	0.334854	0.469952	0.469952	0.999994	0.334854	[-0.58,1.26]
ENSG00000100429	0.596837	0.513887	0.615025	0.316789	0.513887	0.999994	0.596837	[-1.19,2.05]
ENSG00000100439	0.0336859	0.920126	0.0362808	0.919642	0.920126	0.999994	0.0336859	[-0.65,0.72]
ENSG00000100441	0.0858424	0.802603	0.0906785	0.850843	0.850843	0.999994	0.0906785	[-0.86,1.04]
ENSG00000100442	-0.320025	0.147434	-0.319757	0.179561	0.179561	0.999994	-0.319757	[-0.79,0.15]
ENSG00000100445	-0.298256	0.502017	-0.294207	0.572081	0.572081	0.999994	-0.294207	[-1.32,0.73]
ENSG00000100461	0.0587875	0.821761	0.0599416	0.839149	0.839149	0.999994	0.0599416	[-0.53,0.65]
ENSG00000100462	-0.148901	0.53696	-0.148132	0.581444	0.581444	0.999994	-0.148132	[-0.68,0.38]
ENSG00000100473	0.0662768	0.893581	0.0770446	0.860955	0.893581	0.999994	0.0662768	[-0.84,0.93]
ENSG00000100478	-0.0807002	0.875787	-0.0683315	0.907398	0.907398	0.999994	-0.0683315	[-1.23,1.09]
ENSG00000100479	0.125443	0.694078	0.127582	0.689106	0.694078	0.999994	0.125443	[-0.5,0.75]
ENSG00000100483	0.203935	0.612306	0.215352	0.663519	0.663519	0.999994	0.215352	[-0.76,1.2]
ENSG00000100485	0.0209447	0.92845	0.0227294	0.959608	0.959608	0.999994	0.0227294	[-0.87,0.91]
ENSG00000100490	0.720285	0.304994	0.747599	0.233647	0.304994	0.999994	0.720285	[-0.67,1.97]
ENSG00000100503	-0.115095	0.602316	-0.115095	0.635785	0.635785	0.999994	-0.115095	[-0.59,0.36]
ENSG00000100504	-0.0771822	0.716125	-0.0770681	0.738622	0.738622	0.999994	-0.0770681	[-0.53,0.38]
ENSG00000100505	-0.103554	0.771489	-0.100704	0.79631	0.79631	0.999994	-0.100704	[-0.87,0.67]
ENSG00000100519	0.128754	0.541273	0.128978	0.597231	0.597231	0.999994	0.128978	[-0.35,0.61]
ENSG00000100522	-0.166645	0.504152	-0.165492	0.524558	0.524558	0.999994	-0.165492	[-0.68,0.35]
ENSG00000100523	0.0772402	0.786949	0.0797004	0.782287	0.786949	0.999994	0.0772402	[-0.48,0.63]
ENSG00000100526	-0.109863	0.618782	-0.109352	0.649425	0.649425	0.999994	-0.109352	[-0.58,0.36]
ENSG00000100528	-0.00480406	0.997182	-0.00406353	0.98687	0.997182	0.999994	-0.00480406	[-0.45,0.47]
ENSG00000100532	-0.317694	0.246511	-0.315396	0.300382	0.300382	0.999994	-0.315396	[-0.91,0.28]
ENSG00000100554	-0.242046	0.30553	-0.241279	0.345746	0.345746	0.999994	-0.241279	[-0.74,0.26]
ENSG00000100558	0.857265	0.0336802	0.871896	0.0681931	0.0681931	0.999994	0.871896	[-0.07,1.83]
ENSG00000100564	-0.282409	0.366768	-0.277785	0.456615	0.456615	0.999994	-0.277785	[-1.01,0.46]
ENSG00000100567	-0.0212145	0.9259	-0.0207965	0.926392	0.926392	0.999994	-0.0207965	[-0.47,0.43]
ENSG00000100568	-0.358089	0.214539	-0.356485	0.30728	0.30728	0.999994	-0.356485	[-1.04,0.33]
ENSG00000100575	0.279612	0.323404	0.282164	0.40356	0.40356	0.999994	0.282164	[-0.38,0.95]
ENSG00000100577	0.00833218	0.981898	0.0162229	0.96827	0.981898	0.999994	0.00833218	[-0.77,0.78]
ENSG00000100578	0.190662	0.446106	0.191112	0.4597	0.4597	0.999994	0.191112	[-0.32,0.7]
ENSG00000100580	-0.139552	0.706712	-0.134876	0.753669	0.753669	0.999994	-0.134876	[-0.98,0.71]
ENSG00000100583	-0.410787	0.663715	-0.366031	0.687025	0.687025	0.999994	-0.366031	[-2.41,1.51]
ENSG00000100591	-0.0679135	0.768125	-0.0674067	0.777589	0.777589	0.999994	-0.0674067	[-0.54,0.4]
ENSG00000100592	0.406493	0.175729	0.409217	0.163353	0.175729	0.999994	0.406493	[-0.18,0.98]
ENSG00000100596	0.286934	0.316688	0.288272	0.342012	0.342012	0.999994	0.288272	[-0.31,0.88]
ENSG00000100599	0.533461	0.312886	0.547947	0.398298	0.398298	0.999994	0.547947	[-0.73,1.85]
ENSG00000100600	0.0192659	0.940551	0.019868	0.939999	0.940551	0.999994	0.0192659	[-0.5,0.54]
ENSG00000100601	0.478045	0.204617	0.484307	0.231826	0.231826	0.999994	0.484307	[-0.31,1.28]
ENSG00000100603	-0.00616715	0.981946	-0.00616715	0.980869	0.981946	0.999994	-0.00616715	[-0.48,0.47]
ENSG00000100605	-0.253176	0.417444	-0.250916	0.501089	0.501089	0.999994	-0.250916	[-0.98,0.48]
ENSG00000100612	-0.149491	0.530139	-0.148742	0.572327	0.572327	0.999994	-0.148742	[-0.67,0.37]
ENSG00000100614	0.0589991	0.799264	0.0596851	0.845352	0.845352	0.999994	0.0596851	[-0.55,0.67]
ENSG00000100625	0.00384295	0.978536	0.00434342	0.986507	0.986507	0.999994	0.00434342	[-0.56,0.57]
ENSG00000100629	0.241834	0.533705	0.250696	0.566138	0.566138	0.999994	0.250696	[-0.61,1.12]
ENSG00000100632	0.349154	0.113719	0.349341	0.151304	0.151304	0.999994	0.349341	[-0.13,0.83]
ENSG00000100644	0.178137	0.403158	0.178026	0.474289	0.474289	0.999994	0.178026	[-0.31,0.67]
ENSG00000100647	-0.172817	0.667262	-0.168779	0.724974	0.724974	0.999994	-0.168779	[-1.11,0.78]
ENSG00000100650	-0.528827	0.0419108	-0.527972	0.0760481	0.0760481	0.999994	-0.527972	[-1.11,0.06]
ENSG00000100664	-0.0642238	0.78467	-0.0636974	0.800413	0.800413	0.999994	-0.0636974	[-0.56,0.43]
ENSG00000100697	-0.244846	0.450594	-0.242313	0.504367	0.504367	0.999994	-0.242313	[-0.96,0.47]
ENSG00000100711	0.0904113	0.775677	0.0925899	0.833268	0.833268	0.999994	0.0925899	[-0.78,0.97]
ENSG00000100714	0.152083	0.450246	0.152083	0.504814	0.504814	0.999994	0.152083	[-0.3,0.6]
ENSG00000100722	-0.0379479	0.885056	-0.0374291	0.892347	0.892347	0.999994	-0.0374291	[-0.58,0.51]
ENSG00000100726	0.269724	0.412138	0.275678	0.478865	0.478865	0.999994	0.275678	[-0.49,1.05]
ENSG00000100731	-0.177955	0.449568	-0.1768	0.501034	0.501034	0.999994	-0.1768	[-0.69,0.34]
ENSG00000100744	-0.403494	0.205342	-0.399893	0.263439	0.263439	0.999994	-0.399893	[-1.1,0.3]
ENSG00000100749	-0.113338	0.691964	-0.112686	0.697852	0.697852	0.999994	-0.112686	[-0.68,0.46]
ENSG00000100764	-0.500516	0.0593148	-0.499578	0.087439	0.087439	0.999994	-0.499578	[-1.07,0.07]
ENSG00000100784	0.381089	0.313612	0.384275	0.329525	0.329525	0.999994	0.384275	[-0.39,1.16]
ENSG00000100796	0.123101	0.639058	0.123959	0.658489	0.658489	0.999994	0.123959	[-0.43,0.68]
ENSG00000100802	-0.200041	0.779113	-0.165105	0.850287	0.850287	0.999994	-0.165105	[-1.83,1.53]
ENSG00000100804	-0.002161	0.996389	-0.00168076	0.993873	0.996389	0.999994	-0.002161	[-0.44,0.45]
ENSG00000100811	-0.304608	0.209284	-0.303384	0.258058	0.258058	0.999994	-0.303384	[-0.83,0.22]
ENSG00000100813	0.365749	0.14597	0.366217	0.247522	0.247522	0.999994	0.366217	[-0.26,0.99]
ENSG00000100814	-1.16561	0.0555085	-1.16435	0.127872	0.127872	0.999994	-1.16435	[-2.68,0.34]
ENSG00000100815	0.201023	0.461188	0.201362	0.490645	0.490645	0.999994	0.201362	[-0.37,0.78]
ENSG00000100823	-0.144453	0.553359	-0.143859	0.59803	0.59803	0.999994	-0.143859	[-0.68,0.39]
ENSG00000100836	0.00462267	0.961428	0.00750444	0.988716	0.988716	0.999994	0.00750444	[-1.11,1.13]
ENSG00000100852	0.331174	0.161517	0.331836	0.249217	0.249217	0.999994	0.331836	[-0.23,0.9]
ENSG00000100865	-0.195138	0.495827	-0.192805	0.531702	0.531702	0.999994	-0.192805	[-0.8,0.41]
ENSG00000100867	0.175072	0.639157	0.183749	0.676483	0.676483	0.999994	0.183749	[-0.69,1.07]
ENSG00000100883	0.110477	0.629487	0.111008	0.645697	0.645697	0.999994	0.111008	[-0.36,0.59]
ENSG00000100888	0.0639378	0.789623	0.0645786	0.803585	0.803585	0.999994	0.0645786	[-0.45,0.58]
ENSG00000100889	0.277517	0.52615	0.288362	0.536915	0.536915	0.999994	0.288362	[-0.63,1.22]
ENSG00000100897	-0.13197	0.727886	-0.127679	0.772302	0.772302	0.999994	-0.127679	[-1,0.74]
ENSG00000100902	0.163551	0.540792	0.163058	0.491975	0.540792	0.999994	0.163551	[-0.36,0.67]
ENSG00000100906	0.211286	0.494609	0.212418	0.515664	0.515664	0.999994	0.212418	[-0.43,0.86]
ENSG00000100908	-0.160494	0.730571	-0.15225	0.767364	0.767364	0.999994	-0.15225	[-1.16,0.86]
ENSG00000100911	0.266379	0.268448	0.266992	0.322851	0.322851	0.999994	0.266992	[-0.26,0.8]
ENSG00000100916	-0.151399	0.613707	-0.148725	0.646132	0.646132	0.999994	-0.148725	[-0.79,0.49]
ENSG00000100934	0.027732	0.896054	0.0283348	0.919476	0.919476	0.999994	0.0283348	[-0.52,0.58]
ENSG00000100938	-0.131199	0.651299	-0.128905	0.681066	0.681066	0.999994	-0.128905	[-0.75,0.49]
ENSG00000100941	-0.0676811	0.869112	-0.0676811	0.869704	0.869704	0.999994	-0.0676811	[-0.89,0.75]
ENSG00000100949	-0.145206	0.72931	-0.140942	0.763791	0.763791	0.999994	-0.140942	[-1.06,0.78]
ENSG00000100979	0.085034	0.736478	0.0865257	0.742206	0.742206	0.999994	0.0865257	[-0.43,0.61]
ENSG00000100982	0.702265	0.0567694	0.707179	0.116077	0.116077	0.999994	0.707179	[-0.18,1.6]
ENSG00000100983	-0.23765	0.349384	-0.236258	0.397983	0.397983	0.999994	-0.236258	[-0.79,0.31]
ENSG00000100985	-0.486656	0.652698	-0.322259	0.831251	0.831251	0.999994	-0.322259	[-3.15,2.62]
ENSG00000100991	0.0144371	0.940058	0.0149172	0.956306	0.956306	0.999994	0.0149172	[-0.54,0.57]
ENSG00000100994	-0.0867081	0.708887	-0.0861475	0.736274	0.736274	0.999994	-0.0861475	[-0.59,0.42]
ENSG00000100997	0.496429	0.0800312	0.500518	0.134121	0.134121	0.999994	0.500518	[-0.16,1.16]
ENSG00000101000	-0.0068455	0.990531	-0.00320246	0.992283	0.992283	0.999994	-0.00320246	[-0.67,0.67]
ENSG00000101003	0.185367	0.56209	0.18807	0.60462	0.60462	0.999994	0.18807	[-0.53,0.91]
ENSG00000101004	0.0439669	0.937813	0.0581045	0.940655	0.940655	0.999994	0.0581045	[-1.48,1.59]
ENSG00000101017	-0.356093	0.412463	-0.344457	0.486194	0.486194	0.999994	-0.344457	[-1.31,0.63]
ENSG00000101019	-0.190442	0.471208	-0.188495	0.520187	0.520187	0.999994	-0.188495	[-0.76,0.39]
ENSG00000101040	0.101305	0.757465	0.102987	0.754602	0.757465	0.999994	0.101305	[-0.55,0.74]
ENSG00000101052	-0.545554	0.0896065	-0.54227	0.120238	0.120238	0.999994	-0.54227	[-1.23,0.14]
ENSG00000101057	-0.436053	0.161782	-0.432599	0.240231	0.240231	0.999994	-0.432599	[-1.16,0.29]
ENSG00000101079	-0.00434301	0.990032	-0.00310215	0.991001	0.991001	0.999994	-0.00310215	[-0.56,0.55]
ENSG00000101084	-0.421487	0.162464	-0.418389	0.223828	0.223828	0.999994	-0.418389	[-1.09,0.26]
ENSG00000101096	0.0912235	0.815421	0.109829	0.832989	0.832989	0.999994	0.109829	[-0.96,1.21]
ENSG00000101104	-1.36621	0.0312727	-1.3745	0.0796755	0.0796755	0.999994	-1.3745	[-2.98,0.17]
ENSG00000101109	0.0347583	0.889035	0.0360457	0.899746	0.899746	0.999994	0.0360457	[-0.53,0.61]
ENSG00000101126	-0.0910613	0.69965	-0.0906066	0.722942	0.722942	0.999994	-0.0906066	[-0.59,0.41]
ENSG00000101132	-0.39347	0.174069	-0.392573	0.226878	0.226878	0.999994	-0.392573	[-1.03,0.25]
ENSG00000101138	-0.342822	0.226027	-0.341167	0.24521	0.24521	0.999994	-0.341167	[-0.92,0.24]
ENSG00000101146	0.276504	0.282663	0.277639	0.271223	0.282663	0.999994	0.276504	[-0.23,0.78]
ENSG00000101150	0.0356153	0.861628	0.0362189	0.89667	0.89667	0.999994	0.0362189	[-0.51,0.59]
ENSG00000101152	-0.0749857	0.785632	-0.0728635	0.81826	0.81826	0.999994	-0.0728635	[-0.7,0.55]
ENSG00000101158	0.157785	0.508037	0.158276	0.561354	0.561354	0.999994	0.158276	[-0.38,0.7]
ENSG00000101160	-0.0925119	0.706886	-0.0919226	0.737158	0.737158	0.999994	-0.0919226	[-0.63,0.45]
ENSG00000101161	-0.177374	0.463426	-0.176801	0.495804	0.495804	0.999994	-0.176801	[-0.69,0.33]
ENSG00000101166	0.0426625	0.856622	0.0441227	0.871256	0.871256	0.999994	0.0441227	[-0.5,0.58]
ENSG00000101181	0.25362	0.421415	0.257822	0.517167	0.517167	0.999994	0.257822	[-0.53,1.04]
ENSG00000101182	-0.157846	0.464723	-0.157846	0.510602	0.510602	0.999994	-0.157846	[-0.63,0.31]
ENSG00000101187	0.194126	0.388546	0.194232	0.473881	0.473881	0.999994	0.194232	[-0.34,0.73]
ENSG00000101188	0.247089	0.361693	0.251156	0.463536	0.463536	0.999994	0.251156	[-0.42,0.93]
ENSG00000101189	-0.310897	0.321625	-0.307414	0.404639	0.404639	0.999994	-0.307414	[-1.03,0.42]
ENSG00000101190	-1.35405	0.00589241	-1.3574	0.0219528	0.0219528	0.999994	-1.3574	[-2.54,-0.2]
ENSG00000101191	-0.151619	0.640034	-0.150329	0.67682	0.67682	0.999994	-0.150329	[-0.86,0.56]
ENSG00000101193	-0.0442417	0.895802	-0.0420442	0.903813	0.903813	0.999994	-0.0420442	[-0.74,0.65]
ENSG00000101199	-0.0312096	0.920536	-0.0296464	0.92649	0.92649	0.999994	-0.0296464	[-0.67,0.61]
ENSG00000101210	-0.197572	0.611854	-0.197614	0.659986	0.659986	0.999994	-0.197614	[-1.08,0.69]
ENSG00000101213	-0.550628	0.347621	-0.537073	0.426444	0.426444	0.999994	-0.537073	[-1.88,0.8]
ENSG00000101216	0.383573	0.28731	0.39056	0.356532	0.356532	0.999994	0.39056	[-0.44,1.23]
ENSG00000101220	-0.0468494	0.854667	-0.0456001	0.871906	0.871906	0.999994	-0.0456001	[-0.6,0.51]
ENSG00000101224	0.0550515	0.805998	0.0569317	0.832042	0.832042	0.999994	0.0569317	[-0.47,0.59]
ENSG00000101236	0.139012	0.651797	0.14076	0.705061	0.705061	0.999994	0.14076	[-0.59,0.87]
ENSG00000101246	0.13278	0.706845	0.135821	0.747635	0.747635	0.999994	0.135821	[-0.7,0.97]
ENSG00000101247	0.0232963	0.948048	0.0288905	0.936386	0.948048	0.999994	0.0232963	[-0.67,0.72]
ENSG00000101255	0.037154	0.894847	0.0415863	0.911131	0.911131	0.999994	0.0415863	[-0.71,0.79]
ENSG00000101265	-0.534038	0.416225	-0.529918	0.489896	0.489896	0.999994	-0.529918	[-2.07,0.99]
ENSG00000101266	-0.277062	0.357585	-0.276473	0.435822	0.435822	0.999994	-0.276473	[-0.98,0.42]
ENSG00000101276	-0.268033	0.594994	-0.25481	0.652223	0.652223	0.999994	-0.25481	[-1.36,0.86]
ENSG00000101290	0.193635	0.421315	0.195139	0.481326	0.481326	0.999994	0.195139	[-0.35,0.74]
ENSG00000101294	0.172026	0.440277	0.172603	0.509939	0.509939	0.999994	0.172603	[-0.34,0.69]
ENSG00000101298	-0.264707	0.549665	-0.252604	0.642466	0.642466	0.999994	-0.252604	[-1.32,0.82]
ENSG00000101310	0.0899144	0.713658	0.0907184	0.734161	0.734161	0.999994	0.0907184	[-0.44,0.62]
ENSG00000101311	-0.269757	0.28619	-0.267817	0.349534	0.349534	0.999994	-0.267817	[-0.83,0.29]
ENSG00000101333	0.162822	0.513057	0.164015	0.540712	0.540712	0.999994	0.164015	[-0.36,0.69]
ENSG00000101335	-0.139676	0.761209	-0.135796	0.776301	0.776301	0.999994	-0.135796	[-1.1,0.82]
ENSG00000101337	0.286434	0.20859	0.287207	0.253344	0.253344	0.999994	0.287207	[-0.21,0.78]
ENSG00000101343	0.00360267	0.985586	0.00434312	0.98742	0.98742	0.999994	0.00434312	[-0.55,0.56]
ENSG00000101346	0.14712	0.544333	0.148469	0.621383	0.621383	0.999994	0.148469	[-0.44,0.74]
ENSG00000101347	0.0127898	0.953488	0.0127898	0.961126	0.961126	0.999994	0.0127898	[-0.52,0.55]
ENSG00000101350	-0.0339966	0.907571	-0.0316498	0.920466	0.920466	0.999994	-0.0316498	[-0.66,0.6]
ENSG00000101353	-1.03121	0.526894	-0.837269	0.702023	0.702023	0.999994	-0.837269	[-4.89,3.51]
ENSG00000101361	-0.150165	0.621004	-0.150165	0.646973	0.646973	0.999994	-0.150165	[-0.79,0.49]
ENSG00000101363	0.58227	0.101707	0.591706	0.227638	0.227638	0.999994	0.591706	[-0.37,1.56]
ENSG00000101365	-0.0708883	0.765194	-0.0697541	0.786585	0.786585	0.999994	-0.0697541	[-0.58,0.44]
ENSG00000101367	0.103482	0.648528	0.10439	0.68425	0.68425	0.999994	0.10439	[-0.4,0.61]
ENSG00000101384	0.0914014	0.725442	0.0914014	0.785975	0.785975	0.999994	0.0914014	[-0.57,0.76]
ENSG00000101391	0.280016	0.296932	0.282846	0.342122	0.342122	0.999994	0.282846	[-0.3,0.87]
ENSG00000101400	-0.928729	0.0341964	-0.925331	0.0732094	0.0732094	0.999994	-0.925331	[-1.95,0.09]
ENSG00000101407	-0.00372181	0.9886	-0.0024012	0.992819	0.992819	0.999994	-0.0024012	[-0.55,0.55]
ENSG00000101412	0.0734056	0.83404	0.0785568	0.874151	0.874151	0.999994	0.0785568	[-0.91,1.07]
ENSG00000101413	-0.00858962	0.975981	-0.00640738	0.981772	0.981772	0.999994	-0.00640738	[-0.58,0.56]
ENSG00000101421	-0.155706	0.539077	-0.154435	0.589287	0.589287	0.999994	-0.154435	[-0.72,0.41]
ENSG00000101439	0.0883051	0.719488	0.0889741	0.767693	0.767693	0.999994	0.0889741	[-0.51,0.68]
ENSG00000101442	0.179215	0.634033	0.183921	0.646528	0.646528	0.999994	0.183921	[-0.61,0.98]
ENSG00000101444	-0.15003	0.718465	-0.149425	0.748904	0.748904	0.999994	-0.149425	[-1.07,0.78]
ENSG00000101447	0.0878202	0.703683	0.0895098	0.734356	0.734356	0.999994	0.0895098	[-0.43,0.61]
ENSG00000101452	-0.167379	0.618866	-0.163297	0.643516	0.643516	0.999994	-0.163297	[-0.86,0.53]
ENSG00000101457	-0.0994424	0.713822	-0.0987925	0.736991	0.736991	0.999994	-0.0987925	[-0.68,0.48]
ENSG00000101460	-0.359807	0.7411	-0.157675	0.976307	0.976307	0.999994	-0.157675	[-3.12,3.52]
ENSG00000101464	0.218183	0.471331	0.220302	0.528664	0.528664	0.999994	0.220302	[-0.47,0.91]
ENSG00000101473	0.312669	0.321374	0.316508	0.386643	0.386643	0.999994	0.316508	[-0.4,1.04]
ENSG00000101474	0.082992	0.722762	0.0836403	0.778914	0.778914	0.999994	0.0836403	[-0.5,0.67]
ENSG00000101544	0.0721551	0.773063	0.0744553	0.795784	0.795784	0.999994	0.0744553	[-0.5,0.65]
ENSG00000101546	0.108033	0.773902	0.115552	0.797625	0.797625	0.999994	0.115552	[-0.79,1.02]
ENSG00000101557	-0.112638	0.622909	-0.112107	0.65153	0.65153	0.999994	-0.112107	[-0.6,0.38]
ENSG00000101558	-0.0636937	0.78898	-0.063382	0.802234	0.802234	0.999994	-0.063382	[-0.56,0.43]
ENSG00000101574	-0.153231	0.63827	-0.147886	0.689409	0.689409	0.999994	-0.147886	[-0.87,0.58]
ENSG00000101577	0.320123	0.65395	0.322681	0.48723	0.65395	0.999994	0.320123	[-1.03,1.43]
ENSG00000101596	-0.00540564	0.990212	-0.00486508	0.983593	0.990212	0.999994	-0.00540564	[-0.44,0.45]
ENSG00000101608	0.0685834	0.760638	0.0686709	0.802737	0.802737	0.999994	0.0686709	[-0.48,0.61]
ENSG00000101624	0.0137087	0.972919	0.0177983	0.953488	0.972919	0.999994	0.0137087	[-0.62,0.63]
ENSG00000101639	-0.100896	0.692397	-0.0986155	0.708223	0.708223	0.999994	-0.0986155	[-0.62,0.42]
ENSG00000101654	0.0561806	0.813641	0.0574721	0.845566	0.845566	0.999994	0.0574721	[-0.52,0.64]
ENSG00000101670	-0.314066	0.520444	-0.29613	0.563368	0.563368	0.999994	-0.29613	[-1.28,0.71]
ENSG00000101695	0.400091	0.515606	0.442207	0.584414	0.584414	0.999994	0.442207	[-1.18,2.16]
ENSG00000101745	0.206857	0.523296	0.209195	0.572936	0.572936	0.999994	0.209195	[-0.52,0.94]
ENSG00000101751	0.0261063	0.935148	0.032079	0.946018	0.946018	0.999994	0.032079	[-0.95,1.01]
ENSG00000101752	0.0022811	0.971761	0.00380184	0.990489	0.990489	0.999994	0.00380184	[-0.66,0.67]
ENSG00000101773	-0.209766	0.46989	-0.20745	0.510504	0.510504	0.999994	-0.20745	[-0.83,0.41]
ENSG00000101782	-0.219597	0.463863	-0.218661	0.502802	0.502802	0.999994	-0.218661	[-0.86,0.42]
ENSG00000101811	0.237323	0.424929	0.239678	0.401478	0.424929	0.999994	0.237323	[-0.35,0.81]
ENSG00000101842	-0.330364	0.70006	-0.28266	0.775309	0.775309	0.999994	-0.28266	[-2.22,1.67]
ENSG00000101843	0.142741	0.568133	0.14397	0.622555	0.622555	0.999994	0.14397	[-0.43,0.72]
ENSG00000101844	-0.0425009	0.904991	-0.0348141	0.933464	0.933464	0.999994	-0.0348141	[-0.84,0.77]
ENSG00000101846	-0.612433	0.31665	-0.602712	0.428071	0.428071	0.999994	-0.602712	[-2.11,0.9]
ENSG00000101849	0.162488	0.560826	0.164877	0.637602	0.637602	0.999994	0.164877	[-0.53,0.86]
ENSG00000101856	0.111257	0.638419	0.112479	0.686134	0.686134	0.999994	0.112479	[-0.44,0.66]
ENSG00000101868	0.104602	0.677627	0.105153	0.676706	0.677627	0.999994	0.104602	[-0.39,0.6]
ENSG00000101871	0.518027	0.119833	0.521935	0.166099	0.166099	0.999994	0.521935	[-0.22,1.26]
ENSG00000101882	0.13339	0.680019	0.135651	0.677608	0.680019	0.999994	0.13339	[-0.5,0.76]
[truncated: 9,495 more rows]

## Sheet: babel  (sample shuffling 1)
treat.vs.control.Gene	treat.vs.control.mRNA_logFC	treat.vs.control.mRNA_FDR	treat.vs.control.Change_type	treat.vs.control.P.value	treat.vs.control.FDR	treat.vs.control.Direction
[truncated: 11,391 more rows]

[truncated: 9 more sheets: TE  (sample shuffling 1), RiboDiff(sample shuffling 1), BaySeq(sample shuffling 1), counts (sample shuffling 2), xtail (sample shuffling 2), babel (sample shuffling 2), TE (sample shuffling2), RiboDiff(sample shuffling2), BaySeq(sample shuffling2 )]
