# Supplementary material for: Genome-wide assessment of differential translations with ribosome profiling data
Source: Nat Commun. 2016 Apr 4;7:11194. doi: 10.1038/ncomms11194 (PMC4822032; doi:10.1038/ncomms11194)
Supplement: Supplementary Data 6 — Sample shuffled macrophage dataset and results. [file ncomms11194-s7.xlsx]

## Sheet: counts (sample shuffling 1)
	raw counts								normalized counts
GeneName	Mock_RNA_r1	Mock_RNA_r2	INFg_RNA_r1	INFg_RNA_r2	Mock_RPF_r1	Mock_RPF_r2	INFg_RPF_r1	INFg_RPF_r2	Mock_RNA_r1	Mock_RNA_r2	INFg_RNA_r1	INFg_RNA_r2	Mock_RPF_r1	Mock_RPF_r2	INFg_RPF_r1	INFg_RPF_r2
ENSG00000000419	1283	1089	1181	879	766	798	396	423	1187.42	1244.83	982.011	994.293	569.891	630.098	476.598	581.509
ENSG00000000457	184	238	312	234	106	108	65	66	170.292	272.056	259.43	264.692	78.8621	85.2764	78.2294	90.7319
ENSG00000000460	78	80	101	87	60	44	29	17	72.189	91.4473	83.9823	98.4112	44.6389	34.7422	34.9024	23.3703
ENSG00000000938	10824	13758	10850	21979	1073	1947	756	1200	10017.6	15726.6	9021.86	24861.8	798.293	1537.34	909.868	1649.67
ENSG00000000971	4	14	4	23	9	25	2	27	3.702	16.0033	3.32603	26.0168	6.69584	19.7399	2.40706	37.1176
ENSG00000001036	1923	1119	1652	771	692	593	387	337	1779.74	1279.12	1373.65	872.127	514.836	468.231	465.766	463.282
ENSG00000001084	705	1041	742	1982	475	658	296	297	652.477	1189.96	616.979	2241.97	353.392	519.554	356.245	408.293
ENSG00000001167	534	614	589	1171	357	405	227	361	494.217	701.858	489.758	1324.59	265.602	319.786	273.201	496.276
ENSG00000001461	32	34	40	45	3	7	1	3	29.616	38.8651	33.2603	50.9024	2.23195	5.52717	1.20353	4.12418
ENSG00000001497	1775	334	1838	334	533	107	301	58	1642.76	381.792	1528.31	377.809	396.543	84.4868	362.262	79.7341
ENSG00000001561	240	628	251	434	339	1052	171	422	222.12	717.861	208.709	490.925	252.21	830.655	205.804	580.134
ENSG00000001629	485	257	656	278	105	60	55	26	448.867	293.774	545.469	314.463	78.1182	47.3758	66.1941	35.7429
ENSG00000001630	99	114	36	33	1700	1910	939	1062	91.6245	130.312	29.9343	37.3284	1264.77	1508.13	1130.11	1459.96
ENSG00000001631	316	346	417	417	172	141	98	79	292.458	395.509	346.739	471.695	127.965	111.333	117.946	108.603
ENSG00000002016	84	81	161	115	16	15	8	2	77.742	92.5904	133.873	130.084	11.9037	11.8439	9.62824	2.74945
ENSG00000002330	180	84	254	143	11	18	9	9	166.59	96.0196	211.203	161.756	8.18381	14.2127	10.8318	12.3725
ENSG00000002549	8897	13565	8137	9430	5550	10588	3222	6769	8234.17	15506	6765.98	10666.9	4129.1	8360.24	3877.77	9305.51
ENSG00000002586	5897	990	5459	1089	1277	275	729	171	5457.67	1131.66	4539.2	1231.84	950.066	217.139	877.373	235.078
ENSG00000002587	1111	54	1367	26	186	4	117	3	1028.23	61.7269	1136.67	29.4103	138.381	3.15838	140.813	4.12418
ENSG00000002822	441	467	577	807	129	162	77	57	408.145	533.823	479.78	912.849	95.9737	127.915	92.6718	78.3593
ENSG00000002834	4320	6199	4369	6366	792	1470	606	878	3998.16	7086.02	3632.86	7200.99	589.234	1160.71	729.339	1207.01
ENSG00000002919	2636	1785	1960	1828	141	113	72	87	2439.62	2040.42	1629.76	2067.77	104.902	89.2244	86.6541	119.601
ENSG00000002933	806	2015	2521	1575	174	800	172	642	745.953	2303.33	2096.23	1781.58	129.453	631.677	207.007	882.573
ENSG00000003056	7373	8016	6877	8437	2274	2650	1519	1800	6823.71	9163.02	5718.28	9543.63	1691.82	2092.43	1828.16	2474.51
ENSG00000003393	246	321	372	551	78	90	67	67	227.673	366.932	309.321	623.271	58.0306	71.0637	80.6365	92.1066
ENSG00000003400	173	407	205	542	50	142	28	103	160.111	465.238	170.459	613.091	37.1991	112.123	33.6988	141.597
ENSG00000003402	12397	24205	12154	24842	2100	5232	1005	3652	11473.4	27668.5	10106.1	28100.4	1562.36	4131.17	1209.55	5020.5
ENSG00000003436	162	36	311	51	143	3	160	2	149.931	41.1513	258.599	57.6893	106.389	2.36879	192.565	2.74945
ENSG00000003509	199	156	278	180	93	62	43	33	184.174	178.322	231.159	203.609	69.1904	48.955	51.7518	45.3659
ENSG00000003756	3248	3629	4117	5513	1414	1595	850	944	3006.02	4148.28	3423.32	6236.1	1051.99	1259.41	1023	1297.74
ENSG00000004059	2393	1910	2434	1647	722	638	488	345	2214.72	2183.3	2023.89	1863.03	537.155	503.762	587.322	474.28
ENSG00000004142	1905	862	1882	683	334	242	247	105	1763.08	985.344	1564.9	772.585	248.49	191.082	297.272	144.346
ENSG00000004399	26531	7532	31189	8196	4172	2100	2312	961	24554.4	8609.76	25933.9	9271.02	3103.89	1658.15	2782.56	1321.11
ENSG00000004455	2709	2097	2955	1934	212	245	121	173	2507.18	2397.06	2457.11	2187.67	157.724	193.451	145.627	237.827
ENSG00000004468	863	6859	828	4975	315	4065	122	2486	798.706	7840.46	688.489	5627.54	234.354	3209.71	146.831	3417.57
ENSG00000004478	3078	580	3375	854	1274	315	802	188	2848.69	662.993	2806.34	966.014	947.834	248.723	965.231	258.448
ENSG00000004487	693	171	826	170	723	149	429	71	641.371	195.469	686.826	192.298	537.899	117.65	516.314	97.6055
ENSG00000004534	2339	2207	3586	3002	307	240	160	140	2164.74	2522.8	2981.79	3395.75	228.403	189.503	192.565	192.462
ENSG00000004660	90	147	146	280	10	11	11	10	83.295	168.034	121.4	316.726	7.43982	8.68556	13.2388	13.7473
ENSG00000004700	922	1534	1061	1205	1545	2270	784	1208	853.311	1753.5	882.23	1363.05	1149.45	1792.38	943.567	1660.67
ENSG00000004766	253	230	364	184	304	210	158	81	234.151	262.911	302.669	208.134	226.171	165.815	190.158	111.353
ENSG00000004777	93	51	98	59	1	1	1	3	86.0715	58.2976	81.4878	66.7386	0.743982	0.789596	1.20353	4.12418
ENSG00000004779	2960	1314	2933	1018	832	561	454	329	2739.48	1502.02	2438.81	1151.52	618.993	442.963	546.402	452.285
ENSG00000004864	1112	1094	1198	1498	740	507	421	275	1029.16	1250.54	996.147	1694.48	550.547	400.325	506.686	378.049
ENSG00000004866	241	78	287	48	181	43	78	19	223.045	89.1611	238.643	54.2958	134.661	33.9526	93.8753	26.1198
ENSG00000004897	764	828	758	719	429	483	251	299	707.082	946.479	630.283	813.307	319.168	381.375	302.086	411.043
ENSG00000004961	508	463	529	466	265	346	145	197	470.154	529.251	439.868	527.122	197.155	273.2	174.512	270.821
ENSG00000004975	277	221	405	413	85	83	68	53	256.363	252.623	336.761	467.171	63.2385	65.5365	81.84	72.8604
ENSG00000005007	3743	3061	3865	3258	1246	1344	794	832	3464.15	3499	3213.78	3685.33	927.002	1061.22	955.602	1143.77
ENSG00000005020	1552	1730	1197	1187	1572	1945	737	910	1436.38	1977.55	995.315	1342.69	1169.54	1535.76	887.001	1251
ENSG00000005022	4740	3499	4485	3210	2408	2149	1734	1464	4386.87	3999.68	3729.31	3631.03	1791.51	1696.84	2086.92	2012.6
ENSG00000005059	692	559	680	407	145	104	88	56	640.446	638.988	565.425	460.384	107.877	82.118	105.911	76.9846
ENSG00000005075	775	404	701	348	10	15	7	4	717.262	461.809	582.887	393.645	7.43982	11.8439	8.42471	5.4989
ENSG00000005100	1046	194	974	203	283	63	162	27	968.073	221.76	809.889	229.626	210.547	49.7446	194.972	37.1176
ENSG00000005156	521	391	659	708	249	172	134	85	482.185	446.949	547.964	800.864	185.252	135.811	161.273	116.852
ENSG00000005175	299	216	339	267	347	227	172	180	276.724	246.908	281.881	302.021	258.162	179.238	207.007	247.451
ENSG00000005194	993	487	1042	456	284	138	167	67	919.021	556.685	866.431	515.811	211.291	108.964	200.989	92.1066
ENSG00000005238	1103	2635	1756	2891	41	121	26	66	1020.83	3012.04	1460.13	3270.19	30.5033	95.5411	31.2918	90.7319
ENSG00000005243	58	5	65	13	10	3	4	1	53.679	5.71545	54.048	14.7051	7.43982	2.36879	4.81412	1.37473
ENSG00000005249	32	173	28	107	3	41	3	16	29.616	197.755	23.2822	121.034	2.23195	32.3734	3.61059	21.9956
ENSG00000005302	1133	874	1503	677	193	101	129	72	1048.59	999.061	1249.76	765.798	143.589	79.7492	155.255	98.9802
ENSG00000005339	3827	4917	4140	6754	1024	1527	646	834	3541.89	5620.58	3442.44	7639.88	761.838	1205.71	777.48	1146.52
ENSG00000005379	15	71	37	48	1	3	1	3	13.8825	81.1595	30.7658	54.2958	0.743982	2.36879	1.20353	4.12418
ENSG00000005381	21	31	13	17	1	6	1	3	19.4355	35.4358	10.8096	19.2298	0.743982	4.73758	1.20353	4.12418
ENSG00000005436	422	136	432	111	156	37	60	11	390.561	155.46	359.211	125.559	116.061	29.2151	72.2118	15.122
ENSG00000005469	24	12	38	11	14	12	5	2	22.212	13.7171	31.5973	12.4428	10.4158	9.47515	6.01765	2.74945
ENSG00000005471	21	15	8	11	29	14	10	7	19.4355	17.1464	6.65206	12.4428	21.5755	11.0543	12.0353	9.62308
ENSG00000005483	1976	3427	2570	4637	314	425	193	251	1828.79	3917.37	2136.98	5245.21	233.61	335.578	232.281	345.056
ENSG00000005486	1344	3120	3341	4900	121	359	98	256	1243.87	3566.44	2778.07	5542.7	90.0219	283.465	117.946	351.93
ENSG00000005700	1430	1337	1702	1203	389	354	204	148	1323.46	1528.31	1415.23	1360.79	289.409	279.517	245.52	203.459
ENSG00000005801	556	346	626	294	103	62	65	33	514.578	395.509	520.524	332.562	76.6302	48.955	78.2294	45.3659
ENSG00000005810	1242	1692	1309	1768	758	971	401	474	1149.47	1934.11	1088.44	1999.9	563.939	766.698	482.615	651.62
ENSG00000005812	1122	1458	1392	1335	415	557	253	298	1038.41	1666.63	1157.46	1510.1	308.753	439.805	304.493	409.668
ENSG00000005844	1077	4790	1179	11851	435	2071	238	1714	996.763	5475.41	980.348	13405.4	323.632	1635.25	286.44	2356.28
ENSG00000005882	47	16	106	29	14	5	5	4	43.4985	18.2895	88.1398	32.8037	10.4158	3.94798	6.01765	5.4989
ENSG00000005889	889	1383	1012	1309	348	409	176	273	822.769	1580.89	841.486	1480.69	258.906	322.945	211.821	375.3
ENSG00000005893	4169	5373	3461	5432	5218	7661	2997	5247	3858.41	6141.83	2877.85	6144.48	3882.1	6049.1	3606.98	7213.18
ENSG00000005955	1523	1591	1654	1723	808	906	463	568	1409.54	1818.66	1375.31	1948.99	601.138	715.374	557.234	780.844
ENSG00000006007	932	766	1130	526	130	117	79	54	862.566	875.608	939.604	594.992	96.7177	92.3828	95.0788	74.2352
ENSG00000006015	999	603	1400	738	102	100	54	49	924.574	689.284	1164.11	834.799	75.8862	78.9596	64.9906	67.3615
ENSG00000006074	312	117	539	290	101	42	129	75	288.756	133.742	448.183	328.037	75.1422	33.163	155.255	103.104
ENSG00000006075	88123	127897	69075	246142	4588	15726	3393	24387	81557.8	146198	57436.4	278427	3413.39	12417.2	4083.58	33525.4
ENSG00000006114	779	1146	982	1324	562	692	320	378	720.964	1309.98	816.541	1497.66	418.118	546.401	385.129	519.646
ENSG00000006118	202	27	461	67	33	11	48	6	186.951	30.8635	383.325	75.788	24.5514	8.68556	57.7694	8.24835
ENSG00000006125	2083	1913	2164	1782	1527	1425	872	878	1927.82	2186.73	1799.38	2015.73	1136.06	1125.17	1049.48	1207.01
ENSG00000006194	1166	573	1317	922	108	70	65	44	1079.13	654.991	1095.1	1042.93	80.3501	55.2717	78.2294	60.4879
ENSG00000006282	549	421	836	502	52	48	21	19	508.099	481.241	695.141	567.844	38.6871	37.9006	25.2741	26.1198
ENSG00000006283	9	5	23	19	3	1	2	3	8.3295	5.71545	19.1247	21.4921	2.23195	0.789596	2.40706	4.12418
ENSG00000006327	66	121	158	222	18	41	24	13	61.083	138.314	131.378	251.118	13.3917	32.3734	28.8847	17.8714
ENSG00000006451	1112	1056	1379	1441	325	357	242	275	1029.16	1207.1	1146.65	1630.01	241.794	281.886	291.254	378.049
ENSG00000006453	46	26	24	28	22	19	5	2	42.573	29.7204	19.9562	31.6726	16.3676	15.0023	6.01765	2.74945
ENSG00000006459	1652	2899	2162	2383	797	1049	493	579	1528.93	3313.82	1797.72	2695.56	592.954	828.286	593.34	795.966
ENSG00000006530	662	724	785	557	383	373	223	222	612.681	827.598	652.734	630.058	284.945	294.519	268.387	305.189
ENSG00000006534	801	629	1092	579	100	112	54	67	741.325	719.004	908.007	654.944	74.3982	88.4348	64.9906	92.1066
ENSG00000006576	256	258	268	248	80	85	44	50	236.928	294.917	222.844	280.529	59.5186	67.1157	52.9553	68.7363
ENSG00000006607	969	1346	887	1064	335	458	200	244	896.809	1538.6	737.548	1203.56	249.234	361.635	240.706	335.433
ENSG00000006625	718	317	943	307	143	69	80	34	664.509	362.36	784.112	347.267	106.389	54.4821	96.2824	46.7407
ENSG00000006634	113	413	116	1085	24	70	18	72	104.581	472.097	96.4549	1227.31	17.8556	55.2717	21.6635	98.9802
ENSG00000006652	1582	2133	1575	2542	137	223	65	146	1464.14	2438.21	1309.63	2875.42	101.926	176.08	78.2294	200.71
ENSG00000006695	368	257	364	271	78	64	46	47	340.584	293.774	302.669	306.545	58.0306	50.5342	55.3624	64.6121
ENSG00000006704	28	72	64	310	4	12	5	26	25.914	82.3025	53.2165	350.661	2.97593	9.47515	6.01765	35.7429
ENSG00000006712	968	939	1051	1213	355	420	211	300	895.884	1073.36	873.915	1372.1	264.114	331.63	253.945	412.418
ENSG00000006715	621	790	671	941	367	459	203	229	574.735	903.042	557.942	1064.42	273.042	362.425	244.316	314.812
ENSG00000006744	1616	434	1674	323	739	220	484	104	1495.61	496.101	1391.94	365.366	549.803	173.711	582.508	142.971
ENSG00000006747	42	35	26	62	66	29	28	62	38.871	40.0082	21.6192	70.1321	49.1028	22.8983	33.6988	85.233
ENSG00000006756	577	617	817	437	97	123	61	48	534.013	705.287	679.342	494.318	72.1663	97.1203	73.4153	65.9868
ENSG00000006757	123	61	145	40	15	12	15	6	113.836	69.7285	120.569	45.2465	11.1597	9.47515	18.0529	8.24835
ENSG00000006831	2253	2722	2091	2480	277	489	164	280	2085.15	3111.49	1738.68	2805.29	206.083	386.113	197.379	384.923
ENSG00000006837	6	17	13	25	6	3	2	5	5.553	19.4325	10.8096	28.2791	4.46389	2.36879	2.40706	6.87363
ENSG00000007038	43	14	30	10	10	10	3	3	39.7965	16.0033	24.9452	11.3116	7.43982	7.89596	3.61059	4.12418
ENSG00000007047	518	384	642	651	69	73	52	63	479.409	438.947	533.828	736.387	51.3348	57.6405	62.5835	86.6077
ENSG00000007080	2185	543	2551	635	253	123	180	75	2022.22	620.698	2121.18	718.289	188.228	97.1203	216.635	103.104
ENSG00000007129	19	144	2	25	7	34	3	18	17.5845	164.605	1.66302	28.2791	5.20788	26.8463	3.61059	24.7451
ENSG00000007168	3085	3146	2913	2809	1238	1316	711	670	2855.17	3596.16	2422.18	3177.44	921.05	1039.11	855.709	921.066
ENSG00000007202	3668	1788	4868	2063	299	215	183	112	3394.73	2043.85	4047.78	2333.59	222.451	169.763	220.246	153.969
ENSG00000007237	31461	12853	17787	6791	1647	1025	863	493	29117.2	14692.1	14790	7681.73	1225.34	809.336	1038.65	677.739
ENSG00000007255	371	274	399	241	46	72	29	41	343.36	313.207	331.772	272.61	34.2232	56.8509	34.9024	56.3637
ENSG00000007264	179	156	342	524	30	52	61	49	165.664	178.322	284.376	592.73	22.3195	41.059	73.4153	67.3615
ENSG00000007312	13	20	10	5	3	5	2	1	12.0315	22.8618	8.31508	5.65582	2.23195	3.94798	2.40706	1.37473
ENSG00000007341	181	130	247	118	97	38	47	37	167.515	148.602	205.382	133.477	72.1663	30.0047	56.5659	50.8648
ENSG00000007376	912	315	1077	269	57	35	35	17	844.056	360.074	895.534	304.283	42.407	27.6359	42.1235	23.3703
ENSG00000007384	61	16	84	26	15	3	12	1	56.4555	18.2895	69.8467	29.4103	11.1597	2.36879	14.4424	1.37473
ENSG00000007392	2089	1796	2472	2431	308	282	200	223	1933.37	2052.99	2055.49	2749.86	229.147	222.666	240.706	306.564
ENSG00000007520	1740	346	2127	307	207	78	112	29	1610.37	395.509	1768.62	347.267	154.004	61.5885	134.795	39.867
ENSG00000007541	796	166	1179	274	56	15	31	7	736.698	189.753	980.348	309.939	41.663	11.8439	37.3094	9.62308
ENSG00000007545	795	399	943	561	116	92	97	42	735.772	456.093	784.112	634.583	86.302	72.6428	116.742	57.7385
ENSG00000007923	2213	910	2530	790	323	183	218	78	2048.13	1040.21	2103.72	893.619	240.306	144.496	262.369	107.229
ENSG00000007944	378	345	401	289	109	136	68	62	349.839	394.366	333.435	326.906	81.0941	107.385	81.84	85.233
ENSG00000008018	5066	4917	4498	4365	3441	4325	1721	2099	4688.58	5620.58	3740.12	4937.53	2560.04	3415	2071.27	2885.55
ENSG00000008056	83	21	57	16	12	5	10	3	76.8165	24.0049	47.396	18.0986	8.92779	3.94798	12.0353	4.12418
ENSG00000008083	1531	2460	1314	2390	456	732	271	402	1416.94	2812	1092.6	2703.48	339.256	577.984	326.156	552.639
ENSG00000008086	9	6	8	9	13	32	6	21	8.3295	6.85855	6.65206	10.1805	9.67177	25.2671	7.22118	28.8692
ENSG00000008118	176	116	188	192	32	16	21	21	162.888	132.599	156.324	217.183	23.8074	12.6335	25.2741	28.8692
ENSG00000008128	270	289	387	478	69	84	41	40	249.885	330.353	321.794	540.696	51.3348	66.3261	49.3447	54.989
ENSG00000008130	4040	6449	4451	11647	266	1531	181	1178	3739.02	7371.79	3701.04	13174.7	197.899	1208.87	217.839	1619.43
ENSG00000008256	330	232	337	250	15	16	15	18	305.415	265.197	280.218	282.791	11.1597	12.6335	18.0529	24.7451
ENSG00000008282	2739	1989	2321	2373	2009	1800	1069	1261	2534.94	2273.61	1929.93	2684.25	1494.66	1421.27	1286.57	1733.53
ENSG00000008283	427	117	425	276	23	16	25	7	395.188	133.742	353.391	312.201	17.1116	12.6335	30.0882	9.62308
ENSG00000008294	2971	4469	2620	8086	2448	2530	1419	1901	2749.66	5108.47	2178.55	9146.59	1821.27	1997.68	1707.81	2613.35
ENSG00000008300	89	26	105	37	4	8	5	1	82.3695	29.7204	87.3083	41.853	2.97593	6.31677	6.01765	1.37473
ENSG00000008311	12	16	17	17	13	7	5	2	11.106	18.2895	14.1356	19.2298	9.67177	5.52717	6.01765	2.74945
ENSG00000008324	1016	679	924	634	94	83	76	63	940.308	776.159	768.313	717.158	69.9343	65.5365	91.4682	86.6077
ENSG00000008382	430	273	435	217	57	119	40	50	397.965	312.064	361.706	245.462	42.407	93.9619	48.1412	68.7363
ENSG00000008394	819	496	906	695	340	255	205	231	757.984	566.973	753.346	786.159	252.954	201.347	246.724	317.561
ENSG00000008405	157	219	163	513	112	108	56	52	145.303	250.337	135.536	580.287	83.326	85.2764	67.3976	71.4857
ENSG00000008441	682	880	431	359	24	108	10	45	631.191	1005.92	358.38	406.088	17.8556	85.2764	12.0353	61.8626
ENSG00000008513	5997	15821	7368	20937	181	553	173	380	5550.22	18084.8	6126.55	23683.2	134.661	436.647	208.211	522.396
ENSG00000008516	267	498	329	645	24	95	12	50	247.108	569.259	273.566	729.6	17.8556	75.0116	14.4424	68.7363
ENSG00000008517	152	3458	146	4436	17	837	8	815	140.676	3952.81	121.4	5017.84	12.6477	660.892	9.62824	1120.4
ENSG00000008710	2466	355	3115	631	164	55	125	33	2282.28	405.797	2590.15	713.764	122.013	43.4278	150.441	45.3659
ENSG00000008735	26	38	36	41	1	5	3	3	24.063	43.4375	29.9343	46.3777	0.743982	3.94798	3.61059	4.12418
ENSG00000008838	1300	723	1462	677	232	171	176	90	1203.15	826.455	1215.66	765.798	172.604	135.021	211.821	123.725
ENSG00000008853	135	57	125	81	4	6	7	3	124.942	65.1562	103.938	91.6242	2.97593	4.73758	8.42471	4.12418
ENSG00000008869	160	193	318	160	308	153	132	86	148.08	220.617	264.42	180.986	229.147	120.808	158.866	118.226
ENSG00000008952	2396	1667	2159	1452	765	701	473	377	2217.5	1905.53	1795.23	1642.45	569.147	553.507	569.269	518.271
ENSG00000008988	8648	8235	6731	6364	1193	1026	539	493	8003.72	9413.35	5596.88	7198.72	887.571	810.126	648.702	677.739
ENSG00000009307	8041	8085	7310	7917	5288	5527	2843	3022	7441.94	9241.89	6078.32	8955.42	3934.18	4364.1	3421.63	4154.42
ENSG00000009335	2280	1279	2381	1149	1166	554	621	280	2110.14	1462.01	1979.82	1299.71	867.484	437.436	747.392	384.923
ENSG00000009413	261	280	263	384	134	129	68	86	241.555	320.065	218.687	434.367	99.6936	101.858	81.84	118.226
ENSG00000009780	187	224	216	145	33	55	26	26	173.068	256.052	179.606	164.019	24.5514	43.4278	31.2918	35.7429
ENSG00000009790	892	989	1155	1299	134	158	71	97	825.546	1130.52	960.392	1469.38	99.6936	124.756	85.4506	133.348
ENSG00000009830	568	207	751	285	47	16	21	6	525.684	236.62	624.463	322.382	34.9672	12.6335	25.2741	8.24835
ENSG00000009844	1131	907	1135	632	792	571	560	295	1046.74	1036.78	943.762	714.895	589.234	450.859	673.976	405.544
ENSG00000009954	1457	1218	1759	1365	686	490	391	374	1348.45	1392.28	1462.62	1544.04	510.372	386.902	470.58	514.147
ENSG00000010017	615	676	591	604	395	394	217	227	569.182	772.729	491.421	683.223	293.873	311.101	261.166	312.063
ENSG00000010030	117	763	70	770	14	235	7	239	108.283	872.178	58.2056	870.996	10.4158	185.555	8.42471	328.559
ENSG00000010072	249	204	262	173	162	112	78	77	230.449	233.191	217.855	195.691	120.525	88.4348	93.8753	105.854
ENSG00000010165	961	464	1059	411	220	164	154	70	889.405	530.394	880.567	464.908	163.676	129.494	185.344	96.2308
ENSG00000010219	286	137	286	77	85	38	57	25	264.693	156.603	237.811	87.0996	63.2385	30.0047	68.6012	34.3681
ENSG00000010244	4123	3755	4116	4772	3114	2946	1873	2000	3815.84	4292.31	3422.49	5397.91	2316.76	2326.15	2254.21	2749.45
ENSG00000010256	3755	2886	3845	2765	1362	1682	885	1017	3475.25	3298.96	3197.15	3127.67	1013.3	1328.1	1065.12	1398.1
ENSG00000010270	1744	1968	1711	1684	228	302	121	177	1614.07	2249.6	1422.71	1904.88	169.628	238.458	145.627	243.326
ENSG00000010278	2262	665	2243	1328	3360	962	1946	966	2093.48	760.155	1865.07	1502.19	2499.78	759.592	2342.07	1327.98
ENSG00000010292	156	192	329	236	53	40	26	25	144.378	219.473	273.566	266.955	39.4311	31.5838	31.2918	34.3681
ENSG00000010295	332	422	654	653	14	30	20	20	307.266	482.384	543.806	738.65	10.4158	23.6879	24.0706	27.4945
ENSG00000010318	46	38	43	60	1	1	2	2	42.573	43.4375	35.7548	67.8698	0.743982	0.789596	2.40706	2.74945
ENSG00000010322	1757	879	2254	1400	316	109	120	40	1626.1	1004.78	1874.22	1583.63	235.098	86.066	144.424	54.989
ENSG00000010327	41428	6142	37424	2635	23366	3266	14768	1296	38341.6	7020.86	31118.4	2980.62	17383.9	2578.82	17773.7	1781.64
ENSG00000010361	25	20	48	47	2	3	2	1	23.1375	22.8618	39.9124	53.1647	1.48796	2.36879	2.40706	1.37473
ENSG00000010404	1094	1670	1216	2238	10	23	9	27	1012.5	1908.96	1011.11	2531.54	7.43982	18.1607	10.8318	37.1176
ENSG00000010539	561	422	576	389	217	137	123	82	519.205	482.384	478.949	440.023	161.444	108.175	148.034	112.727
ENSG00000010610	6426	3907	5071	1480	3905	3347	1951	1456	5947.26	4466.06	4216.58	1674.12	2905.25	2642.78	2348.09	2001.6
ENSG00000010626	34	13	71	44	3	3	4	2	31.467	14.8602	59.0371	49.7712	2.23195	2.36879	4.81412	2.74945
ENSG00000010671	1226	1287	1459	1055	627	650	348	298	1134.66	1471.16	1213.17	1193.38	466.477	513.238	418.828	409.668
ENSG00000010704	98	45	116	43	34	6	16	3	90.699	51.4391	96.4549	48.64	25.2954	4.73758	19.2565	4.12418
ENSG00000010803	244	94	280	110	6	2	6	1	225.822	107.451	232.822	124.428	4.46389	1.57919	7.22118	1.37473
ENSG00000010810	605	181	1020	179	129	42	118	20	559.927	206.899	848.138	202.478	95.9737	33.163	142.016	27.4945
ENSG00000010818	2701	3730	3105	4981	1035	1583	695	832	2499.78	4263.73	2581.83	5634.33	770.022	1249.93	836.453	1143.77
ENSG00000011007	3223	1673	2892	1832	768	474	450	403	2982.89	1912.39	2404.72	2072.29	571.379	374.269	541.588	554.014
ENSG00000011009	2397	1632	2657	1615	120	152	104	112	2218.42	1865.52	2209.32	1826.83	89.2779	120.019	125.167	153.969
ENSG00000011021	997	2149	1451	2976	79	150	50	132	922.723	2456.5	1206.52	3366.34	58.7746	118.439	60.1765	181.464
ENSG00000011028	84	672	121	1125	38	241	16	157	77.742	768.157	100.612	1272.56	28.2713	190.293	19.2565	215.832
ENSG00000011105	5	6	11	5	1	1	1	1	4.6275	6.85855	9.14659	5.65582	0.743982	0.789596	1.20353	1.37473
ENSG00000011114	1283	1665	1341	1469	168	282	100	143	1187.42	1903.25	1115.05	1661.68	124.989	222.666	120.353	196.586
ENSG00000011132	984	623	1241	1187	83	125	61	65	910.692	712.146	1031.9	1342.69	61.7505	98.6995	73.4153	89.3571
ENSG00000011198	117	203	126	167	70	102	52	51	108.283	232.047	104.77	188.904	52.0788	80.5388	62.5835	70.111
ENSG00000011201	26	198	12	127	5	146	4	54	24.063	226.332	9.9781	143.658	3.71991	115.281	4.81412	74.2352
ENSG00000011243	1504	1019	2158	1319	127	158	114	107	1391.95	1164.81	1794.39	1492	94.4858	124.756	137.202	147.096
ENSG00000011258	349	268	419	331	51	38	28	20	322.999	306.348	348.402	374.415	37.9431	30.0047	33.6988	27.4945
ENSG00000011260	1382	576	1499	654	895	349	395	162	1279.04	658.42	1246.43	739.781	665.864	275.569	475.394	222.705
ENSG00000011275	967	653	1145	769	248	161	142	100	894.958	746.438	952.077	869.865	184.508	127.125	170.901	137.473
ENSG00000011295	542	191	601	244	119	44	83	36	501.621	218.33	499.736	276.004	88.5339	34.7422	99.8929	49.4901
ENSG00000011304	9728	7696	9402	9478	3755	3897	2456	2480	9003.26	8797.23	7817.84	10721.2	2793.65	3077.06	2955.87	3409.32
ENSG00000011347	5	2	9	2	1	1	1	1	4.6275	2.28618	7.48357	2.26233	0.743982	0.789596	1.20353	1.37473
ENSG00000011376	283	152	398	177	160	99	127	60	261.916	173.75	330.94	200.216	119.037	78.17	152.848	82.4835
ENSG00000011405	399	364	419	448	402	334	167	219	369.274	416.085	348.402	506.761	299.081	263.725	200.989	301.065
ENSG00000011422	10911	39282	12875	42262	3352	16530	3029	16030	10098.1	44902.9	10705.7	47805.2	2493.83	13052	3645.49	22036.8
ENSG00000011426	6	12	6	2	6	2	5	4	5.553	13.7171	4.98905	2.26233	4.46389	1.57919	6.01765	5.4989
ENSG00000011451	1771	868	1873	1403	245	221	144	112	1639.06	992.203	1557.41	1587.02	182.276	174.501	173.308	153.969
ENSG00000011454	756	741	829	954	491	481	235	312	699.678	847.03	689.32	1079.13	365.295	379.796	282.829	428.914
ENSG00000011478	152	199	221	313	25	54	25	30	140.676	227.475	183.763	354.054	18.5996	42.6382	30.0882	41.2418
ENSG00000011485	881	154	1248	287	241	69	181	52	815.365	176.036	1037.72	324.644	179.3	54.4821	217.839	71.4857
ENSG00000011523	208	82	187	46	37	18	23	8	192.504	93.7335	155.492	52.0335	27.5274	14.2127	27.6812	10.9978
ENSG00000011566	275	1166	268	1157	147	558	77	350	254.512	1332.84	222.844	1308.76	109.365	440.595	92.6718	481.154
ENSG00000011600	38931	31211	37384	21367	4151	4787	3291	3058	36030.6	35677	31085.1	24169.6	3088.27	3779.8	3960.82	4203.91
ENSG00000012048	41	42	61	55	16	16	15	13	37.9455	48.0098	50.722	62.214	11.9037	12.6335	18.0529	17.8714
ENSG00000012061	1270	410	1263	298	184	101	132	51	1175.38	468.667	1050.19	337.087	136.893	79.7492	158.866	70.111
ENSG00000012124	162	116	231	302	45	24	22	20	149.931	132.599	192.078	341.611	33.4792	18.9503	26.4776	27.4945
ENSG00000012174	270	217	298	179	272	190	159	108	249.885	248.051	247.789	202.478	202.363	150.023	191.361	148.47
ENSG00000012211	272	168	351	270	41	35	27	27	251.736	192.039	291.859	305.414	30.5033	27.6359	32.4953	37.1176
ENSG00000012232	792	516	909	554	37	48	33	21	732.996	589.835	755.841	626.665	27.5274	37.9006	39.7165	28.8692
ENSG00000012660	3118	3510	3163	3180	2742	3124	1635	1458	2885.71	4012.25	2630.06	3597.1	2040	2466.7	1967.77	2004.35
ENSG00000012779	304	345	355	200	224	196	101	84	281.352	394.366	295.185	226.233	166.652	154.761	121.556	115.477
ENSG00000012817	378	282	364	534	45	34	49	27	349.839	322.352	302.669	604.041	33.4792	26.8463	58.9729	37.1176
ENSG00000012822	396	251	770	465	131	65	105	31	366.498	286.916	640.261	525.991	97.4617	51.3238	126.371	42.6165
ENSG00000012963	406	430	416	354	123	179	93	103	375.753	491.529	345.907	400.432	91.5098	141.338	111.928	141.597
ENSG00000012983	446	285	524	491	219	119	100	84	412.773	325.781	435.71	555.401	162.932	93.9619	120.353	115.477
ENSG00000013275	3549	3141	3011	3669	1771	2045	1155	1380	3284.6	3590.45	2503.67	4150.24	1317.59	1614.72	1390.08	1897.12
ENSG00000013288	1077	860	1497	830	337	346	193	167	996.763	983.058	1244.77	938.866	250.722	273.2	232.281	229.579
ENSG00000013306	3143	1380	3622	1154	79	74	62	33	2908.85	1577.47	3011.72	1305.36	58.7746	58.4301	74.6188	45.3659
ENSG00000013364	5694	5119	6885	5065	3508	5221	2358	2821	5269.8	5851.48	5724.93	5729.34	2609.89	4122.48	2837.92	3878.1
ENSG00000013374	1669	5853	1726	4458	1000	3906	455	1927	1544.66	6690.51	1435.18	5042.73	743.982	3084.16	547.606	2649.1
ENSG00000013375	303	425	432	383	319	355	210	250	280.426	485.814	359.211	433.236	237.33	280.307	252.741	343.681
ENSG00000013392	51	65	73	58	13	21	9	20	47.2005	74.3009	60.7001	65.6075	9.67177	16.5815	10.8318	27.4945
ENSG00000013441	2094	3343	2709	5072	619	1175	378	1313	1938	3821.35	2252.56	5737.26	460.525	927.776	454.934	1805.01
ENSG00000013503	148	42	160	44	185	48	101	36	136.974	48.0098	133.041	49.7712	137.637	37.9006	121.556	49.4901
ENSG00000013523	418	1345	476	1291	42	128	34	79	386.859	1537.46	395.798	1460.33	31.2473	101.068	40.92	108.603
ENSG00000013561	558	657	557	599	127	178	49	68	516.429	751.011	463.15	677.567	94.4858	140.548	58.9729	93.4813
ENSG00000013563	321	355	531	466	94	98	104	66	297.085	405.797	441.531	527.122	69.9343	77.3804	125.167	90.7319
ENSG00000013573	437	203	172	43	10	12	3	1	404.443	232.047	143.019	48.64	7.43982	9.47515	3.61059	1.37473
ENSG00000013583	1070	406	876	932	337	207	213	197	990.285	464.095	728.401	1054.24	250.722	163.446	256.352	270.821
ENSG00000013588	57	58	28	68	4	4	9	2	52.7535	66.2993	23.2822	76.9191	2.97593	3.15838	10.8318	2.74945
ENSG00000013619	1285	2070	1534	2354	206	327	188	254	1189.27	2366.2	1275.53	2662.76	153.26	258.198	226.264	349.18
ENSG00000013810	323	120	480	137	26	16	20	7	298.936	137.171	399.124	154.969	19.3435	12.6335	24.0706	9.62308
ENSG00000014123	617	691	627	470	772	791	429	411	571.033	789.876	521.356	531.647	574.354	624.571	516.314	565.012
ENSG00000014138	347	406	447	398	208	239	84	108	321.148	464.095	371.684	450.203	154.748	188.713	101.096	148.47
ENSG00000014164	1209	915	1453	1080	193	204	143	153	1118.93	1045.93	1208.18	1221.66	143.589	161.078	172.105	210.333
ENSG00000014216	1422	1287	1541	1346	646	670	449	323	1316.06	1471.16	1281.35	1522.55	480.613	529.029	540.385	444.036
ENSG00000014257	396	373	515	320	494	467	241	188	366.498	426.373	428.227	361.972	367.527	368.741	290.051	258.448
ENSG00000014641	1347	1353	1435	1008	1901	1997	1123	1047	1246.65	1546.6	1193.21	1140.21	1414.31	1576.82	1351.56	1439.34
ENSG00000014824	679	608	720	511	144	172	61	73	628.414	694.999	598.686	578.025	107.133	135.811	73.4153	100.355
ENSG00000014914	48	197	55	153	4	16	3	7	44.424	225.189	45.7329	173.068	2.97593	12.6335	3.61059	9.62308
ENSG00000014919	587	400	636	351	183	210	130	117	543.268	457.236	528.839	397.038	136.149	165.815	156.459	160.843
ENSG00000015133	376	236	408	502	66	45	22	40	347.988	269.769	339.255	567.844	49.1028	35.5318	26.4776	54.989
ENSG00000015153	377	290	358	316	36	39	29	33	348.913	331.496	297.68	357.448	26.7834	30.7943	34.9024	45.3659
ENSG00000015171	495	166	660	222	178	74	119	39	458.122	189.753	548.795	251.118	132.429	58.4301	143.22	53.6143
ENSG00000015285	2415	2128	3258	2027	381	526	279	336	2235.08	2432.5	2709.05	2292.87	283.457	415.328	335.785	461.908
ENSG00000015475	8611	10197	7166	9162	2395	3320	1608	2321	7969.48	11656.1	5958.59	10363.7	1781.84	2621.46	1935.28	3190.74
ENSG00000015479	5184	4111	4816	4142	4166	4192	2078	2390	4797.79	4699.25	4004.54	4685.28	3099.43	3309.99	2500.93	3285.59
ENSG00000015532	95	28	213	48	14	5	8	3	87.9225	32.0065	177.111	54.2958	10.4158	3.94798	9.62824	4.12418
ENSG00000015676	1373	580	1599	584	132	91	98	38	1270.71	662.993	1329.58	660.599	98.2057	71.8533	117.946	52.2396
ENSG00000016864	273	115	330	165	107	61	79	45	252.661	131.455	274.398	186.642	79.6061	48.1654	95.0788	61.8626
ENSG00000017260	2821	4791	3180	4505	2236	3468	1161	1872	2610.84	5476.55	2644.2	5095.89	1663.54	2738.32	1397.3	2573.49
ENSG00000017483	301	53	354	53	73	29	37	25	278.575	60.5838	294.354	59.9517	54.3107	22.8983	44.5306	34.3681
ENSG00000017621	35	38	39	68	1	4	2	1	32.3925	43.4375	32.4288	76.9191	0.743982	3.15838	2.40706	1.37473
ENSG00000017797	1543	706	1792	732	132	66	91	34	1428.05	807.022	1490.06	828.012	98.2057	52.1133	109.521	46.7407
ENSG00000018189	557	1674	610	1952	140	441	85	287	515.503	1913.53	507.22	2208.03	104.158	348.212	102.3	394.546
ENSG00000018280	2134	4243	6938	12908	281	378	296	419	1975.02	4850.13	5769	14601.1	209.059	298.467	356.245	576.01
ENSG00000018510	1634	696	1660	535	1537	635	745	312	1512.27	795.591	1380.3	605.172	1143.5	501.394	896.629	428.914
ENSG00000018610	531	508	565	456	108	92	71	61	491.44	580.69	469.802	515.811	80.3501	72.6428	85.4506	83.8582
ENSG00000018699	587	109	734	105	578	106	255	41	543.268	124.597	610.327	118.772	430.022	83.6972	306.9	56.3637
ENSG00000018869	69	54	67	37	17	11	15	10	63.8595	61.7269	55.711	41.853	12.6477	8.68556	18.0529	13.7473
ENSG00000019144	3119	1681	4435	2499	290	190	206	155	2886.63	1921.54	3687.74	2826.78	215.755	150.023	247.927	213.082
ENSG00000019169	5573	41	3223	10	1081	15	362	4	5157.81	46.8667	2679.95	11.3116	804.245	11.8439	435.678	5.4989
ENSG00000019485	96	53	97	50	12	17	8	6	88.848	60.5838	80.6563	56.5582	8.92779	13.4231	9.62824	8.24835
ENSG00000019582	58390	290344	46899	186016	19764	175264	12802	117289	54039.9	331890	38996.9	210415	14704.1	138388	15407.6	161240
ENSG00000019991	53	27	53	9	57	14	46	10	49.0515	30.8635	44.0699	10.1805	42.407	11.0543	55.3624	13.7473
ENSG00000019995	779	756	800	824	119	124	79	71	720.964	864.177	665.206	932.079	88.5339	97.9099	95.0788	97.6055
ENSG00000020129	956	236	1065	215	253	80	154	34	884.778	269.769	885.556	243.2	188.228	63.1677	185.344	46.7407
ENSG00000020256	20	29	37	23	6	6	4	3	18.51	33.1496	30.7658	26.0168	4.46389	4.73758	4.81412	4.12418
ENSG00000020426	120	30	134	26	81	20	56	17	111.06	34.2927	111.422	29.4103	60.2626	15.7919	67.3976	23.3703
ENSG00000020577	140	479	99	374	8	62	6	30	129.57	547.541	82.3193	423.055	5.95186	48.955	7.22118	41.2418
ENSG00000020633	1968	1434	4219	2460	98	153	101	93	1821.38	1639.19	3508.13	2782.66	72.9103	120.808	121.556	127.849
ENSG00000020922	125	117	185	126	127	65	81	37	115.687	133.742	153.829	142.527	94.4858	51.3238	97.4859	50.8648
ENSG00000021355	3890	7867	4101	6035	2967	6317	1524	3563	3600.19	8992.7	3410.01	6826.57	2207.4	4987.88	1834.18	4898.15
ENSG00000021574	424	407	493	403	182	220	110	116	392.412	465.238	409.933	455.859	135.405	173.711	132.388	159.468
ENSG00000021762	247	171	226	143	42	50	23	21	228.598	195.469	187.921	161.756	31.2473	39.4798	27.6812	28.8692
ENSG00000021776	890	571	1015	621	1740	1018	945	547	823.695	652.705	843.981	702.453	1294.53	803.809	1137.34	751.975
ENSG00000022277	2232	1932	2395	2012	586	545	311	351	2065.72	2208.45	1991.46	2275.9	435.974	430.33	374.298	482.528
ENSG00000022556	63	65	65	74	30	36	7	23	58.3065	74.3009	54.048	83.7061	22.3195	28.4255	8.42471	31.6187
ENSG00000022567	178	323	160	485	10	26	12	9	164.739	369.218	133.041	548.614	7.43982	20.5295	14.4424	12.3725
ENSG00000022840	2215	2605	2412	3073	260	386	147	210	2049.98	2977.75	2005.6	3476.07	193.435	304.784	176.919	288.692
ENSG00000022976	193	99	240	106	10	8	9	2	178.621	113.166	199.562	119.903	7.43982	6.31677	10.8318	2.74945
ENSG00000023041	1106	955	1285	983	119	95	61	34	1023.6	1091.65	1068.49	1111.93	88.5339	75.0116	73.4153	46.7407
ENSG00000023171	11	40	15	67	1	13	1	7	10.1805	45.7236	12.4726	75.788	0.743982	10.2648	1.20353	9.62308
ENSG00000023191	4727	4786	5187	5094	3347	3947	2303	2514	4374.84	5470.83	4313.03	5762.15	2490.11	3116.54	2771.73	3456.06
ENSG00000023228	1358	1016	1398	889	1486	1015	808	563	1256.83	1161.38	1162.45	1005.6	1105.56	801.44	972.452	773.97
ENSG00000023287	637	642	804	736	255	238	182	140	589.543	733.864	668.532	832.536	189.716	187.924	219.042	192.462
ENSG00000023318	2720	3553	2569	2884	4045	5547	1975	3078	2517.36	4061.4	2136.14	3262.28	3009.41	4379.89	2376.97	4231.4
ENSG00000023330	1148	2710	1119	3293	1380	3070	894	2049	1062.47	3097.78	930.457	3724.92	1026.7	2424.06	1075.96	2816.81
ENSG00000023445	6785	8251	7170	7265	293	376	155	316	6279.52	9431.64	5961.91	8217.9	217.987	296.888	186.547	434.413
ENSG00000023516	855	409	928	349	822	332	395	189	791.302	467.524	771.639	394.776	611.554	262.146	475.394	259.823
ENSG00000023572	319	217	367	193	160	119	96	81	295.234	248.051	305.163	218.315	119.037	93.9619	115.539	111.353
ENSG00000023608	293	163	378	183	233	151	154	116	271.171	186.324	314.31	207.003	173.348	119.229	185.344	159.468
ENSG00000023697	152	167	149	139	139	104	92	68	140.676	190.896	123.895	157.232	103.414	82.118	110.725	93.4813
ENSG00000023734	2769	1631	2290	1172	1491	846	740	459	2562.71	1864.38	1904.15	1325.72	1109.28	667.998	890.612	630.999
ENSG00000023892	765	197	786	147	60	25	40	10	708.007	225.189	653.565	166.281	44.6389	19.7399	48.1412	13.7473
ENSG00000023902	11714	20883	11387	15493	664	2443	436	1137	10841.3	23871.2	9468.38	17525.1	494.004	1928.98	524.739	1563.06
ENSG00000023909	634	544	331	1079	403	384	236	373	586.767	621.841	275.229	1220.53	299.825	303.205	284.033	512.772
ENSG00000024048	601	916	817	1203	1167	1386	646	848	556.225	1047.07	679.342	1360.79	868.228	1094.38	777.48	1165.77
ENSG00000024422	29	13	46	13	6	2	8	6	26.8395	14.8602	38.2494	14.7051	4.46389	1.57919	9.62824	8.24835
ENSG00000024862	227	189	261	219	53	49	48	36	210.088	216.044	217.024	247.725	39.4311	38.6902	57.7694	49.4901
ENSG00000025039	371	745	376	1325	67	120	27	104	343.36	851.603	312.647	1498.79	49.8468	94.7515	32.4953	142.971
ENSG00000025156	151	99	185	128	123	50	55	47	139.75	113.166	153.829	144.789	91.5098	39.4798	66.1941	64.6121
ENSG00000025293	1080	989	1024	896	292	346	175	203	999.54	1130.52	851.464	1013.52	217.243	273.2	210.618	279.069
ENSG00000025434	2259	7174	4220	11198	82	468	60	301	2090.7	8200.53	3508.96	12666.8	61.0066	369.531	72.2118	413.792
ENSG00000025708	25820	24359	35586	23584	4401	10484	2942	6102	23896.4	27844.6	29590	26677.4	3274.27	8278.13	3540.78	8388.57
ENSG00000025770	698	535	862	673	108	120	74	57	645.999	611.554	716.76	761.273	80.3501	94.7515	89.0612	78.3593
ENSG00000025772	872	449	892	603	157	74	123	64	807.036	513.248	741.705	682.092	116.805	58.4301	148.034	87.9824
ENSG00000025796	1700	1065	1648	897	1144	685	525	377	1573.35	1217.39	1370.33	1014.65	851.116	540.873	631.853	518.271
ENSG00000025800	1943	1408	1960	1566	1125	753	678	489	1798.25	1609.47	1629.76	1771.4	836.98	594.566	815.993	672.241
ENSG00000026025	131864	85775	133191	46969	130176	98722	96761	50981	122040	98048.6	110749	53129.6	96848.7	77950.5	116455	70084.9
ENSG00000026103	90	361	98	505	43	230	23	148	83.295	412.656	81.4878	571.238	31.9912	181.607	27.6812	203.459
ENSG00000026297	1322	1152	894	916	344	308	175	163	1223.51	1316.84	743.368	1036.15	255.93	243.196	210.618	224.08
ENSG00000026508	105974	81641	103972	67167	87694	69528	58721	45727	98078.9	93323.1	86453.5	75976.9	65242.8	54899	70672.5	62862.1
ENSG00000026652	286	697	705	1256	31	56	44	46	264.693	796.734	586.213	1420.74	23.0635	44.2174	52.9553	63.2374
ENSG00000026751	38608	102393	33549	112457	20180	64393	10743	45639	35731.7	117045	27896.3	127207	15013.6	50844.5	12929.5	62741.1
ENSG00000026950	161	1160	211	1293	4	64	4	42	149.005	1325.99	175.448	1462.59	2.97593	50.5342	4.81412	57.7385
ENSG00000027001	66	26	93	21	69	29	40	14	61.083	29.7204	77.3302	23.7544	51.3348	22.8983	48.1412	19.2462
ENSG00000027075	628	321	328	161	99	54	66	21	581.214	366.932	272.735	182.117	73.6543	42.6382	79.4329	28.8692
ENSG00000027697	2413	3070	2455	2292	3027	3632	1661	1882	2233.23	3509.29	2041.35	2592.63	2252.03	2867.81	1999.06	2587.23
ENSG00000027847	1334	675	1554	576	72	54	51	25	1234.62	771.586	1292.16	651.55	53.5667	42.6382	61.38	34.3681
ENSG00000027869	15	29	4	17	2	7	1	2	13.8825	33.1496	3.32603	19.2298	1.48796	5.52717	1.20353	2.74945
ENSG00000028116	485	1321	696	1141	516	1208	283	639	448.867	1510.02	578.73	1290.66	383.895	953.832	340.599	878.449
ENSG00000028137	109225	37088	114416	32866	13217	7890	9567	3461	101088	42395	95137.8	37176.8	9833.22	6229.91	11514.2	4757.92
ENSG00000028203	793	758	804	800	95	73	47	34	733.921	866.463	668.532	904.931	70.6783	57.6405	56.5659	46.7407
ENSG00000028277	33405	13646	25808	10953	1398	940	925	526	30916.3	15598.6	21459.6	12389.6	1040.09	742.22	1113.26	723.105
ENSG00000028310	2072	1371	2215	1217	154	97	90	63	1917.64	1567.18	1841.79	1376.63	114.573	76.5908	108.318	86.6077
ENSG00000028528	2286	1881	2588	2270	911	765	613	491	2115.69	2150.15	2151.94	2567.74	677.768	604.041	737.764	674.99
ENSG00000028839	342	268	365	242	54	44	23	22	316.521	306.348	303.5	273.742	40.1751	34.7422	27.6812	30.244
ENSG00000029153	274	417	555	623	38	40	30	31	253.587	476.669	461.487	704.715	28.2713	31.5838	36.1059	42.6165
ENSG00000029363	3318	2829	3196	3114	1679	1393	856	866	3070.81	3233.8	2657.5	3522.44	1249.15	1099.91	1030.22	1190.51
ENSG00000029364	1364	1277	1290	1247	165	175	99	96	1262.38	1459.73	1072.65	1410.56	122.757	138.179	119.149	131.974
ENSG00000029639	82	49	131	24	50	15	30	11	75.891	56.0115	108.928	27.1479	37.1991	11.8439	36.1059	15.122
ENSG00000029725	1286	1134	1449	1320	248	244	155	154	1190.19	1296.27	1204.86	1493.14	184.508	192.661	186.547	211.708
ENSG00000029993	141	47	114	66	17	10	8	6	130.495	53.7253	94.7919	74.6568	12.6477	7.89596	9.62824	8.24835
ENSG00000030066	757	465	772	374	1663	1023	852	566	700.603	531.537	641.924	423.055	1237.24	807.757	1025.41	778.094
ENSG00000030110	560	618	796	740	13	27	11	19	518.28	706.43	661.88	837.061	9.67177	21.3191	13.2388	26.1198
ENSG00000030419	17	6	7	49	2	2	1	2	15.7335	6.85855	5.82056	55.427	1.48796	1.57919	1.20353	2.74945
ENSG00000030582	21241	22327	18538	17397	7974	13199	5378	7073	19658.5	25521.8	15414.5	19678.9	5932.52	10421.9	6472.58	9723.43
ENSG00000031003	702	839	654	684	110	123	45	28	649.701	959.053	543.806	773.716	81.8381	97.1203	54.1588	38.4923
ENSG00000031081	4489	4819	5470	5089	1942	2136	1260	1182	4154.57	5508.56	4548.35	5756.49	1444.81	1686.58	1516.45	1624.92
ENSG00000031691	75	47	67	31	52	38	30	17	69.4125	53.7253	55.711	35.0661	38.6871	30.0047	36.1059	23.3703
ENSG00000031698	2309	1413	2453	1274	1349	1055	770	614	2136.98	1615.19	2039.69	1441.1	1003.63	833.024	926.718	844.081
ENSG00000031823	1783	1157	2046	1317	265	236	154	123	1650.17	1322.56	1701.27	1489.74	197.155	186.345	185.344	169.091
ENSG00000032219	600	594	637	453	436	294	176	138	555.3	678.996	529.671	512.417	324.376	232.141	211.821	189.712
ENSG00000032389	319	152	388	141	45	41	28	18	295.234	173.75	322.625	159.494	33.4792	32.3734	33.6988	24.7451
ENSG00000032444	1765	2059	2809	2559	245	534	149	238	1633.51	2353.62	2335.71	2894.65	182.276	421.644	179.326	327.185
ENSG00000032742	112	73	151	83	64	31	38	18	103.656	83.4456	125.558	93.8866	47.6149	24.4775	45.7341	24.7451
ENSG00000033011	521	105	603	101	145	47	119	29	482.185	120.025	501.399	114.248	107.877	37.111	143.22	39.867
ENSG00000033030	613	552	703	652	649	453	342	293	567.331	630.986	584.55	737.519	482.845	357.687	411.607	402.794
ENSG00000033050	2953	568	2877	540	1219	231	729	106	2733	649.276	2392.25	610.828	906.915	182.397	877.373	145.721
ENSG00000033100	1196	1126	1544	1451	148	166	128	119	1106.9	1287.12	1283.85	1641.32	110.109	131.073	154.052	163.592
ENSG00000033170	101	52	147	30	19	10	11	2	93.4755	59.4407	122.232	33.9349	14.1357	7.89596	13.2388	2.74945
ENSG00000033178	751	1197	957	1253	1419	1919	734	1005	695.05	1368.28	795.753	1417.35	1055.71	1515.24	883.391	1381.6
ENSG00000033327	3739	11541	2849	9549	323	985	181	624	3460.44	13192.4	2368.97	10801.5	240.306	777.752	217.839	857.828
ENSG00000033627	6006	12002	4539	11376	1507	3833	660	2393	5558.55	13719.4	3774.21	12868.1	1121.18	3026.52	794.329	3289.72
ENSG00000033800	596	735	658	1181	911	1051	540	830	551.598	840.172	547.132	1335.9	677.768	829.866	649.906	1141.02
ENSG00000033867	1808	353	1921	224	2343	444	1149	206	1673.3	403.511	1597.33	253.381	1743.15	350.581	1382.86	283.193
ENSG00000034152	5262	7376	5116	9593	571	1018	414	659	4869.98	8431.44	4253.99	10851.3	424.814	803.809	498.261	905.944
ENSG00000034510	35707	97568	38866	69885	64	199	50	171	33046.8	111529	32317.4	79051.4	47.6149	157.13	60.1765	235.078
ENSG00000034533	76	63	101	50	43	29	28	12	70.338	72.0147	83.9823	56.5582	31.9912	22.8983	33.6988	16.4967
ENSG00000034677	715	1353	1050	1700	307	563	158	355	661.732	1546.6	873.083	1922.98	228.403	444.543	190.158	488.027
ENSG00000034693	157	79	131	50	125	53	70	24	145.303	90.3042	108.928	56.5582	92.9978	41.8486	84.2471	32.9934
ENSG00000034713	1438	1812	1414	2404	443	758	282	594	1330.87	2071.28	1175.75	2719.32	329.584	598.514	339.395	816.587
ENSG00000035115	165	51	294	72	10	1	6	1	152.707	58.2976	244.463	81.4438	7.43982	0.789596	7.22118	1.37473
ENSG00000035141	952	205	1096	222	53	13	36	13	881.076	234.334	911.333	251.118	39.4311	10.2648	43.3271	17.8714
ENSG00000035403	239	93	205	165	480	135	300	106	221.194	106.307	170.459	186.642	357.112	106.595	361.059	145.721
ENSG00000035681	1229	1211	1068	1424	545	399	361	311	1137.44	1384.28	888.051	1610.78	405.47	315.049	434.474	427.539
ENSG00000035687	1362	620	2120	748	1820	573	1449	313	1260.53	708.716	1762.8	846.11	1354.05	452.439	1743.91	430.289
ENSG00000035862	2866	1814	1995	1879	766	789	468	532	2652.48	2073.57	1658.86	2125.46	569.891	622.991	563.252	731.354
ENSG00000035928	268	666	339	551	178	358	104	210	248.034	761.299	281.881	623.271	132.429	282.675	125.167	288.692
ENSG00000036054	977	1285	888	1230	793	900	451	522	904.213	1468.87	738.379	1391.33	589.978	710.637	542.792	717.606
ENSG00000036257	1192	1005	1301	1180	1352	1157	713	614	1103.2	1148.81	1081.79	1334.77	1005.86	913.563	858.116	844.081
ENSG00000036549	730	279	693	272	171	64	85	31	675.615	318.922	576.235	307.676	127.221	50.5342	102.3	42.6165
ENSG00000037042	27	16	55	28	4	1	1	1	24.9885	18.2895	45.7329	31.6726	2.97593	0.789596	1.20353	1.37473
ENSG00000037241	340	195	325	111	57	54	38	29	314.67	222.903	270.24	125.559	42.407	42.6382	45.7341	39.867
ENSG00000037474	3371	1821	3008	1627	1966	1034	1003	558	3119.86	2081.57	2501.18	1840.4	1462.67	816.442	1207.14	767.097
ENSG00000037637	1208	1624	1253	1547	252	419	155	223	1118	1856.38	1041.88	1749.91	187.484	330.841	186.547	306.564
ENSG00000037749	664	554	636	481	424	393	307	203	614.532	633.272	528.839	544.09	315.449	310.311	369.484	279.069
ENSG00000037757	171	94	295	102	32	6	24	5	158.26	107.451	245.295	115.379	23.8074	4.73758	28.8847	6.87363
ENSG00000037897	2519	789	2521	628	480	223	374	126	2331.33	901.899	2096.23	710.371	357.112	176.08	450.12	173.215
ENSG00000038002	208	196	284	254	200	266	138	167	192.504	224.046	236.148	287.316	148.796	210.033	166.087	229.579
ENSG00000038210	1792	1387	1438	919	577	492	199	253	1658.5	1585.47	1195.71	1039.54	429.278	388.481	239.502	347.805
ENSG00000038219	1313	1555	1551	1501	1202	972	674	489	1215.18	1777.51	1289.67	1697.88	894.267	767.487	811.179	672.241
ENSG00000038274	1493	2256	1479	1731	1096	1614	591	948	1381.77	2578.81	1229.8	1958.04	815.405	1274.41	711.286	1303.24
ENSG00000038358	731	540	963	739	568	430	388	239	676.54	617.269	800.742	835.93	422.582	339.526	466.969	328.559
ENSG00000038382	2109	1823	2862	2867	529	373	339	252	1951.88	2083.85	2379.78	3243.05	393.567	294.519	407.996	346.431
ENSG00000038427	1209	254	1805	357	2435	397	1730	239	1118.93	290.345	1500.87	403.825	1811.6	313.47	2082.11	328.559
ENSG00000038532	1123	712	1326	871	221	179	110	109	1039.34	813.881	1102.58	985.243	164.42	141.338	132.388	149.845
ENSG00000038945	1325	1663	622	740	1424	1924	548	1077	1226.29	1900.96	517.198	837.061	1059.43	1519.18	659.534	1480.58
ENSG00000039123	1026	669	1133	654	2445	1194	1149	621	949.563	764.728	942.099	739.781	1819.04	942.778	1382.86	853.704
ENSG00000039319	1235	4696	1640	8874	2071	6619	1301	5324	1142.99	5367.95	1363.67	10037.9	1540.79	5226.34	1565.79	7319.04
ENSG00000039523	1324	1614	2015	5268	188	351	218	392	1225.36	1844.95	1675.49	5958.97	139.869	277.148	262.369	538.892
ENSG00000039560	16	6	47	5	12	1	34	3	14.808	6.85855	39.0809	5.65582	8.92779	0.789596	40.92	4.12418
ENSG00000039650	734	545	1037	722	61	82	32	47	679.317	622.985	862.274	816.7	45.3829	64.7469	38.5129	64.6121
ENSG00000040199	173	169	236	255	59	58	38	43	160.111	193.182	196.236	288.447	43.895	45.7966	45.7341	59.1132
ENSG00000040275	80	76	89	63	49	20	31	12	74.04	86.8749	74.0042	71.2633	36.4551	15.7919	37.3094	16.4967
ENSG00000040341	148	60	143	65	125	33	61	27	136.974	68.5855	118.906	73.5256	92.9978	26.0567	73.4153	37.1176
ENSG00000040487	588	588	754	793	50	77	59	68	544.194	672.137	626.957	897.013	37.1991	60.7989	71.0082	93.4813
ENSG00000040531	1238	967	1358	1084	177	181	156	109	1145.77	1105.37	1129.19	1226.18	131.685	142.917	187.751	149.845
ENSG00000040633	1111	1006	1510	1186	164	199	108	142	1028.23	1149.95	1255.58	1341.56	122.013	157.13	129.981	195.211
ENSG00000040933	143	358	194	631	12	50	4	37	132.346	409.227	161.313	713.764	8.92779	39.4798	4.81412	50.8648
ENSG00000041357	6114	6559	5054	4423	3730	5576	1678	2762	5658.51	7497.53	4202.44	5003.14	2775.05	4402.79	2019.52	3796.99
ENSG00000041802	1143	643	1070	709	461	269	239	151	1057.85	735.007	889.714	801.995	342.976	212.401	287.644	207.583
ENSG00000041880	38	97	62	79	6	20	2	8	35.169	110.88	51.5535	89.3619	4.46389	15.7919	2.40706	10.9978
ENSG00000041982	163	41	394	16	478	58	313	24	150.856	46.8667	327.614	18.0986	355.624	45.7966	376.705	32.9934
ENSG00000041988	246	145	344	279	29	36	23	30	227.673	165.748	286.039	315.595	21.5755	28.4255	27.6812	41.2418
ENSG00000042088	358	235	352	241	117	49	82	34	331.329	268.626	292.691	272.61	87.0459	38.6902	98.6894	46.7407
ENSG00000042286	584	515	602	1156	162	237	142	246	540.492	588.692	500.568	1307.63	120.525	187.134	170.901	338.182
ENSG00000042429	730	564	838	538	884	775	475	429	675.615	644.703	696.804	608.566	657.68	611.937	571.676	589.757
ENSG00000042445	124	150	182	159	63	58	37	36	114.762	171.464	151.334	179.855	46.8709	45.7966	44.5306	49.4901
ENSG00000042493	5408	10203	6435	13090	2152	5807	1461	3917	5005.1	11663	5350.75	14806.9	1601.05	4585.19	1758.36	5384.8
ENSG00000042753	6981	2492	6374	2109	1679	1087	911	555	6460.91	2848.58	5300.03	2385.62	1249.15	858.291	1096.42	762.972
ENSG00000042980	422	330	699	296	454	369	217	239	390.561	377.22	581.224	334.824	337.768	291.361	261.166	328.559
ENSG00000043093	1570	1315	1567	1507	745	693	352	415	1453.03	1503.16	1302.97	1704.66	554.267	547.19	423.642	570.511
ENSG00000043143	1069	1928	1101	1733	134	326	72	138	989.359	2203.88	915.49	1960.31	99.6936	257.408	86.6541	189.712
ENSG00000043462	1278	6353	2284	10774	583	2523	743	2142	1182.79	7262.06	1899.16	12187.2	433.742	1992.15	894.222	2944.66
ENSG00000043514	207	28	318	47	83	6	57	4	191.578	32.0065	264.42	53.1647	61.7505	4.73758	68.6012	5.4989
ENSG00000044090	189	315	288	321	42	91	44	68	174.919	360.074	239.474	363.103	31.2473	71.8533	52.9553	93.4813
ENSG00000044115	4005	3197	4241	3058	4623	3511	2820	2052	3706.63	3654.46	3526.43	3459.1	3439.43	2772.27	3393.95	2820.94
ENSG00000044446	362	398	480	425	107	107	56	53	335.031	454.95	399.124	480.744	79.6061	84.4868	67.3976	72.8604
ENSG00000044459	355	641	394	577	155	255	70	148	328.552	732.721	327.614	652.681	115.317	201.347	84.2471	203.459
ENSG00000044574	13086	11660	12710	7280	12760	12213	8328	6998	12111.1	13328.4	10568.5	8234.87	9493.22	9643.34	10023	9620.33
ENSG00000046647	131	102	158	109	66	33	36	28	121.24	116.595	131.378	123.297	49.1028	26.0567	43.3271	38.4923
ENSG00000046651	181	251	247	272	47	40	32	15	167.515	286.916	205.382	307.676	34.9672	31.5838	38.5129	20.6209
ENSG00000047056	629	721	751	766	109	87	74	54	582.139	824.169	624.463	866.471	81.0941	68.6949	89.0612	74.2352
ENSG00000047188	738	850	768	805	564	722	256	402	683.019	971.627	638.598	910.587	419.606	570.088	308.104	552.639
ENSG00000047230	23	12	16	16	9	3	5	1	21.2865	13.7171	13.3041	18.0986	6.69584	2.36879	6.01765	1.37473
ENSG00000047249	1263	2249	1300	2255	1493	2679	956	1668	1168.91	2570.81	1080.96	2550.77	1110.77	2115.33	1150.57	2293.04
ENSG00000047315	1870	1360	2058	1422	2875	1841	1536	1011	1730.68	1554.6	1711.24	1608.51	2138.95	1453.65	1848.62	1389.85
ENSG00000047346	57	81	72	152	9	14	14	13	52.7535	92.5904	59.8686	171.937	6.69584	11.0543	16.8494	17.8714
ENSG00000047365	692	920	550	703	274	409	105	270	640.446	1051.64	457.329	795.208	203.851	322.945	126.371	371.176
ENSG00000047410	1613	1224	1971	1347	2966	1760	1631	1058	1492.83	1399.14	1638.9	1523.68	2206.65	1389.69	1962.96	1454.46
ENSG00000047578	591	447	901	766	108	90	82	64	546.97	510.962	749.189	866.471	80.3501	71.0637	98.6894	87.9824
ENSG00000047579	314	266	331	423	99	121	78	96	290.607	304.062	275.229	478.482	73.6543	95.5411	93.8753	131.974
ENSG00000047621	583	420	599	385	366	211	149	99	539.566	480.098	498.073	435.498	272.298	166.605	179.326	136.098
ENSG00000047634	212	1364	238	1823	27	203	21	155	196.206	1559.18	197.899	2062.11	20.0875	160.288	25.2741	213.082
ENSG00000047644	1654	649	2452	577	128	62	87	30	1530.78	741.866	2038.86	652.681	95.2298	48.955	104.707	41.2418
ENSG00000047849	4189	2304	5398	2237	1970	1090	1405	773	3876.92	2633.68	4488.48	2530.41	1465.65	860.66	1690.96	1062.66
ENSG00000047932	648	500	811	431	232	173	162	125	599.724	571.545	674.353	487.531	172.604	136.6	194.972	171.841
ENSG00000048028	119	133	137	162	78	47	42	47	110.134	152.031	113.917	183.248	58.0306	37.111	50.5482	64.6121
ENSG00000048052	231	295	270	145	64	73	37	25	213.79	337.212	224.507	164.019	47.6149	57.6405	44.5306	34.3681
ENSG00000048140	855	326	1171	412	28	24	27	11	791.302	372.648	973.696	466.039	20.8315	18.9503	32.4953	15.122
ENSG00000048162	2127	305	2046	300	747	99	523	77	1968.54	348.643	1701.27	339.349	555.755	78.17	629.446	105.854
ENSG00000048392	348	1150	306	881	118	450	39	192	322.074	1314.55	254.441	996.555	87.7899	355.318	46.9376	263.947
ENSG00000048405	735	836	840	997	515	547	287	302	680.242	955.624	698.467	1127.77	383.151	431.909	345.413	415.167
ENSG00000048471	622	725	355	573	155	219	106	110	575.661	828.741	295.185	648.157	115.317	172.922	127.574	151.22
ENSG00000048544	1740	652	1791	611	484	204	272	119	1610.37	745.295	1489.23	691.141	360.087	161.078	327.36	163.592
ENSG00000048649	654	631	710	824	567	417	323	290	605.277	721.29	590.371	932.079	421.838	329.262	388.74	398.67
ENSG00000048707	1496	1271	1963	1437	597	415	280	228	1384.55	1452.87	1632.25	1625.48	444.158	327.682	336.988	313.437
ENSG00000048740	694	1029	433	871	306	310	145	188	642.297	1176.24	360.043	985.243	227.659	244.775	174.512	258.448
ENSG00000048828	4316	2585	4523	2760	1086	839	621	404	3994.46	2954.89	3760.91	3122.01	807.965	662.471	747.392	555.389
ENSG00000048991	334	152	388	182	41	17	29	6	309.117	173.75	322.625	205.872	30.5033	13.4231	34.9024	8.24835
ENSG00000049167	113	81	103	86	25	25	15	7	104.581	92.5904	85.6453	97.2801	18.5996	19.7399	18.0529	9.62308
ENSG00000049239	2880	2789	2959	2818	299	391	182	177	2665.44	3188.08	2460.43	3187.62	222.451	308.732	219.042	243.326
ENSG00000049245	2293	2452	2405	2237	238	325	153	253	2122.17	2802.86	1999.78	2530.41	177.068	256.619	184.14	347.805
ENSG00000049246	89	74	89	191	14	19	11	9	82.3695	84.5887	74.0042	216.052	10.4158	15.0023	13.2388	12.3725
ENSG00000049249	578	213	588	268	408	167	259	113	534.939	243.478	488.927	303.152	303.545	131.863	311.714	155.344
ENSG00000049449	1816	1202	1875	1170	412	309	198	146	1680.71	1374	1559.08	1323.46	306.521	243.985	238.299	200.71
ENSG00000049541	283	182	386	229	139	98	104	43	261.916	208.043	320.962	259.036	103.414	77.3804	125.167	59.1132
ENSG00000049618	792	430	1103	602	183	174	125	77	732.996	491.529	917.153	680.96	136.149	137.39	150.441	105.854
ENSG00000049656	3871	1874	3831	1627	553	399	345	179	3582.61	2142.15	3185.51	1840.4	411.422	315.049	415.218	246.076
ENSG00000049759	459	158	504	340	202	75	106	68	424.804	180.608	419.08	384.596	150.284	59.2197	127.574	93.4813
ENSG00000049769	70	73	142	88	7	14	2	4	64.785	83.4456	118.074	99.5424	5.20788	11.0543	2.40706	5.4989
ENSG00000049860	2770	1971	2919	1711	3182	2269	1777	1292	2563.63	2253.03	2427.17	1935.42	2367.35	1791.59	2138.67	1776.14
ENSG00000049883	45	29	51	16	30	2	22	4	41.6475	33.1496	42.4069	18.0986	22.3195	1.57919	26.4776	5.4989
ENSG00000050130	664	453	842	493	388	287	211	151	614.532	517.82	700.13	557.664	288.665	226.614	253.945	207.583
ENSG00000050344	542	1701	1005	1278	278	994	225	670	501.621	1944.4	835.666	1445.63	206.827	784.859	270.794	921.066
ENSG00000050393	437	310	481	294	45	43	50	17	404.443	354.358	399.955	332.562	33.4792	33.9526	60.1765	23.3703
ENSG00000050405	281	47	229	43	164	33	62	15	260.065	53.7253	190.415	48.64	122.013	26.0567	74.6188	20.6209
ENSG00000050426	838	554	939	449	102	80	52	42	775.569	633.272	780.786	507.892	75.8862	63.1677	62.5835	57.7385
ENSG00000050438	53	50	85	114	11	2	7	6	49.0515	57.1545	70.6782	128.953	8.18381	1.57919	8.42471	8.24835
ENSG00000050730	24491	3606	21856	1426	16184	2949	8081	1018	22666.4	4121.99	18173.4	1613.04	12040.6	2328.52	9725.72	1399.47
ENSG00000050748	395	271	405	197	63	57	45	20	365.572	309.778	336.761	222.839	46.8709	45.007	54.1588	27.4945
ENSG00000050820	13	6	17	18	3	1	2	2	12.0315	6.85855	14.1356	20.3609	2.23195	0.789596	2.40706	2.74945
ENSG00000051009	1067	2021	1374	2707	60	244	51	127	987.508	2310.19	1142.49	3062.06	44.6389	192.661	61.38	174.59
ENSG00000051108	1757	3517	1543	2406	655	1764	405	996	1626.1	4020.25	1283.02	2721.58	487.308	1392.85	487.429	1369.23
ENSG00000051128	746	327	1208	621	91	72	94	43	690.423	373.791	1004.46	702.453	67.7024	56.8509	113.132	59.1132
ENSG00000051180	20	23	17	11	2	2	2	2	18.51	26.2911	14.1356	12.4428	1.48796	1.57919	2.40706	2.74945
ENSG00000051382	399	263	455	326	180	90	129	39	369.274	300.633	378.336	368.759	133.917	71.0637	155.255	53.6143
ENSG00000051523	21276	24049	25065	22981	5210	11178	3902	7241	19690.9	27490.2	20841.7	25995.3	3876.15	8826.11	4696.17	9954.38
ENSG00000051596	34	11	51	11	9	3	6	2	31.467	12.574	42.4069	12.4428	6.69584	2.36879	7.22118	2.74945
ENSG00000051620	400	334	296	221	48	54	30	22	370.2	381.792	246.126	249.987	35.7112	42.6382	36.1059	30.244
ENSG00000051825	193	99	207	99	33	10	19	7	178.621	113.166	172.122	111.985	24.5514	7.89596	22.8671	9.62308
ENSG00000052126	57	72	63	97	10	1	8	5	52.7535	82.3025	52.385	109.723	7.43982	0.789596	9.62824	6.87363
ENSG00000052723	375	361	458	444	74	61	43	47	347.062	412.656	380.831	502.237	55.0547	48.1654	51.7518	64.6121
ENSG00000052749	2298	476	2222	1330	816	182	548	117	2126.8	544.111	1847.61	1504.45	607.09	143.707	659.534	160.843
ENSG00000052795	2515	3100	2640	4474	377	583	380	447	2327.63	3543.58	2195.18	5060.83	280.481	460.335	457.341	614.502
ENSG00000052802	533	958	678	1133	446	1092	293	708	493.291	1095.08	563.762	1281.61	331.816	862.239	352.634	973.305
ENSG00000052841	887	753	1082	829	486	304	252	178	820.918	860.747	899.692	937.735	361.575	240.037	303.289	244.701
ENSG00000053254	1226	1447	1240	2435	61	82	41	62	1134.66	1654.05	1031.07	2754.38	45.3829	64.7469	49.3447	85.233
ENSG00000053371	327	109	317	70	108	57	73	20	302.638	124.597	263.588	79.1814	80.3501	45.007	87.8576	27.4945
ENSG00000053372	4185	453	3573	232	813	127	491	49	3873.22	517.82	2970.98	262.43	604.858	100.279	590.933	67.3615
ENSG00000053501	515	357	532	395	52	35	49	46	476.632	408.083	442.362	446.81	38.6871	27.6359	58.9729	63.2374
ENSG00000053770	440	446	614	416	181	139	79	76	407.22	509.819	510.546	470.564	134.661	109.754	95.0788	104.479
ENSG00000053900	481	422	628	379	336	200	156	96	445.165	482.384	522.187	428.711	249.978	157.919	187.751	131.974
ENSG00000053918	981	603	754	334	108	115	55	36	907.915	689.284	626.957	377.809	80.3501	90.8036	66.1941	49.4901
ENSG00000054116	1698	1328	1736	1214	359	385	199	217	1571.5	1518.02	1443.5	1373.23	267.09	303.995	239.502	298.315
ENSG00000054118	4226	3336	4299	3388	2006	1820	1021	1088	3911.16	3813.35	3574.65	3832.38	1492.43	1437.07	1228.8	1495.7
ENSG00000054148	2095	1712	2245	1487	334	407	228	300	1938.92	1956.97	1866.74	1682.04	248.49	321.366	274.405	412.418
ENSG00000054267	1215	1496	1359	1767	814	889	403	534	1124.48	1710.06	1130.02	1998.77	605.602	701.951	485.022	734.103
ENSG00000054277	1237	576	1930	463	171	103	126	48	1144.84	658.42	1604.81	523.729	127.221	81.3284	151.645	65.9868
ENSG00000054282	342	452	480	477	135	195	89	124	316.521	516.677	399.124	539.565	100.438	153.971	107.114	170.466
ENSG00000054392	26	30	28	16	1	3	3	2	24.063	34.2927	23.2822	18.0986	0.743982	2.36879	3.61059	2.74945
ENSG00000054523	1042	2595	1490	4763	537	1154	422	956	964.371	2966.32	1238.95	5387.73	399.519	911.194	507.889	1314.24
ENSG00000054598	5	9	5	14	3	12	2	1	4.6275	10.2878	4.15754	15.8363	2.23195	9.47515	2.40706	1.37473
ENSG00000054611	783	526	962	617	109	108	65	70	724.666	601.266	799.911	697.928	81.0941	85.2764	78.2294	96.2308
ENSG00000054654	54	101	43	99	6	20	2	9	49.977	115.452	35.7548	111.985	4.46389	15.7919	2.40706	12.3725
ENSG00000054965	180	665	283	821	14	74	13	74	166.59	760.155	235.317	928.685	10.4158	58.4301	15.6459	101.73
ENSG00000054967	2048	1870	2517	3369	254	325	168	261	1895.42	2137.58	2092.91	3810.89	188.972	256.619	202.193	358.803
ENSG00000054983	450	456	496	481	432	402	268	234	416.475	521.249	412.428	544.09	321.4	317.418	322.546	321.686
ENSG00000055044	3189	821	2731	855	1981	621	992	317	2951.42	938.478	2270.85	967.145	1473.83	490.339	1193.9	435.788
ENSG00000055070	7426	8400	6363	7751	168	309	75	179	6872.76	9601.96	5290.89	8767.65	124.989	243.985	90.2647	246.076
ENSG00000055130	1437	3644	1628	4255	923	2184	530	1411	1329.94	4165.42	1353.7	4813.1	686.696	1724.48	637.871	1939.74
ENSG00000055147	516	364	542	259	227	158	122	75	477.558	416.085	450.677	292.971	168.884	124.756	146.831	103.104
ENSG00000055163	69	95	46	72	22	28	11	13	63.8595	108.594	38.2494	81.4438	16.3676	22.1087	13.2388	17.8714
ENSG00000055208	2922	3617	2612	3640	789	924	419	521	2704.31	4134.56	2171.9	4117.44	587.002	729.587	504.279	716.232
ENSG00000055211	823	467	840	406	391	220	211	111	761.686	533.823	698.467	459.252	290.897	173.711	253.945	152.594
ENSG00000055332	1523	1247	1410	590	1151	916	480	570	1409.54	1425.43	1172.43	667.386	856.324	723.27	577.694	783.593
ENSG00000055483	3085	1862	2754	3142	281	231	167	153	2855.17	2128.44	2289.97	3554.12	209.059	182.397	200.989	210.333
ENSG00000055609	2110	2802	2791	3798	617	686	325	344	1952.8	3202.94	2320.74	4296.16	459.037	541.663	391.147	472.905
ENSG00000055732	68	21	48	70	15	10	11	6	62.934	24.0049	39.9124	79.1814	11.1597	7.89596	13.2388	8.24835
ENSG00000055917	2973	1942	3156	2451	940	702	592	496	2751.51	2219.88	2624.24	2772.48	699.343	554.297	712.489	681.864
ENSG00000055950	943	378	1082	281	220	128	158	51	872.746	432.088	899.692	317.857	163.676	101.068	190.158	70.111
ENSG00000056050	42	30	66	10	33	18	9	3	38.871	34.2927	54.8795	11.3116	24.5514	14.2127	10.8318	4.12418
ENSG00000056097	1623	1144	1818	1198	2594	1567	1412	994	1502.09	1307.7	1511.68	1355.13	1929.89	1237.3	1699.38	1366.48
ENSG00000056277	149	79	168	77	146	68	74	46	137.899	90.3042	139.693	87.0996	108.621	53.6925	89.0612	63.2374
ENSG00000056558	22249	32000	18502	41624	4816	8288	2773	5826	20591.4	36578.9	15384.6	47083.5	3583.02	6544.17	3337.39	8009.15
ENSG00000056586	1362	1317	1353	1286	220	238	117	129	1260.53	1505.45	1125.03	1454.68	163.676	187.924	140.813	177.34
ENSG00000056972	527	420	655	375	231	226	192	100	487.738	480.098	544.638	424.186	171.86	178.449	231.078	137.473
ENSG00000057019	82	33	110	27	24	7	16	1	75.891	37.722	91.4659	30.5414	17.8556	5.52717	19.2565	1.37473
ENSG00000057252	858	1135	819	1263	922	1209	617	796	794.079	1297.41	681.005	1428.66	685.952	954.622	742.578	1094.28
ENSG00000057294	3	4	5	8	1	2	1	1	2.7765	4.57236	4.15754	9.04931	0.743982	1.57919	1.20353	1.37473
ENSG00000057608	8866	4875	9235	3759	6279	4340	3186	2217	8205.48	5572.57	7678.98	4252.04	4671.47	3426.85	3834.44	3047.77
ENSG00000057657	1778	2517	2242	3795	413	842	310	802	1645.54	2877.16	1864.24	4292.77	307.265	664.84	373.094	1102.53
ENSG00000057663	689	557	660	501	212	173	111	81	637.669	636.702	548.795	566.713	157.724	136.6	133.592	111.353
ENSG00000057704	6	35	30	72	4	13	6	12	5.553	40.0082	24.9452	81.4438	2.97593	10.2648	7.22118	16.4967
ENSG00000057757	1115	607	1067	677	224	153	135	89	1031.93	693.856	887.219	765.798	166.652	120.808	162.476	122.351
ENSG00000057935	35	33	48	32	16	8	11	6	32.3925	37.722	39.9124	36.1972	11.9037	6.31677	13.2388	8.24835
ENSG00000058056	57	23	82	21	28	7	23	2	52.7535	26.2911	68.1837	23.7544	20.8315	5.52717	27.6812	2.74945
ENSG00000058063	743	1101	763	1232	195	254	101	155	687.646	1258.54	634.441	1393.59	145.077	200.557	121.556	213.082
ENSG00000058091	498	629	672	995	163	253	116	215	460.899	719.004	558.773	1125.51	121.269	199.768	139.609	295.566
ENSG00000058262	11265	8024	11820	7180	5537	4779	3492	2950	10425.8	9172.16	9828.42	8121.75	4119.43	3773.48	4202.72	4055.44
ENSG00000058272	2413	2454	2446	2746	2252	2179	1185	1380	2233.23	2805.15	2033.87	3106.17	1675.45	1720.53	1426.18	1897.12
ENSG00000058453	274	166	339	242	15	36	8	15	253.587	189.753	281.881	273.742	11.1597	28.4255	9.62824	20.6209
ENSG00000058600	707	302	793	403	147	64	142	31	654.328	345.213	659.386	455.859	109.365	50.5342	170.901	42.6165
ENSG00000058668	58	34	74	25	27	14	7	1	53.679	38.8651	61.5316	28.2791	20.0875	11.0543	8.42471	1.37473
ENSG00000058673	2655	3188	2955	4935	175	246	109	155	2457.2	3644.17	2457.11	5582.29	130.197	194.241	131.185	213.082
ENSG00000058729	551	261	594	152	635	291	331	140	509.95	298.347	493.916	171.937	472.429	229.772	398.368	192.462
ENSG00000058799	933	937	951	555	170	260	92	104	863.491	1071.08	790.764	627.796	126.477	205.295	110.725	142.971
ENSG00000058804	551	105	612	102	411	76	209	33	509.95	120.025	508.883	115.379	305.777	60.0093	251.538	45.3659
ENSG00000058866	70	40	57	58	11	4	10	8	64.785	45.7236	47.396	65.6075	8.18381	3.15838	12.0353	10.9978
ENSG00000059122	298	150	513	195	21	6	11	8	275.799	171.464	426.564	220.577	15.6236	4.73758	13.2388	10.9978
ENSG00000059145	204	128	247	301	23	17	12	21	188.802	146.316	205.382	340.48	17.1116	13.4231	14.4424	28.8692
ENSG00000059377	3060	1255	2430	810	2017	1095	1228	475	2832.03	1434.58	2020.56	916.242	1500.61	864.608	1477.93	652.994
ENSG00000059378	3134	2786	3509	2223	844	774	469	431	2900.52	3184.65	2917.76	2514.58	627.921	611.147	564.455	592.506
ENSG00000059573	256	18	357	13	242	29	132	9	236.928	20.5756	296.848	14.7051	180.044	22.8983	158.866	12.3725
ENSG00000059588	133	54	216	54	42	15	30	7	123.091	61.7269	179.606	61.0828	31.2473	11.8439	36.1059	9.62308
ENSG00000059691	298	179	489	173	174	86	127	41	275.799	204.613	406.607	195.691	129.453	67.9053	152.848	56.3637
ENSG00000059728	2141	5306	2774	5789	494	1515	371	994	1981.5	6065.24	2306.6	6548.31	367.527	1196.24	446.509	1366.48
ENSG00000059758	770	1061	568	929	516	749	236	417	712.635	1212.82	472.297	1050.85	383.895	591.408	284.033	573.26
ENSG00000059769	425	226	423	220	30	21	30	12	393.337	258.339	351.728	248.856	22.3195	16.5815	36.1059	16.4967
ENSG00000059804	2100	7311	2394	12832	553	3408	545	3337	1943.55	8357.14	1990.63	14515.1	411.422	2690.94	655.924	4587.46
ENSG00000060069	1490	1076	1492	1135	360	382	172	184	1378.99	1229.97	1240.61	1283.87	267.834	301.626	207.007	252.949
ENSG00000060138	8986	3008	8572	5110	1936	712	1276	745	8316.54	3438.42	7127.69	5780.25	1440.35	562.192	1535.7	1024.17
ENSG00000060237	2614	2533	2996	3316	982	983	636	561	2419.26	2895.45	2491.2	3750.94	730.591	776.173	765.445	771.221
ENSG00000060339	1673	1187	1737	1093	834	541	460	304	1548.36	1356.85	1444.33	1236.36	620.481	427.172	553.624	417.916
ENSG00000060491	6536	5054	5960	5910	547	819	313	434	6049.07	5777.18	4955.79	6685.18	406.958	646.679	376.705	596.631
ENSG00000060558	5988	3216	7207	3239	485	476	411	254	5541.89	3676.18	5992.68	3663.84	360.831	375.848	494.651	349.18
ENSG00000060642	217	168	230	145	63	62	39	31	200.833	192.039	191.247	164.019	46.8709	48.955	46.9376	42.6165
ENSG00000060688	1282	496	1241	549	614	280	395	147	1186.49	566.973	1031.9	621.009	456.805	221.087	475.394	202.085
ENSG00000060749	377	221	520	264	138	68	91	39	348.913	252.623	432.384	298.627	102.67	53.6925	109.521	53.6143
ENSG00000060762	596	802	623	512	188	217	97	151	551.598	916.759	518.029	579.156	139.869	171.342	116.742	207.583
ENSG00000060971	603	579	829	495	131	239	86	97	558.076	661.85	689.32	559.926	97.4617	188.713	103.504	133.348
ENSG00000060982	4276	1345	7218	2932	1523	479	1445	516	3957.44	1537.46	6001.82	3316.57	1133.09	378.217	1739.1	709.358
ENSG00000061273	1338	484	1697	963	102	52	68	34	1238.32	553.256	1411.07	1089.31	75.8862	41.059	81.84	46.7407
ENSG00000061794	1661	282	1671	223	909	175	408	66	1537.26	322.352	1389.45	252.249	676.28	138.179	491.04	90.7319
ENSG00000061918	17	117	19	144	13	155	6	112	15.7335	133.742	15.7987	162.888	9.67177	122.387	7.22118	153.969
ENSG00000061936	1912	1355	2167	1668	300	278	178	126	1769.56	1548.89	1801.88	1886.78	223.195	219.508	214.228	173.215
ENSG00000061938	463	571	695	731	18	66	22	39	428.506	652.705	577.898	826.881	13.3917	52.1133	26.4776	53.6143
ENSG00000061987	707	844	967	1084	1054	1001	551	581	654.328	964.769	804.068	1226.18	784.157	790.386	663.145	798.715
ENSG00000062194	2127	3566	2118	3399	177	312	103	188	1968.54	4076.26	1761.13	3844.82	131.685	246.354	123.964	258.448
ENSG00000062282	833	219	824	279	162	55	114	26	770.941	250.337	685.163	315.595	120.525	43.4278	137.202	35.7429
ENSG00000062370	24	6	29	5	9	1	8	1	22.212	6.85855	24.1137	5.65582	6.69584	0.789596	9.62824	1.37473
ENSG00000062485	4274	4158	4061	3593	1922	2102	1171	1324	3955.59	4752.97	3376.75	4064.27	1429.93	1659.73	1409.33	1820.14
ENSG00000062582	222	92	228	103	230	153	138	77	205.461	105.164	189.584	116.51	171.116	120.808	166.087	105.854
ENSG00000062598	1502	879	1800	1251	557	326	335	239	1390.1	1004.78	1496.71	1415.09	414.398	257.408	403.182	328.559
ENSG00000062650	2364	2431	2130	2414	1195	1099	544	644	2187.88	2778.85	1771.11	2730.63	889.059	867.766	654.72	885.323
ENSG00000062716	6138	8145	10382	8983	1095	1396	623	715	5680.72	9310.48	8632.72	10161.2	814.661	1102.28	749.799	982.928
ENSG00000062725	639	678	743	683	366	349	214	190	591.394	775.016	617.81	772.585	272.298	275.569	257.555	261.198
ENSG00000062822	277	101	455	276	42	35	40	30	256.363	115.452	378.336	312.201	31.2473	27.6359	48.1412	41.2418
ENSG00000063046	4277	2395	4072	2554	688	389	437	254	3958.36	2737.7	3385.9	2888.99	511.86	307.153	525.942	349.18
ENSG00000063169	894	427	1245	513	62	57	54	39	827.397	488.1	1035.23	580.287	46.1269	45.007	64.9906	53.6143
ENSG00000063176	693	730	854	592	31	65	20	24	641.371	834.456	710.108	669.649	23.0635	51.3238	24.0706	32.9934
ENSG00000063177	12893	6246	11708	5514	1797	1443	1157	910	11932.5	7139.75	9735.3	6237.24	1336.94	1139.39	1392.48	1251
ENSG00000063180	46	241	40	174	5	93	3	59	42.573	275.485	33.2603	196.822	3.71991	73.4324	3.61059	81.1088
ENSG00000063241	1149	686	1209	561	154	148	103	93	1063.4	784.16	1005.29	634.583	114.573	116.86	123.964	127.849
ENSG00000063244	5794	3334	6184	4212	1057	950	762	536	5362.35	3811.07	5142.05	4764.46	786.389	750.116	917.089	736.853
ENSG00000063245	3215	1707	3465	1568	262	285	162	153	2975.48	1951.26	2881.18	1773.66	194.923	225.035	194.972	210.333
ENSG00000063322	950	737	1019	785	124	134	92	80	879.225	842.458	847.307	887.963	92.2538	105.806	110.725	109.978
ENSG00000063438	2200	1820	2202	2609	122	129	59	55	2036.1	2080.43	1830.98	2951.21	90.7659	101.858	71.0082	75.6099
ENSG00000063587	244	164	233	124	15	5	6	10	225.822	187.467	193.741	140.264	11.1597	3.94798	7.22118	13.7473
ENSG00000063601	147	520	146	395	46	160	33	68	136.048	594.407	121.4	446.81	34.2232	126.335	39.7165	93.4813
ENSG00000063660	54	12	51	10	10	1	12	1	49.977	13.7171	42.4069	11.3116	7.43982	0.789596	14.4424	1.37473
ENSG00000063761	191	118	233	141	31	19	15	9	176.77	134.885	193.741	159.494	23.0635	15.0023	18.0529	12.3725
ENSG00000063854	523	286	569	377	105	84	72	67	484.036	326.924	473.128	426.449	78.1182	66.3261	86.6541	92.1066
ENSG00000063978	2069	1979	2040	1874	121	138	103	81	1914.86	2262.18	1696.28	2119.8	90.0219	108.964	123.964	111.353
ENSG00000064012	350	721	442	559	200	287	112	166	323.925	824.169	367.527	632.32	148.796	226.614	134.795	228.204
ENSG00000064102	328	165	361	111	325	97	188	51	303.564	188.61	300.174	125.559	241.794	76.5908	226.264	70.111
ENSG00000064115	200	172	177	105	73	70	40	30	185.1	196.612	147.177	118.772	54.3107	55.2717	48.1412	41.2418
ENSG00000064199	28	13	38	14	13	5	3	1	25.914	14.8602	31.5973	15.8363	9.67177	3.94798	3.61059	1.37473
ENSG00000064201	33	95	30	77	5	35	3	15	30.5415	108.594	24.9452	87.0996	3.71991	27.6359	3.61059	20.6209
ENSG00000064225	1139	1179	1058	839	179	143	103	81	1054.14	1347.7	879.735	949.046	133.173	112.912	123.964	111.353
ENSG00000064313	543	493	596	591	371	224	165	121	502.546	563.544	495.579	668.518	276.017	176.87	198.582	166.342
ENSG00000064393	3896	3797	3838	3232	216	257	180	112	3605.75	4340.32	3191.33	3655.92	160.7	202.926	216.635	153.969
ENSG00000064419	549	621	743	699	661	480	345	240	508.099	709.859	617.81	790.683	491.772	379.006	415.218	329.934
ENSG00000064490	687	359	900	322	56	67	53	38	635.818	410.37	748.357	364.235	41.663	52.9029	63.7871	52.2396
ENSG00000064545	329	120	497	176	84	53	65	29	304.489	137.171	413.259	199.085	62.4945	41.8486	78.2294	39.867
ENSG00000064547	576	360	1173	572	5	15	7	4	533.088	411.513	975.359	647.026	3.71991	11.8439	8.42471	5.4989
ENSG00000064601	10664	7059	9734	6453	5032	4471	3105	2914	9869.53	8069.08	8093.9	7299.4	3743.72	3530.28	3736.96	4005.95
ENSG00000064607	3271	2850	4333	3126	200	182	125	95	3027.31	3257.81	3602.92	3536.02	148.796	143.707	150.441	130.599
ENSG00000064651	270	61	288	62	186	54	118	43	249.885	69.7285	239.474	70.1321	138.381	42.6382	142.016	59.1132
ENSG00000064652	100	110	109	81	28	12	14	8	92.55	125.74	90.6344	91.6242	20.8315	9.47515	16.8494	10.9978
ENSG00000064666	8944	3628	7245	2080	1225	721	829	367	8277.67	4147.13	6024.28	2352.82	911.378	569.299	997.726	504.524
ENSG00000064687	1116	449	1282	431	118	117	65	40	1032.86	513.248	1065.99	487.531	87.7899	92.3828	78.2294	54.989
ENSG00000064703	367	232	397	206	587	309	304	164	339.658	265.197	330.109	233.02	436.718	243.985	365.873	225.455
ENSG00000064726	1092	948	1149	841	291	233	143	120	1010.65	1083.65	955.403	951.309	216.499	183.976	172.105	164.967
ENSG00000064763	133	267	113	284	152	339	101	193	123.091	305.205	93.9604	321.25	113.085	267.673	121.556	265.322
ENSG00000064886	913	41	902	13	298	10	156	5	844.981	46.8667	750.02	14.7051	221.707	7.89596	187.751	6.87363
ENSG00000064932	11446	7270	15987	9980	2327	2468	1753	1189	10593.3	8310.27	13293.3	11289	1731.25	1948.72	2109.79	1634.55
ENSG00000064933	236	101	323	104	127	30	50	10	218.418	115.452	268.577	117.641	94.4858	23.6879	60.1765	13.7473
ENSG00000064961	1151	816	1680	1221	83	91	68	54	1065.25	932.762	1396.93	1381.15	61.7505	71.8533	81.84	74.2352
ENSG00000064989	22	48	10	34	20	45	6	29	20.361	54.8684	8.31508	38.4596	14.8796	35.5318	7.22118	39.867
ENSG00000064995	905	505	838	501	86	78	49	33	837.577	577.261	696.804	566.713	63.9825	61.5885	58.9729	45.3659
ENSG00000064999	627	171	543	280	148	76	74	26	580.288	195.469	451.509	316.726	110.109	60.0093	89.0612	35.7429
ENSG00000065000	5207	4558	5730	5598	1025	1016	696	620	4819.08	5210.21	4764.54	6332.25	762.582	802.23	837.656	852.33
ENSG00000065029	484	537	789	671	27	27	22	12	447.942	613.84	656.06	759.011	20.0875	21.3191	26.4776	16.4967
ENSG00000065060	1439	1181	1558	931	358	379	169	196	1331.79	1349.99	1295.49	1053.11	266.346	299.257	203.396	269.446
ENSG00000065135	3425	3647	2983	2391	2452	3419	1241	1735	3169.84	4168.85	2480.39	2704.61	1824.24	2699.63	1493.58	2385.15
ENSG00000065150	3098	725	3276	845	4330	802	2958	652	2867.2	828.741	2724.02	955.833	3221.44	633.256	3560.04	896.321
ENSG00000065154	621	383	581	377	606	450	321	209	574.735	437.804	483.106	426.449	450.853	355.318	386.333	287.318
ENSG00000065183	1398	122	1172	78	1663	106	801	29	1293.85	139.457	974.527	88.2308	1237.24	83.6972	964.027	39.867
ENSG00000065243	377	452	432	461	182	217	102	126	348.913	516.677	359.211	521.466	135.405	171.342	122.76	173.215
ENSG00000065268	1880	388	2135	362	264	173	194	67	1739.94	443.519	1775.27	409.481	196.411	136.6	233.485	92.1066
ENSG00000065308	112	90	149	109	19	13	17	4	103.656	102.878	123.895	123.297	14.1357	10.2648	20.46	5.4989
ENSG00000065320	53	172	69	227	11	40	9	33	49.0515	196.612	57.3741	256.774	8.18381	31.5838	10.8318	45.3659
ENSG00000065357	212	157	463	240	108	49	76	33	196.206	179.465	384.988	271.479	80.3501	38.6902	91.4682	45.3659
ENSG00000065413	38	338	63	393	151	1013	91	544	35.169	386.365	52.385	444.547	112.341	799.861	109.521	747.85
ENSG00000065427	5981	3810	5379	2934	2592	2078	1473	1209	5535.41	4355.18	4472.68	3318.83	1928.4	1640.78	1772.8	1662.04
ENSG00000065457	268	221	276	152	46	45	23	16	248.034	252.623	229.496	171.937	34.2232	35.5318	27.6812	21.9956
ENSG00000065485	410	135	415	86	158	81	117	28	379.455	154.317	345.076	97.2801	117.549	63.9573	140.813	38.4923
ENSG00000065491	763	763	791	1110	91	105	57	71	706.156	872.178	657.723	1255.59	67.7024	82.9076	68.6012	97.6055
ENSG00000065518	1328	1375	1206	991	493	619	279	345	1229.06	1571.75	1002.8	1120.98	366.783	488.76	335.785	474.28
ENSG00000065526	5775	6023	6804	7114	1081	1278	649	775	5344.76	6884.84	5657.58	8047.1	804.245	1009.1	781.091	1065.41
ENSG00000065548	2148	1127	2001	1162	931	530	429	227	1987.97	1288.26	1663.85	1314.41	692.648	418.486	516.314	312.063
ENSG00000065559	759	428	628	427	170	128	115	88	702.454	489.243	522.187	483.007	126.477	101.068	138.406	120.976
ENSG00000065600	411	289	554	542	185	192	151	191	380.38	330.353	460.655	613.091	137.637	151.602	181.733	262.572
ENSG00000065609	6	8	6	5	3	3	3	2	5.553	9.14473	4.98905	5.65582	2.23195	2.36879	3.61059	2.74945
ENSG00000065613	766	916	794	1123	1055	1246	558	846	708.933	1047.07	660.217	1270.3	784.901	983.837	671.569	1163.02
ENSG00000065615	1060	1330	964	1517	379	511	219	313	981.03	1520.31	801.574	1715.98	281.969	403.484	263.573	430.289
ENSG00000065665	28	42	44	68	9	6	4	5	25.914	48.0098	36.5864	76.9191	6.69584	4.73758	4.81412	6.87363
ENSG00000065675	8	8	8	9	4	4	1	1	7.404	9.14473	6.65206	10.1805	2.97593	3.15838	1.20353	1.37473
ENSG00000065802	669	668	732	1041	37	56	18	35	619.159	763.585	608.664	1177.54	27.5274	44.2174	21.6635	48.1154
ENSG00000065809	1961	2075	1818	2077	150	151	145	130	1814.91	2371.91	1511.68	2349.43	111.597	119.229	174.512	178.714
ENSG00000065833	767	379	707	486	982	484	411	320	709.858	433.231	587.876	549.745	730.591	382.165	494.651	439.912
ENSG00000065882	1599	2283	1514	2551	285	528	179	342	1479.87	2609.68	1258.9	2885.6	212.035	416.907	215.432	470.156
ENSG00000065883	697	552	831	611	357	271	212	176	645.073	630.986	690.983	691.141	265.602	213.981	255.148	241.952
ENSG00000065911	9707	9580	9033	6523	2637	3373	1337	1732	8983.83	10950.8	7511.01	7378.58	1961.88	2663.31	1609.12	2381.02
ENSG00000065923	51	168	46	136	46	106	15	51	47.2005	192.039	38.2494	153.838	34.2232	83.6972	18.0529	70.111
ENSG00000065970	692	433	1203	852	92	64	88	68	640.446	494.958	1000.3	963.751	68.4464	50.5342	105.911	93.4813
ENSG00000065978	17941	15772	13704	12246	2674	1492	1738	1026	16604.4	18028.8	11395	13852.2	1989.41	1178.08	2091.73	1410.47
ENSG00000065989	2458	3325	3432	2259	145	251	102	105	2274.88	3800.78	2853.74	2555.3	107.877	198.189	122.76	144.346
ENSG00000066027	804	472	897	543	161	79	88	44	744.102	539.539	745.863	614.222	119.781	62.3781	105.911	60.4879
ENSG00000066044	2496	1063	2166	912	769	418	510	244	2310.05	1215.11	1801.05	1031.62	572.122	330.051	613.8	335.433
ENSG00000066084	775	792	788	861	452	548	319	368	717.262	905.328	655.228	973.932	336.28	432.699	383.926	505.899
ENSG00000066117	1150	986	1174	931	219	204	129	122	1064.32	1127.09	976.19	1053.11	162.932	161.078	155.255	167.716
ENSG00000066135	857	786	897	664	478	380	292	221	793.153	898.469	745.863	751.093	355.624	300.047	351.431	303.814
ENSG00000066136	1795	1602	1745	1517	592	631	416	377	1661.27	1831.23	1450.98	1715.98	440.438	498.235	500.668	518.271
ENSG00000066294	1614	2078	1882	3418	735	676	688	576	1493.76	2375.34	1564.9	3866.32	546.827	533.767	828.028	791.842
ENSG00000066322	3254	2020	3641	1780	1314	955	888	486	3011.58	2309.04	3027.52	2013.47	977.593	754.064	1068.73	668.116
ENSG00000066336	27850	20473	27793	17664	4782	5501	2764	2902	25775.2	23402.5	23110.1	19980.9	3557.72	4343.57	3326.56	3989.45
ENSG00000066379	526	302	657	313	88	51	36	37	486.813	345.213	546.301	354.054	65.4705	40.2694	43.3271	50.8648
ENSG00000066422	604	463	627	642	541	533	339	399	559.002	529.251	521.356	726.207	402.494	420.855	407.996	548.515
ENSG00000066427	631	560	782	645	281	279	171	161	583.99	640.131	650.239	729.6	209.059	220.297	205.804	221.331
ENSG00000066455	592	751	774	613	316	325	184	196	547.896	858.461	643.587	693.403	235.098	256.619	221.449	269.446
ENSG00000066557	375	302	440	235	529	346	274	160	347.062	345.213	365.864	265.823	393.567	273.2	329.767	219.956
ENSG00000066583	537	873	468	742	167	284	84	196	496.993	997.918	389.146	839.323	124.245	224.245	101.096	269.446
ENSG00000066651	54	49	71	45	36	14	17	12	49.977	56.0115	59.0371	50.9024	26.7834	11.0543	20.46	16.4967
ENSG00000066654	867	817	835	653	270	329	179	172	802.408	933.905	694.309	738.65	200.875	259.777	215.432	236.453
ENSG00000066697	1017	297	1123	502	198	65	178	60	941.233	339.498	933.783	567.844	147.309	51.3238	214.228	82.4835
ENSG00000066739	228	121	267	251	165	96	122	53	211.014	138.314	222.013	283.922	122.757	75.8012	146.831	72.8604
ENSG00000066777	784	723	920	845	836	792	474	475	725.592	826.455	764.987	955.833	621.969	625.36	570.473	652.994
ENSG00000066827	170	183	216	273	59	74	36	49	157.335	209.186	179.606	308.808	43.895	58.4301	43.3271	67.3615
ENSG00000066855	218	165	188	123	36	26	32	15	201.759	188.61	156.324	139.133	26.7834	20.5295	38.5129	20.6209
ENSG00000066926	282	111	234	91	163	46	82	21	260.991	126.883	194.573	102.936	121.269	36.3214	98.6894	28.8692
ENSG00000066933	612	351	647	330	208	138	119	64	566.406	401.225	537.986	373.284	154.748	108.964	143.22	87.9824
ENSG00000067048	998	1184	702	3323	699	1067	624	1280	923.649	1353.42	583.719	3758.86	520.044	842.499	751.002	1759.65
ENSG00000067057	1523	1349	2215	1905	769	809	489	510	1409.54	1542.03	1841.79	2154.87	572.122	638.783	588.526	701.11
ENSG00000067064	1453	2179	1305	2113	827	1213	446	676	1344.75	2490.8	1085.12	2390.15	615.273	957.78	536.774	929.314
ENSG00000067066	1211	1411	1467	1114	834	791	379	426	1120.78	1612.9	1219.82	1260.12	620.481	624.571	456.138	585.633
ENSG00000067082	15274	16168	11806	14265	2641	3704	1361	2529	14136.1	18481.5	9816.78	16136	1964.86	2924.66	1638	3476.68
ENSG00000067113	58	48	95	72	53	45	28	44	53.679	54.8684	78.9933	81.4438	39.4311	35.5318	33.6988	60.4879
ENSG00000067167	4230	5108	4006	3834	1970	2850	1134	1429	3914.86	5838.91	3331.02	4336.88	1465.65	2250.35	1364.8	1964.48
ENSG00000067182	7633	2626	8505	2343	920	498	613	208	7064.34	3001.76	7071.98	2650.32	684.464	393.219	737.764	285.943
ENSG00000067208	564	295	626	376	197	93	126	66	521.982	337.212	520.524	425.317	146.565	73.4324	151.645	90.7319
ENSG00000067221	336	191	431	171	35	34	33	22	310.968	218.33	358.38	193.429	26.0394	26.8463	39.7165	30.244
ENSG00000067225	44285	33240	46174	36078	19582	19333	12304	10599	40985.8	37996.3	38394	40810.1	14568.7	15265.3	14808.2	14570.7
ENSG00000067248	535	328	610	272	515	304	271	127	495.142	374.934	507.22	307.676	383.151	240.037	326.156	174.59
ENSG00000067334	1987	1637	1845	2021	1982	1469	1057	1121	1838.97	1871.24	1534.13	2286.08	1474.57	1159.92	1272.13	1541.07
ENSG00000067365	506	539	519	564	12	45	11	26	468.303	616.126	431.553	637.976	8.92779	35.5318	13.2388	35.7429
ENSG00000067369	356	311	549	653	377	209	254	179	329.478	355.501	456.498	738.65	280.481	165.026	305.696	246.076
ENSG00000067533	692	208	592	171	303	98	151	56	640.446	237.763	492.253	193.429	225.427	77.3804	181.733	76.9846
ENSG00000067560	27281	20931	22334	15275	7031	7224	3898	3647	25248.6	23926	18570.9	17278.5	5230.94	5704.04	4691.36	5013.62
ENSG00000067596	1406	1282	1538	1389	1295	1040	773	707	1301.25	1465.44	1278.86	1571.19	963.457	821.18	930.328	971.931
ENSG00000067646	169	155	126	289	64	60	74	68	156.409	177.179	104.77	326.906	47.6149	47.3758	89.0612	93.4813
ENSG00000067704	1188	448	1418	332	827	287	475	165	1099.49	512.105	1179.08	375.546	615.273	226.614	571.676	226.83
ENSG00000067829	2105	1126	2231	945	774	575	594	340	1948.18	1287.12	1855.09	1068.95	575.842	454.018	714.896	467.407
ENSG00000067836	148	191	120	132	14	40	4	11	136.974	218.33	99.781	149.314	10.4158	31.5838	4.81412	15.122
ENSG00000067900	882	1240	986	1127	745	1039	379	504	816.291	1417.43	819.867	1274.82	554.267	820.39	456.138	692.861
ENSG00000067955	1901	1488	1919	1229	415	347	236	196	1759.38	1700.92	1595.66	1390.2	308.753	273.99	284.033	269.446
ENSG00000067992	35	54	27	96	30	42	23	39	32.3925	61.7269	22.4507	108.592	22.3195	33.163	27.6812	53.6143
ENSG00000068001	346	143	415	216	88	51	54	32	320.223	163.462	345.076	244.331	65.4705	40.2694	64.9906	43.9912
ENSG00000068024	462	233	578	401	81	66	65	43	427.581	266.34	480.612	453.597	60.2626	52.1133	78.2294	59.1132
ENSG00000068028	672	471	994	688	51	50	33	26	621.936	538.396	826.519	778.24	37.9431	39.4798	39.7165	35.7429
ENSG00000068079	2338	2739	2343	1719	457	1067	245	619	2163.82	3130.93	1948.22	1944.47	340	842.499	294.865	850.955
ENSG00000068097	406	242	626	220	426	216	270	101	375.753	276.628	520.524	248.856	316.937	170.553	324.953	138.847
ENSG00000068120	1712	958	2294	1137	212	162	143	112	1584.46	1095.08	1907.48	1286.13	157.724	127.915	172.105	153.969
ENSG00000068305	704	1555	872	1838	142	304	87	242	651.552	1777.51	725.075	2079.08	105.646	240.037	104.707	332.683
ENSG00000068308	2167	2486	2714	2685	268	441	173	227	2005.56	2841.72	2256.71	3037.17	199.387	348.212	208.211	312.063
ENSG00000068323	3209	3843	3381	5199	254	549	176	344	2969.93	4392.9	2811.33	5880.92	188.972	433.488	211.821	472.905
ENSG00000068354	629	640	595	773	60	91	35	51	582.139	731.578	494.747	874.389	44.6389	71.8533	42.1235	70.111
ENSG00000068366	12663	10061	11100	8463	18175	16490	9099	8257	11719.6	11500.6	9229.74	9573.04	13521.9	13020.4	10950.9	11351.1
ENSG00000068383	194	112	186	233	21	13	9	16	179.547	128.026	154.66	263.561	15.6236	10.2648	10.8318	21.9956
ENSG00000068394	428	416	497	497	182	224	123	143	396.114	475.526	413.259	562.188	135.405	176.87	148.034	196.586
ENSG00000068400	2308	3324	2877	3432	316	560	214	366	2136.05	3799.63	2392.25	3882.15	235.098	442.174	257.555	503.149
ENSG00000068438	1107	420	1301	444	173	69	136	47	1024.53	480.098	1081.79	502.237	128.709	54.4821	163.68	64.6121
ENSG00000068489	66	99	45	61	17	13	4	7	61.083	113.166	37.4179	69.001	12.6477	10.2648	4.81412	9.62308
ENSG00000068650	1408	986	1739	1276	434	337	202	143	1303.1	1127.09	1445.99	1443.36	322.888	266.094	243.113	196.586
ENSG00000068654	4221	867	3782	628	1490	202	894	122	3906.53	991.06	3144.76	710.371	1108.53	159.498	1075.96	167.716
ENSG00000068697	4840	5434	4591	4275	2090	3582	1127	1716	4479.42	6211.56	3817.45	4835.72	1554.92	2828.33	1356.38	2359.03
ENSG00000068724	186	335	239	572	32	66	33	36	172.143	382.935	198.73	647.026	23.8074	52.1133	39.7165	49.4901
ENSG00000068745	995	1120	1137	1442	252	297	152	192	920.872	1280.26	945.425	1631.14	187.484	234.51	182.936	263.947
ENSG00000068784	125	198	182	188	117	98	61	68	115.687	226.332	151.334	212.659	87.0459	77.3804	73.4153	93.4813
ENSG00000068793	4433	2323	5197	3136	4547	2373	3097	1470	4102.74	2655.4	4321.35	3547.33	3382.89	1873.71	3727.33	2020.85
ENSG00000068796	251	174	287	166	340	177	178	106	232.3	198.898	238.643	187.773	252.954	139.759	214.228	145.721
ENSG00000068831	302	108	304	95	42	19	36	10	279.501	123.454	252.778	107.461	31.2473	15.0023	43.3271	13.7473
ENSG00000068878	1305	1110	1334	1407	973	726	495	419	1207.78	1268.83	1109.23	1591.55	723.895	573.247	595.747	576.01
ENSG00000068903	1048	1265	928	1681	191	235	117	128	969.924	1446.01	771.639	1901.49	142.101	185.555	140.813	175.965
ENSG00000068912	871	1044	935	865	287	332	189	228	806.11	1193.39	777.46	978.456	213.523	262.146	227.467	313.437
ENSG00000068971	159	169	167	310	12	17	3	13	147.154	193.182	138.862	350.661	8.92779	13.4231	3.61059	17.8714
ENSG00000069248	709	456	789	429	934	528	476	237	656.179	521.249	656.06	485.269	694.88	416.907	572.88	325.81
ENSG00000069275	2196	2113	2160	1777	418	505	234	350	2032.4	2415.35	1796.06	2010.08	310.985	398.746	281.626	481.154
ENSG00000069329	1634	1376	1794	1216	1564	1400	896	732	1512.27	1572.89	1491.73	1375.49	1163.59	1105.43	1078.36	1006.3
ENSG00000069345	1459	1217	1418	1382	1703	1581	846	938	1350.3	1391.14	1179.08	1563.27	1267	1248.35	1018.19	1289.49
ENSG00000069399	15433	7636	19377	6471	1261	1443	912	555	14283.2	8728.64	16112.1	7319.76	938.162	1139.39	1097.62	762.972
ENSG00000069424	1417	975	2144	2120	119	168	79	70	1311.43	1114.51	1782.75	2398.07	88.5339	132.652	95.0788	96.2308
ENSG00000069493	273	947	479	1895	47	22	19	21	252.661	1082.51	398.292	2143.55	34.9672	17.3711	22.8671	28.8692
ENSG00000069509	102	92	142	77	21	14	15	6	94.401	105.164	118.074	87.0996	15.6236	11.0543	18.0529	8.24835
ENSG00000069702	16	40	10	14	1	15	1	5	14.808	45.7236	8.31508	15.8363	0.743982	11.8439	1.20353	6.87363
ENSG00000069712	2	7	6	4	4	1	2	3	1.851	8.00164	4.98905	4.52465	2.97593	0.789596	2.40706	4.12418
ENSG00000069849	7382	11371	8274	12352	3402	6567	1934	4116	6832.04	12998.1	6879.9	13972.1	2531.03	5185.28	2327.63	5658.37
ENSG00000069869	60	88	70	51	47	57	25	26	55.53	100.592	58.2056	57.6893	34.9672	45.007	30.0882	35.7429
ENSG00000069943	87	99	159	96	48	42	29	19	80.5185	113.166	132.21	108.592	35.7112	33.163	34.9024	26.1198
ENSG00000069956	3318	4316	2683	4918	166	354	86	176	3070.81	4933.58	2230.94	5563.06	123.501	279.517	103.504	241.952
ENSG00000069966	48	50	38	37	6	6	3	5	44.424	57.1545	31.5973	41.853	4.46389	4.73758	3.61059	6.87363
ENSG00000069974	410	317	479	358	125	108	78	78	379.455	362.36	398.292	404.957	92.9978	85.2764	93.8753	107.229
ENSG00000069998	1167	228	1319	348	159	41	102	14	1080.06	260.625	1096.76	393.645	118.293	32.3734	122.76	19.2462
ENSG00000070010	1446	1568	1556	1924	742	792	423	435	1338.27	1792.37	1293.83	2176.36	552.035	625.36	509.093	598.005
ENSG00000070018	71	32	87	32	26	6	9	4	65.7105	36.5789	72.3412	36.1972	19.3435	4.73758	10.8318	5.4989
ENSG00000070047	2529	1555	3106	2128	487	476	320	227	2340.59	1777.51	2582.66	2407.12	362.319	375.848	385.129	312.063
ENSG00000070061	284	131	385	168	255	93	143	32	262.842	149.745	320.131	190.035	189.716	73.4324	172.105	43.9912
ENSG00000070081	545	441	341	307	525	327	241	166	504.397	504.103	283.544	347.267	390.591	258.198	290.051	228.204
ENSG00000070190	2025	1837	1919	1288	884	944	340	467	1874.14	2099.86	1595.66	1456.94	657.68	745.379	409.2	641.997
ENSG00000070214	884	432	1055	404	390	264	275	126	818.142	493.815	877.241	456.99	290.153	208.453	330.971	173.215
ENSG00000070269	285	286	449	271	61	67	35	26	263.767	326.924	373.347	306.545	45.3829	52.9029	42.1235	35.7429
ENSG00000070366	810	481	925	743	91	102	61	56	749.655	549.827	769.145	840.454	67.7024	80.5388	73.4153	76.9846
ENSG00000070367	1513	1364	1139	1197	414	394	219	225	1400.28	1559.18	947.088	1354	308.009	311.101	263.573	309.313
ENSG00000070371	59	28	19	8	9	6	1	1	54.6045	32.0065	15.7987	9.04931	6.69584	4.73758	1.20353	1.37473
ENSG00000070404	96	54	164	64	4	4	6	2	88.848	61.7269	136.367	72.3945	2.97593	3.15838	7.22118	2.74945
ENSG00000070413	2001	606	2185	849	107	80	76	38	1851.93	692.713	1816.84	960.358	79.6061	63.1677	91.4682	52.2396
ENSG00000070423	1124	475	1246	564	99	69	67	34	1040.26	542.968	1036.06	637.976	73.6543	54.4821	80.6365	46.7407
ENSG00000070444	799	1352	1022	1983	58	198	60	116	739.474	1545.46	849.801	2243.1	43.151	156.34	72.2118	159.468
ENSG00000070476	745	870	846	976	124	186	80	111	689.497	994.489	703.456	1104.02	92.2538	146.865	96.2824	152.594
ENSG00000070495	1143	1231	1302	1447	347	391	214	273	1057.85	1407.14	1082.62	1636.79	258.162	308.732	257.555	375.3
ENSG00000070501	104	242	118	203	25	76	9	46	96.252	276.628	98.1179	229.626	18.5996	60.0093	10.8318	63.2374
ENSG00000070540	173	224	253	301	22	28	26	26	160.111	256.052	210.372	340.48	16.3676	22.1087	31.2918	35.7429
ENSG00000070610	896	1260	1183	1589	56	145	47	98	829.248	1440.29	983.674	1797.42	41.663	114.491	56.5659	134.723
ENSG00000070614	1014	1916	1171	3676	33	92	24	67	938.457	2190.16	973.696	4158.16	24.5514	72.6428	28.8847	92.1066
ENSG00000070669	571	371	572	313	456	439	237	237	528.46	424.087	475.623	354.054	339.256	346.633	285.236	325.81
ENSG00000070718	94	101	138	101	39	31	27	16	86.997	115.452	114.748	114.248	29.0153	24.4775	32.4953	21.9956
ENSG00000070731	27	113	58	309	1	16	5	12	24.9885	129.169	48.2275	349.53	0.743982	12.6335	6.01765	16.4967
ENSG00000070756	19005	15490	17232	12575	8465	3491	4688	2409	17589.1	17706.5	14328.5	14224.4	6297.81	2756.48	5642.15	3311.71
ENSG00000070759	28	96	21	185	3	17	4	23	25.914	109.737	17.4617	209.265	2.23195	13.4231	4.81412	31.6187
ENSG00000070761	291	230	307	337	120	154	101	71	269.32	262.911	255.273	381.202	89.2779	121.598	121.556	97.6055
ENSG00000070770	1814	1407	1849	1346	739	630	445	319	1678.86	1608.33	1537.46	1522.55	549.803	497.446	535.571	438.537
ENSG00000070785	679	86	702	74	270	56	150	19	628.414	98.3058	583.719	83.7061	200.875	44.2174	180.529	26.1198
ENSG00000070814	1929	456	2315	584	364	129	276	56	1785.29	521.249	1924.94	660.599	270.81	101.858	332.174	76.9846
ENSG00000070831	17303	14375	13887	10431	2744	3541	1181	1713	16013.9	16431.9	11547.2	11799.2	2041.49	2795.96	1421.37	2354.9
ENSG00000070882	384	726	439	618	83	80	48	45	355.392	829.884	365.032	699.059	61.7505	63.1677	57.7694	61.8626
ENSG00000070950	134	85	155	108	50	30	26	18	124.017	97.1627	128.884	122.166	37.1991	23.6879	31.2918	24.7451
ENSG00000070961	9112	15532	7248	16030	7342	13241	3944	7553	8433.15	17754.5	6026.77	18132.6	5462.32	10455	4746.72	10383.3
ENSG00000071051	995	273	972	262	140	64	100	35	920.872	312.064	808.226	296.365	104.158	50.5342	120.353	48.1154
ENSG00000071054	3001	2969	3431	3691	1078	975	649	621	2777.43	3393.84	2852.9	4175.12	802.013	769.856	781.091	853.704
ENSG00000071073	369	148	574	112	60	27	42	8	341.509	169.177	477.286	126.69	44.6389	21.3191	50.5482	10.9978
ENSG00000071082	10779	5294	9302	3707	2170	1222	1415	977	9975.96	6051.52	7734.69	4193.22	1614.44	964.887	1702.99	1343.11
ENSG00000071127	18245	12408	14437	7865	10549	8125	6481	3955	16885.7	14183.5	12004.5	8896.6	7848.27	6415.47	7800.07	5437.04
ENSG00000071189	697	639	622	690	172	195	81	84	645.073	730.435	517.198	780.503	127.965	153.971	97.4859	115.477
ENSG00000071205	679	481	948	618	246	233	183	131	628.414	549.827	788.27	699.059	183.02	183.976	220.246	180.089
ENSG00000071242	250	63	229	87	11	6	5	2	231.375	72.0147	190.415	98.4112	8.18381	4.73758	6.01765	2.74945
ENSG00000071243	563	672	461	507	341	424	185	229	521.056	768.157	383.325	573.5	253.698	334.789	222.653	314.812
ENSG00000071246	456	1489	1270	2033	13	35	6	28	422.028	1702.06	1056.02	2299.66	9.67177	27.6359	7.22118	38.4923
ENSG00000071462	2534	1119	2325	1054	331	208	224	106	2345.22	1279.12	1933.26	1192.25	246.258	164.236	269.591	145.721
ENSG00000071537	2920	2643	3016	2357	2241	1978	1422	1291	2702.46	3021.19	2507.83	2666.15	1667.26	1561.82	1711.42	1774.77
ENSG00000071553	9225	10371	9872	13727	2281	3867	1683	2852	8537.74	11855	8208.65	15527.5	1697.02	3053.37	2025.54	3920.72
ENSG00000071564	1042	462	1448	683	107	69	66	28	964.371	528.108	1204.02	772.585	79.6061	54.4821	79.4329	38.4923
ENSG00000071626	9676	4700	10773	5285	972	660	542	356	8955.14	5372.53	8957.84	5978.2	723.151	521.133	652.313	489.402
ENSG00000071655	4339	1525	5029	1769	213	186	165	86	4015.74	1743.21	4181.65	2001.03	158.468	146.865	198.582	118.226
ENSG00000071794	27	14	48	19	82	18	32	19	24.9885	16.0033	39.9124	21.4921	61.0066	14.2127	38.5129	26.1198
ENSG00000071859	4135	2599	5047	3543	782	716	545	504	3826.94	2970.89	4196.62	4007.71	581.794	565.351	655.924	692.861
ENSG00000071889	609	268	727	390	28	17	25	15	563.629	306.348	604.506	441.154	20.8315	13.4231	30.0882	20.6209
ENSG00000071894	1426	506	1853	686	445	244	241	106	1319.76	578.404	1540.78	775.978	331.072	192.661	290.051	145.721
ENSG00000071967	113	37	123	48	42	14	34	9	104.581	42.2944	102.275	54.2958	31.2473	11.0543	40.92	12.3725
ENSG00000071994	1385	622	1367	412	257	124	159	56	1281.82	711.003	1136.67	466.039	191.203	97.9099	191.361	76.9846
ENSG00000072042	846	743	934	628	210	246	153	124	782.973	849.317	776.628	710.371	156.236	194.241	184.14	170.466
ENSG00000072062	2644	2181	2998	2051	778	834	457	442	2447.02	2493.08	2492.86	2320.02	578.818	658.523	550.013	607.628
ENSG00000072110	2089	1489	2660	2879	2443	1544	2217	1227	1933.37	1702.06	2211.81	3256.62	1817.55	1219.14	2668.22	1686.79
ENSG00000072121	1817	1495	2589	2038	392	278	296	182	1681.63	1708.92	2152.77	2305.31	291.641	219.508	356.245	250.2
ENSG00000072135	3294	1434	4055	1210	171	124	92	41	3048.6	1639.19	3371.76	1368.71	127.221	97.9099	110.725	56.3637
ENSG00000072163	103	23	51	22	8	4	8	4	95.3265	26.2911	42.4069	24.8856	5.95186	3.15838	9.62824	5.4989
ENSG00000072210	379	290	1053	632	213	129	159	110	350.764	331.496	875.578	714.895	158.468	101.858	191.361	151.22
ENSG00000072274	8662	1780	15564	4986	10503	2264	7214	2842	8016.68	2034.7	12941.6	5639.98	7814.05	1787.65	8682.26	3906.97
ENSG00000072310	4152	2967	5410	4371	942	940	654	500	3842.68	3391.55	4498.46	4944.32	700.831	742.22	787.108	687.363
ENSG00000072364	1517	3251	1769	4811	784	1674	520	1278	1403.98	3716.19	1470.94	5442.03	583.282	1321.78	625.835	1756.9
ENSG00000072401	1511	2216	1372	1456	693	1231	330	525	1398.43	2533.09	1140.83	1646.97	515.58	971.993	397.165	721.731
ENSG00000072415	218	65	186	75	148	57	74	25	201.759	74.3009	154.66	84.8373	110.109	45.007	89.0612	34.3681
ENSG00000072422	38	13	37	14	7	4	6	1	35.169	14.8602	30.7658	15.8363	5.20788	3.15838	7.22118	1.37473
ENSG00000072501	2467	1921	2764	1775	1282	1053	738	600	2283.21	2195.88	2298.29	2007.82	953.785	831.445	888.205	824.835
ENSG00000072506	1608	744	1415	423	454	370	271	214	1488.2	850.46	1176.58	478.482	337.768	292.151	326.156	294.191
ENSG00000072518	3005	1937	3782	2236	401	385	282	214	2781.13	2214.17	3144.76	2529.28	298.337	303.995	339.395	294.191
ENSG00000072571	8	18	4	17	5	15	1	18	7.404	20.5756	3.32603	19.2298	3.71991	11.8439	1.20353	24.7451
ENSG00000072609	2729	3018	2954	3440	296	392	164	206	2525.69	3449.85	2456.27	3891.2	220.219	309.522	197.379	283.193
ENSG00000072682	51	29	63	31	57	32	29	12	47.2005	33.1496	52.385	35.0661	42.407	25.2671	34.9024	16.4967
ENSG00000072694	405	256	877	344	52	25	32	16	374.827	292.631	729.233	389.12	38.6871	19.7399	38.5129	21.9956
ENSG00000072736	277	207	302	275	87	85	59	47	256.363	236.62	251.115	311.07	64.7265	67.1157	71.0082	64.6121
ENSG00000072756	395	265	332	298	265	118	120	64	365.572	302.919	276.061	337.087	197.155	93.1723	144.424	87.9824
ENSG00000072778	4089	2434	4635	3866	1369	1050	862	685	3784.37	2782.28	3854.04	4373.08	1018.51	829.076	1037.44	941.687
ENSG00000072786	2735	4722	2870	7713	1071	2085	772	1380	2531.24	5397.68	2386.43	8724.66	796.805	1646.31	929.125	1897.12
ENSG00000072803	1129	944	1120	983	297	263	154	164	1044.89	1079.08	931.289	1111.93	220.963	207.664	185.344	225.455
ENSG00000072818	95	181	196	340	11	39	8	23	87.9225	206.899	162.976	384.596	8.18381	30.7943	9.62824	31.6187
ENSG00000072849	1663	1808	1573	1314	748	846	312	411	1539.11	2066.71	1307.96	1486.35	556.499	667.998	375.501	565.012
ENSG00000072864	764	1268	520	1220	116	229	56	110	707.082	1449.44	432.384	1380.02	86.302	180.818	67.3976	151.22
ENSG00000072954	8	17	15	17	2	4	1	2	7.404	19.4325	12.4726	19.2298	1.48796	3.15838	1.20353	2.74945
ENSG00000072958	1308	932	1537	823	735	578	441	313	1210.55	1065.36	1278.03	930.948	546.827	456.387	530.756	430.289
ENSG00000073008	4011	690	5398	776	438	116	333	66	3712.18	788.733	4488.48	877.783	325.864	91.5932	400.775	90.7319
ENSG00000073009	1710	1259	1976	1545	83	97	53	59	1582.6	1439.15	1643.06	1747.65	61.7505	76.5908	63.7871	81.1088
ENSG00000073050	298	300	468	402	75	83	68	77	275.799	342.927	389.146	454.728	55.7987	65.5365	81.84	105.854
ENSG00000073060	542	111	524	102	100	31	66	7	501.621	126.883	435.71	115.379	74.3982	24.4775	79.4329	9.62308
ENSG00000073111	63	86	76	168	98	105	68	77	58.3065	98.3058	63.1946	190.035	72.9103	82.9076	81.84	105.854
ENSG00000073150	111	129	154	302	5	4	1	7	102.73	147.459	128.052	341.611	3.71991	3.15838	1.20353	9.62308
ENSG00000073169	1166	741	1774	1132	108	121	82	82	1079.13	847.03	1475.1	1280.48	80.3501	95.5411	98.6894	112.727
ENSG00000073331	119	489	219	552	41	134	13	74	110.134	558.971	182.1	624.402	30.5033	105.806	15.6459	101.73
ENSG00000073350	84	93	92	112	8	24	7	8	77.742	106.307	76.4987	126.69	5.95186	18.9503	8.42471	10.9978
ENSG00000073417	1050	1182	1056	1259	155	143	75	68	971.775	1351.13	878.072	1424.13	115.317	112.912	90.2647	93.4813
ENSG00000073536	657	39	644	16	123	16	86	7	608.053	44.5805	535.491	18.0986	91.5098	12.6335	103.504	9.62308
ENSG00000073578	932	900	1014	892	407	472	260	219	862.566	1028.78	843.149	1009	302.801	372.689	312.918	301.065
ENSG00000073584	1037	777	975	584	337	352	194	221	959.743	888.182	810.72	660.599	250.722	277.938	233.485	303.814
ENSG00000073614	1221	1600	1252	1647	475	698	275	377	1130.04	1828.95	1041.05	1863.03	353.392	551.138	330.971	518.271
ENSG00000073711	34	34	41	22	35	9	14	6	31.467	38.8651	34.0918	24.8856	26.0394	7.10637	16.8494	8.24835
ENSG00000073712	62	18	60	16	82	25	60	14	57.381	20.5756	49.8905	18.0986	61.0066	19.7399	72.2118	19.2462
ENSG00000073737	28	31	30	38	36	18	23	10	25.914	35.4358	24.9452	42.9842	26.7834	14.2127	27.6812	13.7473
ENSG00000073756	1927	10383	3029	11736	2538	23998	2157	28389	1783.44	11868.7	2518.64	13275.3	1888.23	18948.7	2596.01	39027.1
ENSG00000073792	376	330	558	406	53	43	54	23	347.988	377.22	463.981	459.252	39.4311	33.9526	64.9906	31.6187
ENSG00000073803	417	625	226	335	1	6	1	6	385.933	714.432	187.921	378.94	0.743982	4.73758	1.20353	8.24835
ENSG00000073849	168	335	229	405	27	68	19	31	155.484	382.935	190.415	458.121	20.0875	53.6925	22.8671	42.6165
ENSG00000073861	15	59	3	138	4	15	2	10	13.8825	67.4424	2.49452	156.101	2.97593	11.8439	2.40706	13.7473
ENSG00000073910	324	453	281	879	131	255	65	175	299.862	517.82	233.654	994.293	97.4617	201.347	78.2294	240.577
ENSG00000073921	6378	5921	6811	4767	5502	5097	3260	2745	5902.84	6768.24	5663.4	5392.26	4093.39	4024.57	3923.51	3773.62
ENSG00000073969	757	678	823	675	295	296	183	139	700.603	775.016	684.331	763.535	219.475	233.72	220.246	191.087
ENSG00000074054	576	538	666	634	305	227	160	121	533.088	614.983	553.784	717.158	226.915	179.238	192.565	166.342
ENSG00000074071	1235	215	1517	226	118	36	71	14	1142.99	245.765	1261.4	255.643	87.7899	28.4255	85.4506	19.2462
ENSG00000074181	303	219	309	706	167	123	92	85	280.426	250.337	256.936	798.601	124.245	97.1203	110.725	116.852
ENSG00000074201	750	373	993	314	521	206	367	111	694.125	426.373	825.687	355.185	387.615	162.657	441.695	152.594
ENSG00000074266	743	643	762	636	405	326	190	186	687.646	735.007	633.609	719.42	301.313	257.408	228.671	255.699
ENSG00000074319	1308	1125	1227	895	1113	1075	697	579	1210.55	1285.98	1020.26	1012.39	828.052	848.816	838.86	795.966
ENSG00000074356	546	728	721	1053	119	151	67	115	505.323	832.17	599.517	1191.12	88.5339	119.229	80.6365	158.093
ENSG00000074370	303	978	416	1996	39	141	29	115	280.426	1117.94	345.907	2257.8	29.0153	111.333	34.9024	158.093
ENSG00000074416	21610	14450	20562	12914	2530	2570	1817	1569	20000.1	16517.7	17097.5	14607.8	1882.28	2029.26	2186.81	2156.94
ENSG00000074582	345	119	471	76	95	20	58	12	319.297	136.028	391.64	85.9684	70.6783	15.7919	69.8047	16.4967
ENSG00000074603	1266	934	1318	744	458	299	224	149	1171.68	1067.65	1095.93	841.586	340.744	236.089	269.591	204.834
ENSG00000074657	205	224	216	326	19	22	10	12	189.727	256.052	179.606	368.759	14.1357	17.3711	12.0353	16.4967
ENSG00000074660	831	3119	1642	6408	218	1178	240	762	769.09	3565.3	1365.34	7248.5	162.188	930.144	288.847	1047.54
ENSG00000074695	1332	735	1225	488	1134	584	623	366	1232.77	840.172	1018.6	552.008	843.676	461.124	749.799	503.149
ENSG00000074696	303	67	366	74	171	43	81	24	280.426	76.5871	304.332	83.7061	127.221	33.9526	97.4859	32.9934
ENSG00000074755	2750	3796	3242	6530	638	1035	435	678	2545.12	4339.17	2695.75	7386.5	474.661	817.232	523.535	932.064
ENSG00000074800	46303	19353	40244	20724	23487	16321	16521	11238	42853.4	22122.2	33463.2	23442.2	17473.9	12887	19883.5	15449.2
ENSG00000074842	5381	3383	5544	3254	974	949	696	584	4980.11	3867.08	4609.88	3680.81	724.639	749.327	837.656	802.839
ENSG00000074855	92	59	149	59	21	23	13	12	85.146	67.4424	123.895	66.7386	15.6236	18.1607	15.6459	16.4967
ENSG00000074935	274	142	275	93	91	43	45	19	253.587	162.319	228.665	105.198	67.7024	33.9526	54.1588	26.1198
ENSG00000074964	8310	6322	11115	9624	1116	1245	862	798	7690.9	7226.62	9242.21	10886.3	830.284	983.047	1037.44	1097.03
ENSG00000075089	256	327	278	257	306	374	174	174	236.928	373.791	231.159	290.709	227.659	295.309	209.414	239.202
ENSG00000075131	137	90	146	96	97	76	37	49	126.793	102.878	121.4	108.592	72.1663	60.0093	44.5306	67.3615
ENSG00000075142	2902	5318	2341	2850	689	1754	343	1007	2685.8	6078.96	1946.56	3223.82	512.604	1384.95	412.811	1384.35
ENSG00000075151	501	288	598	388	253	146	139	91	463.675	329.21	497.242	438.891	188.228	115.281	167.291	125.1
ENSG00000075188	219	125	249	72	288	119	137	60	202.684	142.886	207.045	81.4438	214.267	93.9619	164.884	82.4835
ENSG00000075213	12	17	39	16	13	11	7	2	11.106	19.4325	32.4288	18.0986	9.67177	8.68556	8.42471	2.74945
ENSG00000075223	1843	348	2158	358	938	138	658	94	1705.7	397.796	1794.39	404.957	697.856	108.964	791.922	129.224
ENSG00000075234	597	179	652	213	91	48	63	23	552.523	204.613	542.143	240.938	67.7024	37.9006	75.8224	31.6187
ENSG00000075239	330	240	321	138	341	258	181	123	305.415	274.342	266.914	156.101	253.698	203.716	217.839	169.091
ENSG00000075240	294	196	394	425	29	33	27	13	272.097	224.046	327.614	480.744	21.5755	26.0567	32.4953	17.8714
ENSG00000075292	1378	1291	1712	1349	886	793	476	441	1275.34	1475.73	1423.54	1525.94	659.168	626.15	572.88	606.254
ENSG00000075303	241	623	260	998	45	87	22	74	223.045	712.146	216.192	1128.9	33.4792	68.6949	26.4776	101.73
ENSG00000075336	545	157	560	145	105	35	56	20	504.397	179.465	465.644	164.019	78.1182	27.6359	67.3976	27.4945
ENSG00000075391	127	86	241	317	86	40	80	43	117.538	98.3058	200.393	358.579	63.9825	31.5838	96.2824	59.1132
ENSG00000075399	1343	1478	1490	1914	53	142	28	87	1242.95	1689.49	1238.95	2165.05	39.4311	112.123	33.6988	119.601
ENSG00000075407	664	371	772	442	50	31	21	13	614.532	424.087	641.924	499.974	37.1991	24.4775	25.2741	17.8714
ENSG00000075413	3588	4180	3364	3685	689	695	343	392	3320.69	4778.12	2797.19	4168.34	512.604	548.769	412.811	538.892
ENSG00000075415	6575	5554	5660	4297	4849	4760	2856	2724	6085.16	6348.73	4706.34	4860.61	3607.57	3758.48	3437.28	3744.75
ENSG00000075420	3905	5875	4485	8409	2694	3777	1889	2825	3614.08	6715.66	3729.31	9511.95	2004.29	2982.3	2273.47	3883.6
ENSG00000075426	5082	5662	8100	9902	568	701	530	552	4703.39	6472.18	6735.21	11200.8	422.582	553.507	637.871	758.848
ENSG00000075539	926	1028	1148	1138	1332	1311	668	735	857.013	1175.1	954.571	1287.26	990.985	1035.16	803.958	1010.42
ENSG00000075568	795	3387	1007	3539	761	2209	391	1192	735.772	3871.65	837.329	4003.19	566.171	1744.22	470.58	1638.67
ENSG00000075618	9958	1995	8984	3350	1686	819	1065	606	9216.13	2280.47	7470.27	3789.4	1254.35	646.679	1281.76	833.083
ENSG00000075624	568555	318784	445403	141702	118324	112060	78783	54978	526198	364399	370356	160288	88031	88482.1	94817.7	75579.6
ENSG00000075651	471	1307	1139	1728	544	853	553	909	435.91	1494.02	947.088	1954.65	404.726	673.526	665.552	1249.63
ENSG00000075702	85	78	107	95	9	3	3	1	78.6675	89.1611	88.9714	107.461	6.69584	2.36879	3.61059	1.37473
ENSG00000075711	440	328	531	325	164	85	77	39	407.22	374.934	441.531	367.628	122.013	67.1157	92.6718	53.6143
ENSG00000075785	10463	10986	9371	11467	4413	5660	2706	3927	9683.5	12558	7792.06	12971.1	3283.19	4469.11	3256.75	5398.55
ENSG00000075790	928	761	998	579	657	559	294	288	858.864	869.892	829.845	654.944	488.796	441.384	353.838	395.921
ENSG00000075826	85	56	139	77	5	3	3	1	78.6675	64.0131	115.58	87.0996	3.71991	2.36879	3.61059	1.37473
ENSG00000075856	852	975	985	1320	542	518	327	360	788.526	1114.51	819.035	1493.14	403.238	409.011	393.554	494.901
ENSG00000075884	230	223	162	208	112	137	64	76	212.865	254.909	134.704	235.282	83.326	108.175	77.0259	104.479
ENSG00000075914	1045	184	1142	181	275	62	151	36	967.147	210.329	949.582	204.741	204.595	48.955	181.733	49.4901
ENSG00000075945	149	128	151	95	132	79	66	46	137.899	146.316	125.558	107.461	98.2057	62.3781	79.4329	63.2374
ENSG00000075975	307	220	355	205	158	122	111	70	284.128	251.48	295.185	231.889	117.549	96.3307	133.592	96.2308
ENSG00000076003	285	68	219	48	306	83	119	31	263.767	77.7302	182.1	54.2958	227.659	65.5365	143.22	42.6165
ENSG00000076043	242	55	301	40	86	10	68	5	223.971	62.87	250.284	45.2465	63.9825	7.89596	81.84	6.87363
ENSG00000076053	940	1063	818	935	149	155	102	125	869.97	1215.11	680.174	1057.64	110.853	122.387	122.76	171.841
ENSG00000076108	3523	5469	3590	7679	560	1174	290	889	3260.54	6251.56	2985.11	8686.2	416.63	926.986	349.024	1222.13
ENSG00000076201	3593	2751	4259	3024	559	651	429	419	3325.32	3144.64	3541.39	3420.64	415.886	514.027	516.314	576.01
ENSG00000076242	1120	1637	1196	1506	977	1311	554	781	1036.56	1871.24	994.484	1703.53	726.871	1035.16	666.755	1073.66
ENSG00000076248	55	13	70	21	24	8	19	4	50.9025	14.8602	58.2056	23.7544	17.8556	6.31677	22.8671	5.4989
ENSG00000076258	23	41	25	24	20	30	11	11	21.2865	46.8667	20.7877	27.1479	14.8796	23.6879	13.2388	15.122
ENSG00000076321	265	204	247	182	156	146	102	90	245.257	233.191	205.382	205.872	116.061	115.281	122.76	123.725
ENSG00000076356	170	103	173	91	32	28	17	7	157.335	117.738	143.851	102.936	23.8074	22.1087	20.46	9.62308
ENSG00000076382	83	126	139	133	2	8	3	9	76.8165	144.029	115.58	150.445	1.48796	6.31677	3.61059	12.3725
ENSG00000076513	1051	2595	1312	2002	285	807	154	408	972.7	2966.32	1090.94	2264.59	212.035	637.204	185.344	560.888
ENSG00000076554	77	69	187	61	2	17	4	11	71.2635	78.8733	155.492	69.001	1.48796	13.4231	4.81412	15.122
ENSG00000076604	94	381	75	693	9	54	6	45	86.997	435.518	62.3631	783.896	6.69584	42.6382	7.22118	61.8626
ENSG00000076641	684	4492	556	5220	83	545	45	345	633.042	5134.76	462.318	5904.67	61.7505	430.33	54.1588	474.28
ENSG00000076650	162	137	183	165	68	47	45	40	149.931	156.603	152.166	186.642	50.5908	37.111	54.1588	54.989
ENSG00000076662	319	699	168	319	130	415	65	146	295.234	799.021	139.693	360.841	96.7177	327.682	78.2294	200.71
ENSG00000076685	1718	1556	1869	1927	1039	565	579	326	1590.01	1778.65	1554.09	2179.75	772.998	446.122	696.844	448.16
ENSG00000076716	47	279	75	311	63	361	43	221	43.4985	318.922	62.3631	351.792	46.8709	285.044	51.7518	303.814
ENSG00000076770	224	130	196	86	26	19	22	11	207.312	148.602	162.976	97.2801	19.3435	15.0023	26.4776	15.122
ENSG00000076924	1128	990	1436	1211	476	416	307	317	1043.96	1131.66	1194.05	1369.84	354.136	328.472	369.484	435.788
ENSG00000076928	2092	1851	3354	2484	330	504	250	250	1936.15	2115.86	2788.88	2809.81	245.514	397.956	300.882	343.681
ENSG00000076944	3071	3262	3964	3817	1073	1498	704	970	2842.21	3728.76	3296.1	4317.65	798.293	1182.82	847.285	1333.48
ENSG00000076984	3266	1772	4300	2525	190	150	148	113	3022.68	2025.56	3575.48	2856.19	141.357	118.439	178.122	155.344
ENSG00000077044	1073	395	1236	502	59	24	35	15	993.061	451.521	1027.74	567.844	43.895	18.9503	42.1235	20.6209
ENSG00000077097	1305	1027	1376	1308	1503	1040	752	580	1207.78	1173.95	1144.15	1479.56	1118.21	821.18	905.054	797.341
ENSG00000077147	4263	3345	4006	2748	2868	2336	1320	1041	3945.41	3823.64	3331.02	3108.44	2133.74	1844.5	1588.66	1431.09
ENSG00000077150	27272	26505	28678	35122	6785	9778	3868	6255	25240.2	30297.6	23846	39728.7	5047.92	7720.67	4655.25	8598.9
ENSG00000077152	14	4	11	5	10	1	7	1	12.957	4.57236	9.14659	5.65582	7.43982	0.789596	8.42471	1.37473
ENSG00000077157	226	188	305	302	11	9	2	9	209.163	214.901	253.61	341.611	8.18381	7.10637	2.40706	12.3725
ENSG00000077232	1067	721	1283	657	375	258	199	133	987.508	824.169	1066.82	743.174	278.993	203.716	239.502	182.838
ENSG00000077235	1737	769	2095	973	474	228	318	159	1607.59	879.037	1742.01	1100.62	352.648	180.028	382.722	218.581
ENSG00000077238	6616	3878	8987	7022	997	796	685	438	6123.11	4432.91	7472.76	7943.03	741.75	628.519	824.418	602.13
ENSG00000077254	471	445	640	494	531	493	293	227	435.91	508.675	532.165	558.795	395.055	389.271	352.634	312.063
ENSG00000077312	2034	1712	1964	1254	499	642	343	387	1882.47	1956.97	1633.08	1418.48	371.247	506.921	412.811	532.019
ENSG00000077348	374	99	469	38	75	41	60	14	346.137	113.166	389.977	42.9842	55.7987	32.3734	72.2118	19.2462
ENSG00000077380	2411	1667	2267	1284	1583	1346	891	731	2231.38	1905.53	1885.03	1452.41	1177.72	1062.8	1072.34	1004.92
ENSG00000077420	314	796	304	330	254	526	110	157	290.607	909.9	252.778	373.284	188.972	415.328	132.388	215.832
ENSG00000077454	2415	4373	3503	5081	168	684	106	292	2235.08	4998.74	2912.77	5747.44	124.989	540.084	127.574	401.42
ENSG00000077458	487	588	596	548	122	103	59	58	450.718	672.137	495.579	619.878	90.7659	81.3284	71.0082	79.7341
ENSG00000077463	1243	651	1414	983	124	110	74	61	1150.4	744.152	1175.75	1111.93	92.2538	86.8556	89.0612	83.8582
ENSG00000077514	301	305	399	424	87	119	82	80	278.575	348.643	331.772	479.613	64.7265	93.9619	98.6894	109.978
ENSG00000077549	15792	9865	12179	6094	5442	5062	3106	2632	14615.5	11276.6	10126.9	6893.31	4048.75	3996.94	3738.16	3618.28
ENSG00000077585	7902	6194	7370	7751	1332	1217	745	867	7313.3	7080.31	6128.21	8767.65	990.985	960.939	896.629	1191.89
ENSG00000077684	87	47	116	57	21	3	9	3	80.5185	53.7253	96.4549	64.4763	15.6236	2.36879	10.8318	4.12418
ENSG00000077713	411	181	526	186	95	40	62	21	380.38	206.899	437.373	210.396	70.6783	31.5838	74.6188	28.8692
ENSG00000077721	2659	2535	2660	2283	1012	1186	593	797	2460.9	2897.74	2211.81	2582.45	752.91	936.461	713.693	1095.66
ENSG00000077782	273	92	336	95	26	7	22	6	252.661	105.164	279.387	107.461	19.3435	5.52717	26.4776	8.24835
ENSG00000077809	1454	1947	2237	2706	501	308	283	241	1345.68	2225.6	1860.08	3060.93	372.735	243.196	340.599	331.309
ENSG00000077984	22	60	30	99	2	25	1	15	20.361	68.5855	24.9452	111.985	1.48796	19.7399	1.20353	20.6209
ENSG00000078043	245	249	304	324	48	30	28	19	226.747	284.63	252.778	366.497	35.7112	23.6879	33.6988	26.1198
ENSG00000078061	4393	2756	4438	2596	283	267	196	176	4065.72	3150.36	3690.23	2936.5	210.547	210.822	235.892	241.952
ENSG00000078070	165	81	232	109	84	29	46	18	152.707	92.5904	192.91	123.297	62.4945	22.8983	55.3624	24.7451
ENSG00000078081	2923	4739	5644	5548	1885	3054	1297	2517	2705.24	5417.11	4693.03	6275.7	1402.41	2411.43	1560.98	3460.18
ENSG00000078124	590	464	486	493	104	81	64	58	546.045	530.394	404.113	557.664	77.3742	63.9573	77.0259	79.7341
ENSG00000078140	2512	1532	2377	1397	783	547	429	314	2324.86	1751.22	1976.49	1580.24	582.538	431.909	516.314	431.664
ENSG00000078142	739	704	927	955	789	627	445	370	683.944	804.736	770.808	1080.26	587.002	495.077	535.571	508.648
ENSG00000078177	207	231	156	213	80	93	41	64	191.578	264.054	129.715	240.938	59.5186	73.4324	49.3447	87.9824
ENSG00000078237	648	217	837	203	805	275	426	130	599.724	248.051	695.972	229.626	598.906	217.139	512.704	178.714
ENSG00000078246	216	171	295	241	65	64	61	47	199.908	195.469	245.295	272.61	48.3589	50.5342	73.4153	64.6121
ENSG00000078269	130	74	105	139	38	37	32	23	120.315	84.5887	87.3083	157.232	28.2713	29.2151	38.5129	31.6187
ENSG00000078304	971	1135	992	1040	195	257	109	144	898.66	1297.41	824.856	1176.41	145.077	202.926	131.185	197.96
ENSG00000078369	14770	13266	13118	10693	2531	3097	1585	1720	13669.6	15164.2	10907.7	12095.5	1883.02	2445.38	1907.59	2364.53
ENSG00000078401	100	3031	42	1300	16	865	9	501	92.55	3464.71	34.9233	1470.51	11.9037	683.001	10.8318	688.737
ENSG00000078403	620	283	817	278	111	35	76	18	573.81	323.495	679.342	314.463	82.5821	27.6359	91.4682	24.7451
ENSG00000078487	52	51	88	45	4	7	1	3	48.126	58.2976	73.1727	50.9024	2.97593	5.52717	1.20353	4.12418
ENSG00000078618	2248	2439	2861	2420	1574	1684	785	831	2080.52	2788	2378.94	2737.42	1171.03	1329.68	944.771	1142.4
ENSG00000078668	1136	547	1277	679	918	444	562	256	1051.37	625.271	1061.84	768.06	682.976	350.581	676.384	351.93
ENSG00000078674	815	680	974	835	663	525	383	326	754.282	777.302	809.889	944.522	493.26	414.538	460.952	448.16
ENSG00000078687	70	92	65	101	4	27	16	23	64.785	105.164	54.048	114.248	2.97593	21.3191	19.2565	31.6187
ENSG00000078699	265	398	361	733	48	68	28	51	245.257	454.95	300.174	829.143	35.7112	53.6925	33.6988	70.111
ENSG00000078747	1377	1294	1475	1465	1159	1030	551	598	1274.41	1479.16	1226.47	1657.15	862.276	813.284	663.145	822.086
ENSG00000078804	1755	5467	1317	4499	98	409	32	213	1624.25	6249.28	1095.1	5089.1	72.9103	322.945	38.5129	292.816
ENSG00000078808	10771	7665	11441	8339	1429	1509	1053	889	9968.56	8761.79	9513.28	9432.77	1063.15	1191.5	1267.32	1222.13
ENSG00000078902	2872	2631	2605	3511	461	657	316	389	2658.04	3007.47	2166.08	3971.52	342.976	518.765	380.315	534.768
ENSG00000078967	682	361	636	286	51	32	49	20	631.191	412.656	528.839	323.513	37.9431	25.2671	58.9729	27.4945
ENSG00000079134	634	355	768	501	344	156	183	68	586.767	405.797	638.598	566.713	255.93	123.177	220.246	93.4813
ENSG00000079215	3287	3230	5076	5292	2262	1396	1754	1207	3042.12	3692.18	4220.73	5986.12	1682.89	1102.28	2110.99	1659.29
ENSG00000079246	4149	2442	3964	1903	6051	3716	2943	1818	3839.9	2791.43	3296.1	2152.6	4501.84	2934.14	3541.99	2499.25
ENSG00000079257	56	14	101	5	78	11	23	4	51.828	16.0033	83.9823	5.65582	58.0306	8.68556	27.6812	5.4989
ENSG00000079263	27	409	30	334	4	171	5	114	24.9885	467.524	24.9452	377.809	2.97593	135.021	6.01765	156.719
ENSG00000079277	2881	2352	3214	2668	525	491	293	260	2666.37	2688.55	2672.47	3017.94	390.591	387.692	352.634	357.429
ENSG00000079308	713	627	885	1262	194	174	190	133	659.881	716.718	735.885	1427.53	144.333	137.39	228.671	182.838
ENSG00000079313	3885	2243	3926	2630	252	319	125	134	3595.57	2563.95	3264.5	2974.96	187.484	251.881	150.441	184.213
ENSG00000079332	3888	3607	3478	3050	1617	1785	739	1042	3598.34	4123.13	2891.98	3450.05	1203.02	1409.43	889.408	1432.46
ENSG00000079335	143	158	157	178	52	41	25	31	132.346	180.608	130.547	201.347	38.6871	32.3734	30.0882	42.6165
ENSG00000079337	60	110	52	114	1	9	2	3	55.53	125.74	43.2384	128.953	0.743982	7.10637	2.40706	4.12418
ENSG00000079387	460	298	465	315	230	137	94	79	425.73	340.641	386.651	356.317	171.116	108.175	113.132	108.603
ENSG00000079432	3800	4330	4652	5701	302	850	216	489	3516.9	4949.58	3868.18	6448.76	224.683	671.157	259.962	672.241
ENSG00000079459	596	617	760	755	632	626	474	442	551.598	705.287	631.946	854.028	470.197	494.287	570.473	607.628
ENSG00000079462	74	75	67	40	11	23	12	7	68.487	85.7318	55.711	45.2465	8.18381	18.1607	14.4424	9.62308
ENSG00000079482	63	78	86	95	25	8	6	7	58.3065	89.1611	71.5097	107.461	18.5996	6.31677	7.22118	9.62308
ENSG00000079616	430	188	574	197	60	25	40	26	397.965	214.901	477.286	222.839	44.6389	19.7399	48.1412	35.7429
ENSG00000079691	11	16	10	6	18	6	3	6	10.1805	18.2895	8.31508	6.78698	13.3917	4.73758	3.61059	8.24835
ENSG00000079739	72	41	74	68	67	50	38	17	66.636	46.8667	61.5316	76.9191	49.8468	39.4798	45.7341	23.3703
ENSG00000079785	1671	746	1935	547	2107	825	1041	413	1546.51	852.746	1608.97	618.746	1567.57	651.417	1252.87	567.761
ENSG00000079805	4456	3503	5733	4381	1126	1049	796	591	4124.03	4004.25	4767.04	4955.63	837.724	828.286	958.009	812.462
ENSG00000079819	459	489	534	590	362	417	192	315	424.804	558.971	444.025	667.386	269.322	329.262	231.078	433.038
ENSG00000079950	1290	1249	1728	1112	352	301	237	209	1193.89	1427.72	1436.85	1257.85	261.882	237.668	285.236	287.318
ENSG00000079974	242	135	361	170	4	2	4	1	223.971	154.317	300.174	192.298	2.97593	1.57919	4.81412	1.37473
ENSG00000079999	1660	1633	1695	2599	543	752	360	383	1536.33	1866.67	1409.41	2939.89	403.982	593.776	433.271	526.52
ENSG00000080007	9	16	31	123	6	7	12	18	8.3295	18.2895	25.7767	139.133	4.46389	5.52717	14.4424	24.7451
ENSG00000080189	1617	2513	1910	2600	91	206	63	119	1496.53	2872.59	1588.18	2941.03	67.7024	162.657	75.8224	163.592
ENSG00000080200	488	254	543	236	170	70	107	42	451.644	290.345	451.509	266.955	126.477	55.2717	128.778	57.7385
ENSG00000080298	112	61	194	70	26	11	28	7	103.656	69.7285	161.313	79.1814	19.3435	8.68556	33.6988	9.62308
ENSG00000080345	1715	1025	1622	1157	3135	1666	1421	933	1587.23	1171.67	1348.71	1308.76	2332.38	1315.47	1710.22	1282.62
ENSG00000080371	4553	6001	3620	5688	1512	2256	705	1316	4213.8	6859.69	3010.06	6434.06	1124.9	1781.33	848.488	1809.14
ENSG00000080503	291	207	290	250	199	139	115	92	269.32	236.62	241.137	282.791	148.053	109.754	138.406	126.475
ENSG00000080546	199	154	227	186	45	43	23	26	184.174	176.036	188.752	210.396	33.4792	33.9526	27.6812	35.7429
ENSG00000080603	11071	9555	12142	9720	599	940	371	439	10246.2	10922.2	10096.2	10994.9	445.645	742.22	446.509	603.504
ENSG00000080608	2349	498	2385	405	1496	370	739	166	2174	569.259	1983.15	458.121	1113	292.151	889.408	228.204
ENSG00000080802	637	555	696	814	276	339	182	241	589.543	634.415	578.73	920.767	205.339	267.673	219.042	331.309
ENSG00000080815	5457	6957	5440	6463	1712	2697	975	1506	5050.45	7952.48	4523.4	7310.71	1273.7	2129.54	1173.44	2070.34
ENSG00000080819	166	380	403	559	75	140	30	66	153.633	434.375	335.098	632.32	55.7987	110.543	36.1059	90.7319
ENSG00000080822	875	1385	1088	1819	170	391	114	307	809.812	1583.18	904.681	2057.59	126.477	308.732	137.202	422.041
ENSG00000080823	109	28	123	45	3	1	1	1	100.879	32.0065	102.275	50.9024	2.23195	0.789596	1.20353	1.37473
ENSG00000080824	16362	12606	13927	17107	8981	8873	4077	4701	15143	14409.8	11580.4	19350.8	6681.71	7006.09	4906.79	6462.58
ENSG00000080839	39	40	56	62	25	29	11	20	36.0945	45.7236	46.5644	70.1321	18.5996	22.8983	13.2388	27.4945
ENSG00000080845	1939	2224	2238	3116	219	305	145	210	1794.54	2542.23	1860.91	3524.71	162.932	240.827	174.512	288.692
ENSG00000081014	205	378	261	369	85	208	58	157	189.727	432.088	217.024	417.399	63.2385	164.236	69.8047	215.832
ENSG00000081019	404	342	434	306	271	239	178	162	373.902	390.937	360.874	346.136	201.619	188.713	214.228	222.705
ENSG00000081026	83	79	44	29	33	29	9	8	76.8165	90.3042	36.5864	32.8037	24.5514	22.8983	10.8318	10.9978
ENSG00000081041	11226	15982	12661	37009	452	1831	450	4354	10389.7	18268.9	10527.7	41863.2	336.28	1445.75	541.588	5985.55
ENSG00000081087	2004	2196	1810	1923	450	679	269	394	1854.7	2510.23	1505.03	2175.23	334.792	536.136	323.749	541.642
ENSG00000081154	1610	1675	1715	1564	191	187	101	152	1490.05	1914.68	1426.04	1769.14	142.101	147.654	121.556	208.958
ENSG00000081177	46	32	65	44	12	10	9	3	42.573	36.5789	54.048	49.7712	8.92779	7.89596	10.8318	4.12418
ENSG00000081181	29	11	33	9	26	12	13	1	26.8395	12.574	27.4398	10.1805	19.3435	9.47515	15.6459	1.37473
ENSG00000081189	86	122	83	71	40	35	20	25	79.593	139.457	69.0152	80.3126	29.7593	27.6359	24.0706	34.3681
ENSG00000081237	5661	11498	6879	9380	10386	21844	5350	11979	5239.25	13143.3	5719.94	10610.3	7727	17247.9	6438.88	16467.8
ENSG00000081307	374	202	451	181	238	91	127	36	346.137	230.904	375.01	204.741	177.068	71.8533	152.848	49.4901
ENSG00000081320	784	1886	859	1926	564	1105	319	613	725.592	2155.87	714.265	2178.62	419.606	872.504	383.926	842.706
ENSG00000081386	54	42	78	29	18	24	15	8	49.977	48.0098	64.8576	32.8037	13.3917	18.9503	18.0529	10.9978
ENSG00000081665	234	283	282	301	98	132	45	94	216.567	323.495	234.485	340.48	72.9103	104.227	54.1588	129.224
ENSG00000081692	805	220	955	202	90	51	60	32	745.027	251.48	794.09	228.495	66.9584	40.2694	72.2118	43.9912
ENSG00000081721	536	236	538	215	59	33	40	11	496.068	269.769	447.351	243.2	43.895	26.0567	48.1412	15.122
ENSG00000081760	208	221	238	288	83	63	63	37	192.504	252.623	197.899	325.775	61.7505	49.7446	75.8224	50.8648
ENSG00000081791	1162	1292	1389	1511	200	314	138	199	1075.43	1476.87	1154.96	1709.19	148.796	247.933	166.087	273.57
ENSG00000081870	309	416	271	258	119	174	55	105	285.979	475.526	225.339	291.84	88.5339	137.39	66.1941	144.346
ENSG00000081913	49	137	84	247	28	111	23	65	45.3495	156.603	69.8467	279.397	20.8315	87.6452	27.6812	89.3571
ENSG00000081985	151	9	113	6	24	3	13	2	139.75	10.2878	93.9604	6.78698	17.8556	2.36879	15.6459	2.74945
ENSG00000082068	313	154	407	158	185	132	93	54	289.681	176.036	338.424	178.724	137.637	104.227	111.928	74.2352
ENSG00000082074	5094	3535	4247	1582	649	581	283	165	4714.5	4040.83	3531.41	1789.5	482.845	458.755	340.599	226.83
ENSG00000082126	2	9	15	14	1	1	1	2	1.851	10.2878	12.4726	15.8363	0.743982	0.789596	1.20353	2.74945
ENSG00000082153	6826	5133	6015	4376	2128	2006	1098	1145	6317.46	5867.49	5001.52	4949.97	1583.19	1583.93	1321.48	1574.06
ENSG00000082212	1204	768	1121	598	1558	847	731	380	1114.3	877.894	932.12	676.436	1159.12	668.788	879.78	522.396
ENSG00000082213	483	373	507	279	259	211	142	117	447.016	426.373	421.575	315.595	192.691	166.605	170.901	160.843
ENSG00000082258	1556	2056	1811	2579	505	487	341	383	1440.08	2350.19	1505.86	2917.27	375.711	384.533	410.404	526.52
ENSG00000082269	225	126	260	129	99	48	42	26	208.237	144.029	216.192	145.92	73.6543	37.9006	50.5482	35.7429
ENSG00000082397	7115	5973	6166	3515	5186	4195	2640	1823	6584.93	6827.68	5127.08	3976.04	3858.29	3312.36	3177.32	2506.12
ENSG00000082438	92	58	97	52	42	13	24	2	85.146	66.2993	80.6563	58.8205	31.2473	10.2648	28.8847	2.74945
ENSG00000082512	78	123	92	121	20	21	11	12	72.189	140.6	76.4987	136.871	14.8796	16.5815	13.2388	16.4967
ENSG00000082515	590	320	557	267	305	237	173	116	546.045	365.789	463.15	302.021	226.915	187.134	208.211	159.468
ENSG00000082516	624	201	677	171	1042	240	682	138	577.512	229.761	562.931	193.429	775.23	189.503	820.807	189.712
ENSG00000082641	9226	13556	10074	12513	991	1667	696	992	8538.66	15495.7	8376.61	14154.2	737.287	1316.26	837.656	1363.73
ENSG00000082701	958	1066	1017	1150	249	330	177	183	886.629	1218.53	845.644	1300.84	185.252	260.567	213.025	251.575
ENSG00000082781	764	83	682	15	264	21	141	2	707.082	94.8765	567.088	16.9675	196.411	16.5815	169.698	2.74945
ENSG00000082805	802	707	938	840	244	185	138	128	742.251	808.165	779.954	950.177	181.532	146.075	166.087	175.965
ENSG00000082898	2660	1939	3400	2038	3350	2281	1646	1158	2461.83	2216.45	2827.13	2305.31	2492.34	1801.07	1981.01	1591.93
ENSG00000082996	1413	3347	1278	2987	762	1431	443	927	1307.73	3825.93	1062.67	3378.79	566.915	1129.91	533.164	1274.37
ENSG00000083093	308	206	376	204	138	81	67	45	285.054	235.477	312.647	230.757	102.67	63.9573	80.6365	61.8626
ENSG00000083097	147	565	191	511	107	296	61	174	136.048	645.846	158.818	578.025	79.6061	233.72	73.4153	239.202
ENSG00000083099	1093	937	994	882	105	92	39	55	1011.57	1071.08	826.519	997.686	78.1182	72.6428	46.9376	75.6099
ENSG00000083123	49	23	35	23	35	17	12	5	45.3495	26.2911	29.1028	26.0168	26.0394	13.4231	14.4424	6.87363
ENSG00000083168	1296	1931	1339	2330	411	655	263	370	1199.45	2207.31	1113.39	2635.61	305.777	517.185	316.528	508.648
ENSG00000083223	496	1083	730	1653	470	882	324	594	459.048	1237.97	607.001	1869.81	349.672	696.424	389.944	816.587
ENSG00000083290	233	163	259	206	5	14	6	8	215.641	186.324	215.361	233.02	3.71991	11.0543	7.22118	10.9978
ENSG00000083312	2142	1450	2326	2031	2588	1917	1540	1373	1982.42	1657.48	1934.09	2297.39	1925.43	1513.66	1853.44	1887.5
ENSG00000083444	872	367	1072	311	291	154	211	94	807.036	419.514	891.377	351.792	216.499	121.598	253.945	129.224
ENSG00000083457	365	151	420	135	132	14	86	6	337.807	172.607	349.233	152.707	98.2057	11.0543	103.504	8.24835
ENSG00000083520	1158	878	1038	794	1583	1129	787	575	1071.73	1003.63	863.105	898.144	1177.72	891.454	947.178	790.467
ENSG00000083535	165	83	229	77	176	58	77	20	152.707	94.8765	190.415	87.0996	130.941	45.7966	92.6718	27.4945
ENSG00000083544	125	42	171	123	108	28	49	18	115.687	48.0098	142.188	139.133	80.3501	22.1087	58.9729	24.7451
ENSG00000083635	200	56	204	74	96	35	46	19	185.1	64.0131	169.628	83.7061	71.4223	27.6359	55.3624	26.1198
ENSG00000083642	456	333	480	349	660	396	333	250	422.028	380.649	399.124	394.776	491.028	312.68	400.775	343.681
ENSG00000083720	34	49	23	33	19	37	9	16	31.467	56.0115	19.1247	37.3284	14.1357	29.2151	10.8318	21.9956
ENSG00000083750	149	119	201	175	31	21	14	12	137.899	136.028	167.133	197.954	23.0635	16.5815	16.8494	16.4967
ENSG00000083799	2269	2907	1806	3552	796	1085	348	488	2099.96	3322.97	1501.7	4017.89	592.21	856.712	418.828	670.866
ENSG00000083812	273	142	233	221	35	28	13	17	252.661	162.319	193.741	249.987	26.0394	22.1087	15.6459	23.3703
ENSG00000083814	204	124	246	82	43	30	30	26	188.802	141.743	204.551	92.7554	31.9912	23.6879	36.1059	35.7429
ENSG00000083817	117	41	107	29	42	16	20	14	108.283	46.8667	88.9714	32.8037	31.2473	12.6335	24.0706	19.2462
ENSG00000083828	225	208	215	290	67	78	37	40	208.237	237.763	178.774	328.037	49.8468	61.5885	44.5306	54.989
ENSG00000083838	113	49	155	81	15	15	11	4	104.581	56.0115	128.884	91.6242	11.1597	11.8439	13.2388	5.4989
ENSG00000083844	140	111	174	114	186	124	113	83	129.57	126.883	144.682	128.953	138.381	97.9099	135.999	114.102
ENSG00000083845	10358	3152	8208	2106	3389	1591	2439	1167	9586.33	3603.02	6825.02	2382.23	2521.36	1256.25	2935.41	1604.3
ENSG00000083896	2073	2095	2364	2914	569	663	334	474	1918.56	2394.78	1965.68	3296.21	423.326	523.502	401.979	651.62
ENSG00000083937	819	1337	695	1773	386	567	200	379	757.984	1528.31	577.898	2005.55	287.177	447.701	240.706	521.021
ENSG00000084070	3908	3747	3476	2800	825	880	419	433	3616.85	4283.16	2890.32	3167.26	613.786	694.845	504.279	595.256
ENSG00000084072	719	423	855	403	205	120	90	45	665.434	483.527	710.939	455.859	152.516	94.7515	108.318	61.8626
ENSG00000084073	1386	613	1439	387	1401	615	640	233	1282.74	700.715	1196.54	437.76	1042.32	485.602	770.259	320.311
ENSG00000084090	4844	3115	4290	2369	538	461	284	205	4483.12	3560.73	3567.17	2679.73	400.263	364.004	341.802	281.819
ENSG00000084092	130	87	184	103	102	54	53	23	120.315	99.4489	152.997	116.51	75.8862	42.6382	63.7871	31.6187
ENSG00000084093	1140	747	1319	635	960	654	570	333	1055.07	853.889	1096.76	718.289	714.223	516.396	686.012	457.783
ENSG00000084112	1601	4758	2058	6682	199	464	138	270	1481.73	5438.83	1711.24	7558.43	148.053	366.373	166.087	371.176
ENSG00000084207	7133	3213	6756	2989	1619	1356	1187	817	6601.59	3672.75	5617.67	3381.05	1204.51	1070.69	1428.59	1123.15
ENSG00000084234	9895	5277	8418	3223	9823	5503	5776	2956	9157.82	6032.09	6999.63	3645.74	7308.14	4345.15	6951.59	4063.69
ENSG00000084444	108	81	182	121	45	29	34	17	99.954	92.5904	151.334	136.871	33.4792	22.8983	40.92	23.3703
ENSG00000084463	1549	1410	1367	1374	536	609	292	344	1433.6	1611.76	1136.67	1554.22	398.775	480.864	351.431	472.905
ENSG00000084623	4290	2486	3843	2177	2377	1613	1659	1227	3970.39	2841.72	3195.49	2462.54	1768.45	1273.62	1996.66	1686.79
ENSG00000084652	5112	3686	5252	4299	1035	795	683	575	4731.16	4213.43	4367.08	4862.87	770.022	627.729	822.011	790.467
ENSG00000084676	1310	549	1266	923	461	149	271	135	1212.4	627.557	1052.69	1044.06	342.976	117.65	326.156	185.588
ENSG00000084693	68	26	83	58	3	1	4	1	62.934	29.7204	69.0152	65.6075	2.23195	0.789596	4.81412	1.37473
ENSG00000084733	7416	6896	6294	6671	2953	3093	1440	1929	6863.51	7882.75	5233.51	7545.99	2196.98	2442.22	1733.08	2651.84
ENSG00000084754	2702	1976	2805	1703	3004	2222	1625	1118	2500.7	2258.75	2332.38	1926.37	2234.92	1754.48	1955.74	1536.94
ENSG00000084764	246	70	290	105	54	23	30	10	227.673	80.0164	241.137	118.772	40.1751	18.1607	36.1059	13.7473
ENSG00000084774	1470	281	2003	267	630	85	446	49	1360.48	321.209	1665.51	302.021	468.709	67.1157	536.774	67.3615
ENSG00000085063	5023	690	5749	813	1651	376	1138	212	4648.79	788.733	4780.34	919.636	1228.32	296.888	1369.62	291.442
ENSG00000085117	11524	5985	14762	9278	1919	1742	1668	1185	10665.5	6841.4	12274.7	10494.9	1427.7	1375.48	2007.49	1629.05
ENSG00000085185	523	332	672	540	66	108	57	99	484.036	379.506	558.773	610.828	49.1028	85.2764	68.6012	136.098
ENSG00000085224	911	635	922	660	577	409	315	202	843.13	725.863	766.65	746.568	429.278	322.945	379.112	277.694
ENSG00000085231	2999	2072	2632	2130	918	591	514	409	2775.57	2368.48	2188.53	2409.38	682.976	466.651	618.614	562.263
ENSG00000085265	12381	19880	7499	8188	5651	12073	3290	4168	11458.6	22724.6	6235.48	9261.97	4204.24	9532.79	3959.61	5729.85
ENSG00000085274	497	448	476	354	227	149	118	105	459.973	512.105	395.798	400.432	168.884	117.65	142.016	144.346
ENSG00000085365	712	333	746	257	348	178	194	95	658.956	380.649	620.305	290.709	258.906	140.548	233.485	130.599
ENSG00000085377	939	492	1036	432	1206	507	669	272	869.044	562.401	861.442	488.663	897.243	400.325	805.161	373.925
ENSG00000085382	45	47	82	58	20	5	7	7	41.6475	53.7253	68.1837	65.6075	14.8796	3.94798	8.42471	9.62308
ENSG00000085415	3628	1335	3090	1091	1748	692	1002	351	3357.71	1526.03	2569.36	1234.1	1300.48	546.401	1205.94	482.528
ENSG00000085433	167	228	239	246	249	249	155	150	154.558	260.625	198.73	278.266	185.252	196.609	186.547	206.209
ENSG00000085449	1089	3485	1243	4200	398	1101	278	726	1007.87	3983.67	1033.56	4750.89	296.105	869.345	334.581	998.05
ENSG00000085491	2003	2112	1737	1499	1273	1551	628	873	1853.78	2414.21	1444.33	1695.61	947.09	1224.66	755.816	1200.13
ENSG00000085511	382	415	479	325	82	91	64	54	353.541	474.383	398.292	367.628	61.0066	71.8533	77.0259	74.2352
ENSG00000085514	2841	7751	2295	6565	1546	4312	971	2476	2629.35	8860.1	1908.31	7426.09	1150.2	3404.74	1168.63	3403.82
ENSG00000085563	6	11	3	7	12	11	3	10	5.553	12.574	2.49452	7.91814	8.92779	8.68556	3.61059	13.7473
ENSG00000085644	486	363	662	325	25	19	26	9	449.793	414.942	550.458	367.628	18.5996	15.0023	31.2918	12.3725
ENSG00000085662	1185	421	1199	609	366	172	331	144	1096.72	481.241	996.978	688.879	272.298	135.811	398.368	197.96
ENSG00000085719	302	187	272	136	458	325	251	131	279.501	213.758	226.17	153.838	340.744	256.619	302.086	180.089
ENSG00000085721	1505	760	1230	784	377	240	192	120	1392.88	868.749	1022.75	886.832	280.481	189.503	231.078	164.967
ENSG00000085733	58	55	99	96	13	7	11	7	53.679	62.87	82.3193	108.592	9.67177	5.52717	13.2388	9.62308
ENSG00000085760	468	414	594	321	88	66	49	27	433.134	473.24	493.916	363.103	65.4705	52.1133	58.9729	37.1176
ENSG00000085788	408	128	445	104	113	27	65	7	377.604	146.316	370.021	117.641	84.07	21.3191	78.2294	9.62308
ENSG00000085831	88	40	71	29	4	2	7	4	81.444	45.7236	59.0371	32.8037	2.97593	1.57919	8.42471	5.4989
ENSG00000085832	1094	1667	1171	1192	467	685	265	383	1012.5	1905.53	973.696	1348.35	347.44	540.873	318.935	526.52
ENSG00000085871	364	243	356	114	218	222	136	120	336.882	277.771	296.017	128.953	162.188	175.29	163.68	164.967
ENSG00000085872	2690	1622	2537	2022	763	571	550	373	2489.59	1854.09	2109.54	2287.21	567.659	450.859	661.941	512.772
ENSG00000085978	483	319	544	376	118	103	57	76	447.016	364.646	452.34	425.317	87.7899	81.3284	68.6012	104.479
ENSG00000085982	384	340	547	322	57	58	32	35	355.392	388.651	454.835	364.235	42.407	45.7966	38.5129	48.1154
ENSG00000085998	563	189	753	222	62	38	35	11	521.056	216.044	626.126	251.118	46.1269	30.0047	42.1235	15.122
ENSG00000086015	634	229	800	444	82	34	76	27	586.767	261.768	665.206	502.237	61.0066	26.8463	91.4682	37.1176
ENSG00000086061	5956	7662	5905	7190	4957	7120	2312	3831	5512.28	8758.36	4910.05	8133.07	3687.92	5621.92	2782.56	5266.57
ENSG00000086062	7976	12430	7505	11831	1923	4022	1426	2892	7381.79	14208.6	6240.47	13382.8	1430.68	3175.76	1716.23	3975.7
ENSG00000086065	1713	2739	1660	2046	662	947	361	644	1585.38	3130.93	1380.3	2314.36	492.516	747.748	434.474	885.323
ENSG00000086102	924	1369	981	1349	309	515	214	299	855.162	1564.89	815.709	1525.94	229.891	406.642	257.555	411.043
ENSG00000086189	1235	216	1094	185	616	103	318	47	1142.99	246.908	909.67	209.265	458.293	81.3284	382.722	64.6121
ENSG00000086200	383	121	409	104	625	149	315	87	354.466	138.314	340.087	117.641	464.989	117.65	379.112	119.601
ENSG00000086232	1454	941	1655	877	223	164	155	96	1345.68	1075.65	1376.15	992.03	165.908	129.494	186.547	131.974
ENSG00000086300	2663	15681	3911	15713	1336	8378	928	5983	2464.61	17924.8	3252.03	17774	993.961	6615.24	1116.88	8224.98
ENSG00000086475	630	232	637	222	174	69	81	48	583.065	265.197	529.671	251.118	129.453	54.4821	97.4859	65.9868
ENSG00000086504	1808	990	1927	1035	364	330	227	190	1673.3	1131.66	1602.32	1170.75	270.81	260.567	273.201	261.198
ENSG00000086544	786	564	903	591	105	132	68	92	727.443	644.703	750.852	668.518	78.1182	104.227	81.84	126.475
ENSG00000086589	1793	1596	1604	1353	759	852	484	524	1659.42	1824.37	1333.74	1530.46	564.683	672.736	582.508	720.356
ENSG00000086598	5439	4258	4821	2951	1249	1163	756	564	5033.79	4867.28	4008.7	3338.06	929.234	918.3	909.868	775.345
ENSG00000086619	421	414	429	562	150	152	83	123	389.635	473.24	356.717	635.714	111.597	120.019	99.8929	169.091
ENSG00000086666	788	1068	908	1077	422	569	286	382	729.294	1220.82	755.009	1218.26	313.961	449.28	344.209	525.145
ENSG00000086712	302	176	349	180	176	77	104	43	279.501	201.184	290.196	203.609	130.941	60.7989	125.167	59.1132
ENSG00000086730	1879	1662	2608	2962	192	201	252	182	1739.01	1899.82	2168.57	3350.51	142.845	158.709	303.289	250.2
ENSG00000086758	7755	5513	8259	7264	3712	2601	2445	1661	7177.25	6301.86	6867.42	8216.77	2761.66	2053.74	2942.63	2283.42
ENSG00000086827	338	315	376	281	557	377	311	222	312.819	360.074	312.647	317.857	414.398	297.678	374.298	305.189
ENSG00000086848	84	52	104	67	122	51	70	34	77.742	59.4407	86.4768	75.788	90.7659	40.2694	84.2471	46.7407
ENSG00000087008	1065	436	1051	675	565	247	328	191	985.657	498.388	873.915	763.535	420.35	195.03	394.758	262.572
ENSG00000087053	607	336	599	198	134	67	56	27	561.778	384.079	498.073	223.97	99.6936	52.9029	67.3976	37.1176
ENSG00000087074	18006	17576	12839	31881	453	1100	250	938	16664.6	20091	10675.7	36062.6	337.024	868.556	300.882	1289.49
ENSG00000087076	36	68	32	167	9	31	6	36	33.318	77.7302	26.6083	188.904	6.69584	24.4775	7.22118	49.4901
ENSG00000087077	765	548	975	911	119	170	84	120	708.007	626.414	810.72	1030.49	88.5339	134.231	101.096	164.967
ENSG00000087085	159	55	223	232	16	18	18	20	147.154	62.87	185.426	262.43	11.9037	14.2127	21.6635	27.4945
ENSG00000087086	593483	464802	463060	435131	11324	36273	10129	25261	549268	531311	385038	492204	8424.86	28641	12190.5	34726.9
ENSG00000087087	3274	2550	4013	2986	746	799	509	522	3030.09	2914.88	3336.84	3377.65	555.011	630.887	612.596	717.606
ENSG00000087088	3244	2737	3057	2590	356	538	236	218	3002.32	3128.64	2541.92	2929.71	264.858	424.803	284.033	299.69
ENSG00000087095	320	400	358	302	36	32	11	11	296.16	457.236	297.68	341.611	26.7834	25.2671	13.2388	15.122
ENSG00000087111	1234	813	1373	776	226	185	142	95	1142.07	929.333	1141.66	877.783	168.14	146.075	170.901	130.599
ENSG00000087116	165	72	38	63	32	35	6	10	152.707	82.3025	31.5973	71.2633	23.8074	27.6359	7.22118	13.7473
ENSG00000087152	3162	2623	3698	2958	58	75	33	38	2926.43	2998.33	3074.92	3345.98	43.151	59.2197	39.7165	52.2396
ENSG00000087157	564	463	1163	726	100	51	69	54	521.982	529.251	967.044	821.225	74.3982	40.2694	83.0435	74.2352
ENSG00000087191	4623	2253	4907	2348	1124	731	752	505	4278.59	2575.38	4080.21	2655.97	836.236	577.195	905.054	694.236
ENSG00000087206	767	569	819	630	167	117	86	74	709.858	650.419	681.005	712.633	124.245	92.3828	103.504	101.73
ENSG00000087245	63	13	39	8	33	12	12	2	58.3065	14.8602	32.4288	9.04931	24.5514	9.47515	14.4424	2.74945
ENSG00000087253	666	1881	416	1222	469	1565	197	734	616.383	2150.15	345.907	1382.28	348.928	1235.72	237.095	1009.05
ENSG00000087263	1227	441	1272	438	613	247	351	151	1135.59	504.103	1057.68	495.45	456.061	195.03	422.439	207.583
ENSG00000087266	6980	5880	8810	12318	347	488	238	286	6459.99	6721.37	7325.59	13933.7	258.162	385.323	286.44	393.171
ENSG00000087269	2704	685	2301	741	1083	272	578	132	2502.55	783.017	1913.3	838.192	805.733	214.77	695.64	181.464
ENSG00000087274	2972	2412	3208	2249	818	742	453	354	2750.59	2757.14	2667.48	2543.99	608.578	585.88	545.199	486.653
ENSG00000087299	21	22	26	21	16	4	9	2	19.4355	25.148	21.6192	23.7544	11.9037	3.15838	10.8318	2.74945
ENSG00000087301	136	79	134	115	103	68	41	38	125.868	90.3042	111.422	130.084	76.6302	53.6925	49.3447	52.2396
ENSG00000087302	2761	1047	2457	739	1344	670	679	337	2555.31	1196.82	2043.02	835.93	999.912	529.029	817.196	463.282
ENSG00000087338	99	43	111	79	7	1	3	6	91.6245	49.1529	92.2974	89.3619	5.20788	0.789596	3.61059	8.24835
ENSG00000087365	3486	2897	3647	3404	2397	1928	1463	1108	3226.29	3311.53	3032.51	3850.48	1783.33	1522.34	1760.76	1523.2
ENSG00000087448	170	61	254	53	19	9	23	6	157.335	69.7285	211.203	59.9517	14.1357	7.10637	27.6812	8.24835
ENSG00000087460	6161	4611	6463	4732	2719	2125	1890	1463	5702	5270.79	5374.04	5352.67	2022.89	1677.89	2274.67	2011.22
ENSG00000087470	1579	1386	1947	1410	1022	872	595	509	1461.36	1584.32	1618.95	1594.94	760.35	688.528	716.1	699.735
ENSG00000087502	816	462	706	331	220	156	92	50	755.208	528.108	587.045	374.415	163.676	123.177	110.725	68.7363
ENSG00000087586	28	41	41	45	11	19	7	18	25.914	46.8667	34.0918	50.9024	8.18381	15.0023	8.42471	24.7451
ENSG00000087589	8	25	31	61	13	36	22	34	7.404	28.5773	25.7767	69.001	9.67177	28.4255	26.4776	46.7407
ENSG00000087842	351	176	349	394	316	173	167	177	324.85	201.184	290.196	445.678	235.098	136.6	200.989	243.326
ENSG00000087884	91	67	83	49	29	26	14	11	84.2205	76.5871	69.0152	55.427	21.5755	20.5295	16.8494	15.122
ENSG00000087903	234	270	407	634	41	54	36	44	216.567	308.635	338.424	717.158	30.5033	42.6382	43.3271	60.4879
ENSG00000087995	172	164	205	124	48	16	20	11	159.186	187.467	170.459	140.264	35.7112	12.6335	24.0706	15.122
ENSG00000088035	134	55	175	64	142	58	83	24	124.017	62.87	145.514	72.3945	105.646	45.7966	99.8929	32.9934
ENSG00000088038	2011	1401	2470	1696	317	329	208	172	1861.18	1601.47	2053.82	1918.45	235.842	259.777	250.334	236.453
ENSG00000088179	53	42	40	35	5	3	3	3	49.0515	48.0098	33.2603	39.5907	3.71991	2.36879	3.61059	4.12418
ENSG00000088205	3723	1756	3224	1368	2261	906	1165	524	3445.64	2007.27	2680.78	1547.43	1682.14	715.374	1402.11	720.356
ENSG00000088247	7716	3694	7044	4283	1772	1202	1027	689	7141.16	4222.58	5857.14	4844.77	1318.34	949.095	1236.02	947.186
ENSG00000088256	329	89	413	144	43	19	22	2	304.489	101.735	343.413	162.888	31.9912	15.0023	26.4776	2.74945
ENSG00000088298	289	696	452	869	67	231	43	155	267.469	795.591	375.842	982.981	49.8468	182.397	51.7518	213.082
ENSG00000088356	1107	546	1190	837	111	104	81	84	1024.53	624.128	989.495	946.784	82.5821	82.118	97.4859	115.477
ENSG00000088448	1239	1268	1902	2200	114	113	112	95	1146.69	1449.44	1581.53	2488.56	84.814	89.2244	134.795	130.599
ENSG00000088451	237	172	327	134	169	104	77	51	219.343	196.612	271.903	151.576	125.733	82.118	92.6718	70.111
ENSG00000088682	601	379	756	499	91	87	78	43	556.225	433.231	628.62	564.451	67.7024	68.6949	93.8753	59.1132
ENSG00000088766	1138	269	1170	236	114	30	81	21	1053.22	307.491	972.864	266.955	84.814	23.6879	97.4859	28.8692
ENSG00000088808	69	84	63	132	8	20	6	10	63.8595	96.0196	52.385	149.314	5.95186	15.7919	7.22118	13.7473
ENSG00000088812	639	449	760	506	2153	649	1135	320	591.394	513.248	631.946	572.369	1601.79	512.448	1366.01	439.912
ENSG00000088826	337	48	495	73	37	6	31	8	311.893	54.8684	411.596	82.5749	27.5274	4.73758	37.3094	10.9978
ENSG00000088827	9986	8786	12580	4349	1708	2902	848	1212	9242.04	10043.2	10460.4	4919.43	1270.72	2291.41	1020.59	1666.17
ENSG00000088832	6211	3982	6237	2784	159	142	125	101	5748.28	4551.79	5186.12	3149.16	118.293	112.123	150.441	138.847
ENSG00000088833	1950	1471	2132	1907	469	365	316	297	1804.72	1681.49	1772.78	2157.13	348.928	288.203	380.315	408.293
ENSG00000088836	12	7	9	10	2	2	1	1	11.106	8.00164	7.48357	11.3116	1.48796	1.57919	1.20353	1.37473
ENSG00000088854	486	608	620	770	128	152	73	80	449.793	694.999	515.535	870.996	95.2298	120.019	87.8576	109.978
ENSG00000088876	229	87	326	102	40	12	26	10	211.939	99.4489	271.072	115.379	29.7593	9.47515	31.2918	13.7473
ENSG00000088888	1067	572	1176	760	97	61	71	47	987.508	653.848	977.853	859.684	72.1663	48.1654	85.4506	64.6121
ENSG00000088899	18	65	19	148	1	15	2	7	16.659	74.3009	15.7987	167.412	0.743982	11.8439	2.40706	9.62308
ENSG00000088930	1879	1772	2011	1831	4876	3215	2779	1711	1739.01	2025.56	1672.16	2071.16	3627.66	2538.55	3344.61	2352.15
ENSG00000088986	8827	3080	10166	2581	627	318	512	196	8169.39	3520.72	8453.11	2919.53	466.477	251.092	616.207	269.446
ENSG00000088992	275	41	178	21	31	18	25	4	254.512	46.8667	148.008	23.7544	23.0635	14.2127	30.0882	5.4989
ENSG00000089006	2416	956	2270	1016	828	295	441	143	2236.01	1092.79	1887.52	1149.26	616.017	232.931	530.756	196.586
ENSG00000089009	8498	3935	6666	2383	2130	1023	1039	596	7864.9	4498.06	5542.83	2695.56	1584.68	807.757	1250.47	819.336
ENSG00000089012	9	23	1	6	2	8	3	9	8.3295	26.2911	0.831508	6.78698	1.48796	6.31677	3.61059	12.3725
ENSG00000089022	953	443	928	377	95	41	58	12	882.001	506.389	771.639	426.449	70.6783	32.3734	69.8047	16.4967
ENSG00000089041	1938	4687	1716	9636	4363	8893	2604	5223	1793.62	5357.67	1426.87	10899.9	3246	7021.88	3133.99	7180.19
ENSG00000089048	1221	534	981	519	795	343	358	180	1130.04	610.411	815.709	587.074	591.466	270.831	430.864	247.451
ENSG00000089050	644	203	638	190	160	56	77	45	596.022	232.047	530.502	214.921	119.037	44.2174	92.6718	61.8626
ENSG00000089053	1773	755	2173	808	587	202	317	96	1640.91	863.034	1806.87	913.98	436.718	159.498	381.519	131.974
ENSG00000089057	843	804	742	1831	155	161	99	136	780.196	919.045	616.979	2071.16	115.317	127.125	119.149	186.963
ENSG00000089060	1247	798	2490	1349	147	105	130	73	1154.1	912.187	2070.45	1525.94	109.365	82.9076	156.459	100.355
ENSG00000089063	2147	1446	2037	995	71	38	54	40	1987.05	1652.91	1693.78	1125.51	52.8228	30.0047	64.9906	54.989
ENSG00000089091	24	33	29	48	5	5	3	4	22.212	37.722	24.1137	54.2958	3.71991	3.94798	3.61059	5.4989
ENSG00000089094	4544	5018	5320	4985	1308	1470	778	624	4205.47	5736.03	4423.62	5638.85	973.129	1160.71	936.346	857.828
ENSG00000089123	186	63	179	126	29	7	14	6	172.143	72.0147	148.84	142.527	21.5755	5.52717	16.8494	8.24835
ENSG00000089127	1108	1861	1399	808	835	1370	397	837	1025.45	2127.29	1163.28	913.98	621.225	1081.75	477.801	1150.64
ENSG00000089154	3408	1440	4002	1925	1307	742	930	391	3154.1	1646.05	3327.69	2177.49	972.385	585.88	1119.28	537.517
ENSG00000089157	14501	5215	14192	4894	1656	654	1068	351	13420.7	5961.22	11800.8	5535.91	1232.03	516.396	1285.37	482.528
ENSG00000089159	2273	877	3282	1213	224	86	203	44	2103.66	1002.49	2729.01	1372.1	166.652	67.9053	244.316	60.4879
ENSG00000089177	54	55	83	85	21	32	10	17	49.977	62.87	69.0152	96.1489	15.6236	25.2671	12.0353	23.3703
ENSG00000089195	1094	598	861	474	436	236	210	103	1012.5	683.568	715.928	536.171	324.376	186.345	252.741	141.597
ENSG00000089220	1063	806	944	414	321	310	196	193	983.806	921.331	784.944	468.302	238.818	244.775	235.892	265.322
ENSG00000089234	605	502	715	559	291	254	186	135	559.927	573.832	594.528	632.32	216.499	200.557	223.856	185.588
ENSG00000089248	2424	2482	1778	1238	575	965	399	529	2243.41	2837.15	1478.42	1400.38	427.79	761.96	480.208	727.23
ENSG00000089280	12183	8795	12279	8193	6927	5375	4711	3267	11275.4	10053.5	10210.1	9267.62	5153.57	4244.08	5669.83	4491.23
ENSG00000089289	473	426	557	449	170	179	104	96	437.761	486.957	463.15	507.892	126.477	141.338	125.167	131.974
ENSG00000089327	4780	1999	5014	1942	1122	749	1015	535	4423.89	2285.04	4169.18	2196.72	834.748	591.408	1221.58	735.478
ENSG00000089335	189	173	277	167	63	47	29	17	174.919	197.755	230.328	188.904	46.8709	37.111	34.9024	23.3703
ENSG00000089351	15455	18515	20651	23683	4627	5745	3140	3266	14303.6	21164.3	17171.5	26789.3	3442.41	4536.23	3779.08	4489.85
ENSG00000089486	706	937	688	907	58	104	41	61	653.403	1071.08	572.077	1025.97	43.151	82.118	49.3447	83.8582
ENSG00000089597	8165	5330	8370	3943	4178	3701	2665	2052	7556.71	6092.67	6959.72	4460.18	3108.36	2922.3	3207.41	2820.94
ENSG00000089639	3914	3354	4754	3680	548	801	339	342	3622.41	3833.93	3952.99	4162.68	407.702	632.467	407.996	470.156
ENSG00000089682	44	32	73	48	41	33	34	21	40.722	36.5789	60.7001	54.2958	30.5033	26.0567	40.92	28.8692
ENSG00000089693	2763	2203	2840	2469	273	340	194	269	2557.16	2518.23	2361.48	2792.84	203.107	268.463	233.485	369.801
ENSG00000089737	2519	2335	2354	2512	2030	1508	1234	997	2331.33	2669.12	1957.37	2841.48	1510.28	1190.71	1485.16	1370.6
ENSG00000089775	195	272	278	385	32	45	26	31	180.472	310.921	231.159	435.498	23.8074	35.5318	31.2918	42.6165
ENSG00000089818	1219	1866	1393	4079	260	557	160	522	1128.18	2133.01	1158.29	4614.02	193.435	439.805	192.565	717.606
ENSG00000089820	3672	2064	4211	1653	394	429	193	144	3398.44	2359.34	3501.48	1869.81	293.129	338.737	232.281	197.96
ENSG00000089847	14	31	34	71	1	2	2	5	12.957	35.4358	28.2713	80.3126	0.743982	1.57919	2.40706	6.87363
ENSG00000089876	457	213	564	230	212	68	139	68	422.953	243.478	468.971	260.168	157.724	53.6925	167.291	93.4813
ENSG00000089902	1886	2265	2102	3577	831	1144	417	747	1745.49	2589.1	1747.83	4046.17	618.249	903.298	501.872	1026.92
ENSG00000089916	1231	1422	1307	2018	267	289	175	176	1139.29	1625.48	1086.78	2282.69	198.643	228.193	210.618	241.952
ENSG00000090006	263	420	345	701	16	40	10	26	243.406	480.098	286.87	792.946	11.9037	31.5838	12.0353	35.7429
ENSG00000090013	5246	1710	4222	1188	2401	1206	1721	756	4855.17	1954.69	3510.63	1343.82	1786.3	952.253	2071.27	1039.29
ENSG00000090020	445	719	623	1028	61	119	40	83	411.847	821.882	518.029	1162.84	45.3829	93.9619	48.1412	114.102
ENSG00000090054	291	479	458	545	953	909	581	485	269.32	547.541	380.831	616.484	709.015	717.743	699.251	666.742
ENSG00000090060	4957	4019	4704	3618	1322	1177	667	616	4587.7	4594.08	3911.41	4092.55	983.545	929.355	802.754	846.831
ENSG00000090061	2604	3061	2392	3165	506	817	265	512	2410	3499	1988.97	3580.13	376.455	645.1	318.935	703.859
ENSG00000090104	58	190	61	159	25	85	10	36	53.679	217.187	50.722	179.855	18.5996	67.1157	12.0353	49.4901
ENSG00000090238	68	101	325	280	6	13	3	15	62.934	115.452	270.24	316.726	4.46389	10.2648	3.61059	20.6209
ENSG00000090263	379	193	440	114	77	33	33	23	350.764	220.617	365.864	128.953	57.2866	26.0567	39.7165	31.6187
ENSG00000090266	2319	2241	2031	1773	1122	1546	800	921	2146.23	2561.67	1688.79	2005.55	834.748	1220.72	962.824	1266.12
ENSG00000090273	2005	666	2112	738	584	242	342	148	1855.63	761.299	1756.14	834.799	434.486	191.082	411.607	203.459
ENSG00000090316	2266	2256	2428	1635	390	437	278	241	2097.18	2578.81	2018.9	1849.45	290.153	345.054	334.581	331.309
ENSG00000090339	17534	16000	16710	22557	11840	13285	7366	11090	16227.7	18289.5	13894.5	25515.7	8808.75	10489.8	8865.2	15245.7
ENSG00000090372	4835	3596	4730	4490	328	401	197	225	4474.79	4110.55	3933.03	5078.92	244.026	316.628	237.095	309.313
ENSG00000090376	2567	6273	4105	9226	1035	2452	818	1721	2375.76	7170.61	3413.34	10436.1	770.022	1936.09	984.487	2365.9
ENSG00000090382	37403	125671	32653	107230	31997	129039	17944	93024	34616.5	143653	27151.2	121295	23805.2	101889	21596.1	127882
ENSG00000090432	1483	1128	1188	846	235	304	131	126	1372.52	1289.41	987.831	956.964	174.836	240.037	157.662	173.215
ENSG00000090447	160	30	212	35	24	3	15	3	148.08	34.2927	176.28	39.5907	17.8556	2.36879	18.0529	4.12418
ENSG00000090470	299	192	361	214	71	57	40	26	276.724	219.473	300.174	242.069	52.8228	45.007	48.1412	35.7429
ENSG00000090487	4728	4003	4374	3721	997	1159	457	624	4375.76	4575.79	3637.02	4209.06	741.75	915.142	550.013	857.828
ENSG00000090520	3174	2874	3096	1977	1927	1803	1056	992	2937.54	3285.24	2574.35	2236.31	1433.65	1423.64	1270.93	1363.73
ENSG00000090530	21	19	30	16	5	9	9	17	19.4355	21.7187	24.9452	18.0986	3.71991	7.10637	10.8318	23.3703
ENSG00000090554	46	54	54	76	9	16	4	14	42.573	61.7269	44.9014	85.9684	6.69584	12.6335	4.81412	19.2462
ENSG00000090565	249	89	377	125	23	8	12	6	230.449	101.735	313.479	141.395	17.1116	6.31677	14.4424	8.24835
ENSG00000090581	1976	1698	2017	2252	437	361	315	275	1828.79	1940.97	1677.15	2547.38	325.12	285.044	379.112	378.049
ENSG00000090612	429	230	420	155	99	56	44	21	397.039	262.911	349.233	175.33	73.6543	44.2174	52.9553	28.8692
ENSG00000090615	3875	2091	4093	1927	719	530	367	234	3586.31	2390.2	3403.36	2179.75	534.923	418.486	441.695	321.686
ENSG00000090621	4481	4736	4244	7269	1204	947	703	641	4147.16	5413.68	3528.92	8222.43	895.755	747.748	846.081	881.199
ENSG00000090659	416	2738	350	1504	44	289	33	122	385.008	3129.78	291.028	1701.27	32.7352	228.193	39.7165	167.716
ENSG00000090661	60	50	98	118	14	12	17	14	55.53	57.1545	81.4878	133.477	10.4158	9.47515	20.46	19.2462
ENSG00000090674	1504	1623	1716	3301	303	406	222	266	1391.95	1855.24	1426.87	3733.97	225.427	320.576	267.184	365.677
ENSG00000090686	545	406	849	554	252	133	139	66	504.397	464.095	705.95	626.665	187.484	105.016	167.291	90.7319
ENSG00000090776	165	87	162	92	30	16	20	8	152.707	99.4489	134.704	104.067	22.3195	12.6335	24.0706	10.9978
ENSG00000090857	480	763	934	2139	133	86	110	95	444.24	872.178	776.628	2419.56	98.9497	67.9053	132.388	130.599
ENSG00000090861	2200	1674	2898	1620	1917	1535	1435	1015	2036.1	1913.53	2409.71	1832.48	1426.21	1212.03	1727.06	1395.35
ENSG00000090863	2523	2390	2522	1849	2408	2136	1371	1176	2335.04	2731.99	2097.06	2091.52	1791.51	1686.58	1650.04	1616.68
ENSG00000090905	1090	884	1345	900	165	134	119	86	1008.79	1010.49	1118.38	1018.05	122.757	105.806	143.22	118.226
ENSG00000090920	1676	48	953	9	882	62	575	26	1551.14	54.8684	792.427	10.1805	656.193	48.955	692.029	35.7429
ENSG00000090924	1395	2078	1629	3313	145	346	88	192	1291.07	2375.34	1354.53	3747.54	107.877	273.2	105.911	263.947
ENSG00000090971	57	47	77	31	5	5	1	3	52.7535	53.7253	64.0261	35.0661	3.71991	3.94798	1.20353	4.12418
ENSG00000090989	768	982	960	958	933	968	444	444	710.784	1122.52	798.248	1083.65	694.136	764.329	534.367	610.378
ENSG00000091009	1033	718	1000	702	641	443	319	232	956.041	820.739	831.508	794.077	476.893	349.791	383.926	318.936
ENSG00000091039	1901	2111	1852	1726	843	1005	477	461	1759.38	2413.06	1539.95	1952.39	627.177	793.544	574.084	633.748
ENSG00000091073	2659	2406	4435	3029	184	243	125	116	2460.9	2750.28	3687.74	3426.29	136.893	191.872	150.441	159.468
ENSG00000091106	233	350	348	242	131	243	101	78	215.641	400.082	289.365	273.742	97.4617	191.872	121.556	107.229
ENSG00000091127	871	62	958	88	597	44	355	28	806.11	70.8716	796.585	99.5424	444.158	34.7422	427.253	38.4923
ENSG00000091140	1611	1448	1734	1367	2191	1804	1140	980	1490.98	1655.2	1441.83	1546.3	1630.07	1424.43	1372.02	1347.23
ENSG00000091157	187	230	239	225	205	274	97	160	173.068	262.911	198.73	254.512	152.516	216.349	116.742	219.956
ENSG00000091164	1755	1662	1643	1794	1724	1699	753	1047	1624.25	1899.82	1366.17	2029.31	1282.63	1341.52	906.258	1439.34
ENSG00000091317	10838	26405	9474	16413	2787	8021	1308	3492	10030.6	30183.3	7877.71	18565.8	2073.48	6333.35	1574.22	4800.54
ENSG00000091409	281	166	119	126	292	116	128	89	260.065	189.753	98.9495	142.527	217.243	91.5932	154.052	122.351
ENSG00000091436	3067	847	3469	698	985	292	709	152	2838.51	968.198	2884.5	789.552	732.823	230.562	853.302	208.958
ENSG00000091483	1255	505	1367	366	1571	718	878	317	1161.5	577.261	1136.67	414.006	1168.8	566.93	1056.7	435.788
ENSG00000091490	93	126	133	228	25	51	32	40	86.0715	144.029	110.591	257.905	18.5996	40.2694	38.5129	54.989
ENSG00000091527	8264	8777	7148	6648	1192	1703	726	1019	7648.33	10032.9	5943.62	7519.97	886.827	1344.68	873.762	1400.84
ENSG00000091542	1740	1242	1944	1502	121	130	81	61	1610.37	1419.72	1616.45	1699.01	90.0219	102.648	97.4859	83.8582
ENSG00000091592	126	323	250	662	39	82	22	48	116.613	369.218	207.877	748.83	29.0153	64.7469	26.4776	65.9868
ENSG00000091640	2590	1781	2406	1316	546	491	313	308	2397.04	2035.84	2000.61	1488.61	406.214	387.692	376.705	423.415
ENSG00000091651	45	35	52	47	4	4	7	5	41.6475	40.0082	43.2384	53.1647	2.97593	3.15838	8.42471	6.87363
ENSG00000091732	432	289	543	302	135	91	80	80	399.816	330.353	451.509	341.611	100.438	71.8533	96.2824	109.978
ENSG00000091947	586	225	710	242	104	48	89	32	542.343	257.195	590.371	273.742	77.3742	37.9006	107.114	43.9912
ENSG00000092010	4430	8008	4139	5459	2950	7085	1668	4906	4099.96	9153.87	3441.61	6175.02	2194.75	5594.29	2007.49	6744.4
ENSG00000092020	985	1024	1220	802	470	457	232	193	911.617	1170.53	1014.44	907.193	349.672	360.845	279.219	265.322
ENSG00000092036	110	92	127	98	44	59	24	22	101.805	105.164	105.602	110.854	32.7352	46.5862	28.8847	30.244
ENSG00000092094	726	442	876	351	125	117	84	52	671.913	505.246	728.401	397.038	92.9978	92.3828	101.096	71.4857
ENSG00000092098	584	489	739	473	120	132	67	63	540.492	558.971	614.484	535.04	89.2779	104.227	80.6365	86.6077
ENSG00000092108	962	1096	1022	891	1104	1099	533	513	890.331	1252.83	849.801	1007.87	821.357	867.766	641.481	705.234
ENSG00000092140	413	391	443	417	319	209	178	126	382.231	446.949	368.358	471.695	237.33	165.026	214.228	173.215
ENSG00000092148	700	832	866	1199	1287	1124	824	654	647.85	951.052	720.086	1356.27	957.505	887.506	991.708	899.07
ENSG00000092199	24119	14526	20890	14842	4922	3590	2683	2217	22322.1	16604.5	17370.2	16788.7	3661.88	2834.65	3229.07	3047.77
ENSG00000092200	11	19	13	5	4	7	1	1	10.1805	21.7187	10.8096	5.65582	2.97593	5.52717	1.20353	1.37473
ENSG00000092201	2580	1229	2431	1089	1948	888	993	516	2387.79	1404.86	2021.4	1231.84	1449.28	701.161	1195.1	709.358
ENSG00000092203	1737	1968	1593	2056	479	584	255	385	1607.59	2249.6	1324.59	2325.67	356.368	461.124	306.9	529.269
ENSG00000092208	219	89	222	63	76	29	55	10	202.684	101.735	184.595	71.2633	56.5427	22.8983	66.1941	13.7473
ENSG00000092330	1436	1637	1370	1491	210	351	149	163	1329.02	1871.24	1139.17	1686.56	156.236	277.148	179.326	224.08
ENSG00000092439	644	719	815	1188	239	228	127	118	596.022	821.882	677.679	1343.82	177.812	180.028	152.848	162.218
ENSG00000092445	17	10	29	11	8	1	2	1	15.7335	11.4309	24.1137	12.4428	5.95186	0.789596	2.40706	1.37473
ENSG00000092470	20	27	29	38	12	4	2	5	18.51	30.8635	24.1137	42.9842	8.92779	3.15838	2.40706	6.87363
ENSG00000092531	1430	3114	1430	2684	391	886	222	629	1323.46	3559.59	1189.06	3036.04	290.897	699.582	267.184	864.702
ENSG00000092621	152	78	156	63	28	31	23	13	140.676	89.1611	129.715	71.2633	20.8315	24.4775	27.6812	17.8714
ENSG00000092820	1210	1080	1382	1304	1021	1200	679	888	1119.85	1234.54	1149.14	1475.04	759.606	947.515	817.196	1220.76
ENSG00000092841	38410	25721	33624	15631	4545	4986	2739	2993	35548.4	29401.4	27958.6	17681.2	3381.4	3936.93	3296.47	4114.55
ENSG00000092847	427	579	580	1182	58	57	35	48	395.188	661.85	482.275	1337.04	43.151	45.007	42.1235	65.9868
ENSG00000092853	14	25	13	27	1	9	3	3	12.957	28.5773	10.8096	30.5414	0.743982	7.10637	3.61059	4.12418
ENSG00000092871	1088	1685	1004	2028	74	192	44	121	1006.94	1926.11	834.834	2294	55.0547	151.602	52.9553	166.342
ENSG00000092929	1059	1106	1798	1815	290	397	176	233	980.104	1264.26	1495.05	2053.06	215.755	313.47	211.821	320.311
ENSG00000092931	398	546	424	460	210	268	122	126	368.349	624.128	352.559	520.335	156.236	211.612	146.831	173.215
ENSG00000092964	6547	3140	6588	2829	2670	1386	1892	773	6059.25	3589.31	5477.97	3200.06	1986.43	1094.38	2277.08	1062.66
ENSG00000092978	282	213	340	190	123	100	69	70	260.991	243.478	282.713	214.921	91.5098	78.9596	83.0435	96.2308
ENSG00000093000	1577	2160	1808	1979	129	183	100	156	1459.51	2469.08	1503.37	2238.57	95.9737	144.496	120.353	214.457
ENSG00000093010	4305	1125	4199	596	635	273	430	143	3984.28	1285.98	3491.5	674.173	472.429	215.56	517.518	196.586
ENSG00000093072	5605	16892	4694	11618	2051	9863	1198	6887	5187.43	19309.1	3903.1	13141.9	1525.91	7787.79	1441.83	9467.73
ENSG00000093134	156	203	429	238	10	14	10	5	144.378	232.047	356.717	269.217	7.43982	11.0543	12.0353	6.87363
ENSG00000093144	1090	623	1043	622	473	312	230	170	1008.79	712.146	867.263	703.584	351.904	246.354	276.812	233.703
ENSG00000093167	1553	1823	1700	2122	287	328	176	237	1437.3	2083.85	1413.56	2400.33	213.523	258.988	211.821	325.81
ENSG00000093183	425	836	553	951	32	69	23	41	393.337	955.624	459.824	1075.74	23.8074	54.4821	27.6812	56.3637
ENSG00000093217	90	18	118	23	47	5	28	2	83.295	20.5756	98.1179	26.0168	34.9672	3.94798	33.6988	2.74945
ENSG00000094631	625	907	884	1155	222	328	146	235	578.437	1036.78	735.053	1306.49	165.164	258.988	175.715	323.06
ENSG00000094804	11	24	19	21	2	4	6	6	10.1805	27.4342	15.7987	23.7544	1.48796	3.15838	7.22118	8.24835
ENSG00000094841	164	228	143	179	56	93	41	65	151.782	260.625	118.906	202.478	41.663	73.4324	49.3447	89.3571
ENSG00000094880	498	402	563	324	464	288	272	163	460.899	459.523	468.139	366.497	345.208	227.404	327.36	224.08
ENSG00000094914	555	358	643	403	176	97	95	65	513.652	409.227	534.66	455.859	130.941	76.5908	114.335	89.3571
ENSG00000094916	723	476	1070	665	133	63	61	39	669.136	544.111	889.714	752.224	98.9497	49.7446	73.4153	53.6143
ENSG00000094975	613	925	687	789	190	300	104	139	567.331	1057.36	571.246	892.488	141.357	236.879	125.167	191.087
ENSG00000095002	23	11	45	20	86	23	56	16	21.2865	12.574	37.4179	22.6233	63.9825	18.1607	67.3976	21.9956
ENSG00000095015	3009	1350	2195	837	1796	893	803	451	2784.83	1543.17	1825.16	946.784	1336.19	705.109	966.434	620.001
ENSG00000095059	1078	560	1518	692	244	173	183	124	997.689	640.131	1262.23	782.765	181.532	136.6	220.246	170.466
ENSG00000095066	334	186	533	241	18	18	11	8	309.117	212.615	443.194	272.61	13.3917	14.2127	13.2388	10.9978
ENSG00000095139	3262	3730	3137	3191	2615	3068	1362	1912	3018.98	4263.73	2608.44	3609.54	1945.51	2422.48	1639.21	2628.47
ENSG00000095209	675	411	753	863	379	292	243	296	624.712	469.81	626.126	976.194	281.969	230.562	292.458	406.919
ENSG00000095261	609	497	591	462	481	317	217	161	563.629	568.116	491.421	522.598	357.856	250.302	261.166	221.331
ENSG00000095303	484	515	574	761	149	94	107	32	447.942	588.692	477.286	860.815	110.853	74.222	128.778	43.9912
ENSG00000095319	4266	5019	4224	6804	3224	3509	2101	2410	3948.18	5737.17	3512.29	7696.44	2398.6	2770.69	2528.62	3313.09
ENSG00000095321	202	131	279	194	25	33	18	24	186.951	149.745	231.991	219.446	18.5996	26.0567	21.6635	32.9934
ENSG00000095370	68	162	115	394	13	46	12	48	62.934	185.181	95.6234	445.678	9.67177	36.3214	14.4424	65.9868
ENSG00000095380	1988	1470	2136	1727	860	912	611	628	1839.89	1680.34	1776.1	1953.52	639.825	720.112	735.356	863.327
ENSG00000095383	379	1211	680	4708	90	367	112	336	350.764	1384.28	565.425	5325.52	66.9584	289.782	134.795	461.908
ENSG00000095397	96	97	192	361	7	10	6	9	88.848	110.88	159.65	408.35	5.20788	7.89596	7.22118	12.3725
ENSG00000095485	1235	1058	1029	1111	608	519	285	305	1142.99	1209.39	855.622	1256.72	452.341	409.8	343.006	419.291
ENSG00000095564	818	1331	1005	1785	1331	1657	664	942	757.059	1521.45	835.666	2019.13	990.241	1308.36	799.144	1294.99
ENSG00000095574	592	516	566	813	67	59	49	34	547.896	589.835	470.634	919.636	49.8468	46.5862	58.9729	46.7407
ENSG00000095585	31	163	42	93	7	35	4	37	28.6905	186.324	34.9233	105.198	5.20788	27.6359	4.81412	50.8648
ENSG00000095637	15	12	8	19	2	1	3	3	13.8825	13.7171	6.65206	21.4921	1.48796	0.789596	3.61059	4.12418
ENSG00000095787	3136	2901	3029	3288	777	802	416	557	2902.37	3316.11	2518.64	3719.27	578.074	633.256	500.668	765.722
ENSG00000095794	701	1362	846	1205	97	158	60	150	648.775	1556.89	703.456	1363.05	72.1663	124.756	72.2118	206.209
ENSG00000095906	935	293	1168	281	88	41	69	18	865.342	334.926	971.201	317.857	65.4705	32.3734	83.0435	24.7451
ENSG00000095951	1638	2183	1837	2893	1375	1412	627	921	1515.97	2495.37	1527.48	3272.46	1022.98	1114.91	754.613	1266.12
ENSG00000095970	216	102	117	41	149	76	73	21	199.908	116.595	97.2864	46.3777	110.853	60.0093	87.8576	28.8692
ENSG00000096060	7056	3906	5939	3367	2613	1699	1276	881	6530.33	4464.91	4938.33	3808.63	1944.03	1341.52	1535.7	1211.13
ENSG00000096063	328	176	406	258	239	136	143	80	303.564	201.184	337.592	291.84	177.812	107.385	172.105	109.978
ENSG00000096070	536	654	635	959	118	169	72	129	496.068	747.581	528.008	1084.79	87.7899	133.442	86.6541	177.34
ENSG00000096080	800	749	732	666	143	240	104	139	740.4	856.175	608.664	753.355	106.389	189.503	125.167	191.087
ENSG00000096092	12	17	8	3	4	8	3	1	11.106	19.4325	6.65206	3.39349	2.97593	6.31677	3.61059	1.37473
ENSG00000096384	23203	9588	21354	12312	19859	10797	11104	6434	21474.4	10960	17756	13926.9	14774.7	8525.27	13364	8844.98
ENSG00000096401	789	703	853	729	1207	1137	653	716	730.219	803.593	709.276	824.618	897.987	897.771	785.905	984.303
ENSG00000096433	31	37	22	61	3	12	1	4	28.6905	42.2944	18.2932	69.001	2.23195	9.47515	1.20353	5.4989
ENSG00000096654	50	57	75	49	29	27	17	16	46.275	65.1562	62.3631	55.427	21.5755	21.3191	20.46	21.9956
ENSG00000096696	11	6	3	10	12	3	3	6	10.1805	6.85855	2.49452	11.3116	8.92779	2.36879	3.61059	8.24835
ENSG00000096717	746	819	738	844	391	454	210	285	690.423	936.191	613.653	954.702	290.897	358.477	252.741	391.797
ENSG00000096746	3839	3801	4139	5312	1607	1383	766	739	3552.99	4344.89	3441.61	6008.74	1195.58	1092.01	921.904	1015.92
ENSG00000096872	72	40	90	42	78	29	36	18	66.636	45.7236	74.8357	47.5089	58.0306	22.8983	43.3271	24.7451
ENSG00000096968	1120	3817	820	2457	579	1810	196	727	1036.56	4363.18	681.837	2779.27	430.766	1429.17	235.892	999.425
ENSG00000096996	215	872	201	717	24	224	12	123	198.982	996.775	167.133	811.044	17.8556	176.87	14.4424	169.091
ENSG00000097007	1114	509	1073	445	122	80	47	31	1031.01	581.833	892.208	503.368	90.7659	63.1677	56.5659	42.6165
ENSG00000097021	130	52	120	42	44	36	24	14	120.315	59.4407	99.781	47.5089	32.7352	28.4255	28.8847	19.2462
ENSG00000097033	2747	2349	2561	1890	1311	1190	833	666	2542.35	2685.12	2129.49	2137.9	975.361	939.619	1002.54	915.567
ENSG00000097046	46	32	83	39	29	13	16	7	42.573	36.5789	69.0152	44.1154	21.5755	10.2648	19.2565	9.62308
ENSG00000099139	123	67	74	77	81	27	53	17	113.836	76.5871	61.5316	87.0996	60.2626	21.3191	63.7871	23.3703
ENSG00000099194	1724	870	1841	1043	1007	707	897	498	1595.56	994.489	1530.81	1179.8	749.19	558.245	1079.57	684.613
ENSG00000099203	716	685	704	693	128	172	101	94	662.658	783.017	585.382	783.896	95.2298	135.811	121.556	129.224
ENSG00000099219	105	61	119	38	108	51	51	26	97.1775	69.7285	98.9495	42.9842	80.3501	40.2694	61.38	35.7429
ENSG00000099246	2573	2350	2225	2611	994	1107	494	718	2381.31	2686.26	1850.11	2953.47	739.519	874.083	594.544	987.053
ENSG00000099250	5041	738	4798	595	5461	888	2971	455	4665.44	843.601	3989.58	673.042	4062.89	701.161	3575.69	625.5
ENSG00000099284	59	5	65	11	18	5	15	6	54.6045	5.71545	54.048	12.4428	13.3917	3.94798	18.0529	8.24835
ENSG00000099290	35	60	57	173	19	31	13	31	32.3925	68.5855	47.396	195.691	14.1357	24.4775	15.6459	42.6165
ENSG00000099308	237	409	359	737	49	133	39	85	219.343	467.524	298.511	833.667	36.4551	105.016	46.9376	116.852
ENSG00000099326	321	237	563	433	9	19	10	9	297.085	270.913	468.139	489.794	6.69584	15.0023	12.0353	12.3725
ENSG00000099330	84	89	109	60	5	19	5	6	77.742	101.735	90.6344	67.8698	3.71991	15.0023	6.01765	8.24835
ENSG00000099331	7748	10058	8210	15010	1249	1877	848	1028	7170.77	11497.2	6826.68	16978.8	929.234	1482.07	1020.59	1413.22
ENSG00000099337	369	373	475	374	36	37	21	21	341.509	426.373	394.966	423.055	26.7834	29.2151	25.2741	28.8692
ENSG00000099338	80	110	77	97	12	21	13	15	74.04	125.74	64.0261	109.723	8.92779	16.5815	15.6459	20.6209
ENSG00000099341	4157	3791	4586	4214	1555	1665	1165	1266	3847.3	4333.46	3813.3	4766.72	1156.89	1314.68	1402.11	1740.4
ENSG00000099364	1266	1186	1726	1922	67	132	30	80	1171.68	1355.71	1435.18	2174.1	49.8468	104.227	36.1059	109.978
ENSG00000099377	254	1538	343	1708	38	275	31	161	235.077	1758.07	285.207	1932.03	28.2713	217.139	37.3094	221.331
ENSG00000099381	2293	1386	2381	1550	229	218	141	97	2122.17	1584.32	1979.82	1753.3	170.372	172.132	169.698	133.348
ENSG00000099385	839	333	974	354	54	45	46	26	776.494	380.649	809.889	400.432	40.1751	35.5318	55.3624	35.7429
ENSG00000099622	9576	6469	11067	5351	682	819	436	335	8862.59	7394.66	9202.3	6052.86	507.396	646.679	524.739	460.533
ENSG00000099624	2754	960	3073	882	306	263	271	152	2548.83	1097.37	2555.22	997.686	227.659	207.664	326.156	208.958
ENSG00000099783	12581	5320	12891	5288	7187	4110	3913	1901	11643.7	6081.24	10719	5981.59	5347	3245.24	4709.41	2613.35
ENSG00000099785	1074	365	2096	318	54	12	47	5	993.987	417.228	1742.84	359.71	40.1751	9.47515	56.5659	6.87363
ENSG00000099795	1452	811	1629	573	263	249	217	145	1343.83	927.047	1354.53	648.157	195.667	196.609	261.166	199.335
ENSG00000099797	1039	395	833	271	594	344	401	186	961.594	451.521	692.646	306.545	441.926	271.621	482.615	255.699
ENSG00000099800	3191	790	3163	550	257	73	252	61	2953.27	903.042	2630.06	622.14	191.203	57.6405	303.289	83.8582
ENSG00000099804	1292	654	1866	858	113	78	89	63	1195.75	747.581	1551.59	970.538	84.07	61.5885	107.114	86.6077
ENSG00000099810	278	35	325	26	105	8	56	3	257.289	40.0082	270.24	29.4103	78.1182	6.31677	67.3976	4.12418
ENSG00000099814	625	162	969	281	53	13	33	14	578.437	185.181	805.731	317.857	39.4311	10.2648	39.7165	19.2462
ENSG00000099817	3881	2095	4197	2757	571	381	442	254	3591.86	2394.78	3489.84	3118.62	424.814	300.836	531.96	349.18
ENSG00000099821	1335	280	1848	413	143	43	89	22	1235.54	320.065	1536.63	467.171	106.389	33.9526	107.114	30.244
ENSG00000099840	38	12	37	24	2	3	1	1	35.169	13.7171	30.7658	27.1479	1.48796	2.36879	1.20353	1.37473
ENSG00000099849	45	25	91	53	3	3	2	1	41.6475	28.5773	75.6672	59.9517	2.23195	2.36879	2.40706	1.37473
ENSG00000099860	12159	6465	11733	10011	894	838	647	808	11253.2	7390.08	9756.08	11324.1	665.12	661.682	778.684	1110.78
ENSG00000099875	1184	2044	1605	2769	83	241	77	151	1095.79	2336.48	1334.57	3132.19	61.7505	190.293	92.6718	207.583
ENSG00000099889	40	62	54	48	5	10	3	1	37.02	70.8716	44.9014	54.2958	3.71991	7.89596	3.61059	1.37473
ENSG00000099899	1829	1012	2354	2103	135	161	113	81	1692.74	1156.81	1957.37	2378.84	100.438	127.125	135.999	111.353
ENSG00000099901	3239	742	2855	540	373	121	240	74	2997.69	848.173	2373.96	610.828	277.505	95.5411	288.847	101.73
ENSG00000099904	1697	352	2409	393	71	29	48	11	1570.57	402.368	2003.1	444.547	52.8228	22.8983	57.7694	15.122
ENSG00000099910	297	245	560	308	65	71	55	57	274.873	280.057	465.644	348.398	48.3589	56.0613	66.1941	78.3593
ENSG00000099917	8805	8856	10015	8994	677	649	588	585	8149.03	10123.2	8327.55	10173.7	503.676	512.448	707.675	804.214
ENSG00000099940	822	881	928	824	107	119	84	72	760.761	1007.06	771.639	932.079	79.6061	93.9619	101.096	98.9802
ENSG00000099942	1525	1314	1719	1595	409	366	262	206	1411.39	1502.02	1429.36	1804.21	304.289	288.992	315.325	283.193
ENSG00000099949	2064	779	3261	994	182	105	131	51	1910.23	890.468	2711.55	1124.38	135.405	82.9076	157.662	70.111
ENSG00000099956	1666	1176	1747	1127	522	521	403	251	1541.88	1344.27	1452.64	1274.82	388.359	411.38	485.022	345.056
ENSG00000099958	40	12	55	11	9	1	4	1	37.02	13.7171	45.7329	12.4428	6.69584	0.789596	4.81412	1.37473
ENSG00000099968	1246	1387	1357	1310	272	356	190	216	1153.17	1585.47	1128.36	1481.82	202.363	281.096	228.671	296.941
ENSG00000099977	878	1047	727	718	57	95	27	63	812.589	1196.82	604.506	812.175	42.407	75.0116	32.4953	86.6077
ENSG00000099985	87	2392	414	7842	3	496	23	1270	80.5185	2734.27	344.244	8870.58	2.23195	391.64	27.6812	1745.9
ENSG00000099991	1072	379	1633	740	111	61	68	39	992.136	433.231	1357.85	837.061	82.5821	48.1654	81.84	53.6143
ENSG00000099992	246	255	376	502	17	32	11	25	227.673	291.488	312.647	567.844	12.6477	25.2671	13.2388	34.3681
ENSG00000099995	2027	1646	2203	1984	1438	1056	896	740	1875.99	1881.53	1831.81	2244.23	1069.85	833.814	1078.36	1017.3
ENSG00000100014	1110	1234	1196	896	52	54	28	15	1027.3	1410.57	994.484	1013.52	38.6871	42.6382	33.6988	20.6209
ENSG00000100023	1420	944	1737	866	252	201	177	97	1314.21	1079.08	1444.33	979.588	187.484	158.709	213.025	133.348
ENSG00000100024	263	1247	249	1279	42	192	27	136	243.406	1425.43	207.045	1446.76	31.2473	151.602	32.4953	186.963
ENSG00000100028	1983	1005	2056	850	833	556	517	316	1835.27	1148.81	1709.58	961.489	619.737	439.015	622.225	434.413
ENSG00000100029	5274	1295	4639	1317	1710	567	1104	317	4881.09	1480.3	3857.37	1489.74	1272.21	447.701	1328.7	435.788
ENSG00000100030	2743	2817	2614	2642	1234	1278	660	780	2538.65	3220.09	2173.56	2988.53	918.074	1009.1	794.329	1072.29
ENSG00000100031	88	185	147	318	19	29	10	23	81.444	211.472	122.232	359.71	14.1357	22.8983	12.0353	31.6187
ENSG00000100034	1813	1210	2412	1005	129	149	92	78	1677.93	1383.14	2005.6	1136.82	95.9737	117.65	110.725	107.229
ENSG00000100036	106	44	134	130	7	7	6	2	98.103	50.296	111.422	147.051	5.20788	5.52717	7.22118	2.74945
ENSG00000100038	381	276	480	290	75	49	48	26	352.615	315.493	399.124	328.037	55.7987	38.6902	57.7694	35.7429
ENSG00000100055	3097	2854	4502	3949	320	343	261	208	2866.27	3262.38	3743.45	4466.96	238.074	270.831	314.121	285.943
ENSG00000100056	842	574	869	540	99	111	79	51	779.271	656.134	722.58	610.828	73.6543	87.6452	95.0788	70.111
ENSG00000100060	1276	231	1508	352	44	12	22	5	1180.94	264.054	1253.91	398.17	32.7352	9.47515	26.4776	6.87363
ENSG00000100075	1831	931	1829	990	245	180	185	117	1694.59	1064.22	1520.83	1119.85	182.276	142.127	222.653	160.843
ENSG00000100077	2275	2002	2679	1974	281	239	120	122	2105.51	2288.47	2227.61	2232.92	209.059	188.713	144.424	167.716
ENSG00000100079	17	393	85	786	5	39	8	91	15.7335	449.235	70.6782	889.095	3.71991	30.7943	9.62824	125.1
ENSG00000100083	5983	6839	7000	8914	377	564	227	341	5537.27	7817.6	5820.56	10083.2	280.481	445.332	273.201	468.781
ENSG00000100084	702	285	663	275	167	117	132	51	649.701	325.781	551.29	311.07	124.245	92.3828	158.866	70.111
ENSG00000100092	2691	3650	2769	2905	366	974	240	399	2490.52	4172.28	2302.45	3286.03	272.298	769.067	288.847	548.515
ENSG00000100095	13	15	5	6	2	8	6	8	12.0315	17.1464	4.15754	6.78698	1.48796	6.31677	7.22118	10.9978
ENSG00000100097	35174	16117	35290	12962	9035	6370	6531	4426	32553.5	18423.2	29343.9	14662.1	6721.88	5029.73	7860.25	6084.53
ENSG00000100099	516	815	726	1047	29	38	24	20	477.558	931.619	603.675	1184.33	21.5755	30.0047	28.8847	27.4945
ENSG00000100100	41	39	65	62	5	3	2	2	37.9455	44.5805	54.048	70.1321	3.71991	2.36879	2.40706	2.74945
ENSG00000100101	626	419	700	377	96	58	43	30	579.363	478.955	582.056	426.449	71.4223	45.7966	51.7518	41.2418
ENSG00000100104	588	260	611	232	91	57	56	26	544.194	297.204	508.051	262.43	67.7024	45.007	67.3976	35.7429
ENSG00000100105	571	389	587	324	112	85	79	49	528.46	444.662	488.095	366.497	83.326	67.1157	95.0788	67.3615
ENSG00000100106	344	476	550	514	126	313	97	194	318.372	544.111	457.329	581.418	93.7418	247.144	116.742	266.697
ENSG00000100109	905	1037	1144	1356	661	831	481	478	837.577	1185.39	951.245	1533.86	491.772	656.154	578.898	657.119
ENSG00000100116	39	19	42	11	3	6	6	1	36.0945	21.7187	34.9233	12.4428	2.23195	4.73758	7.22118	1.37473
ENSG00000100124	426	186	495	218	26	12	23	6	394.263	212.615	411.596	246.594	19.3435	9.47515	27.6812	8.24835
ENSG00000100129	3424	1901	3572	2046	3083	1699	1904	1109	3168.91	2173.02	2970.15	2314.36	2293.7	1341.52	2291.52	1524.57
ENSG00000100138	3977	1026	3968	724	478	145	290	91	3680.71	1172.81	3299.42	818.962	355.624	114.491	349.024	125.1
ENSG00000100139	5217	1811	4706	3023	501	277	352	201	4828.33	2070.14	3913.08	3419.51	372.735	218.718	423.642	276.32
ENSG00000100142	787	302	820	323	76	40	39	24	728.368	345.213	681.837	365.366	56.5427	31.5838	46.9376	32.9934
ENSG00000100147	25	81	33	107	17	50	12	42	23.1375	92.5904	27.4398	121.034	12.6477	39.4798	14.4424	57.7385
ENSG00000100150	396	376	559	489	47	51	32	35	366.498	429.802	464.813	553.139	34.9672	40.2694	38.5129	48.1154
ENSG00000100151	272	195	299	205	44	38	25	17	251.736	222.903	248.621	231.889	32.7352	30.0047	30.0882	23.3703
ENSG00000100201	7027	7603	9424	9664	2273	1257	1318	818	6503.49	8690.92	7836.13	10931.6	1691.07	992.522	1586.25	1124.53
ENSG00000100207	1030	1258	1299	1793	258	306	142	186	953.265	1438.01	1080.13	2028.18	191.947	241.616	170.901	255.699
ENSG00000100209	280	164	334	169	55	24	54	19	259.14	187.467	277.724	191.167	40.919	18.9503	64.9906	26.1198
ENSG00000100216	2706	880	2507	682	255	174	181	117	2504.4	1005.92	2084.59	771.454	189.716	137.39	217.839	160.843
ENSG00000100219	5764	7907	4817	5410	1619	3078	993	1783	5334.58	9038.42	4005.37	6119.59	1204.51	2430.38	1195.1	2451.13
ENSG00000100220	1424	990	1648	780	1407	987	846	566	1317.91	1131.66	1370.33	882.308	1046.78	779.331	1018.19	778.094
ENSG00000100221	1410	2350	1318	2368	29	67	24	41	1304.95	2686.26	1095.93	2678.6	21.5755	52.9029	28.8847	56.3637
ENSG00000100225	1745	1781	1967	1887	517	520	332	357	1615	2035.84	1635.58	2134.51	384.639	410.59	399.572	490.777
ENSG00000100226	2582	3746	2200	3853	248	455	174	307	2389.64	4282.02	1829.32	4358.37	184.508	359.266	209.414	422.041
ENSG00000100227	2288	2386	2379	2694	465	467	293	325	2117.54	2727.41	1978.16	3047.35	345.952	368.741	352.634	446.786
ENSG00000100239	1428	1253	2044	2051	109	171	66	73	1321.61	1432.29	1699.6	2320.02	81.0941	135.021	79.4329	100.355
ENSG00000100241	3964	2020	4111	2929	455	396	296	205	3668.68	2309.04	3418.33	3313.18	338.512	312.68	356.245	281.819
ENSG00000100242	4372	4696	4283	5759	942	1335	719	835	4046.29	5367.95	3561.35	6514.37	700.831	1054.11	865.338	1147.9
ENSG00000100243	3923	3153	3382	2581	760	826	631	545	3630.74	3604.17	2812.16	2919.53	565.427	652.206	759.427	749.225
ENSG00000100246	88	56	157	69	2	1	5	2	81.444	64.0131	130.547	78.0503	1.48796	0.789596	6.01765	2.74945
ENSG00000100258	2122	1393	2738	1509	356	386	228	186	1963.91	1592.33	2276.67	1706.93	264.858	304.784	274.405	255.699
ENSG00000100263	880	419	1086	836	25	40	21	17	814.44	478.955	903.018	945.653	18.5996	31.5838	25.2741	23.3703
ENSG00000100266	2436	1943	2253	2290	734	709	489	454	2254.52	2221.03	1873.39	2590.36	546.083	559.824	588.526	624.125
ENSG00000100280	6126	3921	5817	3618	1961	1539	1218	807	5669.61	4482.06	4836.88	4092.55	1458.95	1215.19	1465.9	1109.4
ENSG00000100281	779	676	668	666	127	127	56	69	720.964	772.729	555.447	753.355	94.4858	100.279	67.3976	94.856
ENSG00000100284	9672	7624	12426	12582	1699	1768	1270	1393	8951.43	8714.93	10332.3	14232.3	1264.03	1396.01	1528.48	1914.99
ENSG00000100285	64	14	64	4	37	16	26	1	59.232	16.0033	53.2165	4.52465	27.5274	12.6335	31.2918	1.37473
ENSG00000100288	283	267	433	227	67	118	43	52	261.916	305.205	360.043	256.774	49.8468	93.1723	51.7518	71.4857
ENSG00000100292	5883	1795	6695	2806	1157	632	907	514	5444.72	2051.85	5566.95	3174.04	860.788	499.025	1091.6	706.609
ENSG00000100294	238	33	317	61	36	11	40	10	220.269	37.722	263.588	69.001	26.7834	8.68556	48.1412	13.7473
ENSG00000100296	670	394	735	394	213	122	152	81	620.085	450.378	611.158	445.678	158.468	96.3307	182.936	111.353
ENSG00000100297	566	281	853	328	155	103	137	68	523.833	321.209	709.276	371.022	115.317	81.3284	164.884	93.4813
ENSG00000100298	6	40	3	5	2	16	1	1	5.553	45.7236	2.49452	5.65582	1.48796	12.6335	1.20353	1.37473
ENSG00000100299	892	614	1048	538	167	260	99	112	825.546	701.858	871.42	608.566	124.245	205.295	119.149	153.969
ENSG00000100300	6439	4034	6651	2832	1269	1593	824	737	5959.29	4611.23	5530.36	3203.46	944.114	1257.83	991.708	1013.17
ENSG00000100304	1905	220	2017	289	278	72	159	38	1763.08	251.48	1677.15	326.906	206.827	56.8509	191.361	52.2396
ENSG00000100307	75	75	114	127	2	1	2	1	69.4125	85.7318	94.7919	143.658	1.48796	0.789596	2.40706	1.37473
ENSG00000100311	511	1506	38	636	28	123	5	60	472.93	1721.49	31.5973	719.42	20.8315	97.1203	6.01765	82.4835
ENSG00000100316	14968	7281	13614	6110	4379	2504	2832	1774	13852.9	8322.84	11320.1	6911.41	3257.9	1977.15	3408.4	2438.76
ENSG00000100319	145	90	258	123	31	34	25	18	134.197	102.878	214.529	139.133	23.0635	26.8463	30.0882	24.7451
ENSG00000100321	68	25	14	8	9	6	5	2	62.934	28.5773	11.6411	9.04931	6.69584	4.73758	6.01765	2.74945
ENSG00000100324	505	174	657	253	49	23	47	16	467.377	198.898	546.301	286.184	36.4551	18.1607	56.5659	21.9956
ENSG00000100325	1594	1381	1829	1570	379	539	195	150	1475.25	1578.61	1520.83	1775.93	281.969	425.592	234.688	206.209
ENSG00000100330	1277	2178	1570	3191	318	437	199	312	1181.86	2489.65	1305.47	3609.54	236.586	345.054	239.502	428.914
ENSG00000100335	1287	759	1300	939	81	63	41	39	1191.12	867.606	1080.96	1062.16	60.2626	49.7446	49.3447	53.6143
ENSG00000100336	145	822	35	1293	2	94	1	98	134.197	939.621	29.1028	1462.59	1.48796	74.222	1.20353	134.723
ENSG00000100342	739	1923	752	1874	225	945	128	588	683.944	2198.16	625.294	2119.8	167.396	746.168	154.052	808.338
ENSG00000100345	12874	14233	13481	15694	19156	18967	12568	10814	11914.9	16269.6	11209.6	17752.5	14251.7	14976.3	15126	14866.3
ENSG00000100347	570	188	692	186	428	125	210	51	527.535	214.901	575.404	210.396	318.424	98.6995	252.741	70.111
ENSG00000100348	1733	1401	1844	959	189	214	120	127	1603.89	1601.47	1533.3	1084.79	140.613	168.974	144.424	174.59
ENSG00000100350	71	38	85	52	14	6	24	3	65.7105	43.4375	70.6782	58.8205	10.4158	4.73758	28.8847	4.12418
ENSG00000100353	5911	2856	5966	2866	4034	2272	2463	1319	5470.63	3264.67	4960.78	3241.91	3001.23	1793.96	2964.29	1813.26
ENSG00000100354	333	373	507	580	92	110	74	77	308.191	426.373	421.575	656.075	68.4464	86.8556	89.0612	105.854
ENSG00000100359	815	532	1239	573	82	88	59	41	754.282	608.124	1030.24	648.157	61.0066	69.4845	71.0082	56.3637
ENSG00000100360	132	67	158	61	22	27	15	14	122.166	76.5871	131.378	69.001	16.3676	21.3191	18.0529	19.2462
ENSG00000100364	3252	1954	4216	4314	115	133	72	109	3009.73	2233.6	3505.64	4879.84	85.558	105.016	86.6541	149.845
ENSG00000100365	1359	1420	1417	1254	270	329	171	178	1257.75	1623.19	1178.25	1418.48	200.875	259.777	205.804	244.701
ENSG00000100368	2349	4243	3518	6357	419	1226	318	662	2174	4850.13	2925.25	7190.81	311.729	968.045	382.722	910.068
ENSG00000100372	456	115	460	129	214	75	114	33	422.028	131.455	382.494	145.92	159.212	59.2197	137.202	45.3659
ENSG00000100376	784	684	1465	1091	33	36	25	18	725.592	781.874	1218.16	1234.1	24.5514	28.4255	30.0882	24.7451
ENSG00000100379	513	465	828	742	40	47	24	21	474.781	531.537	688.489	839.323	29.7593	37.111	28.8847	28.8692
ENSG00000100380	3028	2211	2772	2046	759	768	383	410	2802.41	2527.37	2304.94	2314.36	564.683	606.41	460.952	563.637
ENSG00000100387	2747	1877	2577	1288	359	368	215	240	2542.35	2145.58	2142.8	1456.94	267.09	290.571	258.759	329.934
ENSG00000100393	2609	3306	3422	4610	1446	1779	867	1148	2414.63	3779.06	2845.42	5214.66	1075.8	1404.69	1043.46	1578.18
ENSG00000100395	1141	631	1328	576	191	113	87	62	1056	721.29	1104.24	651.55	142.101	89.2244	104.707	85.233
ENSG00000100401	4257	838	4550	954	589	165	399	124	3939.85	957.91	3783.36	1079.13	438.206	130.283	480.208	170.466
ENSG00000100403	3903	1174	4142	940	392	153	211	90	3612.23	1341.99	3444.11	1063.29	291.641	120.808	253.945	123.725
ENSG00000100410	2004	1204	1924	1048	148	129	68	68	1854.7	1376.28	1599.82	1185.46	110.109	101.858	81.84	93.4813
ENSG00000100412	2080	3026	2025	2820	1268	2125	887	1388	1925.04	3458.99	1683.8	3189.88	943.37	1677.89	1067.53	1908.12
ENSG00000100413	3186	201	2925	137	86	7	52	4	2948.64	229.761	2432.16	154.969	63.9825	5.52717	62.5835	5.4989
ENSG00000100416	519	280	826	329	83	23	43	17	480.334	320.065	686.826	372.153	61.7505	18.1607	51.7518	23.3703
ENSG00000100417	178	119	225	110	16	12	16	7	164.739	136.028	187.089	124.428	11.9037	9.47515	19.2565	9.62308
ENSG00000100418	2524	3320	2347	3362	300	596	209	400	2335.96	3795.06	1951.55	3802.97	223.195	470.599	251.538	549.89
ENSG00000100422	602	654	850	1226	50	69	33	43	557.151	747.581	706.782	1386.81	37.1991	54.4821	39.7165	59.1132
ENSG00000100425	1008	845	1110	1131	395	324	242	206	932.904	965.912	922.974	1279.35	293.873	255.829	291.254	283.193
ENSG00000100426	591	393	566	396	126	92	88	56	546.97	449.235	470.634	447.941	93.7418	72.6428	105.911	76.9846
ENSG00000100427	38	9	35	4	7	9	5	1	35.169	10.2878	29.1028	4.52465	5.20788	7.10637	6.01765	1.37473
ENSG00000100429	395	150	550	159	233	167	159	78	365.572	171.464	457.329	179.855	173.348	131.863	191.361	107.229
ENSG00000100439	326	350	340	915	150	153	135	194	301.713	400.082	282.713	1035.01	111.597	120.808	162.476	266.697
ENSG00000100441	2841	3894	3307	4290	221	411	138	197	2629.35	4451.2	2749.8	4852.69	164.42	324.524	166.087	270.821
ENSG00000100442	934	480	900	376	331	227	159	108	864.417	548.684	748.357	425.317	246.258	179.238	191.361	148.47
ENSG00000100445	400	548	541	643	27	39	10	28	370.2	626.414	449.846	727.338	20.0875	30.7943	12.0353	38.4923
ENSG00000100453	15	58	17	27	5	33	5	9	13.8825	66.2993	14.1356	30.5414	3.71991	26.0567	6.01765	12.3725
ENSG00000100461	812	1360	920	1399	478	613	272	361	751.506	1554.6	764.987	1582.5	355.624	484.022	327.36	496.276
ENSG00000100462	1225	254	1345	271	1025	218	658	163	1133.74	290.345	1118.38	306.545	762.582	172.132	791.922	224.08
ENSG00000100478	190	150	153	142	31	23	12	19	175.845	171.464	127.221	160.625	23.0635	18.1607	14.4424	26.1198
ENSG00000100483	534	430	564	547	52	36	20	25	494.217	491.529	468.971	618.746	38.6871	28.4255	24.0706	34.3681
ENSG00000100485	376	595	486	676	128	226	80	138	347.988	680.139	404.113	764.667	95.2298	178.449	96.2824	189.712
ENSG00000100490	6	19	13	16	4	4	3	1	5.553	21.7187	10.8096	18.0986	2.97593	3.15838	3.61059	1.37473
ENSG00000100503	1845	1522	2436	1196	499	469	256	193	1707.55	1739.78	2025.55	1352.87	371.247	370.321	308.104	265.322
ENSG00000100504	557	205	543	177	736	263	335	119	515.503	234.334	451.509	200.216	547.571	207.664	403.182	163.592
ENSG00000100519	2051	1907	2024	2098	748	728	380	461	1898.2	2179.87	1682.97	2373.18	556.499	574.826	457.341	633.748
ENSG00000100522	1317	224	1225	153	225	35	122	17	1218.88	256.052	1018.6	173.068	167.396	27.6359	146.831	23.3703
ENSG00000100523	182	382	153	604	82	212	40	155	168.441	436.661	127.221	683.223	61.0066	167.394	48.1412	213.082
ENSG00000100526	6	21	10	25	2	6	2	8	5.553	24.0049	8.31508	28.2791	1.48796	4.73758	2.40706	10.9978
ENSG00000100528	1172	716	1314	792	798	570	482	376	1084.69	818.453	1092.6	895.881	593.698	450.07	580.101	516.897
ENSG00000100532	164	164	216	147	86	71	36	46	151.782	187.467	179.606	166.281	63.9825	56.0613	43.3271	63.2374
ENSG00000100554	865	1129	781	2002	393	620	260	482	800.557	1290.55	649.408	2264.59	292.385	489.55	312.918	662.617
ENSG00000100558	6	9	22	5	2	2	1	1	5.553	10.2878	18.2932	5.65582	1.48796	1.57919	1.20353	1.37473
ENSG00000100564	243	200	246	227	41	36	35	21	224.896	228.618	204.551	256.774	30.5033	28.4255	42.1235	28.8692
ENSG00000100567	4054	4185	3213	3499	4335	4693	2078	2554	3751.98	4783.84	2671.64	3957.94	3225.16	3705.57	2500.93	3511.05
ENSG00000100568	2188	2051	2074	1407	78	91	34	51	2024.99	2344.48	1724.55	1591.55	58.0306	71.8533	40.92	70.111
ENSG00000100575	972	240	898	213	59	19	21	8	899.586	274.342	746.694	240.938	43.895	15.0023	25.2741	10.9978
ENSG00000100577	283	249	302	213	34	60	18	31	261.916	284.63	251.115	240.938	25.2954	47.3758	21.6635	42.6165
ENSG00000100578	121	84	170	77	122	66	80	29	111.985	96.0196	141.356	87.0996	90.7659	52.1133	96.2824	39.867
ENSG00000100580	351	306	359	498	23	38	17	26	324.85	349.786	298.511	563.319	17.1116	30.0047	20.46	35.7429
ENSG00000100591	2050	956	2255	1018	1271	637	693	419	1897.27	1092.79	1875.05	1151.52	945.602	502.973	834.046	576.01
ENSG00000100592	46	24	80	31	22	11	21	12	42.573	27.4342	66.5206	35.0661	16.3676	8.68556	25.2741	16.4967
ENSG00000100596	409	808	422	502	147	294	86	154	378.529	923.617	350.896	567.844	109.365	232.141	103.504	211.708
ENSG00000100599	2985	1661	3127	1559	280	318	171	165	2762.62	1898.67	2600.13	1763.48	208.315	251.092	205.804	226.83
ENSG00000100600	16121	2258	9876	1494	11472	1939	8222	1276	14920	2581.1	8211.97	1689.96	8534.97	1531.03	9895.42	1754.15
ENSG00000100601	421	390	420	352	145	125	93	105	389.635	445.805	349.233	398.17	107.877	98.6995	111.928	144.346
ENSG00000100603	1072	1151	1176	1377	1087	1166	615	746	992.136	1315.7	977.853	1557.61	808.709	920.669	740.171	1025.54
ENSG00000100605	1739	1168	1620	1069	137	153	107	86	1609.44	1335.13	1347.04	1209.21	101.926	120.808	128.778	118.226
ENSG00000100612	347	375	366	303	421	396	228	173	321.148	428.659	304.332	342.743	313.217	312.68	274.405	237.827
ENSG00000100614	674	823	931	880	193	241	121	140	623.787	940.764	774.134	995.424	143.589	190.293	145.627	192.462
ENSG00000100632	4507	2284	4103	1552	809	651	506	352	4171.23	2610.82	3411.68	1755.57	601.882	514.027	608.986	483.903
ENSG00000100644	24618	12817	27727	8742	23209	12543	13717	6173	22784	14651	23055.2	9888.63	17267.1	9903.9	16508.8	8486.18
ENSG00000100647	8341	19760	8817	26261	1363	3394	1002	2458	7719.59	22587.5	7331.41	29705.5	1014.05	2679.89	1205.94	3379.07
ENSG00000100650	6392	7795	5708	9025	1544	1747	654	707	5915.8	8910.39	4746.25	10208.8	1148.71	1379.42	787.108	971.931
ENSG00000100664	8075	8352	6774	7175	1661	1781	818	798	7473.41	9547.1	5632.64	8116.1	1235.75	1406.27	984.487	1097.03
ENSG00000100697	4461	5385	4475	4682	1837	2174	998	1125	4128.65	6155.54	3721	5296.11	1366.7	1716.58	1201.12	1546.57
ENSG00000100711	500	273	605	227	85	38	53	25	462.75	312.064	503.062	256.774	63.2385	30.0047	63.7871	34.3681
ENSG00000100714	553	123	780	72	718	176	522	91	511.801	140.6	648.576	81.4438	534.179	138.969	628.242	125.1
ENSG00000100722	463	271	635	292	336	124	202	91	428.506	309.778	528.008	330.3	249.978	97.9099	243.113	125.1
ENSG00000100726	2216	849	2985	1081	202	147	166	49	2050.91	970.484	2482.05	1222.79	150.284	116.071	199.786	67.3615
ENSG00000100731	1656	1661	1903	2529	378	404	276	272	1532.63	1898.67	1582.36	2860.71	281.225	318.997	332.174	373.925
ENSG00000100744	341	297	389	220	51	51	50	36	315.595	339.498	323.457	248.856	37.9431	40.2694	60.1765	49.4901
ENSG00000100749	274	137	269	82	265	172	126	72	253.587	156.603	223.676	92.7554	197.155	135.811	151.645	98.9802
ENSG00000100764	2889	2167	2569	1894	507	469	289	315	2673.77	2477.08	2136.14	2142.42	377.199	370.321	347.82	433.038
ENSG00000100767	25	89	51	379	1	12	1	12	23.1375	101.735	42.4069	428.711	0.743982	9.47515	1.20353	16.4967
ENSG00000100784	23	36	18	68	6	20	2	17	21.2865	41.1513	14.9671	76.9191	4.46389	15.7919	2.40706	23.3703
ENSG00000100796	2255	2197	2317	2526	664	681	323	330	2087	2511.37	1926.6	2857.32	494.004	537.715	388.74	453.659
ENSG00000100802	72	32	148	29	11	4	4	2	66.636	36.5789	123.063	32.8037	8.18381	3.15838	4.81412	2.74945
ENSG00000100804	2590	1293	2561	1430	835	598	492	471	2397.04	1478.02	2129.49	1617.56	621.225	472.179	592.136	647.495
ENSG00000100811	2405	1274	2357	1471	876	541	474	347	2225.83	1456.3	1959.86	1663.94	651.729	427.172	570.473	477.03
ENSG00000100813	6797	6601	9035	9526	736	632	429	429	6290.62	7545.54	7512.67	10775.5	547.571	499.025	516.314	589.757
ENSG00000100814	182	54	195	58	8	1	2	3	168.441	61.7269	162.144	65.6075	5.95186	0.789596	2.40706	4.12418
ENSG00000100815	617	568	775	634	639	551	320	334	571.033	649.276	644.419	717.158	475.405	435.067	385.129	459.158
ENSG00000100823	2326	306	2568	192	712	103	460	52	2152.71	349.786	2135.31	217.183	529.715	81.3284	553.624	71.4857
ENSG00000100836	5021	2712	5178	2987	81	148	46	64	4646.93	3100.06	4305.55	3378.79	60.2626	116.86	55.3624	87.9824
ENSG00000100852	255	250	276	279	123	119	55	58	236.002	285.773	229.496	315.595	91.5098	93.9619	66.1941	79.7341
ENSG00000100865	662	330	796	292	228	121	140	47	612.681	377.22	661.88	330.3	169.628	95.5411	168.494	64.6121
ENSG00000100883	1145	1194	1149	1115	2024	2132	879	1109	1059.7	1364.85	955.403	1261.25	1505.82	1683.42	1057.9	1524.57
ENSG00000100888	1467	1264	1816	1473	1003	725	549	431	1357.71	1444.87	1510.02	1666.2	746.214	572.457	660.738	592.506
ENSG00000100889	1282	1082	1494	702	465	560	317	248	1186.49	1236.82	1242.27	794.077	345.952	442.174	381.519	340.932
ENSG00000100897	1238	1144	1295	1166	81	100	58	55	1145.77	1307.7	1076.8	1318.94	60.2626	78.9596	69.8047	75.6099
ENSG00000100902	1149	1493	1278	1183	7836	6514	4822	3630	1063.4	1706.63	1062.67	1338.17	5829.85	5143.43	5803.42	4990.25
ENSG00000100906	44932	51617	46789	59867	15458	22786	11035	16718	41584.6	59002.9	38905.4	67719.4	11500.5	17991.7	13280.9	22982.7
ENSG00000100908	117	110	158	116	6	5	5	1	108.283	125.74	131.378	131.215	4.46389	3.94798	6.01765	1.37473
ENSG00000100911	8227	16962	8155	13099	2438	8453	1253	5355	7614.09	19389.1	6780.95	14817.1	1813.83	6674.46	1508.02	7361.65
ENSG00000100916	148	54	177	56	43	22	17	10	136.974	61.7269	147.177	63.3452	31.9912	17.3711	20.46	13.7473
ENSG00000100918	386	512	415	473	10	20	2	11	357.243	585.263	345.076	535.04	7.43982	15.7919	2.40706	15.122
ENSG00000100934	684	632	654	569	911	881	517	544	633.042	722.433	543.806	643.632	677.768	695.634	622.225	747.85
ENSG00000100938	294	285	477	338	122	117	101	79	272.097	325.781	396.629	382.333	90.7659	92.3828	121.556	108.603
ENSG00000100941	1758	1365	1876	1411	584	409	315	266	1627.03	1560.32	1559.91	1596.07	434.486	322.945	379.112	365.677
ENSG00000100949	590	795	614	676	125	225	76	131	546.045	908.757	510.546	764.667	92.9978	177.659	91.4682	180.089
ENSG00000100979	1815	111	4021	70	1137	50	828	13	1679.78	126.883	3343.49	79.1814	845.908	39.4798	996.522	17.8714
ENSG00000100982	1313	1109	1264	1175	163	181	102	105	1215.18	1267.69	1051.03	1329.12	121.269	142.917	122.76	144.346
ENSG00000100983	1148	696	1302	650	383	275	237	163	1062.47	795.591	1082.62	735.256	284.945	217.139	285.236	224.08
ENSG00000100985	8757	5877	15666	5379	4367	4084	4291	1691	8104.6	6717.95	13026.4	6084.53	3248.97	3224.71	5164.34	2324.66
ENSG00000100991	2348	3249	2891	3435	1155	1348	646	690	2173.07	3713.9	2403.89	3885.55	859.3	1064.38	777.48	948.56
ENSG00000100994	2004	924	2347	916	441	273	332	138	1854.7	1056.22	1951.55	1036.15	328.096	215.56	399.572	189.712
ENSG00000100997	1296	1193	1128	1390	327	291	172	178	1199.45	1363.71	937.941	1572.32	243.282	229.772	207.007	244.701
ENSG00000101000	15	37	48	72	2	15	9	13	13.8825	42.2944	39.9124	81.4438	1.48796	11.8439	10.8318	17.8714
ENSG00000101003	38	32	36	35	4	1	3	2	35.169	36.5789	29.9343	39.5907	2.97593	0.789596	3.61059	2.74945
ENSG00000101017	8708	13746	7553	13728	3259	5646	1842	4302	8059.25	15712.9	6280.38	15528.6	2424.64	4458.06	2216.9	5914.07
ENSG00000101019	503	256	710	299	88	34	57	24	465.526	292.631	590.371	338.218	65.4705	26.8463	68.6012	32.9934
ENSG00000101040	489	433	787	510	180	162	119	79	452.569	494.958	654.397	576.893	133.917	127.915	143.22	108.603
ENSG00000101052	163	109	164	116	47	31	19	21	150.856	124.597	136.367	131.215	34.9672	24.4775	22.8671	28.8692
ENSG00000101079	115	66	141	61	116	56	55	19	106.432	75.444	117.243	69.001	86.302	44.2174	66.1941	26.1198
ENSG00000101084	1332	1320	1239	1530	84	187	61	85	1232.77	1508.88	1030.24	1730.68	62.4945	147.654	73.4153	116.852
ENSG00000101109	1522	3362	1509	3721	423	1070	246	637	1408.61	3843.07	1254.75	4209.06	314.705	844.868	296.068	875.7
ENSG00000101126	888	882	1128	956	545	450	299	240	821.844	1008.21	937.941	1081.39	405.47	355.318	359.855	329.934
ENSG00000101132	683	278	633	189	178	95	93	59	632.116	317.779	526.345	213.79	132.429	75.0116	111.928	81.1088
ENSG00000101138	437	303	556	385	423	293	278	172	404.443	346.357	462.318	435.498	314.705	231.352	334.581	236.453
ENSG00000101146	1088	721	1164	624	685	477	378	312	1006.94	824.169	967.875	705.846	509.628	376.637	454.934	428.914
ENSG00000101150	4343	3023	4738	3220	557	530	393	311	4019.45	3455.56	3939.68	3642.35	414.398	418.486	472.987	427.539
ENSG00000101152	6966	5854	6459	5367	341	419	211	208	6447.03	6691.65	5370.71	6070.95	253.698	330.841	253.945	285.943
ENSG00000101158	1862	759	1882	590	370	156	234	97	1723.28	867.606	1564.9	667.386	275.274	123.177	281.626	133.348
ENSG00000101160	44319	17161	46073	16741	9899	6028	7258	4219	41017.2	19616.6	38310.1	18936.8	7364.68	4759.69	8735.22	5799.96
ENSG00000101161	2305	1503	2379	1261	794	755	557	396	2133.28	1718.07	1978.16	1426.4	590.722	596.145	670.366	544.391
ENSG00000101166	2316	1644	1934	1136	517	379	292	220	2143.46	1879.24	1608.14	1285	384.639	299.257	351.431	302.44
ENSG00000101181	994	639	1223	602	107	102	79	37	919.947	730.435	1016.93	680.96	79.6061	80.5388	95.0788	50.8648
ENSG00000101182	7936	5788	7413	4989	1911	1671	1219	1135	7344.77	6616.21	6163.97	5643.37	1421.75	1319.42	1467.1	1560.31
ENSG00000101187	5595	1529	4855	4052	1867	660	1499	633	5178.17	1747.79	4036.97	4583.47	1389.02	521.133	1804.09	870.201
ENSG00000101188	121	11	119	4	5	1	4	1	111.985	12.574	98.9495	4.52465	3.71991	0.789596	4.81412	1.37473
ENSG00000101189	819	532	821	592	30	40	29	23	757.984	608.124	682.668	669.649	22.3195	31.5838	34.9024	31.6187
ENSG00000101190	106	59	136	53	11	4	6	2	98.103	67.4424	113.085	59.9517	8.18381	3.15838	7.22118	2.74945
ENSG00000101191	1477	1196	1682	1456	570	482	371	247	1366.96	1367.14	1398.6	1646.97	424.07	380.585	446.509	339.557
ENSG00000101193	1301	1035	1254	1012	406	351	234	175	1204.08	1183.1	1042.71	1144.74	302.057	277.148	281.626	240.577
ENSG00000101194	945	555	1410	776	56	70	54	42	874.597	634.415	1172.43	877.783	41.663	55.2717	64.9906	57.7385
ENSG00000101199	5569	3190	6869	3461	271	238	190	150	5154.11	3646.46	5711.63	3914.96	201.619	187.924	228.671	206.209
ENSG00000101216	1026	977	1055	1306	114	134	61	92	949.563	1116.8	877.241	1477.3	84.814	105.806	73.4153	126.475
ENSG00000101220	578	166	760	92	39	21	30	7	534.939	189.753	631.946	104.067	29.0153	16.5815	36.1059	9.62308
ENSG00000101224	1053	1677	1531	1491	65	194	44	86	974.551	1916.96	1273.04	1686.56	48.3589	153.182	52.9553	118.226
ENSG00000101236	1192	1197	1206	2326	167	163	131	156	1103.2	1368.28	1002.8	2631.09	124.245	128.704	157.662	214.457
ENSG00000101246	2516	1133	3598	1291	318	250	241	111	2328.56	1295.12	2991.77	1460.33	236.586	197.399	290.051	152.594
ENSG00000101247	150	164	215	199	29	31	22	18	138.825	187.467	178.774	225.102	21.5755	24.4775	26.4776	24.7451
ENSG00000101255	314	533	182	550	22	79	17	52	290.607	609.267	151.334	622.14	16.3676	62.3781	20.46	71.4857
ENSG00000101265	4964	4567	3733	2667	497	507	272	273	4594.18	5220.5	3104.02	3016.81	369.759	400.325	327.36	375.3
ENSG00000101266	1958	886	1991	837	684	346	366	161	1812.13	1012.78	1655.53	946.784	508.884	273.2	440.492	221.331
ENSG00000101290	1250	1787	1177	2210	288	545	177	376	1156.87	2042.7	978.685	2499.87	214.267	430.33	213.025	516.897
ENSG00000101294	7548	4680	7369	3861	2382	2342	1744	1355	6985.67	5349.67	6127.38	4367.42	1772.17	1849.23	2098.96	1862.75
ENSG00000101307	520	1045	268	700	129	241	75	110	481.26	1194.53	222.844	791.814	95.9737	190.293	90.2647	151.22
ENSG00000101310	1654	1865	1788	1574	2382	2757	1414	1463	1530.78	2131.86	1486.74	1780.45	1772.17	2176.92	1701.79	2011.22
ENSG00000101331	754	392	1458	503	77	57	61	34	697.827	448.092	1212.34	568.975	57.2866	45.007	73.4153	46.7407
ENSG00000101335	70	39	166	50	39	38	24	20	64.785	44.5805	138.03	56.5582	29.0153	30.0047	28.8847	27.4945
ENSG00000101336	20986	17233	23775	17527	7259	7761	4990	4931	19422.5	19698.9	19769.1	19825.9	5400.57	6128.06	6005.61	6778.77
ENSG00000101337	2757	2534	3148	2147	1099	982	744	512	2551.6	2896.59	2617.59	2428.61	817.637	775.383	895.426	703.859
ENSG00000101343	603	493	682	437	725	654	410	303	558.076	563.544	567.088	494.318	539.387	516.396	493.447	416.542
ENSG00000101346	2463	946	2730	576	409	133	284	67	2279.51	1081.36	2270.02	651.55	304.289	105.016	341.802	92.1066
ENSG00000101347	8370	5529	7749	3742	6956	4515	3074	2086	7746.43	6320.15	6443.36	4232.81	5175.14	3565.03	3699.65	2867.68
ENSG00000101350	872	570	965	581	87	60	47	35	807.036	651.562	802.405	657.206	64.7265	47.3758	56.5659	48.1154
ENSG00000101361	3762	702	3861	655	1423	332	895	169	3481.73	802.45	3210.45	740.912	1058.69	262.146	1077.16	232.329
ENSG00000101363	697	684	694	754	12	14	9	9	645.073	781.874	577.067	852.897	8.92779	11.0543	10.8318	12.3725
ENSG00000101365	1487	1101	1630	971	544	448	397	249	1376.22	1258.54	1355.36	1098.36	404.726	353.739	477.801	342.307
ENSG00000101367	4207	4793	3722	4116	2371	2904	1077	1488	3893.58	5478.83	3094.87	4655.87	1763.98	2292.99	1296.2	2045.59
ENSG00000101384	327	1395	333	2318	303	1120	228	1307	302.638	1594.61	276.892	2622.04	225.427	884.348	274.405	1796.77
ENSG00000101391	504	260	700	296	215	97	103	47	466.452	297.204	582.056	334.824	159.956	76.5908	123.964	64.6121
ENSG00000101407	651	451	825	541	320	213	171	130	602.5	515.534	685.994	611.959	238.074	168.184	205.804	178.714
ENSG00000101413	1445	1020	1376	1086	384	279	230	163	1337.35	1165.95	1144.15	1228.44	285.689	220.297	276.812	224.08
ENSG00000101417	28	19	27	9	13	5	7	1	25.914	21.7187	22.4507	10.1805	9.67177	3.94798	8.42471	1.37473
ENSG00000101421	12777	7959	10747	6973	1974	1515	1400	1218	11825.1	9097.86	8936.22	7887.6	1468.62	1196.24	1684.94	1674.42
ENSG00000101439	45128	25265	29292	11612	7303	7279	4299	4100	41766	28880.2	24356.5	13135.1	5433.3	5747.47	5173.97	5636.37
ENSG00000101442	381	144	459	165	180	49	109	19	352.615	164.605	381.662	186.642	133.917	38.6902	131.185	26.1198
ENSG00000101444	1607	510	1860	433	967	507	634	243	1487.28	582.976	1546.6	489.794	719.431	400.325	763.038	334.058
ENSG00000101452	428	314	420	306	145	72	58	42	396.114	358.931	349.233	346.136	107.877	56.8509	69.8047	57.7385
ENSG00000101457	518	609	918	611	186	291	135	186	479.409	696.142	763.324	691.141	138.381	229.772	162.476	255.699
ENSG00000101460	1028	1652	1912	967	45	147	48	100	951.414	1888.39	1589.84	1093.84	33.4792	116.071	57.7694	137.473
ENSG00000101464	385	155	401	132	185	125	99	72	356.317	177.179	333.435	149.314	137.637	98.6995	119.149	98.9802
ENSG00000101473	358	239	414	195	28	21	17	14	331.329	273.199	344.244	220.577	20.8315	16.5815	20.46	19.2462
ENSG00000101474	1937	831	1876	924	551	263	258	153	1792.69	949.909	1559.91	1045.2	409.934	207.664	310.511	210.333
ENSG00000101493	585	1161	640	1891	103	343	42	244	541.417	1327.13	532.165	2139.03	76.6302	270.831	50.5482	335.433
ENSG00000101544	727	1296	602	1764	241	543	105	342	672.838	1481.45	500.568	1995.37	179.3	428.751	126.371	470.156
ENSG00000101546	720	77	772	51	120	7	82	1	666.36	88.018	641.924	57.6893	89.2779	5.52717	98.6894	1.37473
ENSG00000101557	2242	1327	2023	1235	2223	1375	1004	734	2074.97	1516.88	1682.14	1396.99	1653.87	1085.69	1208.34	1009.05
ENSG00000101558	5037	3319	4368	3124	2012	1550	1120	1023	4661.74	3793.92	3632.03	3533.75	1496.89	1223.87	1347.95	1406.34
ENSG00000101574	199	204	223	198	33	46	15	26	184.174	233.191	185.426	223.97	24.5514	36.3214	18.0529	35.7429
ENSG00000101577	341	1395	378	1379	63	351	38	222	315.595	1594.61	314.31	1559.87	46.8709	277.148	45.7341	305.189
ENSG00000101596	665	886	792	1153	900	834	403	579	615.457	1012.78	658.554	1304.23	669.584	658.523	485.022	795.966
ENSG00000101608	4342	8387	3861	4786	1114	2359	629	1415	4018.52	9587.1	3210.45	5413.75	828.796	1862.66	757.02	1945.24
ENSG00000101624	99	66	123	66	74	39	63	15	91.6245	75.444	102.275	74.6568	55.0547	30.7943	75.8224	20.6209
ENSG00000101639	200	192	419	240	130	86	67	39	185.1	219.473	348.402	271.479	96.7177	67.9053	80.6365	53.6143
ENSG00000101654	1305	1503	1406	1678	622	609	249	287	1207.78	1718.07	1169.1	1898.09	462.757	480.864	299.679	394.546
ENSG00000101665	364	693	848	1090	42	103	61	52	336.882	792.162	705.119	1232.97	31.2473	81.3284	73.4153	71.4857
ENSG00000101695	30	46	45	66	1	4	3	3	27.765	52.5822	37.4179	74.6568	0.743982	3.15838	3.61059	4.12418
ENSG00000101745	3066	3343	2403	2529	810	964	422	524	2837.58	3821.35	1998.11	2860.71	602.626	761.171	507.889	720.356
ENSG00000101751	196	296	287	282	63	60	41	36	181.398	338.355	238.643	318.988	46.8709	47.3758	49.3447	49.4901
ENSG00000101752	716	398	759	499	290	209	180	87	662.658	454.95	631.115	564.451	215.755	165.026	216.635	119.601
ENSG00000101773	428	678	394	494	226	277	120	167	396.114	775.016	327.614	558.795	168.14	218.718	144.424	229.579
ENSG00000101782	1824	2564	1865	2890	1115	1496	535	917	1688.11	2930.89	1550.76	3269.06	829.54	1181.24	643.888	1260.62
ENSG00000101811	295	108	318	101	231	121	130	58	273.022	123.454	264.42	114.248	171.86	95.5411	156.459	79.7341
ENSG00000101843	774	749	694	543	255	248	170	169	716.337	856.175	577.067	614.222	189.716	195.82	204.6	232.329
ENSG00000101844	188	209	217	217	41	55	16	42	173.994	238.906	180.437	245.462	30.5033	43.4278	19.2565	57.7385
ENSG00000101846	143	108	124	90	9	19	7	5	132.346	123.454	103.107	101.805	6.69584	15.0023	8.42471	6.87363
ENSG00000101849	548	736	554	688	45	70	23	44	507.174	841.315	460.655	778.24	33.4792	55.2717	27.6812	60.4879
ENSG00000101856	788	479	929	423	134	126	105	78	729.294	547.541	772.471	478.482	99.6936	99.4891	126.371	107.229
ENSG00000101868	96	62	155	71	208	98	80	37	88.848	70.8716	128.884	80.3126	154.748	77.3804	96.2824	50.8648
ENSG00000101882	400	298	402	229	127	141	62	67	370.2	340.641	334.266	259.036	94.4858	111.333	74.6188	92.1066
ENSG00000101888	534	1197	578	839	81	224	46	117	494.217	1368.28	480.612	949.046	60.2626	176.87	55.3624	160.843
ENSG00000101901	880	861	845	763	285	270	127	175	814.44	984.201	702.624	863.078	212.035	213.191	152.848	240.577
ENSG00000101911	594	283	673	255	354	182	251	124	549.747	323.495	559.605	288.447	263.37	143.707	302.086	170.466
ENSG00000101916	8539	7221	7048	4412	17876	17705	7325	7076	7902.84	8254.26	5860.47	4990.69	13299.4	13979.8	8815.85	9727.55
ENSG00000101928	59	66	87	60	21	11	10	6	54.6045	75.444	72.3412	67.8698	15.6236	8.68556	12.0353	8.24835
ENSG00000101935	255	121	204	91	39	21	21	6	236.002	138.314	169.628	102.936	29.0153	16.5815	25.2741	8.24835
ENSG00000101940	1393	1252	1892	1535	95	133	71	61	1289.22	1431.15	1573.21	1736.34	70.6783	105.016	85.4506	83.8582
ENSG00000101945	242	96	242	114	53	22	29	11	223.971	109.737	201.225	128.953	39.4311	17.3711	34.9024	15.122
ENSG00000101966	2858	3221	2404	3685	432	664	247	446	2645.08	3681.9	1998.95	4168.34	321.4	524.292	297.272	613.127
ENSG00000101972	1696	3962	1731	4172	1468	3930	880	2386	1569.65	4528.93	1439.34	4719.21	1092.17	3103.11	1059.11	3280.09
ENSG00000101974	482	581	466	545	205	288	99	144	446.091	664.136	387.483	616.484	152.516	227.404	119.149	197.96
ENSG00000101986	982	1414	1418	1969	82	238	55	114	908.841	1616.33	1179.08	2227.26	61.0066	187.924	66.1941	156.719
ENSG00000101997	476	327	667	396	104	81	74	49	440.538	373.791	554.616	447.941	77.3742	63.9573	89.0612	67.3615
ENSG00000102003	40	137	43	110	7	51	3	22	37.02	156.603	35.7548	124.428	5.20788	40.2694	3.61059	30.244
ENSG00000102007	874	691	1124	618	385	407	296	231	808.887	789.876	934.615	699.059	286.433	321.366	356.245	317.561
ENSG00000102030	1024	373	1515	449	405	124	279	74	947.712	426.373	1259.73	507.892	301.313	97.9099	335.785	101.73
ENSG00000102032	1107	1525	1330	2080	352	610	269	355	1024.53	1743.21	1105.91	2352.82	261.882	481.654	323.749	488.027
ENSG00000102034	1287	3040	1136	3103	279	708	154	417	1191.12	3475	944.593	3510	207.571	559.034	185.344	573.26
ENSG00000102038	41	16	33	20	56	10	35	8	37.9455	18.2895	27.4398	22.6233	41.663	7.89596	42.1235	10.9978
ENSG00000102043	72	87	49	64	6	15	4	8	66.636	99.4489	40.7439	72.3945	4.46389	11.8439	4.81412	10.9978
ENSG00000102054	1826	1217	1682	1162	1185	888	629	424	1689.96	1391.14	1398.6	1314.41	881.619	701.161	757.02	582.883
ENSG00000102069	6	2	9	2	1	1	3	1	5.553	2.28618	7.48357	2.26233	0.743982	0.789596	3.61059	1.37473
ENSG00000102078	60	47	116	69	13	14	7	2	55.53	53.7253	96.4549	78.0503	9.67177	11.0543	8.42471	2.74945
ENSG00000102081	645	1165	746	1323	252	490	139	323	596.947	1331.7	620.305	1496.53	187.484	386.902	167.291	444.036
ENSG00000102096	6660	12315	5825	12261	851	2229	531	1661	6163.83	14077.2	4843.53	13869.2	633.129	1760.01	639.074	2283.42
ENSG00000102098	47	8	50	26	52	9	21	2	43.4985	9.14473	41.5754	29.4103	38.6871	7.10637	25.2741	2.74945
ENSG00000102100	1007	741	943	837	128	88	113	62	931.978	847.03	784.112	946.784	95.2298	69.4845	135.999	85.233
ENSG00000102103	1509	975	1633	999	325	318	260	291	1396.58	1114.51	1357.85	1130.03	241.794	251.092	312.918	400.045
ENSG00000102119	4230	2879	3522	3030	703	548	477	370	3914.86	3290.96	2928.57	3427.43	523.02	432.699	574.084	508.648
ENSG00000102125	518	387	820	518	44	42	23	22	479.409	442.376	681.837	585.943	32.7352	33.163	27.6812	30.244
ENSG00000102144	8630	7791	8018	6111	6753	9016	3880	4833	7987.06	8905.82	6667.03	6912.54	5024.11	7119	4669.69	6644.05
ENSG00000102158	2126	2263	2033	1521	1699	1866	986	962	1967.61	2586.81	1690.46	1720.5	1264.03	1473.39	1186.68	1322.49
ENSG00000102172	11701	5822	9459	4423	1373	914	852	475	10829.3	6655.08	7865.23	5003.14	1021.49	721.691	1025.41	652.994
ENSG00000102178	444	175	571	332	31	12	36	14	410.922	200.041	474.791	375.546	23.0635	9.47515	43.3271	19.2462
ENSG00000102181	832	721	927	925	72	97	64	62	770.016	824.169	770.808	1046.33	53.5667	76.5908	77.0259	85.233
ENSG00000102189	630	655	629	652	953	790	505	592	583.065	748.725	523.019	737.519	709.015	623.781	607.782	813.837
ENSG00000102218	1615	2874	1586	1774	1451	2867	781	1471	1494.68	3285.24	1318.77	2006.68	1079.52	2263.77	939.956	2022.22
ENSG00000102221	137	41	144	40	47	19	35	15	126.793	46.8667	119.737	45.2465	34.9672	15.0023	42.1235	20.6209
ENSG00000102225	3271	2869	3630	3893	74	156	40	103	3027.31	3279.53	3018.37	4403.62	55.0547	123.177	48.1412	141.597
ENSG00000102226	502	1185	532	1009	310	815	185	472	464.601	1354.56	442.362	1141.34	230.635	643.521	222.653	648.87
ENSG00000102241	1175	683	1137	576	396	269	234	120	1087.46	780.731	945.425	651.55	294.617	212.401	281.626	164.967
ENSG00000102265	56302	12295	52245	5688	14653	5407	10090	2751	52107.5	14054.3	43442.1	6434.06	10901.6	4269.35	12143.6	3781.87
ENSG00000102309	274	164	326	89	70	32	37	31	253.587	187.467	271.072	100.674	52.0788	25.2671	44.5306	42.6165
ENSG00000102312	69	20	50	20	13	15	8	3	63.8595	22.8618	41.5754	22.6233	9.67177	11.8439	9.62824	4.12418
ENSG00000102316	453	506	510	456	426	521	270	308	419.251	578.404	424.069	515.811	316.937	411.38	324.953	423.415
ENSG00000102317	12053	10571	10684	6301	3982	4144	2213	2123	11155	12083.6	8883.83	7127.46	2962.54	3272.09	2663.41	2918.54
ENSG00000102384	12	3	18	11	4	2	4	2	11.106	3.42927	14.9671	12.4428	2.97593	1.57919	4.81412	2.74945
ENSG00000102390	727	761	682	643	299	437	182	241	672.838	869.892	567.088	727.338	222.451	345.054	219.042	331.309
ENSG00000102393	2285	4087	2735	9307	1819	3457	1121	3441	2114.77	4671.81	2274.17	10527.7	1353.3	2729.63	1349.16	4730.43
ENSG00000102401	419	955	461	1144	187	448	78	292	387.784	1091.65	383.325	1294.05	139.125	353.739	93.8753	401.42
ENSG00000102409	329	353	318	497	41	58	38	51	304.489	403.511	264.42	562.188	30.5033	45.7966	45.7341	70.111
ENSG00000102445	567	114	751	85	344	58	225	18	524.758	130.312	624.463	96.1489	255.93	45.7966	270.794	24.7451
ENSG00000102524	595	2818	511	1782	159	677	72	384	550.672	3221.23	424.901	2015.73	118.293	534.557	86.6541	527.894
ENSG00000102531	812	1025	965	1005	716	743	545	541	751.506	1171.67	802.405	1136.82	532.691	586.67	655.924	743.726
ENSG00000102543	88	71	84	47	4	7	3	4	81.444	81.1595	69.8467	53.1647	2.97593	5.52717	3.61059	5.4989
ENSG00000102547	124	86	122	155	18	8	11	6	114.762	98.3058	101.444	175.33	13.3917	6.31677	13.2388	8.24835
ENSG00000102554	55	153	26	212	37	89	30	111	50.9025	174.893	21.6192	239.807	27.5274	70.2741	36.1059	152.594
ENSG00000102572	822	787	917	943	279	245	167	172	760.761	899.613	762.493	1066.69	207.571	193.451	200.989	236.453
ENSG00000102575	1434	1209	994	3303	607	531	606	657	1327.17	1382	826.519	3736.23	451.597	419.276	729.339	903.194
ENSG00000102580	5967	5482	6110	7733	4645	3879	3170	3178	5522.46	6266.42	5080.51	8747.29	3455.8	3062.84	3815.19	4368.88
ENSG00000102595	243	122	235	118	222	131	88	83	224.896	139.457	195.404	133.477	165.164	103.437	105.911	114.102
ENSG00000102606	722	728	892	1010	305	264	195	196	668.211	832.17	741.705	1142.48	226.915	208.453	234.688	269.446
ENSG00000102699	320	470	622	519	939	664	576	544	296.16	537.253	517.198	587.074	698.6	524.292	693.233	747.85
ENSG00000102710	549	520	788	531	392	281	236	156	508.099	594.407	655.228	600.648	291.641	221.877	284.033	214.457
ENSG00000102738	207	159	274	154	160	132	99	72	191.578	181.751	227.833	174.199	119.037	104.227	119.149	98.9802
ENSG00000102753	1384	789	1260	659	948	571	521	303	1280.89	901.899	1047.7	745.437	705.295	450.859	627.039	416.542
ENSG00000102755	255	376	327	594	1087	1541	1019	1221	236.002	429.802	271.903	671.911	808.709	1216.77	1226.4	1678.54
ENSG00000102760	261	2064	381	4057	48	413	55	510	241.555	2359.34	316.805	4589.13	35.7112	326.103	66.1941	701.11
ENSG00000102763	40	122	66	157	74	86	33	69	37.02	139.457	54.8795	177.593	55.0547	67.9053	39.7165	94.856
ENSG00000102780	1768	1865	1454	1850	361	416	190	201	1636.28	2131.86	1209.01	2092.65	268.578	328.472	228.671	276.32
ENSG00000102781	62	46	71	55	4	5	3	5	57.381	52.5822	59.0371	62.214	2.97593	3.94798	3.61059	6.87363
ENSG00000102786	411	389	496	527	222	202	101	144	380.38	444.662	412.428	596.123	165.164	159.498	121.556	197.96
ENSG00000102794	4595	29512	11408	25472	3318	19767	2921	10321	4252.67	33734.9	9485.84	28813	2468.53	15607.9	3515.51	14188.5
ENSG00000102796	131	148	183	174	28	45	16	22	121.24	169.177	152.166	196.822	20.8315	35.5318	19.2565	30.244
ENSG00000102804	291	1872	588	2995	66	276	62	220	269.32	2139.87	488.927	3387.83	49.1028	217.929	74.6188	302.44
ENSG00000102805	892	598	987	463	639	513	324	214	825.546	683.568	820.698	523.729	475.405	405.063	389.944	294.191
ENSG00000102858	3158	4189	3034	4118	478	736	349	399	2922.73	4788.41	2522.8	4658.13	355.624	581.143	420.032	548.515
ENSG00000102870	1048	526	1187	591	48	66	45	42	969.924	601.266	987	668.518	35.7112	52.1133	54.1588	57.7385
ENSG00000102871	880	740	1162	1064	149	216	101	117	814.44	845.887	966.212	1203.56	110.853	170.553	121.556	160.843
ENSG00000102879	1027	1086	1035	752	626	686	393	312	950.488	1241.4	860.611	850.635	465.733	541.663	472.987	428.914
ENSG00000102882	165	143	164	155	45	39	20	22	152.707	163.462	136.367	175.33	33.4792	30.7943	24.0706	30.244
ENSG00000102890	217	158	384	157	2	7	3	2	200.833	180.608	319.299	177.593	1.48796	5.52717	3.61059	2.74945
ENSG00000102893	551	534	559	563	610	310	272	148	509.95	610.411	464.813	636.845	453.829	244.775	327.36	203.459
ENSG00000102897	352	324	426	326	21	27	14	25	325.776	370.361	354.222	368.759	15.6236	21.3191	16.8494	34.3681
ENSG00000102898	3191	925	3282	880	705	297	488	209	2953.27	1057.36	2729.01	995.424	524.508	234.51	587.322	287.318
ENSG00000102900	1971	1226	2145	1007	1432	904	854	524	1824.16	1401.43	1783.58	1139.08	1065.38	713.795	1027.81	720.356
ENSG00000102901	921	295	1306	377	47	20	33	11	852.385	337.212	1085.95	426.449	34.9672	15.7919	39.7165	15.122
ENSG00000102908	1506	5294	1769	5971	647	1692	501	1365	1393.8	6051.52	1470.94	6754.18	481.357	1336	602.968	1876.5
ENSG00000102910	762	543	851	492	533	338	250	165	705.231	620.698	707.613	556.532	396.543	266.884	300.882	226.83
ENSG00000102921	4640	4271	4572	3927	1483	1663	747	852	4294.32	4882.14	3801.65	4442.08	1103.33	1313.1	899.036	1171.27
ENSG00000102931	882	428	954	397	158	79	104	51	816.291	489.243	793.259	449.072	117.549	62.3781	125.167	70.111
ENSG00000102962	117	164	169	374	11	18	6	20	108.283	187.467	140.525	423.055	8.18381	14.2127	7.22118	27.4945
ENSG00000102967	321	7	304	18	64	2	40	1	297.085	8.00164	252.778	20.3609	47.6149	1.57919	48.1412	1.37473
ENSG00000102974	944	667	957	698	471	354	304	210	873.672	762.442	795.753	789.552	350.416	279.517	365.873	288.692
ENSG00000102977	270	219	372	306	42	51	36	65	249.885	250.337	309.321	346.136	31.2473	40.2694	43.3271	89.3571
ENSG00000102978	1085	791	1113	746	524	414	315	244	1004.17	904.185	925.468	843.848	389.847	326.893	379.112	335.433
ENSG00000102984	119	117	101	98	2	8	2	7	110.134	133.742	83.9823	110.854	1.48796	6.31677	2.40706	9.62308
ENSG00000103005	3822	1900	4023	1758	114	58	46	33	3537.26	2171.87	3345.16	1988.59	84.814	45.7966	55.3624	45.3659
ENSG00000103018	837	813	890	741	221	277	147	174	774.643	929.333	740.042	838.192	164.42	218.718	176.919	239.202
ENSG00000103024	491	115	619	132	49	24	31	12	454.42	131.455	514.703	149.314	36.4551	18.9503	37.3094	16.4967
ENSG00000103035	4664	3717	4054	3389	1714	1646	1008	1147	4316.53	4248.87	3370.93	3833.51	1275.19	1299.68	1213.16	1576.81
ENSG00000103037	242	73	375	50	41	3	27	3	223.971	83.4456	311.815	56.5582	30.5033	2.36879	32.4953	4.12418
ENSG00000103042	2197	1833	2182	2360	144	177	125	76	2033.32	2095.29	1814.35	2669.55	107.133	139.759	150.441	104.479
ENSG00000103043	4259	3145	4763	4110	548	493	456	354	3941.7	3595.02	3960.47	4649.08	407.702	389.271	548.809	486.653
ENSG00000103047	362	117	433	179	149	66	107	34	335.031	133.742	360.043	202.478	110.853	52.1133	128.778	46.7407
ENSG00000103051	471	410	630	374	173	125	79	87	435.91	468.667	523.85	423.055	128.709	98.6995	95.0788	119.601
ENSG00000103061	617	417	691	494	42	40	32	24	571.033	476.669	574.572	558.795	31.2473	31.5838	38.5129	32.9934
ENSG00000103064	670	178	884	260	89	16	53	6	620.085	203.47	735.053	294.103	66.2144	12.6335	63.7871	8.24835
ENSG00000103066	211	172	275	289	42	48	39	42	195.28	196.612	228.665	326.906	31.2473	37.9006	46.9376	57.7385
ENSG00000103091	599	274	786	347	100	43	74	20	554.374	313.207	653.565	392.514	74.3982	33.9526	89.0612	27.4945
ENSG00000103111	1809	1800	1868	1778	167	238	102	121	1674.23	2057.56	1553.26	2011.21	124.245	187.924	122.76	166.342
ENSG00000103121	858	1062	852	1034	29	31	15	26	794.079	1213.96	708.445	1169.62	21.5755	24.4775	18.0529	35.7429
ENSG00000103126	1500	1057	1652	1391	106	133	71	57	1388.25	1208.25	1373.65	1573.45	78.8621	105.016	85.4506	78.3593
ENSG00000103145	603	300	715	249	38	29	30	16	558.076	342.927	594.528	281.66	28.2713	22.8983	36.1059	21.9956
ENSG00000103148	852	271	1047	245	165	60	119	29	788.526	309.778	870.589	277.135	122.757	47.3758	143.22	39.867
ENSG00000103150	195	117	189	120	50	34	24	14	180.472	133.742	157.155	135.74	37.1991	26.8463	28.8847	19.2462
ENSG00000103152	672	296	902	281	95	77	83	39	621.936	338.355	750.02	317.857	70.6783	60.7989	99.8929	53.6143
ENSG00000103160	547	729	520	589	144	284	76	146	506.248	833.313	432.384	666.255	107.133	224.245	91.4682	200.71
ENSG00000103168	2269	1357	2985	1812	94	125	58	60	2099.96	1551.17	2482.05	2049.67	69.9343	98.6995	69.8047	82.4835
ENSG00000103174	969	499	1117	678	119	81	65	33	896.809	570.402	928.794	766.929	88.5339	63.9573	78.2294	45.3659
ENSG00000103187	19538	21401	13647	10708	1650	2319	990	992	18082.4	24463.3	11347.6	12112.5	1227.57	1831.07	1191.49	1363.73
ENSG00000103194	1776	854	1758	967	543	205	299	134	1643.69	976.2	1461.79	1093.84	403.982	161.867	359.855	184.213
ENSG00000103196	142	1989	58	983	35	707	15	385	131.421	2273.61	48.2275	1111.93	26.0394	558.245	18.0529	529.269
ENSG00000103197	1032	526	1401	769	249	128	153	84	955.116	601.266	1164.94	869.865	185.252	101.068	184.14	115.477
ENSG00000103199	435	227	596	229	16	16	5	8	402.592	259.482	495.579	259.036	11.9037	12.6335	6.01765	10.9978
ENSG00000103202	480	101	386	36	41	10	12	6	444.24	115.452	320.962	40.7219	30.5033	7.89596	14.4424	8.24835
ENSG00000103222	5362	5900	7562	11434	2062	2034	1529	1639	4962.53	6744.24	6287.86	12933.7	1534.09	1606.04	1840.2	2253.17
ENSG00000103226	94	77	127	74	19	16	18	23	86.997	88.018	105.602	83.7061	14.1357	12.6335	21.6635	31.6187
ENSG00000103227	203	86	300	87	54	35	38	15	187.876	98.3058	249.452	98.4112	40.1751	27.6359	45.7341	20.6209
ENSG00000103245	616	339	983	441	83	43	58	20	570.108	387.508	817.372	498.843	61.7505	33.9526	69.8047	27.4945
ENSG00000103248	402	239	564	232	65	33	33	27	372.051	273.199	468.971	262.43	48.3589	26.0567	39.7165	37.1176
ENSG00000103249	2942	4693	4266	9791	403	847	284	510	2722.82	5364.53	3547.21	11075.2	299.825	668.788	341.802	701.11
ENSG00000103253	66	30	285	141	7	6	9	8	61.083	34.2927	236.98	159.494	5.20788	4.73758	10.8318	10.9978
ENSG00000103254	599	140	1003	148	114	34	55	24	554.374	160.033	834.003	167.412	84.814	26.8463	66.1941	32.9934
ENSG00000103257	10163	12336	7676	10410	1000	1854	759	1225	9405.85	14101.2	6382.66	11775.4	743.982	1463.91	913.479	1684.04
ENSG00000103264	1062	265	878	280	70	21	50	11	982.881	302.919	730.064	316.726	52.0788	16.5815	60.1765	15.122
ENSG00000103266	2201	687	2495	823	152	71	132	40	2037.03	785.303	2074.61	930.948	113.085	56.0613	158.866	54.989
ENSG00000103274	1281	1229	1159	1008	340	466	242	301	1185.57	1404.86	963.718	1140.21	252.954	367.952	291.254	413.792
ENSG00000103275	6795	4526	6411	4905	2149	2103	1210	1252	6288.77	5173.63	5330.8	5548.36	1598.82	1660.52	1456.27	1721.16
ENSG00000103313	273	2335	410	2610	157	1306	86	869	252.661	2669.12	340.918	2952.34	116.805	1031.21	103.504	1194.64
ENSG00000103319	1830	1212	1965	989	223	117	143	69	1693.66	1385.43	1633.91	1118.72	165.908	92.3828	172.105	94.856
ENSG00000103326	5587	1048	6246	1230	402	153	228	67	5170.77	1197.96	5193.6	1391.33	299.081	120.808	274.405	92.1066
ENSG00000103335	11378	1584	14535	1980	1362	520	932	247	10530.3	1810.66	12086	2239.7	1013.3	410.59	1121.69	339.557
ENSG00000103342	3704	1237	3655	1243	3401	1168	1925	676	3428.05	1414	3039.16	1406.04	2530.28	922.248	2316.79	929.314
ENSG00000103343	52	31	61	26	7	6	4	2	48.126	35.4358	50.722	29.4103	5.20788	4.73758	4.81412	2.74945
ENSG00000103351	66	25	103	48	29	1	36	5	61.083	28.5773	85.6453	54.2958	21.5755	0.789596	43.3271	6.87363
ENSG00000103353	1039	688	1214	880	105	76	72	48	961.594	786.447	1009.45	995.424	78.1182	60.0093	86.6541	65.9868
ENSG00000103356	494	169	574	94	127	44	78	23	457.197	193.182	477.286	106.329	94.4858	34.7422	93.8753	31.6187
ENSG00000103363	2947	1841	3104	1586	665	540	588	417	2727.45	2104.43	2581	1794.03	494.748	426.382	707.675	573.26
ENSG00000103365	907	1006	1064	1357	195	188	106	102	839.428	1149.95	884.725	1534.99	145.077	148.444	127.574	140.222
ENSG00000103381	321	398	320	320	143	200	108	152	297.085	454.95	266.083	361.972	106.389	157.919	129.981	208.958
ENSG00000103404	304	173	398	222	31	25	22	19	281.352	197.755	330.94	251.118	23.0635	19.7399	26.4776	26.1198
ENSG00000103415	729	384	792	361	135	72	79	64	674.689	438.947	658.554	408.35	100.438	56.8509	95.0788	87.9824
ENSG00000103423	1523	318	1976	356	316	68	235	48	1409.54	363.503	1643.06	402.694	235.098	53.6925	282.829	65.9868
ENSG00000103429	1100	841	1036	848	172	172	117	107	1018.05	961.339	861.442	959.227	127.965	135.811	140.813	147.096
ENSG00000103479	312	242	461	310	113	88	96	45	288.756	276.628	383.325	350.661	84.07	69.4845	115.539	61.8626
ENSG00000103489	227	130	210	181	87	47	58	27	210.088	148.602	174.617	204.741	64.7265	37.111	69.8047	37.1176
ENSG00000103490	379	341	355	187	90	143	66	80	350.764	389.794	295.185	211.528	66.9584	112.912	79.4329	109.978
ENSG00000103494	30	25	29	14	8	2	5	1	27.765	28.5773	24.1137	15.8363	5.95186	1.57919	6.01765	1.37473
ENSG00000103495	5047	1601	5848	2341	238	160	169	101	4671	1830.09	4862.66	2648.05	177.068	126.335	203.396	138.847
ENSG00000103496	3466	5175	4180	6931	517	875	364	714	3207.78	5915.5	3475.7	7840.09	384.639	690.897	438.085	981.554
ENSG00000103502	938	257	1267	352	49	31	57	11	868.119	293.774	1053.52	398.17	36.4551	24.4775	68.6012	15.122
ENSG00000103507	2326	1863	2759	2153	427	477	325	346	2152.71	2129.58	2294.13	2435.4	317.681	376.637	391.147	475.655
ENSG00000103510	1128	953	1583	1157	190	202	145	108	1043.96	1089.37	1316.28	1308.76	141.357	159.498	174.512	148.47
ENSG00000103512	354	173	443	128	79	57	55	25	327.627	197.755	368.358	144.789	58.7746	45.007	66.1941	34.3681
ENSG00000103522	1565	434	1380	291	274	77	145	46	1448.41	496.101	1147.48	329.169	203.851	60.7989	174.512	63.2374
ENSG00000103528	159	765	211	528	12	64	14	29	147.154	874.465	175.448	597.254	8.92779	50.5342	16.8494	39.867
ENSG00000103540	154	226	137	201	47	52	26	22	142.527	258.339	113.917	227.364	34.9672	41.059	31.2918	30.244
ENSG00000103544	733	801	853	634	588	461	361	248	678.391	915.616	709.276	717.158	437.462	364.004	434.474	340.932
ENSG00000103549	3102	2168	3332	2415	451	467	292	253	2870.9	2478.22	2770.58	2731.76	335.536	368.741	351.431	347.805
ENSG00000103550	551	44	650	56	99	5	70	2	509.95	50.296	540.48	63.3452	73.6543	3.94798	84.2471	2.74945
ENSG00000103569	9947	19474	8287	14800	5861	14450	3890	7500	9205.95	22260.6	6890.71	16741.2	4360.48	11409.7	4681.73	10310.4
ENSG00000103591	907	667	931	606	238	184	137	83	839.428	762.442	774.134	685.485	177.068	145.286	164.884	114.102
ENSG00000103642	2608	2096	2102	1843	2694	2202	1345	1312	2413.7	2395.92	1747.83	2084.73	2004.29	1738.69	1618.75	1803.64
ENSG00000103653	8380	7967	7379	5194	915	1438	473	586	7755.69	9107.01	6135.7	5875.26	680.744	1135.44	569.269	805.589
ENSG00000103657	1491	2144	1797	2593	507	760	248	425	1379.92	2450.79	1494.22	2933.11	377.199	600.093	298.475	584.258
ENSG00000103671	665	627	788	631	545	524	261	301	615.457	716.718	655.228	713.764	405.47	413.748	314.121	413.792
ENSG00000103707	62	54	102	46	31	20	26	18	57.381	61.7269	84.8138	52.0335	23.0635	15.7919	31.2918	24.7451
ENSG00000103769	2749	2052	2461	1252	1902	1717	946	887	2544.2	2345.62	2046.34	1416.22	1415.05	1355.74	1138.54	1219.38
ENSG00000103811	7550	22873	10653	19204	2288	8567	1930	5858	6987.52	26145.9	8858.05	21722.9	1702.23	6764.47	2322.81	8053.14
ENSG00000103855	2396	2146	2222	3286	285	350	217	250	2217.5	2453.07	1847.61	3717	212.035	276.359	261.166	343.681
ENSG00000103876	507	137	400	133	205	59	124	51	469.228	156.603	332.603	150.445	152.516	46.5862	149.238	70.111
ENSG00000103888	2408	109	1443	105	1575	53	791	43	2228.6	124.597	1199.87	118.772	1171.77	41.8486	951.992	59.1132
ENSG00000103932	695	339	842	339	156	112	98	58	643.222	387.508	700.13	383.464	116.061	88.4348	117.946	79.7341
ENSG00000103966	1904	1994	2064	1249	1235	1380	818	859	1762.15	2279.32	1716.23	1412.82	918.818	1089.64	984.487	1180.89
ENSG00000103978	1521	1424	1291	1287	1051	1178	497	656	1407.69	1627.76	1073.48	1455.81	781.926	930.144	598.154	901.82
ENSG00000103994	803	948	993	1162	472	548	279	315	743.176	1083.65	825.687	1314.41	351.16	432.699	335.785	433.038
ENSG00000103995	97	88	119	100	65	29	41	27	89.7735	100.592	98.9495	113.116	48.3589	22.8983	49.3447	37.1176
ENSG00000104043	316	116	1115	85	168	26	154	15	292.458	132.599	927.131	96.1489	124.989	20.5295	185.344	20.6209
ENSG00000104047	113	68	159	51	25	10	16	7	104.581	77.7302	132.21	57.6893	18.5996	7.89596	19.2565	9.62308
ENSG00000104064	785	418	693	465	397	244	209	166	726.517	477.812	576.235	525.991	295.361	192.661	251.538	228.204
ENSG00000104067	38	23	38	5	31	6	21	7	35.169	26.2911	31.5973	5.65582	23.0635	4.73758	25.2741	9.62308
ENSG00000104081	3828	1692	3152	929	137	66	104	38	3542.81	1934.11	2620.91	1050.85	101.926	52.1133	125.167	52.2396
ENSG00000104093	8160	15499	10160	15446	6663	8426	3272	4121	7552.08	17716.8	8448.12	17472	4957.15	6653.14	3937.95	5665.24
ENSG00000104112	7	28	9	15	2	29	3	14	6.4785	32.0065	7.48357	16.9675	1.48796	22.8983	3.61059	19.2462
ENSG00000104129	274	166	320	177	69	66	50	33	253.587	189.753	266.083	200.216	51.3348	52.1133	60.1765	45.3659
ENSG00000104131	4196	1530	3652	1373	816	366	375	198	3883.4	1748.93	3036.67	1553.09	607.09	288.992	451.324	272.196
ENSG00000104133	589	1179	838	1671	576	721	331	423	545.119	1347.7	696.804	1890.17	428.534	569.299	398.368	581.509
ENSG00000104142	1497	1678	1644	2400	327	632	245	361	1385.47	1918.11	1367	2714.79	243.282	499.025	294.865	496.276
ENSG00000104164	1987	2187	1720	2168	140	209	59	155	1838.97	2499.94	1430.19	2452.36	104.158	165.026	71.0082	213.082
ENSG00000104213	79	69	85	36	61	55	20	36	73.1145	78.8733	70.6782	40.7219	45.3829	43.4278	24.0706	49.4901
[truncated: 8,583 more rows]

## Sheet: xtail  (sample shuffling 1)
Ensembl_ID	log2FC_TE_v1	pvalue_v1	log2FC_TE_v2	pvalue_v2	pvalue_final	pvalue.adjust	log2FC_TE_final	CI(95%)			Final p-value determined by
ENSG00000000419	0.112354	0.819202	0.112354	0.825795	0.825795	0.999978	0.112354	[-0.91,1.13]			log2FC	log2R
ENSG00000000457	-0.212612	0.702972	-0.208622	0.704269	0.704269	0.999978	-0.208622	[-1.3,0.89]			3914	6667
ENSG00000000460	-0.615523	0.348031	-0.612226	0.352141	0.352141	0.999978	-0.612226	[-1.92,0.69]
ENSG00000000938	-0.269787	0.698971	-0.268855	0.698319	0.698971	0.999978	-0.269787	[-1.72,1.14]
ENSG00000000971	0	0.961783	0.0063614	0.995735	0.995735	0.999978	0.0063614	[-2.77,2.78]
ENSG00000001036	0.355686	0.522893	0.357161	0.469679	0.522893	0.999978	0.355686	[-0.74,1.39]
ENSG00000001084	-0.833079	0.203194	-0.831278	0.138656	0.203194	0.999978	-0.833079	[-2.38,0.46]
ENSG00000001167	-0.210109	0.735579	-0.209229	0.73478	0.735579	0.999978	-0.210109	[-1.61,1.09]
ENSG00000001461	-0.924751	0.460891	-0.933817	0.508654	0.508654	0.999978	-0.933817	[-3.98,1.93]
ENSG00000001497	-0.0483024	0.972333	-0.0473423	0.962375	0.972333	0.999978	-0.0483024	[-2.13,2.13]
ENSG00000001561	-0.0362877	0.975163	-0.0370078	0.966061	0.975163	0.999978	-0.0362877	[-1.8,1.79]
ENSG00000001629	-0.52448	0.438087	-0.521672	0.451872	0.451872	0.999978	-0.521672	[-1.91,0.86]
ENSG00000001630	1.63029	0.0148103	1.62259	0.00268588	0.0148103	0.999978	1.63029	[0.33,2.82]
ENSG00000001631	-0.336734	0.534095	-0.335001	0.527776	0.534095	0.999978	-0.336734	[-1.46,0.74]
ENSG00000002016	-1.59315	0.0766194	-1.59893	0.108525	0.108525	0.999978	-1.59893	[-3.62,0.37]
ENSG00000002330	-0.4909	0.532904	-0.475352	0.576306	0.576306	0.999978	-0.475352	[-2.19,1.22]
ENSG00000002549	0.521782	0.438822	0.523053	0.497382	0.497382	0.999978	0.523053	[-1.02,2.06]
ENSG00000002586	0.110089	0.911196	0.106989	0.91375	0.91375	0.999978	0.106989	[-1.97,2.18]
ENSG00000002587	-0.080711	0.987938	-0.0776707	0.962772	0.987938	0.999978	-0.080711	[-3.64,3.9]
ENSG00000002822	-0.965198	0.104789	-0.961595	0.0934047	0.104789	0.999978	-0.965198	[-2.2,0.21]
ENSG00000002834	0.174625	0.794971	0.174622	0.796988	0.796988	0.999978	0.174622	[-1.19,1.54]
ENSG00000002919	0.354614	0.509576	0.357902	0.532342	0.532342	0.999978	0.357902	[-0.78,1.49]
ENSG00000002933	0.171036	0.794996	0.173254	0.873078	0.873078	0.999978	0.173254	[-2.05,2.39]
ENSG00000003056	0.248678	0.667734	0.247941	0.645766	0.667734	0.999978	0.248678	[-0.89,1.35]
ENSG00000003393	-0.238425	0.67999	-0.234616	0.678828	0.67999	0.999978	-0.238425	[-1.55,0.96]
ENSG00000003400	-0.0964541	0.928306	-0.0943739	0.922452	0.928306	0.999978	-0.0964541	[-2.02,1.9]
ENSG00000003402	0.165931	0.824777	0.166264	0.860856	0.860856	0.999978	0.166264	[-1.77,2.1]
ENSG00000003436	0.110916	0.807916	0.110316	0.954665	0.954665	0.999978	0.110316	[-4.19,4.4]
ENSG00000003509	-0.556389	0.344927	-0.554634	0.360163	0.360163	0.999978	-0.554634	[-1.76,0.64]
ENSG00000003756	-0.432126	0.433981	-0.431387	0.411376	0.433981	0.999978	-0.432126	[-1.6,0.67]
ENSG00000004059	0.198413	0.685723	0.199093	0.692674	0.692674	0.999978	0.199093	[-0.8,1.2]
ENSG00000004142	0.227296	0.738229	0.228991	0.724558	0.738229	0.999978	0.227296	[-1.11,1.54]
ENSG00000004399	-0.313938	0.661341	-0.312899	0.65604	0.661341	0.999978	-0.313938	[-1.93,1.17]
ENSG00000004455	0.198468	0.698603	0.199288	0.738555	0.738555	0.999978	0.199288	[-0.99,1.39]
ENSG00000004468	0.508906	0.677955	0.507446	0.749367	0.749367	0.999978	0.507446	[-2.89,3.91]
ENSG00000004478	-0.0847193	0.936974	-0.0832191	0.930497	0.936974	0.999978	-0.0847193	[-2.01,1.9]
ENSG00000004487	-0.177086	0.887458	-0.181204	0.869386	0.887458	0.999978	-0.177086	[-2.15,2.02]
ENSG00000004534	-0.568136	0.267511	-0.567139	0.273726	0.273726	0.999978	-0.567139	[-1.59,0.46]
ENSG00000004660	-0.0943964	0.889539	-0.0636297	0.939068	0.939068	0.999978	-0.0636297	[-1.71,1.59]
ENSG00000004700	0.0378846	0.956354	0.0379285	0.951379	0.956354	0.999978	0.0378846	[-1.28,1.33]
ENSG00000004766	-0.425664	0.479346	-0.427219	0.484872	0.484872	0.999978	-0.427219	[-1.64,0.79]
ENSG00000004777	1.69013	0.177343	1.83892	0.327527	0.327527	0.999978	1.83892	[-1.95,6.04]
ENSG00000004779	0.142469	0.843501	0.143581	0.788285	0.843501	0.999978	0.142469	[-1.15,1.31]
ENSG00000004864	-0.349979	0.531681	-0.349501	0.525002	0.531681	0.999978	-0.349979	[-1.49,0.76]
ENSG00000004866	-0.41215	0.68163	-0.413731	0.682152	0.682152	0.999978	-0.413731	[-2.46,1.64]
ENSG00000004897	0.217557	0.692291	0.217557	0.690085	0.692291	0.999978	0.217557	[-0.87,1.3]
ENSG00000004961	-0.0378067	0.959477	-0.0361629	0.949986	0.959477	0.999978	-0.0378067	[-1.13,1.11]
ENSG00000004975	-0.405671	0.461482	-0.402872	0.467551	0.467551	0.999978	-0.402872	[-1.5,0.69]
ENSG00000005007	0.0861632	0.859598	0.0861632	0.865297	0.865297	0.999978	0.0861632	[-0.92,1.1]
ENSG00000005020	0.203103	0.713902	0.203103	0.716617	0.716617	0.999978	0.203103	[-0.91,1.31]
ENSG00000005022	0.414741	0.391998	0.41469	0.390644	0.391998	0.999978	0.414741	[-0.54,1.37]
ENSG00000005059	0.255278	0.636851	0.256819	0.658362	0.658362	0.999978	0.256819	[-0.89,1.41]
ENSG00000005075	-0.23485	0.78492	-0.225629	0.804712	0.804712	0.999978	-0.225629	[-2.15,1.65]
ENSG00000005100	0.012666	0.972052	0.012426	0.988201	0.988201	0.999978	0.012426	[-2.22,2.24]
ENSG00000005156	-0.753814	0.183689	-0.752966	0.189171	0.189171	0.999978	-0.752966	[-1.88,0.38]
ENSG00000005175	-0.105887	0.849445	-0.105887	0.848413	0.849445	0.999978	-0.105887	[-1.18,0.98]
ENSG00000005194	-0.0448893	0.96355	-0.0440892	0.951213	0.96355	0.999978	-0.0448893	[-1.37,1.36]
ENSG00000005238	-0.286301	0.761261	-0.281972	0.761852	0.761852	0.999978	-0.281972	[-2.17,1.61]
ENSG00000005243	-0.990884	0.452541	-0.930603	0.490361	0.490361	0.999978	-0.930603	[-3.79,1.8]
ENSG00000005249	0.195065	0.858663	0.198787	0.892115	0.892115	0.999978	0.198787	[-2.87,3.26]
ENSG00000005302	0.201471	0.727209	0.204314	0.75463	0.75463	0.999978	0.204314	[-1.1,1.5]
ENSG00000005339	-0.311684	0.615633	-0.311111	0.607899	0.615633	0.999978	-0.311684	[-1.63,0.94]
ENSG00000005379	0.824247	0.564063	0.921238	0.594452	0.594452	0.999978	0.921238	[-2.6,4.45]
ENSG00000005381	0.751365	0.582041	0.757929	0.659143	0.659143	0.999978	0.757929	[-2.72,4.13]
ENSG00000005436	-0.577813	0.5848	-0.577908	0.589477	0.589477	0.999978	-0.577908	[-2.76,1.6]
ENSG00000005469	-1.55318	0.139633	-1.5227	0.134091	0.139633	0.999978	-1.55318	[-3.94,0.52]
ENSG00000005471	0.329735	0.787289	0.334445	0.69659	0.787289	0.999978	0.329735	[-1.91,2.26]
ENSG00000005483	-0.344672	0.583155	-0.34324	0.563924	0.583155	0.999978	-0.344672	[-1.78,0.94]
ENSG00000005486	-0.462281	0.612199	-0.459991	0.617307	0.617307	0.999978	-0.459991	[-2.32,1.4]
ENSG00000005700	-0.310124	0.540858	-0.30984	0.544764	0.544764	0.999978	-0.30984	[-1.32,0.7]
ENSG00000005801	0.0581907	0.915771	0.0616501	0.926172	0.926172	0.999978	0.0616501	[-1.26,1.38]
ENSG00000005810	-0.236159	0.679863	-0.236343	0.672572	0.679863	0.999978	-0.236159	[-1.48,0.94]
ENSG00000005812	-0.0518605	0.92443	-0.0526857	0.926575	0.926575	0.999978	-0.0526857	[-1.19,1.09]
ENSG00000005844	-0.718826	0.559025	-0.714884	0.559625	0.559625	0.999978	-0.714884	[-3.26,1.82]
ENSG00000005882	-1.3534	0.19222	-1.32519	0.219767	0.219767	0.999978	-1.32519	[-3.52,0.82]
ENSG00000005889	0.0609313	0.934725	0.0616562	0.919544	0.934725	0.999978	0.0609313	[-1.25,1.32]
ENSG00000005893	0.270383	0.687436	0.270383	0.687456	0.687456	0.999978	0.270383	[-1.07,1.61]
ENSG00000005955	-0.0224382	0.964714	-0.0221181	0.965845	0.965845	0.999978	-0.0221181	[-1.11,1.06]
ENSG00000006007	0.00912942	0.990431	0.0116925	0.982065	0.990431	0.999978	0.00912942	[-1.11,1.11]
ENSG00000006015	-0.548715	0.321189	-0.545194	0.324716	0.324716	0.999978	-0.545194	[-1.64,0.55]
ENSG00000006074	0.367589	0.591758	0.371029	0.601363	0.601363	0.999978	0.371029	[-1.05,1.79]
ENSG00000006075	0.688722	0.464955	0.689904	0.556752	0.556752	0.999978	0.689904	[-1.72,3.1]
ENSG00000006114	-0.284675	0.622888	-0.28427	0.608744	0.622888	0.999978	-0.284675	[-1.56,0.89]
ENSG00000006118	-0.113531	0.910776	-0.0963992	0.930389	0.930389	0.999978	-0.0963992	[-2.41,2.21]
ENSG00000006125	0.101665	0.838033	0.101665	0.836645	0.838033	0.999978	0.101665	[-0.88,1.08]
ENSG00000006194	-0.283506	0.631406	-0.278533	0.642357	0.642357	0.999978	-0.278533	[-1.47,0.92]
ENSG00000006282	-0.94748	0.114207	-0.943613	0.136242	0.136242	0.999978	-0.943613	[-2.2,0.3]
ENSG00000006283	-0.51265	0.703185	-0.414191	0.799301	0.799301	0.999978	-0.414191	[-3.58,2.82]
ENSG00000006327	-0.930447	0.252366	-0.921832	0.268161	0.268161	0.999978	-0.921832	[-2.58,0.73]
ENSG00000006451	0.0359799	0.947709	0.0368236	0.944531	0.947709	0.999978	0.0359799	[-1.04,1.1]
ENSG00000006453	-1.40137	0.143374	-1.39061	0.140829	0.143374	0.999978	-1.40137	[-3.47,0.49]
ENSG00000006459	0.0732874	0.925245	0.0728005	0.896226	0.925245	0.999978	0.0732874	[-1.21,1.26]
ENSG00000006530	0.147693	0.781961	0.147627	0.770362	0.781961	0.999978	0.147693	[-0.9,1.17]
ENSG00000006534	-0.160872	0.781593	-0.158343	0.788106	0.788106	0.999978	-0.158343	[-1.33,1.01]
ENSG00000006576	0.0116329	0.984393	0.0131347	0.980537	0.984393	0.999978	0.0116329	[-1.14,1.16]
ENSG00000006607	0.237458	0.705916	0.239305	0.683195	0.705916	0.999978	0.237458	[-1,1.43]
ENSG00000006625	-0.323676	0.658099	-0.319779	0.663383	0.663383	0.999978	-0.319779	[-1.79,1.15]
ENSG00000006634	-0.485802	0.634398	-0.476773	0.646572	0.646572	0.999978	-0.476773	[-2.59,1.64]
ENSG00000006652	-0.0996314	0.901701	-0.099331	0.896419	0.901701	0.999978	-0.0996314	[-1.53,1.4]
ENSG00000006695	0.191138	0.728168	0.193577	0.73684	0.73684	0.999978	0.193577	[-0.95,1.34]
ENSG00000006704	-0.173266	0.876582	-0.134902	0.909488	0.909488	0.999978	-0.134902	[-2.58,2.31]
ENSG00000006712	-0.0324667	0.958182	-0.0328299	0.955791	0.958182	0.999978	-0.0324667	[-1.18,1.13]
ENSG00000006715	-0.324443	0.574206	-0.32395	0.558742	0.574206	0.999978	-0.324443	[-1.58,0.84]
ENSG00000006744	0.171233	0.847754	0.17251	0.858819	0.858819	0.999978	0.17251	[-1.8,2.14]
ENSG00000006747	0.511728	0.582648	0.511686	0.537609	0.582648	0.999978	0.511728	[-1.33,2.23]
ENSG00000006756	-0.213966	0.708002	-0.210267	0.714617	0.714617	0.999978	-0.210267	[-1.36,0.94]
ENSG00000006757	0.465667	0.596827	0.484718	0.577026	0.596827	0.999978	0.465667	[-1.27,2.13]
ENSG00000006831	0.163549	0.782691	0.164979	0.815551	0.815551	0.999978	0.164979	[-1.25,1.58]
ENSG00000006837	-0.298514	0.783983	-0.236463	0.849243	0.849243	0.999978	-0.236463	[-2.83,2.33]
ENSG00000007038	-0.471498	0.643549	-0.43244	0.67071	0.67071	0.999978	-0.43244	[-2.66,1.66]
ENSG00000007047	-0.0265965	0.966524	-0.0227118	0.968977	0.968977	0.999978	-0.0227118	[-1.2,1.15]
ENSG00000007080	0.0466681	0.981987	0.0484178	0.945841	0.981987	0.999978	0.0466681	[-1.67,1.58]
ENSG00000007129	2.41927	0.135181	2.41969	0.0702314	0.135181	0.999978	2.41927	[-0.85,5.17]
ENSG00000007168	0.0569639	0.916979	0.0566754	0.907579	0.916979	0.999978	0.0569639	[-0.97,1.06]
ENSG00000007202	-0.310363	0.591483	-0.307408	0.585035	0.591483	0.999978	-0.310363	[-1.52,0.85]
ENSG00000007237	0.70683	0.283157	0.707306	0.231249	0.283157	0.999978	0.70683	[-0.6,1.94]
ENSG00000007255	0.107581	0.842036	0.109804	0.873626	0.873626	0.999978	0.109804	[-1.28,1.5]
ENSG00000007264	-0.213741	0.741493	-0.205897	0.756926	0.756926	0.999978	-0.205897	[-1.53,1.12]
ENSG00000007312	0.498917	0.770146	0.524263	0.759761	0.770146	0.999978	0.498917	[-2.72,3.37]
ENSG00000007341	-0.0365338	0.971508	-0.0339504	0.960882	0.971508	0.999978	-0.0365338	[-1.34,1.34]
ENSG00000007376	-0.113828	0.855634	-0.104377	0.881285	0.881285	0.999978	-0.104377	[-1.52,1.31]
ENSG00000007384	-0.214181	0.900794	-0.201821	0.884767	0.900794	0.999978	-0.214181	[-2.52,2.51]
ENSG00000007392	0.0013804	0.997064	0.00264078	0.995792	0.997064	0.999978	0.0013804	[-1.03,1.04]
ENSG00000007520	-0.398907	0.653826	-0.396291	0.657072	0.657072	0.999978	-0.396291	[-2.2,1.4]
ENSG00000007541	-0.693496	0.497556	-0.682485	0.511485	0.511485	0.999978	-0.682485	[-2.79,1.42]
ENSG00000007545	-0.131436	0.842232	-0.128716	0.843754	0.843754	0.999978	-0.128716	[-1.43,1.18]
ENSG00000007923	-0.0286369	0.96665	-0.0275968	0.969137	0.969137	0.999978	-0.0275968	[-1.49,1.43]
ENSG00000007944	-0.0124879	0.985263	-0.0107869	0.98358	0.985263	0.999978	-0.0124879	[-1.09,1.08]
ENSG00000008018	-0.0262712	0.967592	-0.0262712	0.962378	0.967592	0.999978	-0.0262712	[-1.09,1.06]
ENSG00000008056	0.904363	0.415049	0.934182	0.394538	0.415049	0.999978	0.904363	[-1.32,3.01]
ENSG00000008083	0.0907015	0.914128	0.0912545	0.888924	0.914128	0.999978	0.0907015	[-1.36,1.45]
ENSG00000008086	-0.107697	0.889272	-0.113693	0.910499	0.910499	0.999978	-0.113693	[-2.21,1.97]
ENSG00000008118	0.2174	0.735721	0.225698	0.759264	0.759264	0.999978	0.225698	[-1.24,1.7]
ENSG00000008128	-0.758824	0.207698	-0.754733	0.205895	0.207698	0.999978	-0.758824	[-1.99,0.43]
ENSG00000008130	-0.217007	0.901682	-0.220071	0.858502	0.901682	0.999978	-0.217007	[-2.1,2.23]
ENSG00000008256	0.844662	0.182098	0.858961	0.253147	0.253147	0.999978	0.858961	[-0.63,2.35]
ENSG00000008282	0.105838	0.840056	0.105468	0.839026	0.840056	0.999978	0.105838	[-0.93,1.14]
ENSG00000008283	0.0598124	0.932862	0.0721922	0.932523	0.932862	0.999978	0.0598124	[-1.56,1.73]
ENSG00000008294	-0.349871	0.575728	-0.350191	0.528892	0.575728	0.999978	-0.349871	[-1.96,0.96]
ENSG00000008300	-0.592493	0.618969	-0.570651	0.658848	0.658848	0.999978	-0.570651	[-3.28,2.06]
ENSG00000008311	-1.03926	0.342119	-1.01256	0.351476	0.351476	0.999978	-1.01256	[-3.28,1.15]
ENSG00000008324	0.591202	0.262475	0.595582	0.276548	0.276548	0.999978	0.595582	[-0.48,1.67]
ENSG00000008382	-0.0114048	0.994646	-0.0113048	0.986626	0.994646	0.999978	-0.0114048	[-1.28,1.36]
ENSG00000008394	0.0901956	0.862078	0.0916941	0.865515	0.865515	0.999978	0.0916941	[-0.98,1.17]
ENSG00000008405	-1.14977	0.0889363	-1.1428	0.0395617	0.0889363	0.999978	-1.14977	[-2.81,0.18]
ENSG00000008441	0.607284	0.421902	0.606526	0.599185	0.599185	0.999978	0.606526	[-1.75,2.96]
ENSG00000008513	0.0176527	0.99329	0.0190547	0.982683	0.99329	0.999978	0.0176527	[-1.87,1.84]
ENSG00000008516	-0.466585	0.675823	-0.462836	0.674671	0.675823	0.999978	-0.466585	[-2.27,1.68]
ENSG00000008517	0.423452	0.773129	0.418214	0.833448	0.833448	0.999978	0.418214	[-4.13,4.98]
ENSG00000008710	-0.0744906	0.9161	-0.0696238	0.938142	0.938142	0.999978	-0.0696238	[-1.91,1.77]
ENSG00000008735	0.492349	0.658702	0.539247	0.712145	0.712145	0.999978	0.539247	[-2.43,3.52]
ENSG00000008838	0.149097	0.802172	0.150442	0.803203	0.803203	0.999978	0.150442	[-1.05,1.35]
ENSG00000008853	0.62569	0.489815	0.660562	0.56112	0.56112	0.999978	0.660562	[-1.61,2.93]
ENSG00000008869	-0.613192	0.335929	-0.613343	0.338339	0.338339	0.999978	-0.613343	[-1.89,0.66]
ENSG00000008952	0.208495	0.673516	0.208798	0.670396	0.673516	0.999978	0.208495	[-0.77,1.18]
ENSG00000008988	0.0833908	0.871847	0.0841362	0.863236	0.871847	0.999978	0.0833908	[-0.92,1.07]
ENSG00000009307	0.0140974	0.984712	0.0139388	0.976276	0.984712	0.999978	0.0140974	[-1.04,1.04]
ENSG00000009335	-0.0904116	0.909167	-0.0895115	0.896862	0.909167	0.999978	-0.0904116	[-1.31,1.24]
ENSG00000009413	-0.236574	0.68676	-0.232936	0.684265	0.68676	0.999978	-0.236574	[-1.51,0.96]
ENSG00000009780	0.284209	0.655562	0.287487	0.678403	0.678403	0.999978	0.287487	[-1.09,1.67]
ENSG00000009790	-0.357759	0.548451	-0.355941	0.555997	0.555997	0.999978	-0.355941	[-1.55,0.84]
ENSG00000009830	-0.842093	0.356818	-0.835809	0.386767	0.386767	0.999978	-0.835809	[-2.78,1.1]
ENSG00000009844	0.375186	0.487438	0.373903	0.522018	0.522018	0.999978	0.373903	[-0.79,1.54]
ENSG00000009954	-0.00396127	0.998303	-0.00260084	0.994032	0.998303	0.999978	-0.00396127	[-1,1.01]
ENSG00000010017	0.10884	0.848958	0.11014	0.830326	0.848958	0.999978	0.10884	[-0.99,1.17]
ENSG00000010030	0.864002	0.529189	0.863995	0.617475	0.617475	0.999978	0.863995	[-2.87,4.6]
ENSG00000010072	0.0929825	0.864904	0.093312	0.867299	0.867299	0.999978	0.093312	[-1.02,1.21]
ENSG00000010165	0.00552324	0.997042	0.00704428	0.989337	0.997042	0.999978	0.00552324	[-1.3,1.28]
ENSG00000010219	0.503237	0.524113	0.508135	0.506994	0.524113	0.999978	0.503237	[-1.07,2.04]
ENSG00000010244	-0.0185068	0.962381	-0.0177286	0.970587	0.970587	0.999978	-0.0177286	[-1.01,0.98]
ENSG00000010256	0.165524	0.73569	0.166588	0.76006	0.76006	0.999978	0.166588	[-0.92,1.25]
ENSG00000010270	0.140356	0.799549	0.142334	0.819331	0.819331	0.999978	0.142334	[-1.1,1.38]
ENSG00000010278	-0.0770509	0.937526	-0.0752631	0.924225	0.937526	0.999978	-0.0770509	[-1.55,1.5]
ENSG00000010292	-0.700833	0.256564	-0.693277	0.271138	0.271138	0.999978	-0.693277	[-1.94,0.55]
ENSG00000010295	-0.121955	0.880062	-0.111372	0.887823	0.887823	0.999978	-0.111372	[-1.69,1.47]
ENSG00000010318	1.42536	0.265866	1.57424	0.383118	0.383118	0.999978	1.57424	[-2.08,5.67]
ENSG00000010322	-1.09209	0.167969	-1.09209	0.203841	0.203841	0.999978	-1.09209	[-2.8,0.62]
ENSG00000010327	0.364818	0.758468	0.364755	0.776858	0.776858	0.999978	0.364755	[-2.34,3.08]
ENSG00000010361	-1.10649	0.417231	-1.09597	0.504033	0.504033	0.999978	-1.09597	[-4.61,2.23]
ENSG00000010404	0.609547	0.461053	0.623458	0.530351	0.530351	0.999978	0.623458	[-1.38,2.63]
ENSG00000010539	0.0691105	0.889413	0.0698377	0.904634	0.904634	0.999978	0.0698377	[-1.09,1.23]
ENSG00000010610	0.463944	0.472457	0.463916	0.346764	0.472457	0.999978	0.463944	[-0.81,1.58]
ENSG00000010626	-0.567035	0.619146	-0.512183	0.707093	0.707093	0.999978	-0.512183	[-3.24,2.22]
ENSG00000010671	-0.133217	0.788152	-0.133469	0.788422	0.788422	0.999978	-0.133469	[-1.12,0.85]
ENSG00000010704	-0.409952	0.742362	-0.413431	0.733456	0.742362	0.999978	-0.409952	[-2.31,1.9]
ENSG00000010803	0.369547	0.705897	0.397697	0.780638	0.780638	0.999978	0.397697	[-2.51,3.3]
ENSG00000010810	-0.0773564	0.947921	-0.0753562	0.94001	0.947921	0.999978	-0.0773564	[-2.02,1.96]
ENSG00000010818	-0.314769	0.610119	-0.313413	0.599988	0.610119	0.999978	-0.314769	[-1.64,0.94]
ENSG00000011007	0.335487	0.542661	0.335048	0.540905	0.542661	0.999978	0.335487	[-0.76,1.42]
ENSG00000011009	0.422686	0.426615	0.424819	0.456493	0.456493	0.999978	0.424819	[-0.7,1.55]
ENSG00000011021	0.00840424	0.99203	0.0106456	0.988809	0.99203	0.999978	0.00840424	[-1.68,1.69]
ENSG00000011028	-0.595958	0.657368	-0.589797	0.66081	0.66081	0.999978	-0.589797	[-3.41,2.22]
ENSG00000011105	0.202299	0.938565	0.36208	0.870529	0.938565	0.999978	0.202299	[-3.94,4.05]
ENSG00000011114	0.0135931	0.970536	0.0152149	0.980551	0.980551	0.999978	0.0152149	[-1.32,1.35]
ENSG00000011132	-0.542831	0.361443	-0.539283	0.384376	0.384376	0.999978	-0.539283	[-1.77,0.69]
ENSG00000011198	0.204264	0.792953	0.206052	0.736318	0.792953	0.999978	0.204264	[-1.24,1.51]
ENSG00000011201	0.115863	0.909612	0.106711	0.946331	0.946331	0.999978	0.106711	[-3.51,3.73]
ENSG00000011243	0.00148061	0.991116	0.00432183	0.993287	0.993287	0.999978	0.00432183	[-1.09,1.1]
ENSG00000011258	-0.365859	0.545183	-0.362089	0.572037	0.572037	0.999978	-0.362089	[-1.63,0.91]
ENSG00000011260	-0.477211	0.524088	-0.477211	0.534877	0.534877	0.999978	-0.477211	[-2.02,1.06]
ENSG00000011275	-0.173716	0.754765	-0.172973	0.759611	0.759611	0.999978	-0.172973	[-1.3,0.95]
ENSG00000011295	0.155782	0.82762	0.159791	0.84022	0.84022	0.999978	0.159791	[-1.44,1.76]
ENSG00000011304	0.0521538	0.921058	0.0515389	0.916122	0.921058	0.999978	0.0521538	[-0.96,1.05]
ENSG00000011347	0	0.953197	0.231356	0.914552	0.953197	0.999978	0	[-4.86,4.03]
ENSG00000011376	-0.0418913	0.949031	-0.0414513	0.949494	0.949494	0.999978	-0.0414513	[-1.35,1.27]
ENSG00000011405	-0.291262	0.605151	-0.291262	0.605354	0.605354	0.999978	-0.291262	[-1.41,0.83]
ENSG00000011422	0.635706	0.540289	0.636994	0.585946	0.585946	0.999978	0.636994	[-1.77,3.05]
ENSG00000011426	2.27337	0.169844	2.32141	0.0612847	0.169844	0.999978	2.27337	[-1.07,4.95]
ENSG00000011451	-0.393988	0.456582	-0.392387	0.446601	0.456582	0.999978	-0.393988	[-1.48,0.66]
ENSG00000011454	-0.263613	0.639113	-0.263086	0.638499	0.639113	0.999978	-0.263613	[-1.39,0.85]
ENSG00000011478	-0.344365	0.645039	-0.336411	0.660197	0.660197	0.999978	-0.336411	[-1.87,1.19]
ENSG00000011485	-0.166438	0.849117	-0.163106	0.857633	0.857633	0.999978	-0.163106	[-2.03,1.7]
ENSG00000011523	0.329182	0.714263	0.339156	0.693701	0.714263	0.999978	0.329182	[-1.44,2.03]
ENSG00000011566	0.115135	0.922943	0.116347	0.914753	0.922943	0.999978	0.115135	[-2.19,2.36]
ENSG00000011600	0.618342	0.219386	0.619039	0.220497	0.220497	0.999978	0.619039	[-0.38,1.62]
ENSG00000012048	0.132878	0.866223	0.14851	0.842134	0.866223	0.999978	0.132878	[-1.36,1.57]
ENSG00000012061	0.310533	0.716599	0.311981	0.665765	0.716599	0.999978	0.310533	[-1.34,1.82]
ENSG00000012124	-0.894805	0.191611	-0.885812	0.212367	0.212367	0.999978	-0.885812	[-2.29,0.52]
ENSG00000012174	0.0851922	0.875147	0.0851922	0.876258	0.876258	0.999978	0.0851922	[-1.01,1.19]
ENSG00000012211	-0.185777	0.757448	-0.179959	0.774777	0.774777	0.999978	-0.179959	[-1.43,1.07]
ENSG00000012232	-0.0120032	0.993745	-0.00776212	0.989139	0.993745	0.999978	-0.0120032	[-1.18,1.21]
ENSG00000012660	-0.0403243	0.928771	-0.0397362	0.935101	0.935101	0.999978	-0.0397362	[-1.03,0.95]
ENSG00000012779	-0.0736561	0.882418	-0.072458	0.888923	0.888923	0.999978	-0.072458	[-1.1,0.96]
ENSG00000012817	0.225057	0.730535	0.232945	0.719895	0.730535	0.999978	0.225057	[-1.07,1.5]
ENSG00000012822	-0.663056	0.379609	-0.663056	0.418182	0.418182	0.999978	-0.663056	[-2.3,0.97]
ENSG00000012963	0.331928	0.557549	0.331355	0.580527	0.580527	0.999978	0.331355	[-0.86,1.53]
ENSG00000012983	-0.554063	0.345717	-0.554063	0.360983	0.360983	0.999978	-0.554063	[-1.75,0.65]
ENSG00000013275	0.207125	0.712634	0.206488	0.701881	0.712634	0.999978	0.207125	[-0.9,1.3]
ENSG00000013288	-0.331944	0.515295	-0.331035	0.513449	0.515295	0.999978	-0.331944	[-1.36,0.68]
ENSG00000013306	0.0709869	0.934403	0.0767354	0.899722	0.934403	0.999978	0.0709869	[-1.31,1.35]
ENSG00000013364	-0.0527524	0.940956	-0.0527524	0.928819	0.940956	0.999978	-0.0527524	[-1.09,1.06]
ENSG00000013374	0.0890213	0.914005	0.0890212	0.933293	0.933293	0.999978	0.0890212	[-2.11,2.29]
ENSG00000013375	0.152102	0.803204	0.153597	0.779423	0.803204	0.999978	0.152102	[-1.03,1.28]
ENSG00000013392	0.468701	0.548192	0.478563	0.590771	0.590771	0.999978	0.478563	[-1.3,2.25]
ENSG00000013441	0.230682	0.753285	0.231528	0.795284	0.795284	0.999978	0.231528	[-1.59,2.05]
ENSG00000013503	-0.0324327	0.970335	-0.0322327	0.97095	0.97095	0.999978	-0.0322327	[-1.87,1.81]
ENSG00000013523	0.221303	0.828267	0.224857	0.806215	0.828267	0.999978	0.221303	[-1.75,2.1]
ENSG00000013561	-0.481928	0.441601	-0.480463	0.452297	0.452297	0.999978	-0.480463	[-1.75,0.79]
ENSG00000013563	0.0789686	0.887878	0.0825337	0.884129	0.887878	0.999978	0.0789686	[-1.04,1.19]
ENSG00000013573	-0.106242	0.890948	-0.101742	0.898913	0.898913	0.999978	-0.101742	[-2.69,2.19]
ENSG00000013583	0.0456219	0.958818	0.0468749	0.932837	0.958818	0.999978	0.0456219	[-1.22,1.22]
ENSG00000013588	1.36568	0.197431	1.42032	0.25027	0.25027	0.999978	1.42032	[-1.04,3.91]
ENSG00000013619	0.332097	0.637749	0.333164	0.602308	0.637749	0.999978	0.332097	[-1.05,1.65]
ENSG00000013810	-0.299753	0.713953	-0.282056	0.737456	0.737456	0.999978	-0.282056	[-1.98,1.41]
ENSG00000014123	0.216947	0.683893	0.217032	0.663504	0.683893	0.999978	0.216947	[-0.83,1.23]
ENSG00000014138	-0.533718	0.356969	-0.532353	0.359817	0.359817	0.999978	-0.532353	[-1.68,0.62]
ENSG00000014164	0.153525	0.758899	0.155452	0.771094	0.771094	0.999978	0.155452	[-0.9,1.21]
ENSG00000014216	-0.0527007	0.915331	-0.053146	0.916022	0.916022	0.999978	-0.053146	[-1.06,0.95]
ENSG00000014257	-0.426433	0.404338	-0.427295	0.394315	0.404338	0.999978	-0.426433	[-1.46,0.59]
ENSG00000014641	0.154447	0.760175	0.154378	0.753382	0.760175	0.999978	0.154447	[-0.84,1.14]
ENSG00000014824	-0.323166	0.565462	-0.32243	0.579401	0.579401	0.999978	-0.32243	[-1.48,0.83]
ENSG00000014914	-0.00580603	0.991388	0.02773	0.984881	0.991388	0.999978	-0.00580603	[-2.43,2.36]
ENSG00000014919	0.172957	0.74994	0.17471	0.742154	0.74994	0.999978	0.172957	[-0.9,1.23]
ENSG00000015133	-0.622897	0.365185	-0.619698	0.390837	0.390837	0.999978	-0.619698	[-2.05,0.81]
ENSG00000015153	0.518792	0.371341	0.526222	0.410446	0.410446	0.999978	0.526222	[-0.74,1.79]
ENSG00000015171	-0.274103	0.736891	-0.27267	0.739202	0.739202	0.999978	-0.27267	[-1.92,1.37]
ENSG00000015285	0.0851795	0.860456	0.0856081	0.882755	0.882755	0.999978	0.0856081	[-1.07,1.24]
ENSG00000015475	0.482508	0.430624	0.481273	0.433479	0.433479	0.999978	0.481273	[-0.74,1.7]
ENSG00000015479	-0.0236079	0.965873	-0.0236079	0.962054	0.965873	0.999978	-0.0236079	[-1.02,0.99]
ENSG00000015532	-1.06518	0.306844	-1.03369	0.344855	0.344855	0.999978	-1.03369	[-3.24,1.15]
ENSG00000015676	-0.0568435	0.932665	-0.052658	0.938185	0.938185	0.999978	-0.052658	[-1.44,1.34]
ENSG00000016864	0.0218101	0.980142	0.0242155	0.969506	0.980142	0.999978	0.0218101	[-1.31,1.32]
ENSG00000017260	-0.0868867	0.890685	-0.0874414	0.895069	0.895069	0.999978	-0.0874414	[-1.41,1.23]
ENSG00000017483	-0.0549186	0.890717	-0.044542	0.950601	0.950601	0.999978	-0.044542	[-1.54,1.45]
ENSG00000017621	-0.646789	0.664573	-0.619787	0.712406	0.712406	0.999978	-0.619787	[-4.34,2.92]
ENSG00000017797	-0.00960318	0.997743	-0.00696236	0.990714	0.997743	0.999978	-0.00960318	[-1.39,1.45]
ENSG00000018189	-0.0245196	0.975687	-0.0238195	0.978323	0.978323	0.999978	-0.0238195	[-2.03,1.98]
ENSG00000018280	-0.702109	0.293486	-0.701372	0.253847	0.293486	0.999978	-0.702109	[-2.21,0.63]
ENSG00000018510	-0.104186	0.891641	-0.104186	0.888686	0.891641	0.999978	-0.104186	[-1.56,1.38]
ENSG00000018610	0.258091	0.628576	0.261803	0.631828	0.631828	0.999978	0.261803	[-0.82,1.34]
ENSG00000018699	-0.640122	0.571546	-0.640122	0.571958	0.571958	0.999978	-0.640122	[-2.97,1.68]
ENSG00000018869	0.917203	0.229314	0.931991	0.246926	0.246926	0.999978	0.931991	[-0.66,2.52]
ENSG00000019144	-0.113198	0.83522	-0.111489	0.838679	0.838679	0.999978	-0.111489	[-1.21,0.98]
ENSG00000019169	0.0449832	0.996853	0.043623	0.979794	0.996853	0.999978	0.0449832	[-4.73,4.52]
ENSG00000019485	-0.238068	0.768962	-0.225826	0.791606	0.791606	0.999978	-0.225826	[-1.99,1.5]
ENSG00000019582	0.840638	0.466617	0.839594	0.545977	0.545977	0.999978	0.839594	[-2.07,3.75]
ENSG00000019991	0.914182	0.395738	0.914114	0.388932	0.395738	0.999978	0.914182	[-1.26,3.07]
ENSG00000019995	0.0263381	0.964768	0.0284645	0.956159	0.964768	0.999978	0.0263381	[-1.06,1.1]
ENSG00000020129	-0.0994662	0.919128	-0.097146	0.918338	0.919128	0.999978	-0.0994662	[-2.01,1.83]
ENSG00000020256	-0.243856	0.803179	-0.21116	0.842887	0.842887	0.999978	-0.21116	[-2.52,2.02]
ENSG00000020426	0.285802	0.788958	0.288755	0.766468	0.788958	0.999978	0.285802	[-1.81,2.28]
ENSG00000020577	0.221426	0.820252	0.230579	0.8591	0.8591	0.999978	0.230579	[-2.47,2.93]
ENSG00000020633	-0.508937	0.376218	-0.507929	0.403008	0.403008	0.999978	-0.507929	[-1.71,0.7]
ENSG00000020922	-0.231411	0.741617	-0.231328	0.74405	0.74405	0.999978	-0.231328	[-1.65,1.19]
ENSG00000021355	0.203008	0.783229	0.203008	0.802846	0.802846	0.999978	0.203008	[-1.44,1.85]
ENSG00000021574	-0.104326	0.849168	-0.102926	0.850407	0.850407	0.999978	-0.102926	[-1.2,0.99]
ENSG00000021762	-0.06486	0.919106	-0.059689	0.923743	0.923743	0.999978	-0.059689	[-1.34,1.21]
ENSG00000021776	-0.225028	0.701783	-0.22598	0.705827	0.705827	0.999978	-0.22598	[-1.42,0.96]
ENSG00000022277	-0.0185064	0.974048	-0.0182264	0.971458	0.974048	0.999978	-0.0185064	[-1.02,1]
ENSG00000022556	-0.415077	0.634278	-0.415077	0.644082	0.644082	0.999978	-0.415077	[-2.22,1.39]
ENSG00000022567	-0.451622	0.609822	-0.430594	0.635128	0.635128	0.999978	-0.430594	[-2.25,1.38]
ENSG00000022840	-0.22896	0.717407	-0.227413	0.720258	0.720258	0.999978	-0.227413	[-1.5,1.04]
ENSG00000022976	-0.176678	0.867758	-0.164702	0.874774	0.874774	0.999978	-0.164702	[-2.36,2]
ENSG00000023041	-0.499848	0.383712	-0.497486	0.410977	0.410977	0.999978	-0.497486	[-1.7,0.7]
ENSG00000023171	-0.752728	0.644028	-0.724596	0.658305	0.658305	0.999978	-0.724596	[-4.19,2.71]
ENSG00000023191	0.113162	0.82981	0.113162	0.828489	0.82981	0.999978	0.113162	[-0.93,1.16]
ENSG00000023228	0.0241669	0.954791	0.024527	0.962525	0.962525	0.999978	0.024527	[-1.04,1.09]
ENSG00000023287	-0.0655909	0.894493	-0.0643235	0.899135	0.899135	0.999978	-0.0643235	[-1.08,0.95]
ENSG00000023318	0.122542	0.836789	0.12243	0.845432	0.845432	0.999978	0.12243	[-1.13,1.38]
ENSG00000023330	0.0116858	0.992901	0.012107	0.987669	0.992901	0.999978	0.0116858	[-1.83,1.72]
ENSG00000023445	0.416523	0.492117	0.418415	0.552993	0.552993	0.999978	0.418415	[-0.99,1.82]
ENSG00000023516	-0.14653	0.843261	-0.14653	0.839289	0.843261	0.999978	-0.14653	[-1.52,1.28]
ENSG00000023572	0.134994	0.813471	0.136677	0.799798	0.813471	0.999978	0.134994	[-0.98,1.23]
ENSG00000023608	0.0404249	0.954416	0.0406175	0.940255	0.954416	0.999978	0.0404249	[-1.15,1.19]
ENSG00000023697	0.370042	0.53585	0.371769	0.502773	0.53585	0.999978	0.370042	[-0.81,1.51]
ENSG00000023734	0.223447	0.689937	0.223142	0.706066	0.706066	0.999978	0.223142	[-0.96,1.41]
ENSG00000023892	0.105164	0.919284	0.115645	0.899603	0.919284	0.999978	0.105164	[-1.83,1.96]
ENSG00000023902	0.146045	0.817472	0.146634	0.878927	0.878927	0.999978	0.146634	[-1.81,2.1]
ENSG00000023909	0.0907599	0.944595	0.0917303	0.879692	0.944595	0.999978	0.0907599	[-1.51,1.45]
ENSG00000024048	-0.363919	0.544333	-0.363221	0.521881	0.544333	0.999978	-0.363919	[-1.69,0.85]
ENSG00000024422	1.16609	0.28711	1.22871	0.266597	0.28711	0.999978	1.16609	[-1.02,3.22]
ENSG00000024862	0.320646	0.571867	0.32493	0.580433	0.580433	0.999978	0.32493	[-0.84,1.49]
ENSG00000025039	-0.326567	0.725203	-0.321979	0.730534	0.730534	0.999978	-0.321979	[-2.21,1.57]
ENSG00000025156	-0.246769	0.720715	-0.246769	0.725462	0.725462	0.999978	-0.246769	[-1.65,1.16]
ENSG00000025293	0.182323	0.724495	0.184138	0.739443	0.739443	0.999978	0.184138	[-0.91,1.28]
ENSG00000025434	-0.479564	0.695867	-0.475742	0.68833	0.695867	0.999978	-0.479564	[-2.54,1.9]
ENSG00000025708	-0.0800843	0.960933	-0.0786841	0.921732	0.960933	0.999978	-0.0800843	[-1.28,1.41]
ENSG00000025770	-0.309688	0.564822	-0.307079	0.578674	0.578674	0.999978	-0.307079	[-1.41,0.79]
ENSG00000025772	0.310733	0.600873	0.311835	0.651749	0.651749	0.999978	0.311835	[-1.07,1.7]
ENSG00000025796	-0.0542267	0.924094	-0.0549322	0.921569	0.924094	0.999978	-0.0542267	[-1.14,1.05]
ENSG00000025800	0.0532517	0.910233	0.0524716	0.92081	0.92081	0.999978	0.0524716	[-1.01,1.12]
ENSG00000026025	0.510849	0.40597	0.510013	0.373741	0.40597	0.999978	0.510849	[-0.71,1.68]
ENSG00000026103	-0.284272	0.822563	-0.280972	0.818054	0.822563	0.999978	-0.284272	[-2.72,2.25]
ENSG00000026297	0.307469	0.560862	0.308556	0.542675	0.560862	0.999978	0.307469	[-0.74,1.33]
ENSG00000026508	0.383158	0.431953	0.383928	0.437181	0.437181	0.999978	0.383928	[-0.59,1.36]
ENSG00000026652	-0.142765	0.81968	-0.133571	0.844955	0.844955	0.999978	-0.133571	[-1.5,1.23]
ENSG00000026751	0.180443	0.84632	0.181101	0.860886	0.860886	0.999978	0.181101	[-1.93,2.3]
ENSG00000026950	0.0637462	0.924905	0.067214	0.962507	0.962507	0.999978	0.067214	[-3.23,3.38]
ENSG00000027001	-0.311697	0.707142	-0.308524	0.711933	0.711933	0.999978	-0.308524	[-1.99,1.37]
ENSG00000027075	0.94403	0.168979	0.94403	0.236314	0.236314	0.999978	0.94403	[-0.64,2.53]
ENSG00000027697	0.147148	0.794817	0.147266	0.782702	0.794817	0.999978	0.147148	[-0.96,1.23]
ENSG00000027847	0.0215965	0.977696	0.0279496	0.965532	0.977696	0.999978	0.0215965	[-1.31,1.32]
ENSG00000027869	0.0867503	0.986914	0.127965	0.957996	0.986914	0.999978	0.0867503	[-3.35,3.13]
ENSG00000028116	-0.0661715	0.932794	-0.0672582	0.935311	0.935311	0.999978	-0.0672582	[-1.74,1.61]
ENSG00000028137	0.121742	0.881615	0.122296	0.862257	0.881615	0.999978	0.121742	[-1.41,1.58]
ENSG00000028203	-0.300499	0.598317	-0.296135	0.61089	0.61089	0.999978	-0.296135	[-1.45,0.86]
ENSG00000028277	0.490838	0.443232	0.491309	0.393731	0.443232	0.999978	0.490838	[-0.78,1.69]
ENSG00000028310	0.133979	0.803971	0.13548	0.81718	0.81718	0.999978	0.13548	[-1.03,1.3]
ENSG00000028528	-0.0122127	0.978586	-0.0120127	0.980087	0.980087	0.999978	-0.0120127	[-0.99,0.96]
ENSG00000028839	-0.278417	0.641952	-0.275197	0.660552	0.660552	0.999978	-0.275197	[-1.52,0.97]
ENSG00000029153	-0.295263	0.632191	-0.286171	0.646384	0.646384	0.999978	-0.286171	[-1.53,0.95]
ENSG00000029363	-0.0563847	0.907607	-0.0566704	0.90919	0.90919	0.999978	-0.0566704	[-1.05,0.93]
ENSG00000029364	0.0685102	0.898072	0.0697318	0.894598	0.898072	0.999978	0.0685102	[-0.99,1.12]
ENSG00000029639	0	0.993155	0.00672301	0.993997	0.993997	0.999978	0.00672301	[-1.86,1.87]
ENSG00000029725	-0.0470609	0.926248	-0.0456607	0.928887	0.928887	0.999978	-0.0456607	[-1.07,0.98]
ENSG00000029993	-0.124887	0.874551	-0.103821	0.900232	0.900232	0.999978	-0.103821	[-1.89,1.65]
ENSG00000030066	0.0225358	0.968837	0.0219358	0.967678	0.968837	0.999978	0.0225358	[-1.11,1.15]
ENSG00000030110	0.0310483	0.930479	0.0415075	0.962616	0.962616	0.999978	0.0415075	[-1.7,1.78]
ENSG00000030419	-1.25387	0.411251	-1.12007	0.516449	0.516449	0.999978	-1.12007	[-4.76,2.4]
ENSG00000030582	0.344855	0.534212	0.344855	0.585221	0.585221	0.999978	0.344855	[-0.91,1.6]
ENSG00000031003	-0.675185	0.257977	-0.672484	0.260885	0.260885	0.999978	-0.672484	[-1.86,0.51]
ENSG00000031081	-0.0939395	0.849144	-0.0939661	0.850639	0.850639	0.999978	-0.0939661	[-1.08,0.89]
ENSG00000031691	0.214253	0.78052	0.21864	0.744746	0.78052	0.999978	0.214253	[-1.26,1.6]
ENSG00000031698	0.049141	0.93392	0.0490005	0.921378	0.93392	0.999978	0.049141	[-1.01,1.07]
ENSG00000031823	-0.226139	0.657316	-0.224021	0.660275	0.660275	0.999978	-0.224021	[-1.24,0.79]
ENSG00000032219	-0.231976	0.665584	-0.231976	0.668262	0.668262	0.999978	-0.231976	[-1.3,0.84]
ENSG00000032389	-0.235066	0.712032	-0.226356	0.724588	0.724588	0.999978	-0.226356	[-1.5,1.05]
ENSG00000032444	-0.651131	0.35266	-0.651131	0.384867	0.384867	0.999978	-0.651131	[-2.15,0.84]
ENSG00000032742	-0.274066	0.708092	-0.271825	0.716333	0.716333	0.999978	-0.271825	[-1.77,1.23]
ENSG00000033011	0.287786	0.785535	0.289478	0.756169	0.785535	0.999978	0.287786	[-1.77,2.22]
ENSG00000033030	-0.191512	0.713305	-0.191512	0.71333	0.71333	0.999978	-0.191512	[-1.23,0.84]
ENSG00000033050	0.068594	0.923163	0.0676339	0.952116	0.952116	0.999978	0.0676339	[-2.28,2.42]
ENSG00000033100	0.100135	0.84956	0.101406	0.847918	0.84956	0.999978	0.100135	[-0.94,1.14]
ENSG00000033170	-0.532338	0.603581	-0.514107	0.626721	0.626721	0.999978	-0.514107	[-2.68,1.62]
ENSG00000033178	-0.285202	0.640718	-0.285508	0.632609	0.640718	0.999978	-0.285202	[-1.6,0.96]
ENSG00000033327	0.41848	0.677595	0.41757	0.669767	0.677595	0.999978	0.41848	[-1.62,2.43]
ENSG00000033627	0.190923	0.816149	0.191961	0.841162	0.841162	0.999978	0.191961	[-1.75,2.14]
ENSG00000033800	-0.189799	0.754432	-0.189435	0.753623	0.754432	0.999978	-0.189799	[-1.55,1.08]
ENSG00000033867	-0.177211	0.872421	-0.175033	0.871071	0.872421	0.999978	-0.177211	[-2.41,2.07]
ENSG00000034152	0.00588227	0.999644	0.00558225	0.992715	0.999644	0.999978	0.00588227	[-1.44,1.41]
ENSG00000034510	0.904099	0.314108	0.903872	0.366688	0.366688	0.999978	0.903872	[-1.12,2.93]
ENSG00000034533	-0.126456	0.862135	-0.123004	0.867088	0.867088	0.999978	-0.123004	[-1.61,1.36]
ENSG00000034677	-0.330256	0.671973	-0.329869	0.673357	0.673357	0.999978	-0.329869	[-1.9,1.24]
ENSG00000034693	0.297585	0.691479	0.294855	0.716972	0.716972	0.999978	0.294855	[-1.34,1.93]
ENSG00000034713	0.118306	0.858111	0.118378	0.872897	0.872897	0.999978	0.118378	[-1.39,1.63]
ENSG00000035115	-0.610448	0.688768	-0.590443	0.702981	0.702981	0.999978	-0.590443	[-3.85,2.63]
ENSG00000035141	0.217417	0.826034	0.227277	0.811952	0.826034	0.999978	0.217417	[-1.76,2.15]
ENSG00000035403	-0.00292072	0.96891	-0.00596145	0.994216	0.994216	0.999978	-0.00596145	[-1.78,1.77]
ENSG00000035681	0.266381	0.649373	0.267679	0.602503	0.649373	0.999978	0.266381	[-0.88,1.34]
ENSG00000035687	-0.148299	0.902523	-0.150179	0.874248	0.902523	0.999978	-0.148299	[-1.68,1.68]
ENSG00000035862	0.431219	0.411408	0.431415	0.40922	0.411408	0.999978	0.431219	[-0.61,1.47]
ENSG00000035928	0.150226	0.860983	0.150918	0.844664	0.860983	0.999978	0.150226	[-1.5,1.74]
ENSG00000036054	0.108028	0.877709	0.106931	0.840411	0.877709	0.999978	0.108028	[-1.13,1.25]
ENSG00000036257	-0.280265	0.569327	-0.280294	0.56487	0.569327	0.999978	-0.280265	[-1.27,0.7]
ENSG00000036549	-0.136679	0.873732	-0.136352	0.867354	0.873732	0.999978	-0.136679	[-1.63,1.45]
ENSG00000037042	-1.49561	0.345526	-1.52247	0.411187	0.411187	0.999978	-1.52247	[-5.78,2.28]
ENSG00000037241	0.431478	0.52703	0.439414	0.461882	0.52703	0.999978	0.431478	[-0.91,1.67]
ENSG00000037474	0.0454884	0.925327	0.0454884	0.94132	0.94132	0.999978	0.0454884	[-1.21,1.3]
ENSG00000037637	0.0133122	0.977082	0.0148939	0.98118	0.98118	0.999978	0.0148939	[-1.31,1.33]
ENSG00000037749	0.261188	0.607704	0.261188	0.615584	0.615584	0.999978	0.261188	[-0.77,1.29]
ENSG00000037757	-0.129805	0.948486	-0.126165	0.912245	0.948486	0.999978	-0.129805	[-1.87,2.05]
ENSG00000037897	0.415331	0.616024	0.41807	0.591349	0.616024	0.999978	0.415331	[-1.24,2]
ENSG00000038002	-0.195147	0.737159	-0.195147	0.738521	0.738521	0.999978	-0.195147	[-1.36,0.97]
ENSG00000038210	0.0549404	0.906066	0.0549404	0.918619	0.918619	0.999978	0.0549404	[-1.04,1.15]
ENSG00000038219	-0.166209	0.744578	-0.165717	0.741551	0.744578	0.999978	-0.166209	[-1.24,0.87]
ENSG00000038274	0.25898	0.6885	0.257845	0.691453	0.691453	0.999978	0.257845	[-1.04,1.56]
ENSG00000038358	-0.285722	0.593298	-0.285722	0.601023	0.601023	0.999978	-0.285722	[-1.37,0.8]
ENSG00000038382	-0.352359	0.503568	-0.351003	0.506696	0.506696	0.999978	-0.351003	[-1.4,0.7]
ENSG00000038427	-0.267611	0.840211	-0.266824	0.820446	0.840211	0.999978	-0.267611	[-2.32,2.1]
ENSG00000038532	-0.295991	0.572075	-0.294437	0.577385	0.577385	0.999978	-0.294437	[-1.34,0.75]
ENSG00000038945	0.939187	0.144467	0.937689	0.179594	0.179594	0.999978	0.937689	[-0.45,2.32]
ENSG00000039123	-0.28296	0.656001	-0.283935	0.664491	0.664491	0.999978	-0.283935	[-1.59,1.02]
ENSG00000039319	-0.411775	0.684304	-0.412557	0.687863	0.687863	0.999978	-0.412557	[-2.51,1.69]
ENSG00000039523	-0.377257	0.610576	-0.375464	0.60838	0.610576	0.999978	-0.377257	[-1.96,1.13]
ENSG00000039560	1.15136	0.413001	1.18141	0.425065	0.425065	0.999978	1.18141	[-1.88,4.26]
ENSG00000039650	-0.475678	0.445742	-0.472924	0.479619	0.479619	0.999978	-0.472924	[-1.8,0.85]
ENSG00000040199	-0.243403	0.67994	-0.238529	0.68967	0.68967	0.999978	-0.238529	[-1.43,0.95]
ENSG00000040275	0.182217	0.785313	0.180977	0.829712	0.829712	0.999978	0.180977	[-1.51,1.87]
ENSG00000040341	-0.0215746	0.999663	-0.0217146	0.979306	0.999663	0.999978	-0.0215746	[-1.6,1.69]
ENSG00000040487	0.411445	0.483558	0.416233	0.517393	0.517393	0.999978	0.416233	[-0.86,1.69]
ENSG00000040531	0.223017	0.659735	0.223985	0.672893	0.672893	0.999978	0.223985	[-0.83,1.28]
ENSG00000040633	-0.0410998	0.954248	-0.0395997	0.946136	0.954248	0.999978	-0.0410998	[-1.1,1.08]
ENSG00000040933	-0.504027	0.707257	-0.498485	0.701932	0.707257	0.999978	-0.504027	[-2.67,2.08]
ENSG00000041357	0.20825	0.700385	0.208929	0.751062	0.751062	0.999978	0.208929	[-1.11,1.53]
ENSG00000041802	-0.0895962	0.882362	-0.0901051	0.879395	0.882362	0.999978	-0.0895962	[-1.2,1.06]
ENSG00000041880	-0.599576	0.607464	-0.591231	0.624262	0.624262	0.999978	-0.591231	[-3.1,1.87]
ENSG00000041982	-0.787855	0.562399	-0.791179	0.561425	0.562399	0.999978	-0.787855	[-3.56,2.04]
ENSG00000041988	-0.167682	0.798402	-0.160846	0.813384	0.813384	0.999978	-0.160846	[-1.52,1.2]
ENSG00000042088	0.286261	0.63055	0.2889	0.70994	0.70994	0.999978	0.2889	[-1.26,1.84]
ENSG00000042286	0.0420939	0.956083	0.0427782	0.949047	0.956083	0.999978	0.0420939	[-1.35,1.41]
ENSG00000042429	-0.118286	0.809597	-0.117553	0.809273	0.809597	0.999978	-0.118286	[-1.11,0.86]
ENSG00000042445	-0.202698	0.728242	-0.19839	0.735483	0.735483	0.999978	-0.19839	[-1.36,0.96]
ENSG00000042493	-0.0681758	0.952356	-0.0671757	0.938897	0.952356	0.999978	-0.0681758	[-1.73,1.7]
ENSG00000042753	0.0863782	0.926882	0.0857243	0.879081	0.926882	0.999978	0.0863782	[-1.31,1.33]
ENSG00000042980	-0.353762	0.517998	-0.352084	0.503123	0.517998	0.999978	-0.353762	[-1.5,0.74]
ENSG00000043093	-0.177928	0.735151	-0.17659	0.736496	0.736496	0.999978	-0.17659	[-1.22,0.87]
ENSG00000043143	-0.225531	0.783925	-0.222933	0.782961	0.783925	0.999978	-0.225531	[-1.76,1.38]
ENSG00000043462	-0.0757709	0.919221	-0.0770011	0.9398	0.9398	0.999978	-0.0770011	[-2.15,2]
ENSG00000043514	-0.368848	0.830814	-0.368065	0.804955	0.830814	0.999978	-0.368848	[-2.89,2.69]
ENSG00000044090	0.326285	0.645069	0.328491	0.667592	0.667592	0.999978	0.328491	[-1.21,1.86]
ENSG00000044115	0.0700415	0.881822	0.0700145	0.889126	0.889126	0.999978	0.0700145	[-0.93,1.08]
ENSG00000044446	-0.393129	0.477619	-0.389694	0.48055	0.48055	0.999978	-0.389694	[-1.48,0.7]
ENSG00000044459	-0.0257694	0.971583	-0.0253293	0.971487	0.971583	0.999978	-0.0257694	[-1.53,1.48]
ENSG00000044574	0.467954	0.34764	0.468809	0.330338	0.34764	0.999978	0.467954	[-0.52,1.44]
ENSG00000046647	0.0126131	0.971023	0.0166575	0.980231	0.980231	0.999978	0.0166575	[-1.34,1.37]
ENSG00000046651	-0.359877	0.59441	-0.354402	0.608808	0.608808	0.999978	-0.354402	[-1.73,1.02]
ENSG00000047056	0.0308757	0.961258	0.0341269	0.949982	0.961258	0.999978	0.0308757	[-1.11,1.14]
ENSG00000047188	-0.109506	0.864269	-0.109506	0.860954	0.864269	0.999978	-0.109506	[-1.29,1.11]
ENSG00000047230	-0.177431	0.888572	-0.167738	0.894363	0.894363	0.999978	-0.167738	[-2.96,2.55]
ENSG00000047249	0.135684	0.862082	0.134211	0.849033	0.862082	0.999978	0.135684	[-1.36,1.59]
ENSG00000047315	-0.170777	0.754998	-0.170462	0.75715	0.75715	0.999978	-0.170462	[-1.27,0.93]
ENSG00000047346	0.267914	0.769352	0.294186	0.716793	0.769352	0.999978	0.267914	[-1.46,1.86]
ENSG00000047365	0.351128	0.600718	0.351128	0.655571	0.655571	0.999978	0.351128	[-1.23,1.93]
ENSG00000047410	-0.207499	0.711146	-0.208918	0.716274	0.716274	0.999978	-0.208918	[-1.35,0.93]
ENSG00000047578	-0.319348	0.548897	-0.316405	0.562357	0.562357	0.999978	-0.316405	[-1.4,0.77]
ENSG00000047579	0.0650159	0.916191	0.0674969	0.907239	0.916191	0.999978	0.0650159	[-1.14,1.25]
ENSG00000047621	-0.355957	0.537004	-0.355957	0.550306	0.550306	0.999978	-0.355957	[-1.54,0.83]
ENSG00000047634	0.0349475	0.973781	0.038952	0.974832	0.974832	0.999978	0.038952	[-2.73,2.8]
ENSG00000047644	-0.241664	0.753983	-0.237534	0.76066	0.76066	0.999978	-0.237534	[-1.81,1.33]
ENSG00000047849	0.127272	0.833538	0.127418	0.836906	0.836906	0.999978	0.127418	[-1.11,1.36]
ENSG00000047932	0.25016	0.641248	0.251565	0.635047	0.641248	0.999978	0.25016	[-0.81,1.31]
ENSG00000048028	0.0877266	0.898989	0.0914734	0.885552	0.898989	0.999978	0.0877266	[-1.22,1.36]
ENSG00000048052	0.0739403	0.912669	0.0778139	0.898836	0.912669	0.999978	0.0739403	[-1.18,1.3]
ENSG00000048140	-0.0720856	0.916034	-0.0591425	0.936476	0.936476	0.999978	-0.0591425	[-1.57,1.45]
ENSG00000048162	0.383908	0.720858	0.385467	0.751055	0.751055	0.999978	0.385467	[-2.13,2.89]
ENSG00000048392	-0.123905	0.923319	-0.121585	0.91006	0.923319	0.999978	-0.123905	[-2.21,2.11]
ENSG00000048405	-0.263159	0.621838	-0.262627	0.610153	0.621838	0.999978	-0.263159	[-1.4,0.81]
ENSG00000048471	0.516298	0.433961	0.519124	0.374797	0.433961	0.999978	0.516298	[-0.79,1.74]
ENSG00000048544	0.0155529	0.982014	0.0152729	0.982218	0.982218	0.999978	0.0152729	[-1.46,1.49]
ENSG00000048649	-0.134421	0.792714	-0.133982	0.792907	0.792907	0.999978	-0.133982	[-1.15,0.89]
ENSG00000048707	-0.451981	0.381123	-0.450511	0.392065	0.392065	0.999978	-0.450511	[-1.49,0.59]
ENSG00000048740	0.304309	0.686248	0.307123	0.585337	0.686248	0.999978	0.304309	[-1.13,1.56]
ENSG00000048828	-0.169805	0.746518	-0.169899	0.747457	0.747457	0.999978	-0.169899	[-1.22,0.88]
ENSG00000048991	-0.174644	0.877399	-0.169123	0.861649	0.877399	0.999978	-0.174644	[-1.73,1.66]
ENSG00000049167	-0.383116	0.603048	-0.377515	0.625748	0.625748	0.999978	-0.377515	[-1.93,1.16]
ENSG00000049239	-0.156488	0.772469	-0.156314	0.775204	0.775204	0.999978	-0.156314	[-1.24,0.93]
ENSG00000049245	0.412032	0.471934	0.412478	0.530334	0.530334	0.999978	0.412478	[-0.89,1.72]
ENSG00000049246	-0.822243	0.299799	-0.800696	0.319563	0.319563	0.999978	-0.800696	[-2.41,0.79]
ENSG00000049249	0.0663204	0.917531	0.0657403	0.928439	0.928439	0.999978	0.0657403	[-1.43,1.56]
ENSG00000049449	-0.251174	0.629863	-0.249809	0.633671	0.633671	0.999978	-0.249809	[-1.29,0.79]
ENSG00000049541	-0.287239	0.661169	-0.287239	0.67121	0.67121	0.999978	-0.287239	[-1.63,1.06]
ENSG00000049618	-0.491004	0.379779	-0.48836	0.378027	0.379779	0.999978	-0.491004	[-1.62,0.62]
ENSG00000049656	0.0401094	0.95264	0.0416979	0.943106	0.95264	0.999978	0.0401094	[-1.19,1.24]
ENSG00000049759	-0.340354	0.635315	-0.338741	0.640843	0.640843	0.999978	-0.338741	[-1.79,1.12]
ENSG00000049769	-1.66305	0.105507	-1.67054	0.144633	0.144633	0.999978	-1.67054	[-4.06,0.59]
ENSG00000049860	0.049338	0.92017	0.049338	0.923255	0.923255	0.999978	0.049338	[-0.98,1.08]
ENSG00000049883	0.717409	0.477352	0.715309	0.611475	0.611475	0.999978	0.715309	[-2.19,3.62]
ENSG00000050130	-0.318732	0.547861	-0.31734	0.549536	0.549536	0.999978	-0.31734	[-1.37,0.73]
ENSG00000050344	0.366879	0.665377	0.366879	0.709182	0.709182	0.999978	0.366879	[-1.64,2.37]
ENSG00000050393	0.345405	0.567496	0.350311	0.642322	0.642322	0.999978	0.350311	[-1.15,1.85]
ENSG00000050405	-0.263713	0.799378	-0.260218	0.803105	0.803105	0.999978	-0.260218	[-2.4,1.88]
ENSG00000050426	-0.0937389	0.864616	-0.0901985	0.873147	0.873147	0.999978	-0.0901985	[-1.21,1.03]
ENSG00000050438	-0.168129	0.891778	-0.14311	0.900634	0.900634	0.999978	-0.14311	[-2.48,2.2]
ENSG00000050730	0.0514288	0.974495	0.0523342	0.962793	0.974495	0.999978	0.0514288	[-2.5,2.51]
ENSG00000050748	0.0869231	0.881455	0.088422	0.894351	0.894351	0.999978	0.088422	[-1.26,1.43]
ENSG00000050820	-0.195026	0.885056	-0.104844	0.948332	0.948332	0.999978	-0.104844	[-3.47,3.26]
ENSG00000051009	-0.365278	0.71533	-0.362943	0.712788	0.71533	0.999978	-0.365278	[-2.08,1.57]
ENSG00000051108	0.476739	0.542641	0.477352	0.588599	0.588599	0.999978	0.477352	[-1.3,2.25]
ENSG00000051128	-0.22968	0.719139	-0.225377	0.727678	0.727678	0.999978	-0.225377	[-1.51,1.06]
ENSG00000051180	1.41833	0.297203	1.48821	0.358334	0.358334	0.999978	1.48821	[-1.76,4.75]
ENSG00000051382	-0.141165	0.879742	-0.140084	0.859893	0.879742	0.999978	-0.141165	[-1.39,1.33]
ENSG00000051523	0.21231	0.706376	0.21231	0.780431	0.780431	0.999978	0.21231	[-1.32,1.75]
ENSG00000051596	-0.250351	0.820391	-0.201237	0.864903	0.864903	0.999978	-0.201237	[-2.72,2.28]
ENSG00000051620	0.345142	0.54919	0.348594	0.578619	0.578619	0.999978	0.348594	[-0.89,1.59]
ENSG00000051825	0.0224644	0.943396	0.0291525	0.976806	0.976806	0.999978	0.0291525	[-1.92,1.96]
ENSG00000052126	0.715646	0.457027	0.744304	0.560809	0.560809	0.999978	0.744304	[-1.85,3.35]
ENSG00000052723	-0.0549462	0.923119	-0.050376	0.929483	0.929483	0.999978	-0.050376	[-1.22,1.11]
ENSG00000052749	-0.213541	0.853618	-0.213682	0.83437	0.853618	0.999978	-0.213541	[-1.96,1.8]
ENSG00000052795	0.220507	0.747087	0.221528	0.712549	0.747087	0.999978	0.220507	[-1.1,1.47]
ENSG00000052802	-0.0676726	0.950307	-0.0676726	0.936878	0.950307	0.999978	-0.0676726	[-1.64,1.61]
ENSG00000052841	-0.267634	0.624117	-0.267634	0.633486	0.633486	0.999978	-0.267634	[-1.38,0.85]
ENSG00000053254	-0.165039	0.79918	-0.159252	0.811156	0.811156	0.999978	-0.159252	[-1.48,1.17]
ENSG00000053371	0.179296	0.846073	0.183505	0.825183	0.846073	0.999978	0.179296	[-1.6,1.88]
ENSG00000053372	0.327243	0.804764	0.328228	0.794294	0.804764	0.999978	0.327243	[-2.37,2.95]
ENSG00000053501	0.86353	0.122145	0.869395	0.156461	0.156461	0.999978	0.869395	[-0.34,2.08]
ENSG00000053770	-0.396985	0.461542	-0.396508	0.466708	0.466708	0.999978	-0.396508	[-1.47,0.68]
ENSG00000053900	-0.393271	0.497788	-0.392973	0.512094	0.512094	0.999978	-0.392973	[-1.59,0.8]
ENSG00000053918	0.0880034	0.887306	0.0906122	0.87453	0.887306	0.999978	0.0880034	[-1.1,1.25]
ENSG00000054116	0.0395632	0.930981	0.0403274	0.938141	0.938141	0.999978	0.0403274	[-1.01,1.09]
ENSG00000054118	-0.0489993	0.92349	-0.0481992	0.92187	0.92349	0.999978	-0.0489993	[-1.02,0.93]
ENSG00000054148	0.398879	0.444211	0.39938	0.491816	0.491816	0.999978	0.39938	[-0.75,1.55]
ENSG00000054267	-0.24671	0.66677	-0.245601	0.661207	0.66677	0.999978	-0.24671	[-1.45,0.91]
ENSG00000054277	-0.191795	0.783621	-0.188905	0.790462	0.790462	0.999978	-0.188905	[-1.61,1.24]
ENSG00000054282	-0.0529301	0.935423	-0.05177	0.934852	0.935423	0.999978	-0.0529301	[-1.28,1.19]
ENSG00000054392	1.47464	0.235101	1.55033	0.327859	0.327859	0.999978	1.55033	[-1.62,4.79]
ENSG00000054523	-0.278587	0.727776	-0.279078	0.731784	0.731784	0.999978	-0.279078	[-1.91,1.36]
ENSG00000054598	-2.21499	0.144575	-2.16352	0.141301	0.144575	0.999978	-2.21499	[-5.86,0.8]
ENSG00000054611	-0.11793	0.828347	-0.116253	0.834007	0.834007	0.999978	-0.116253	[-1.22,0.99]
ENSG00000054654	-0.342836	0.77804	-0.333555	0.782051	0.782051	0.999978	-0.333555	[-2.85,2.16]
ENSG00000054965	0.436971	0.669825	0.440629	0.718193	0.718193	0.999978	0.440629	[-2.09,2.97]
ENSG00000054967	-0.22302	0.720158	-0.222182	0.723685	0.723685	0.999978	-0.222182	[-1.48,1.03]
ENSG00000054983	-0.0227563	0.955314	-0.0223605	0.963953	0.963953	0.999978	-0.0223605	[-1,0.96]
ENSG00000055044	-0.0163315	0.989987	-0.0163315	0.983446	0.989987	0.999978	-0.0163315	[-1.7,1.72]
ENSG00000055070	0.0899329	0.861155	0.0923209	0.908646	0.908646	0.999978	0.0923209	[-1.52,1.71]
ENSG00000055130	-0.0706799	0.928805	-0.0693466	0.935469	0.935469	0.999978	-0.0693466	[-1.83,1.69]
ENSG00000055147	0.0237412	0.967441	0.0237412	0.965631	0.967441	0.999978	0.0237412	[-1.12,1.16]
ENSG00000055163	0.19212	0.82875	0.204268	0.788918	0.82875	0.999978	0.19212	[-1.45,1.72]
ENSG00000055208	0.008205	0.996065	0.00828585	0.987513	0.996065	0.999978	0.008205	[-1.22,1.16]
ENSG00000055211	-0.0396877	0.955912	-0.0392477	0.950021	0.955912	0.999978	-0.0396877	[-1.24,1.2]
ENSG00000055332	0.407232	0.475827	0.405965	0.447191	0.475827	0.999978	0.407232	[-0.72,1.5]
ENSG00000055483	-0.168094	0.744712	-0.165969	0.745018	0.745018	0.999978	-0.165969	[-1.18,0.85]
ENSG00000055609	-0.577152	0.306612	-0.576539	0.270421	0.306612	0.999978	-0.577152	[-1.79,0.54]
ENSG00000055732	-0.319427	0.701422	-0.291497	0.736496	0.736496	0.999978	-0.291497	[-2.04,1.44]
ENSG00000055917	0.0285894	0.95327	0.0281293	0.953862	0.953862	0.999978	0.0281293	[-0.97,1.03]
ENSG00000055950	0.0596651	0.94288	0.0622781	0.933432	0.94288	0.999978	0.0596651	[-1.51,1.59]
ENSG00000056050	-1.28465	0.189096	-1.26445	0.169782	0.189096	0.999978	-1.28465	[-3.51,0.65]
ENSG00000056097	-0.0816798	0.888147	-0.0816798	0.883369	0.888147	0.999978	-0.0816798	[-1.11,0.99]
ENSG00000056277	-0.0922101	0.890661	-0.0922101	0.891731	0.891731	0.999978	-0.0922101	[-1.45,1.26]
ENSG00000056558	0.0344025	0.968242	0.0353461	0.962019	0.968242	0.999978	0.0344025	[-1.51,1.55]
ENSG00000056586	-0.050575	0.923802	-0.0498598	0.925608	0.925608	0.999978	-0.0498598	[-1.12,1.02]
ENSG00000056972	0.0610438	0.902877	0.0618701	0.91502	0.91502	0.999978	0.0618701	[-1.1,1.22]
ENSG00000057019	-0.306696	0.83312	-0.306225	0.81524	0.83312	0.999978	-0.306696	[-2.45,2.26]
ENSG00000057252	0.146244	0.832884	0.146499	0.799106	0.832884	0.999978	0.146244	[-1.15,1.36]
ENSG00000057294	-0.901527	0.602498	-0.766915	0.698097	0.698097	0.999978	-0.766915	[-5.21,3.41]
ENSG00000057608	-0.0345825	0.936153	-0.0348196	0.947287	0.947287	0.999978	-0.0348196	[-1.08,1.01]
ENSG00000057657	0.156952	0.817568	0.155908	0.851046	0.851046	0.999978	0.155908	[-1.53,1.84]
ENSG00000057663	-0.0816651	0.877681	-0.0802571	0.878971	0.878971	0.999978	-0.0802571	[-1.14,0.98]
ENSG00000057704	-0.430225	0.671932	-0.385382	0.720438	0.720438	0.999978	-0.385382	[-2.56,1.79]
ENSG00000057757	0.0386071	0.942495	0.0406155	0.942816	0.942816	0.999978	0.0406155	[-1.08,1.16]
ENSG00000057935	0.093743	0.911924	0.105771	0.907459	0.911924	0.999978	0.093743	[-1.61,1.81]
ENSG00000058056	-0.0295125	0.982493	-0.0291125	0.98127	0.982493	0.999978	-0.0295125	[-2.17,2.47]
ENSG00000058063	-0.111707	0.853525	-0.108562	0.862183	0.862183	0.999978	-0.108562	[-1.37,1.15]
ENSG00000058091	-0.077993	0.91434	-0.0772529	0.91193	0.91434	0.999978	-0.077993	[-1.44,1.31]
ENSG00000058262	0.185607	0.706907	0.185703	0.699762	0.706907	0.999978	0.185607	[-0.79,1.15]
ENSG00000058272	-0.0628568	0.898579	-0.0635685	0.902276	0.902276	0.999978	-0.0635685	[-1.09,0.97]
ENSG00000058453	-0.740524	0.374543	-0.741535	0.420649	0.420649	0.999978	-0.741535	[-2.59,1.1]
ENSG00000058600	0.245247	0.709538	0.245296	0.785947	0.785947	0.999978	0.245296	[-1.59,2.09]
ENSG00000058668	-1.6638	0.112549	-1.66802	0.127124	0.127124	0.999978	-1.66802	[-3.91,0.49]
ENSG00000058673	-0.320371	0.615803	-0.316927	0.613957	0.615803	0.999978	-0.320371	[-1.65,0.96]
ENSG00000058729	0.0212616	0.985376	0.0216238	0.97591	0.985376	0.999978	0.0212616	[-1.51,1.5]
ENSG00000058799	0.0517675	0.915584	0.0522529	0.931127	0.931127	0.999978	0.0522529	[-1.16,1.27]
ENSG00000058804	-0.302637	0.796032	-0.301277	0.789008	0.796032	0.999978	-0.302637	[-2.46,1.99]
ENSG00000058866	0.963856	0.251749	0.990425	0.311031	0.311031	0.999978	0.990425	[-0.95,2.94]
ENSG00000059122	-0.310706	0.734611	-0.297584	0.757988	0.757988	0.999978	-0.297584	[-2.24,1.64]
ENSG00000059145	-0.22185	0.764955	-0.211647	0.787354	0.787354	0.999978	-0.211647	[-1.78,1.36]
ENSG00000059377	0.377346	0.597449	0.377602	0.594446	0.597449	0.999978	0.377346	[-1.05,1.8]
ENSG00000059378	0.0591002	0.904805	0.0593062	0.902291	0.904805	0.999978	0.0591002	[-0.92,1.03]
ENSG00000059573	-0.539778	0.688061	-0.539581	0.697328	0.697328	0.999978	-0.539581	[-3.44,2.37]
ENSG00000059588	-0.31462	0.745487	-0.307979	0.752982	0.752982	0.999978	-0.307979	[-2.3,1.68]
ENSG00000059691	-0.254536	0.747375	-0.252536	0.748009	0.748009	0.999978	-0.252536	[-1.83,1.33]
ENSG00000059728	0.075695	0.921692	0.0736948	0.934582	0.934582	0.999978	0.0736948	[-1.8,1.95]
ENSG00000059758	0.149644	0.832238	0.149389	0.824018	0.832238	0.999978	0.149644	[-1.24,1.52]
ENSG00000059769	0.534873	0.4258	0.544995	0.481385	0.481385	0.999978	0.544995	[-0.99,2.08]
ENSG00000059804	0.0786811	0.926207	0.076981	0.948211	0.948211	0.999978	0.076981	[-2.5,2.65]
ENSG00000060069	-0.267898	0.603542	-0.267898	0.609952	0.609952	0.999978	-0.267898	[-1.31,0.77]
ENSG00000060138	0.210257	0.751331	0.21214	0.768598	0.768598	0.999978	0.21214	[-1.23,1.65]
ENSG00000060237	-0.210549	0.675086	-0.210186	0.667889	0.675086	0.999978	-0.210549	[-1.26,0.8]
ENSG00000060339	0	0.98877	0	0.998093	0.998093	0.999978	0	[-1.1,1.11]
ENSG00000060491	-0.0991781	0.881441	-0.0977975	0.874106	0.881441	0.999978	-0.0991781	[-1.2,1.08]
ENSG00000060558	0.117612	0.846016	0.118547	0.823723	0.846016	0.999978	0.117612	[-1.03,1.21]
ENSG00000060642	0.0336849	0.953796	0.0361733	0.949558	0.953796	0.999978	0.0336849	[-1.11,1.18]
ENSG00000060688	0.0732023	0.904542	0.0725623	0.922017	0.922017	0.999978	0.0725623	[-1.44,1.59]
ENSG00000060749	-0.230821	0.748895	-0.22878	0.752439	0.752439	0.999978	-0.22878	[-1.68,1.23]
ENSG00000060762	0.477368	0.42698	0.477368	0.444999	0.444999	0.999978	0.477368	[-0.76,1.72]
ENSG00000060971	-0.317338	0.616286	-0.31591	0.630364	0.630364	0.999978	-0.31591	[-1.63,1]
ENSG00000060982	-0.0776368	0.941218	-0.0764366	0.926895	0.941218	0.999978	-0.0776368	[-1.61,1.57]
ENSG00000061273	-0.358765	0.601285	-0.35414	0.612136	0.612136	0.999978	-0.35414	[-1.75,1.04]
ENSG00000061794	-0.321659	0.775723	-0.321271	0.773817	0.775723	0.999978	-0.321659	[-2.56,1.96]
ENSG00000061918	0.0313766	0.953703	0.0313766	0.981942	0.981942	0.999978	0.0313766	[-3.33,3.4]
ENSG00000061936	-0.355117	0.487343	-0.353883	0.495333	0.495333	0.999978	-0.353883	[-1.38,0.67]
ENSG00000061938	-0.100626	0.946786	-0.0998958	0.91563	0.946786	0.999978	-0.100626	[-1.53,1.64]
ENSG00000061987	-0.436897	0.412414	-0.436485	0.386881	0.412414	0.999978	-0.436897	[-1.56,0.62]
ENSG00000062194	0.12169	0.868422	0.121367	0.86595	0.868422	0.999978	0.12169	[-1.34,1.58]
ENSG00000062282	0.0915226	0.898729	0.092112	0.921152	0.921152	0.999978	0.092112	[-1.82,2]
ENSG00000062370	0.46928	0.745047	0.510714	0.744297	0.745047	0.999978	0.46928	[-2.55,3.56]
ENSG00000062485	0.286626	0.576484	0.286112	0.583764	0.583764	0.999978	0.286112	[-0.75,1.32]
ENSG00000062582	-0.0915585	0.868645	-0.0918071	0.877502	0.877502	0.999978	-0.0918071	[-1.29,1.1]
ENSG00000062598	-0.165313	0.770653	-0.165313	0.772764	0.772764	0.999978	-0.165313	[-1.31,0.98]
ENSG00000062650	-0.0519935	0.916865	-0.0509036	0.921482	0.921482	0.999978	-0.0509036	[-1.09,0.99]
ENSG00000062716	-0.475788	0.393757	-0.475965	0.390054	0.393757	0.999978	-0.475788	[-1.59,0.63]
ENSG00000062725	-0.109888	0.824373	-0.108835	0.826412	0.826412	0.999978	-0.108835	[-1.1,0.88]
ENSG00000062822	-0.309347	0.613408	-0.301025	0.623647	0.623647	0.999978	-0.301025	[-1.52,0.91]
ENSG00000063046	0.180759	0.738163	0.181253	0.765621	0.765621	0.999978	0.181253	[-1.03,1.4]
ENSG00000063169	0.0676251	0.928728	0.0742885	0.898234	0.928728	0.999978	0.0676251	[-1.19,1.25]
ENSG00000063176	-0.303406	0.676885	-0.301304	0.693432	0.693432	0.999978	-0.301304	[-1.84,1.23]
ENSG00000063177	0.341769	0.555036	0.341724	0.489842	0.555036	0.999978	0.341769	[-0.79,1.4]
ENSG00000063180	0.602571	0.61221	0.601772	0.719049	0.719049	0.999978	0.601772	[-2.99,4.19]
ENSG00000063241	0.282143	0.621894	0.284704	0.586508	0.621894	0.999978	0.282143	[-0.84,1.36]
ENSG00000063244	-0.0148981	0.973075	-0.0144181	0.976736	0.976736	0.999978	-0.0144181	[-1.01,0.98]
ENSG00000063245	0.0197909	0.985893	0.0218	0.966305	0.985893	0.999978	0.0197909	[-1.12,1.1]
ENSG00000063322	0.134789	0.790799	0.13715	0.798852	0.798852	0.999978	0.13715	[-0.93,1.2]
ENSG00000063438	-0.622436	0.26109	-0.620263	0.260814	0.26109	0.999978	-0.622436	[-1.74,0.47]
ENSG00000063587	0.74886	0.341175	0.763647	0.457653	0.457653	0.999978	0.763647	[-1.28,2.8]
ENSG00000063601	0.0843967	0.946547	0.0882733	0.924336	0.946547	0.999978	0.0843967	[-1.96,2]
ENSG00000063660	1.14766	0.374916	1.18982	0.454366	0.454366	0.999978	1.18982	[-2.08,4.46]
ENSG00000063761	-0.524901	0.46253	-0.519592	0.498142	0.498142	0.999978	-0.519592	[-2.06,1.01]
ENSG00000063854	0.146533	0.79598	0.149889	0.785477	0.79598	0.999978	0.146533	[-0.96,1.24]
ENSG00000063978	0.361795	0.493987	0.364094	0.503133	0.503133	0.999978	0.364094	[-0.71,1.44]
ENSG00000064012	0.14708	0.850182	0.149	0.815669	0.850182	0.999978	0.14708	[-1.29,1.49]
ENSG00000064102	0.0962997	0.87492	0.0962997	0.916528	0.916528	0.999978	0.0962997	[-1.78,1.96]
ENSG00000064115	0.213645	0.718827	0.216092	0.711653	0.718827	0.999978	0.213645	[-0.96,1.37]
ENSG00000064199	-1.75427	0.154547	-1.74422	0.173264	0.173264	0.999978	-1.74422	[-4.52,0.79]
ENSG00000064201	-0.0899804	0.970969	-0.0825131	0.946352	0.970969	0.999978	-0.0899804	[-2.44,2.56]
ENSG00000064225	0.320901	0.543146	0.323081	0.544969	0.544969	0.999978	0.323081	[-0.73,1.38]
ENSG00000064313	-0.443235	0.431236	-0.442718	0.439367	0.439367	0.999978	-0.442718	[-1.58,0.69]
ENSG00000064393	0.231578	0.656162	0.232702	0.678207	0.678207	0.999978	0.232702	[-0.88,1.35]
ENSG00000064419	-0.439204	0.415508	-0.43873	0.408258	0.415508	0.999978	-0.439204	[-1.53,0.63]
ENSG00000064490	0.188151	0.782621	0.195145	0.743584	0.782621	0.999978	0.188151	[-1.12,1.41]
ENSG00000064545	-0.308368	0.654566	-0.304352	0.658807	0.658807	0.999978	-0.304352	[-1.68,1.07]
ENSG00000064547	-0.971843	0.307078	-0.969548	0.373262	0.373262	0.999978	-0.969548	[-3.17,1.2]
ENSG00000064601	0.304907	0.536664	0.304907	0.529636	0.536664	0.999978	0.304907	[-0.67,1.27]
ENSG00000064607	-0.250663	0.624031	-0.249076	0.633153	0.633153	0.999978	-0.249076	[-1.28,0.78]
ENSG00000064651	0.185453	0.859318	0.184702	0.831097	0.859318	0.999978	0.185453	[-1.76,2]
ENSG00000064652	0.119852	0.858496	0.126034	0.885115	0.885115	0.999978	0.126034	[-1.6,1.83]
ENSG00000064666	0.578817	0.428625	0.578145	0.381511	0.428625	0.999978	0.578817	[-0.87,1.95]
ENSG00000064687	-0.461245	0.457255	-0.456598	0.430145	0.457255	0.999978	-0.461245	[-1.84,0.78]
ENSG00000064703	-0.107452	0.872042	-0.108022	0.86611	0.872042	0.999978	-0.107452	[-1.29,1.14]
ENSG00000064726	-0.120324	0.813965	-0.119875	0.816423	0.816423	0.999978	-0.119875	[-1.14,0.9]
ENSG00000064763	0.0639848	0.957082	0.0646578	0.93351	0.957082	0.999978	0.0639848	[-1.71,1.72]
ENSG00000064886	-0.0360166	0.984814	-0.0352965	0.981991	0.984814	0.999978	-0.0360166	[-3.71,3.69]
ENSG00000064932	-0.363535	0.475486	-0.363535	0.476764	0.476764	0.999978	-0.363535	[-1.38,0.65]
ENSG00000064933	-0.900686	0.375839	-0.900686	0.397741	0.397741	0.999978	-0.900686	[-3.06,1.26]
ENSG00000064961	-0.264005	0.624852	-0.260545	0.641122	0.641122	0.999978	-0.260545	[-1.37,0.85]
ENSG00000064989	0.581843	0.627517	0.583124	0.58581	0.627517	0.999978	0.581843	[-1.82,2.81]
ENSG00000064995	-0.118897	0.833228	-0.116168	0.841152	0.841152	0.999978	-0.116168	[-1.27,1.04]
ENSG00000064999	-0.451029	0.556349	-0.448558	0.560119	0.560119	0.999978	-0.448558	[-1.99,1.09]
ENSG00000065000	-0.0409434	0.928271	-0.0407475	0.931958	0.931958	0.999978	-0.0407475	[-1.01,0.93]
ENSG00000065029	-0.377597	0.568805	-0.370161	0.60447	0.60447	0.999978	-0.370161	[-1.79,1.05]
ENSG00000065060	-0.0731814	0.89229	-0.0735286	0.891468	0.89229	0.999978	-0.0731814	[-1.1,0.97]
ENSG00000065135	0.275496	0.608055	0.274923	0.65	0.65	0.999978	0.274923	[-0.93,1.49]
ENSG00000065150	0.202761	0.803433	0.205001	0.846738	0.846738	0.999978	0.205001	[-1.97,2.38]
ENSG00000065154	-0.112908	0.83357	-0.112908	0.833264	0.83357	0.999978	-0.112908	[-1.18,0.95]
ENSG00000065183	0.022088	0.946765	0.022268	0.988815	0.988815	0.999978	0.022268	[-3.4,3.44]
ENSG00000065243	-0.0830377	0.882036	-0.0820537	0.886375	0.886375	0.999978	-0.0820537	[-1.22,1.06]
ENSG00000065268	-0.0504772	0.902799	-0.0500404	0.944537	0.944537	0.999978	-0.0500404	[-1.49,1.39]
ENSG00000065308	-0.18587	0.851469	-0.180869	0.848497	0.851469	0.999978	-0.18587	[-1.68,1.53]
ENSG00000065320	0.129766	0.906645	0.138069	0.897617	0.906645	0.999978	0.129766	[-2.09,2.33]
ENSG00000065357	-0.614356	0.384716	-0.612312	0.416445	0.416445	0.999978	-0.612312	[-2.11,0.89]
ENSG00000065413	-0.321911	0.787109	-0.322109	0.795132	0.795132	0.999978	-0.322109	[-2.93,2.28]
ENSG00000065427	0.282129	0.58669	0.282741	0.56582	0.58669	0.999978	0.282129	[-0.74,1.28]
ENSG00000065457	-0.189875	0.759969	-0.185997	0.77208	0.77208	0.999978	-0.185997	[-1.47,1.09]
ENSG00000065485	0.235897	0.794634	0.239397	0.781346	0.794634	0.999978	0.235897	[-1.56,1.99]
ENSG00000065491	-0.145678	0.801649	-0.142054	0.809634	0.809634	0.999978	-0.142054	[-1.32,1.04]
ENSG00000065518	0.316256	0.554067	0.316256	0.578494	0.578494	0.999978	0.316256	[-0.81,1.44]
ENSG00000065526	-0.142934	0.793008	-0.142208	0.793627	0.793627	0.999978	-0.142208	[-1.23,0.94]
ENSG00000065548	-0.295766	0.630266	-0.295766	0.637148	0.637148	0.999978	-0.295766	[-1.54,0.95]
ENSG00000065559	0.424203	0.438368	0.425646	0.431353	0.438368	0.999978	0.424203	[-0.66,1.5]
ENSG00000065600	0.0180245	0.971035	0.0192665	0.972394	0.972394	0.999978	0.0192665	[-1.1,1.13]
ENSG00000065609	0.837594	0.61979	0.919311	0.520078	0.61979	0.999978	0.837594	[-2.47,3.63]
ENSG00000065613	-0.0864375	0.882455	-0.0857917	0.885943	0.885943	0.999978	-0.0857917	[-1.29,1.12]
ENSG00000065615	0.00368138	0.99451	0.00492201	0.993095	0.99451	0.999978	0.00368138	[-1.31,1.26]
ENSG00000065665	-0.64961	0.500931	-0.619249	0.551617	0.551617	0.999978	-0.619249	[-2.73,1.46]
ENSG00000065675	-1.46816	0.33427	-1.41343	0.36274	0.36274	0.999978	-1.41343	[-5.23,1.73]
ENSG00000065802	-0.427039	0.562113	-0.420983	0.583934	0.583934	0.999978	-0.420983	[-1.96,1.12]
ENSG00000065809	0.722076	0.195888	0.724778	0.164279	0.195888	0.999978	0.722076	[-0.38,1.78]
ENSG00000065833	-0.249776	0.679211	-0.249776	0.681643	0.681643	0.999978	-0.249776	[-1.47,0.97]
ENSG00000065882	0.102602	0.882499	0.102013	0.890099	0.890099	0.999978	0.102013	[-1.39,1.6]
ENSG00000065883	-0.0700435	0.892014	-0.0692703	0.892457	0.892457	0.999978	-0.0692703	[-1.09,0.95]
ENSG00000065911	0.204559	0.689887	0.204559	0.722032	0.722032	0.999978	0.204559	[-0.94,1.35]
ENSG00000065923	-0.112607	0.891002	-0.108208	0.908318	0.908318	0.999978	-0.108208	[-2.04,1.82]
ENSG00000065970	-0.0563533	0.922326	-0.0518625	0.926232	0.926232	0.999978	-0.0518625	[-1.18,1.08]
ENSG00000065978	0.595813	0.267045	0.595813	0.326364	0.326364	0.999978	0.595813	[-0.61,1.8]
ENSG00000065989	-0.0364723	0.958385	-0.0366158	0.953678	0.958385	0.999978	-0.0364723	[-1.22,1.19]
ENSG00000066027	-0.222836	0.743334	-0.2228	0.748524	0.748524	0.999978	-0.2228	[-1.61,1.17]
ENSG00000066044	0.377497	0.565786	0.378646	0.565146	0.565786	0.999978	0.377497	[-0.94,1.69]
ENSG00000066084	0.198741	0.722674	0.200241	0.715461	0.722674	0.999978	0.198741	[-0.91,1.3]
ENSG00000066117	0.0985665	0.843866	0.0995768	0.845927	0.845927	0.999978	0.0995768	[-0.92,1.12]
ENSG00000066135	0.169927	0.737483	0.169927	0.739097	0.739097	0.999978	0.169927	[-0.84,1.18]
ENSG00000066136	0.253094	0.61498	0.25283	0.612318	0.61498	0.999978	0.253094	[-0.74,1.24]
ENSG00000066294	0.0896642	0.921847	0.0900241	0.852401	0.921847	0.999978	0.0896642	[-1.22,1.21]
ENSG00000066322	0.0733743	0.893146	0.0738217	0.897301	0.897301	0.999978	0.0738217	[-1.06,1.21]
ENSG00000066336	0.0736546	0.878552	0.0736546	0.886266	0.886266	0.999978	0.0736546	[-0.95,1.1]
ENSG00000066379	-0.294656	0.637567	-0.290264	0.649142	0.649142	0.999978	-0.290264	[-1.56,0.98]
ENSG00000066422	0.013816	0.979721	0.0147575	0.977541	0.979721	0.999978	0.013816	[-1.05,1.07]
ENSG00000066427	-0.187256	0.711957	-0.187013	0.713784	0.713784	0.999978	-0.187013	[-1.2,0.82]
ENSG00000066455	0.0665571	0.911564	0.0663441	0.897583	0.911564	0.999978	0.0665571	[-1.03,1.13]
ENSG00000066557	-0.152819	0.791676	-0.154394	0.790924	0.791676	0.999978	-0.152819	[-1.27,0.98]
ENSG00000066583	0.368608	0.617387	0.371065	0.636561	0.636561	0.999978	0.371065	[-1.2,1.94]
ENSG00000066651	-0.104018	0.901227	-0.100428	0.90149	0.90149	0.999978	-0.100428	[-1.75,1.54]
ENSG00000066654	0.241565	0.639872	0.242278	0.650351	0.650351	0.999978	0.242278	[-0.82,1.3]
ENSG00000066697	0.336275	0.657637	0.337263	0.693373	0.693373	0.999978	0.337263	[-1.39,2.07]
ENSG00000066739	-0.397548	0.551178	-0.397249	0.562838	0.562838	0.999978	-0.397249	[-1.77,0.97]
ENSG00000066777	-0.181756	0.716904	-0.182023	0.714977	0.716904	0.999978	-0.181756	[-1.2,0.82]
ENSG00000066827	-0.31279	0.623224	-0.3082	0.63061	0.63061	0.999978	-0.3082	[-1.59,0.97]
ENSG00000066855	0.711167	0.262381	0.716503	0.322599	0.322599	0.999978	0.716503	[-0.72,2.15]
ENSG00000066926	0.0666366	0.90215	0.0666366	0.944827	0.944827	0.999978	0.0666366	[-1.88,2.01]
ENSG00000066933	-0.114265	0.851816	-0.113316	0.852845	0.852845	0.999978	-0.113316	[-1.33,1.1]
ENSG00000067048	-0.052794	0.908225	-0.0516357	0.941445	0.941445	0.999978	-0.0516357	[-1.5,1.4]
ENSG00000067057	-0.351478	0.487423	-0.351978	0.490326	0.490326	0.999978	-0.351978	[-1.36,0.66]
ENSG00000067064	0.038881	0.966881	0.0374885	0.951289	0.966881	0.999978	0.038881	[-1.34,1.36]
ENSG00000067066	-0.118978	0.816164	-0.118866	0.816806	0.816806	0.999978	-0.118866	[-1.14,0.91]
ENSG00000067082	0.393001	0.516426	0.393001	0.564857	0.564857	0.999978	0.393001	[-0.97,1.75]
ENSG00000067113	-0.244922	0.711581	-0.24121	0.717473	0.717473	0.999978	-0.24121	[-1.57,1.09]
ENSG00000067167	0.183753	0.742056	0.183752	0.755454	0.755454	0.999978	0.183752	[-1,1.37]
ENSG00000067182	-0.0378061	0.951802	-0.0378698	0.95927	0.95927	0.999978	-0.0378698	[-1.53,1.45]
ENSG00000067208	-0.00824313	0.993117	-0.00612234	0.990686	0.993117	0.999978	-0.00824313	[-1.23,1.3]
ENSG00000067221	0.324332	0.6266	0.333683	0.602906	0.6266	0.999978	0.324332	[-0.99,1.59]
ENSG00000067225	-0.0329662	0.944102	-0.0329662	0.944172	0.944172	0.999978	-0.0329662	[-0.99,0.92]
ENSG00000067248	-0.230392	0.721123	-0.230392	0.722587	0.722587	0.999978	-0.230392	[-1.53,1.07]
ENSG00000067334	0.0495922	0.928806	0.0493371	0.923801	0.928806	0.999978	0.0495922	[-1.01,1.09]
ENSG00000067365	0.141243	0.80317	0.143394	0.886532	0.886532	0.999978	0.143394	[-1.93,2.21]
ENSG00000067369	-0.499101	0.397048	-0.498302	0.401153	0.401153	0.999978	-0.498302	[-1.68,0.68]
ENSG00000067533	0.11921	0.885078	0.118349	0.886887	0.886887	0.999978	0.118349	[-1.58,1.81]
ENSG00000067560	0.277785	0.565715	0.277456	0.569639	0.569639	0.999978	0.277456	[-0.69,1.24]
ENSG00000067596	0.044807	0.9309	0.0445715	0.926754	0.9309	0.999978	0.044807	[-0.96,1.04]
ENSG00000067646	0.559755	0.451969	0.565505	0.309031	0.451969	0.999978	0.559755	[-0.91,1.81]
ENSG00000067704	-0.0341075	0.966956	-0.0338475	0.965737	0.966956	0.999978	-0.0341075	[-1.69,1.63]
ENSG00000067829	0.334685	0.577443	0.33581	0.549637	0.577443	0.999978	0.334685	[-0.85,1.48]
ENSG00000067836	-0.597379	0.54068	-0.60417	0.559819	0.559819	0.999978	-0.60417	[-2.72,1.48]
ENSG00000067900	-0.169382	0.777175	-0.168743	0.777409	0.777409	0.999978	-0.168743	[-1.36,1.03]
ENSG00000067955	0.13116	0.791346	0.131607	0.792244	0.792244	0.999978	0.131607	[-0.86,1.13]
ENSG00000067992	0.0604124	0.998892	0.0686196	0.923629	0.998892	0.999978	0.0604124	[-1.95,1.7]
ENSG00000068001	-0.256079	0.691949	-0.251473	0.699317	0.699317	0.999978	-0.251473	[-1.55,1.05]
ENSG00000068024	-0.153682	0.787357	-0.149922	0.796671	0.796671	0.999978	-0.149922	[-1.3,1]
ENSG00000068028	-0.520773	0.363474	-0.515937	0.39487	0.39487	0.999978	-0.515937	[-1.72,0.68]
ENSG00000068079	0.397105	0.523755	0.394546	0.644052	0.644052	0.999978	0.394546	[-1.33,2.12]
ENSG00000068097	-0.320756	0.660219	-0.319192	0.663478	0.663478	0.999978	-0.319192	[-1.79,1.15]
ENSG00000068120	-0.0718867	0.8858	-0.0700473	0.893728	0.893728	0.999978	-0.0700473	[-1.12,0.98]
ENSG00000068305	0.130212	0.874648	0.131298	0.877877	0.877877	0.999978	0.131298	[-1.62,1.89]
ENSG00000068308	-0.207571	0.743156	-0.207154	0.746439	0.746439	0.999978	-0.207154	[-1.48,1.07]
ENSG00000068323	-0.106957	0.902919	-0.107219	0.890956	0.902919	0.999978	-0.106957	[-1.5,1.4]
ENSG00000068354	-0.126403	0.852766	-0.123514	0.856032	0.856032	0.999978	-0.123514	[-1.48,1.24]
ENSG00000068366	0.0477348	0.919929	0.0477348	0.920181	0.920181	0.999978	0.0477348	[-0.9,1]
ENSG00000068383	-0.127767	0.875067	-0.117724	0.887812	0.887812	0.999978	-0.117724	[-1.79,1.55]
ENSG00000068394	-0.0277684	0.961699	-0.0258856	0.962074	0.962074	0.999978	-0.0258856	[-1.15,1.1]
ENSG00000068400	0.084817	0.887075	0.0843654	0.904237	0.904237	0.999978	0.0843654	[-1.34,1.5]
ENSG00000068438	0.231735	0.753064	0.232525	0.774387	0.774387	0.999978	0.232525	[-1.4,1.87]
ENSG00000068489	-0.00776768	0.984062	0.00756766	0.998737	0.998737	0.999978	0.00756766	[-1.87,1.83]
ENSG00000068650	-0.679874	0.189332	-0.678636	0.198049	0.198049	0.999978	-0.678636	[-1.72,0.36]
ENSG00000068654	0.302778	0.746997	0.304909	0.802214	0.802214	0.999978	0.304909	[-2.22,2.83]
ENSG00000068697	0.0625254	0.893693	0.0632255	0.92485	0.92485	0.999978	0.0632255	[-1.28,1.4]
ENSG00000068724	-0.391278	0.598155	-0.383909	0.600607	0.600607	0.999978	-0.383909	[-1.85,1.08]
ENSG00000068745	-0.150195	0.790606	-0.149499	0.793235	0.793235	0.999978	-0.149499	[-1.28,0.98]
ENSG00000068784	-0.0750075	0.881218	-0.0727176	0.896884	0.896884	0.999978	-0.0727176	[-1.19,1.05]
ENSG00000068793	-0.100348	0.889543	-0.0991278	0.879767	0.889543	0.999978	-0.100348	[-1.27,1.16]
ENSG00000068796	-0.116461	0.858733	-0.11595	0.853656	0.858733	0.999978	-0.116461	[-1.28,1.11]
ENSG00000068831	0.445183	0.592844	0.453469	0.613207	0.613207	0.999978	0.453469	[-1.34,2.25]
ENSG00000068878	-0.277642	0.589724	-0.276374	0.584735	0.589724	0.999978	-0.277642	[-1.32,0.75]
ENSG00000068903	-0.203958	0.722076	-0.201497	0.71849	0.722076	0.999978	-0.203958	[-1.54,1]
ENSG00000068912	0.368288	0.512831	0.369276	0.507566	0.512831	0.999978	0.368288	[-0.75,1.48]
ENSG00000068971	-0.619912	0.530329	-0.61191	0.56375	0.56375	0.999978	-0.61191	[-2.75,1.51]
ENSG00000069248	-0.270376	0.666435	-0.269862	0.672607	0.672607	0.999978	-0.269862	[-1.55,1.01]
ENSG00000069275	0.325588	0.543092	0.324913	0.592738	0.592738	0.999978	0.324913	[-0.88,1.53]
ENSG00000069329	-0.0224649	0.961016	-0.0224649	0.961894	0.961894	0.999978	-0.0224649	[-0.98,0.94]
ENSG00000069345	-0.128576	0.799611	-0.129061	0.799434	0.799611	0.999978	-0.128576	[-1.15,0.89]
ENSG00000069399	-0.197185	0.722778	-0.196956	0.716078	0.722778	0.999978	-0.197185	[-1.47,0.97]
ENSG00000069424	-1.00731	0.0774386	-1.0063	0.0881165	0.0881165	0.999978	-1.0063	[-2.17,0.15]
ENSG00000069493	-0.96836	0.247027	-0.949867	0.205241	0.247027	0.999978	-0.96836	[-3.06,0.69]
ENSG00000069509	-0.0807692	0.927816	-0.072636	0.928911	0.928911	0.999978	-0.072636	[-1.78,1.62]
ENSG00000069702	0.641871	0.626745	0.608905	0.718383	0.718383	0.999978	0.608905	[-2.88,4.05]
ENSG00000069712	0.710254	0.738616	0.818178	0.597953	0.738616	0.999978	0.710254	[-3.28,3.83]
ENSG00000069849	-0.0237889	0.987045	-0.0235688	0.974072	0.987045	0.999978	-0.0237889	[-1.46,1.49]
ENSG00000069869	0.132971	0.86705	0.135925	0.83046	0.86705	0.999978	0.132971	[-1.3,1.46]
ENSG00000069943	-0.505366	0.426742	-0.499759	0.433281	0.433281	0.999978	-0.499759	[-1.77,0.76]
ENSG00000069956	-0.190428	0.813871	-0.189523	0.811398	0.813871	0.999978	-0.190428	[-1.67,1.37]
ENSG00000069966	0.601444	0.538936	0.623081	0.585138	0.585138	0.999978	0.623081	[-1.65,2.85]
ENSG00000069974	0.0498273	0.921689	0.0527437	0.92259	0.92259	0.999978	0.0527437	[-1.02,1.13]
ENSG00000069998	-0.257848	0.829511	-0.255939	0.817696	0.829511	0.999978	-0.257848	[-2.24,1.95]
ENSG00000070010	-0.24237	0.645385	-0.242749	0.634505	0.645385	0.999978	-0.24237	[-1.37,0.82]
ENSG00000070018	-0.68036	0.511553	-0.673824	0.533904	0.533904	0.999978	-0.673824	[-2.89,1.51]
ENSG00000070047	-0.369638	0.46823	-0.369638	0.469084	0.469084	0.999978	-0.369638	[-1.38,0.64]
ENSG00000070061	-0.603179	0.500543	-0.603979	0.517526	0.517526	0.999978	-0.603979	[-2.49,1.28]
ENSG00000070081	0.348443	0.519713	0.346903	0.539695	0.539695	0.999978	0.346903	[-0.78,1.47]
ENSG00000070190	-0.0400691	0.952895	-0.0400691	0.943827	0.952895	0.999978	-0.0400691	[-1.07,1.05]
ENSG00000070214	-0.0202624	0.969445	-0.0191623	0.974767	0.974767	0.999978	-0.0191623	[-1.28,1.25]
ENSG00000070269	-0.554464	0.346119	-0.5492	0.362853	0.362853	0.999978	-0.5492	[-1.75,0.65]
ENSG00000070366	-0.301368	0.582794	-0.298938	0.593833	0.593833	0.999978	-0.298938	[-1.41,0.81]
ENSG00000070367	0.244747	0.646235	0.245389	0.630175	0.646235	0.999978	0.244747	[-0.81,1.27]
ENSG00000070371	-0.494677	0.668799	-0.514712	0.67374	0.67374	0.999978	-0.514712	[-4.07,2.25]
ENSG00000070404	0.192185	0.831781	0.234518	0.85115	0.85115	0.999978	0.234518	[-2.27,2.73]
ENSG00000070413	-0.13398	0.821277	-0.129719	0.835918	0.835918	0.999978	-0.129719	[-1.39,1.13]
ENSG00000070423	-0.104719	0.865074	-0.101359	0.874378	0.874378	0.999978	-0.101359	[-1.38,1.17]
ENSG00000070444	-0.229434	0.805114	-0.228219	0.80082	0.805114	0.999978	-0.229434	[-1.86,1.54]
ENSG00000070476	-0.0522227	0.938498	-0.0505425	0.936481	0.938498	0.999978	-0.0522227	[-1.27,1.2]
ENSG00000070495	0.0118521	0.9836	0.0131536	0.980403	0.9836	0.999978	0.0118521	[-1.12,1.13]
ENSG00000070501	0.0947188	0.8885	0.0926186	0.931015	0.931015	0.999978	0.0926186	[-2.17,2.35]
ENSG00000070540	0.379643	0.572161	0.391877	0.560744	0.572161	0.999978	0.379643	[-0.95,1.68]
ENSG00000070610	-0.00870231	0.978828	-0.00552151	0.992975	0.992975	0.999978	-0.00552151	[-1.73,1.72]
ENSG00000070614	-0.409414	0.66247	-0.404294	0.669725	0.669725	0.999978	-0.404294	[-2.31,1.51]
ENSG00000070669	0.0256094	0.969008	0.0256546	0.959175	0.969008	0.999978	0.0256094	[-1.04,1.06]
ENSG00000070718	-0.166056	0.798174	-0.160345	0.810504	0.810504	0.999978	-0.160345	[-1.5,1.18]
ENSG00000070731	-0.654514	0.631467	-0.625229	0.658946	0.658946	0.999978	-0.625229	[-3.53,2.29]
ENSG00000070756	0.285192	0.59618	0.285192	0.686012	0.686012	0.999978	0.285192	[-1.13,1.7]
ENSG00000070759	0.45201	0.738148	0.482551	0.71327	0.738148	0.999978	0.45201	[-2.31,3.12]
ENSG00000070761	-0.213467	0.707222	-0.212328	0.710309	0.710309	0.999978	-0.212328	[-1.35,0.92]
ENSG00000070770	-0.00896654	0.987626	-0.00868651	0.985638	0.987626	0.999978	-0.00896654	[-0.99,0.98]
ENSG00000070785	-0.143229	0.895927	-0.138429	0.902483	0.902483	0.999978	-0.138429	[-2.53,2.25]
ENSG00000070814	-0.0468268	0.968983	-0.0454266	0.961045	0.968983	0.999978	-0.0468268	[-1.88,1.86]
ENSG00000070831	0.113331	0.812581	0.113362	0.850147	0.850147	0.999978	0.113362	[-1.09,1.31]
ENSG00000070882	0.0817453	0.934337	0.0886973	0.875401	0.934337	0.999978	0.0817453	[-1.32,1.32]
ENSG00000070950	-0.317507	0.6298	-0.312416	0.645623	0.645623	0.999978	-0.312416	[-1.67,1.04]
ENSG00000070961	0.0411235	0.967741	0.0423361	0.953683	0.967741	0.999978	0.0411235	[-1.54,1.55]
ENSG00000071051	0.265317	0.759961	0.268628	0.732792	0.759961	0.999978	0.265317	[-1.43,1.88]
ENSG00000071054	-0.136033	0.782914	-0.136076	0.782057	0.782914	0.999978	-0.136033	[-1.19,0.87]
ENSG00000071073	-0.363544	0.704441	-0.357078	0.711671	0.711671	0.999978	-0.357078	[-2.31,1.59]
ENSG00000071082	0.659823	0.289371	0.659674	0.257221	0.289371	0.999978	0.659823	[-0.57,1.85]
ENSG00000071127	0.455702	0.384848	0.455702	0.395192	0.395192	0.999978	0.455702	[-0.61,1.52]
ENSG00000071189	-0.331091	0.548591	-0.32844	0.548675	0.548675	0.999978	-0.32844	[-1.42,0.76]
ENSG00000071205	-0.22064	0.66892	-0.218741	0.672426	0.672426	0.999978	-0.218741	[-1.25,0.81]
ENSG00000071242	-0.552938	0.588948	-0.530184	0.630626	0.630626	0.999978	-0.530184	[-2.84,1.7]
ENSG00000071243	0.294101	0.619118	0.294449	0.605415	0.619118	0.999978	0.294101	[-0.88,1.45]
ENSG00000071246	-0.383964	0.725718	-0.374633	0.733405	0.733405	0.999978	-0.374633	[-2.61,1.86]
ENSG00000071462	0.218665	0.732201	0.220275	0.731493	0.732201	0.999978	0.218665	[-1.06,1.49]
ENSG00000071537	0.251698	0.607551	0.251698	0.603685	0.607551	0.999978	0.251698	[-0.72,1.22]
ENSG00000071553	0.101767	0.864012	0.100667	0.882995	0.882995	0.999978	0.100667	[-1.28,1.49]
ENSG00000071564	-0.606365	0.370501	-0.603244	0.385389	0.385389	0.999978	-0.603244	[-1.98,0.78]
ENSG00000071626	-0.19264	0.725844	-0.193033	0.724078	0.725844	0.999978	-0.19264	[-1.35,0.92]
ENSG00000071655	-0.0642025	0.894325	-0.0625774	0.914569	0.914569	0.999978	-0.0625774	[-1.23,1.1]
ENSG00000071794	-0.810199	0.388928	-0.813304	0.382255	0.388928	0.999978	-0.810199	[-2.71,1.07]
ENSG00000071859	-0.0457739	0.923912	-0.0450138	0.92639	0.92639	0.999978	-0.0450138	[-1.02,0.93]
ENSG00000071889	0.2796	0.677953	0.291662	0.690382	0.690382	0.999978	0.291662	[-1.16,1.75]
ENSG00000071894	-0.565122	0.415198	-0.565293	0.408448	0.415198	0.999978	-0.565122	[-2,0.82]
ENSG00000071967	0.223485	0.789899	0.229355	0.8116	0.8116	0.999978	0.229355	[-1.72,2.18]
ENSG00000071994	0.193596	0.789055	0.196555	0.79771	0.79771	0.999978	0.196555	[-1.34,1.73]
ENSG00000072042	0.14287	0.779691	0.143583	0.786722	0.786722	0.999978	0.143583	[-0.91,1.19]
ENSG00000072062	-0.0648211	0.89725	-0.0650076	0.896809	0.89725	0.999978	-0.0648211	[-1.04,0.92]
ENSG00000072110	-0.0773674	0.900052	-0.0768997	0.895472	0.900052	0.999978	-0.0773674	[-1.18,1.07]
ENSG00000072121	-0.156416	0.777355	-0.155751	0.780656	0.780656	0.999978	-0.155751	[-1.26,0.95]
ENSG00000072135	-0.461168	0.490503	-0.45775	0.481663	0.490503	0.999978	-0.461168	[-1.89,0.88]
ENSG00000072163	1.5336	0.152181	1.57727	0.143653	0.152181	0.999978	1.5336	[-0.59,3.54]
ENSG00000072210	-0.831153	0.140792	-0.829915	0.156992	0.156992	0.999978	-0.829915	[-1.99,0.33]
ENSG00000072274	-0.504288	0.581976	-0.505947	0.583593	0.583593	0.999978	-0.505947	[-2.37,1.36]
ENSG00000072310	-0.362448	0.46284	-0.361232	0.46467	0.46467	0.999978	-0.361232	[-1.34,0.62]
ENSG00000072364	-0.111163	0.885933	-0.109616	0.893396	0.893396	0.999978	-0.109616	[-1.78,1.56]
ENSG00000072401	0.0818342	0.887944	0.0818342	0.904772	0.904772	0.999978	0.0818342	[-1.3,1.46]
ENSG00000072415	-0.137873	0.868117	-0.137873	0.867606	0.868117	0.999978	-0.137873	[-1.8,1.53]
ENSG00000072422	0.0867791	0.940104	0.117635	0.930282	0.940104	0.999978	0.0867791	[-2.34,2.52]
ENSG00000072501	-0.00840675	0.984691	-0.00840675	0.984991	0.984991	0.999978	-0.00840675	[-0.98,0.97]
ENSG00000072506	0.467156	0.492259	0.468462	0.355579	0.492259	0.999978	0.467156	[-0.87,1.62]
ENSG00000072518	-0.120842	0.809574	-0.118941	0.81163	0.81163	0.999978	-0.118941	[-1.12,0.88]
ENSG00000072571	1.04689	0.486568	1.05208	0.470438	0.486568	0.999978	1.04689	[-2.06,4.07]
ENSG00000072609	-0.234094	0.688191	-0.23305	0.69067	0.69067	0.999978	-0.23305	[-1.4,0.93]
ENSG00000072682	-0.533408	0.490072	-0.532546	0.486169	0.490072	0.999978	-0.533408	[-2.13,1.01]
ENSG00000072694	-0.709673	0.32479	-0.703172	0.355637	0.355637	0.999978	-0.703172	[-2.22,0.81]
ENSG00000072736	-0.159709	0.769684	-0.157629	0.776575	0.776575	0.999978	-0.157629	[-1.26,0.95]
ENSG00000072756	-0.203732	0.771256	-0.203732	0.770555	0.771256	0.999978	-0.203732	[-1.39,1.11]
ENSG00000072778	-0.23377	0.643036	-0.23368	0.641095	0.643036	0.999978	-0.23377	[-1.25,0.77]
ENSG00000072786	-0.278674	0.704515	-0.279196	0.704036	0.704515	0.999978	-0.278674	[-1.94,1.26]
ENSG00000072803	-0.0122501	0.982542	-0.010729	0.982378	0.982542	0.999978	-0.0122501	[-1.03,1.01]
ENSG00000072818	-0.835038	0.409357	-0.827841	0.436624	0.436624	0.999978	-0.827841	[-2.97,1.32]
ENSG00000072849	-0.0162988	0.981751	-0.0160788	0.976195	0.981751	0.999978	-0.0162988	[-1.09,1.08]
ENSG00000072864	-0.045439	0.944135	-0.0429187	0.954107	0.954107	0.999978	-0.0429187	[-1.6,1.51]
ENSG00000072954	-0.612101	0.660851	-0.564468	0.713978	0.713978	0.999978	-0.564468	[-4.04,2.67]
ENSG00000072958	-0.0264539	0.955927	-0.0256538	0.958666	0.958666	0.999978	-0.0256538	[-1.05,0.99]
ENSG00000073008	-0.0329722	0.963661	-0.0313521	0.972986	0.972986	0.999978	-0.0313521	[-2.1,2.03]
ENSG00000073009	-0.112256	0.846986	-0.108387	0.851357	0.851357	0.999978	-0.108387	[-1.27,1.05]
ENSG00000073050	0.172565	0.754221	0.176034	0.759326	0.759326	0.999978	0.176034	[-0.97,1.32]
ENSG00000073060	0.0188917	0.963497	0.0183316	0.984369	0.984369	0.999978	0.0183316	[-2.33,2.37]
ENSG00000073111	-0.432149	0.502305	-0.428982	0.450174	0.502305	0.999978	-0.432149	[-2.02,0.88]
ENSG00000073150	-0.312652	0.815082	-0.277527	0.837114	0.837114	0.999978	-0.277527	[-3.07,2.5]
ENSG00000073169	-0.263029	0.626063	-0.259488	0.637046	0.637046	0.999978	-0.259488	[-1.35,0.83]
ENSG00000073331	-0.491264	0.664682	-0.484912	0.66567	0.66567	0.999978	-0.484912	[-2.8,1.82]
ENSG00000073350	-0.535973	0.562342	-0.530854	0.591282	0.591282	0.999978	-0.530854	[-2.53,1.45]
ENSG00000073417	-0.309233	0.57135	-0.306094	0.56428	0.57135	0.999978	-0.309233	[-1.46,0.79]
ENSG00000073536	0.33637	0.857363	0.33942	0.800354	0.857363	0.999978	0.33637	[-3,3.21]
ENSG00000073578	-0.115416	0.821964	-0.115416	0.823113	0.823113	0.999978	-0.115416	[-1.14,0.91]
ENSG00000073584	0.345914	0.506126	0.345914	0.516876	0.516876	0.999978	0.345914	[-0.71,1.4]
ENSG00000073614	-0.0682769	0.9087	-0.0683436	0.91169	0.91169	0.999978	-0.0683436	[-1.3,1.17]
ENSG00000073711	-0.166272	0.874972	-0.167092	0.865004	0.874972	0.999978	-0.166272	[-1.98,1.77]
ENSG00000073712	0.36554	0.726822	0.362295	0.710943	0.726822	0.999978	0.36554	[-1.72,2.38]
ENSG00000073737	-0.143702	0.851679	-0.136873	0.863297	0.863297	0.999978	-0.136873	[-1.76,1.48]
ENSG00000073756	0.789325	0.49493	0.792368	0.588942	0.588942	0.999978	0.792368	[-2.3,3.88]
ENSG00000073792	0.0361155	0.928539	0.0408886	0.952333	0.952333	0.999978	0.0408886	[-1.34,1.42]
ENSG00000073803	1.69841	0.126564	1.73196	0.289695	0.289695	0.999978	1.73196	[-1.58,5.04]
ENSG00000073849	-0.459211	0.581751	-0.452655	0.591914	0.591914	0.999978	-0.452655	[-2.15,1.24]
ENSG00000073861	-0.914226	0.475066	-0.863688	0.503702	0.503702	0.999978	-0.863688	[-3.52,1.76]
ENSG00000073910	-0.497044	0.558271	-0.496581	0.558086	0.558271	0.999978	-0.497044	[-2.26,1.22]
ENSG00000073921	0.114493	0.814484	0.114493	0.810731	0.814484	0.999978	0.114493	[-0.85,1.07]
ENSG00000073969	-0.121216	0.812103	-0.120707	0.813969	0.813969	0.999978	-0.120707	[-1.13,0.89]
ENSG00000074054	-0.332083	0.531905	-0.331562	0.532536	0.532536	0.999978	-0.331562	[-1.38,0.72]
ENSG00000074071	-0.299487	0.760138	-0.293982	0.769316	0.769316	0.999978	-0.293982	[-2.34,1.75]
ENSG00000074181	-0.962285	0.123024	-0.959581	0.0808594	0.123024	0.999978	-0.962285	[-2.39,0.26]
ENSG00000074201	0.0239653	0.950695	0.0237853	0.974912	0.974912	0.999978	0.0237853	[-1.66,1.7]
ENSG00000074266	-0.139274	0.785575	-0.139274	0.786834	0.786834	0.999978	-0.139274	[-1.16,0.88]
ENSG00000074319	0.253154	0.606049	0.253154	0.602366	0.606049	0.999978	0.253154	[-0.72,1.22]
ENSG00000074356	-0.226002	0.732421	-0.224929	0.736713	0.736713	0.999978	-0.224929	[-1.56,1.11]
ENSG00000074370	-0.441083	0.675012	-0.43825	0.68029	0.68029	0.999978	-0.43825	[-2.61,1.73]
ENSG00000074416	0.347762	0.483248	0.34727	0.474356	0.483248	0.999978	0.347762	[-0.63,1.32]
ENSG00000074582	-0.086169	0.948162	-0.0837688	0.936434	0.948162	0.999978	-0.086169	[-2.09,2.06]
ENSG00000074603	-0.0803538	0.888099	-0.0792737	0.886181	0.888099	0.999978	-0.0803538	[-1.14,1.01]
ENSG00000074657	-0.475286	0.51723	-0.460169	0.547981	0.547981	0.999978	-0.460169	[-2,1.07]
ENSG00000074660	-0.699229	0.520564	-0.700279	0.521398	0.521398	0.999978	-0.700279	[-2.93,1.53]
ENSG00000074695	0.3346	0.593382	0.3346	0.594221	0.594221	0.999978	0.3346	[-0.92,1.59]
ENSG00000074696	-0.44211	0.644425	-0.437367	0.646766	0.646766	0.999978	-0.437367	[-2.38,1.5]
ENSG00000074755	-0.382858	0.574776	-0.382377	0.566831	0.574776	0.999978	-0.382858	[-1.84,0.99]
ENSG00000074800	0.400101	0.504309	0.400585	0.450637	0.504309	0.999978	0.400101	[-0.78,1.51]
ENSG00000074842	0.239936	0.639118	0.240385	0.621813	0.639118	0.999978	0.239936	[-0.77,1.23]
ENSG00000074855	-0.424521	0.552203	-0.411481	0.573294	0.573294	0.999978	-0.411481	[-1.88,1.04]
ENSG00000074935	-0.0397324	0.960891	-0.0369491	0.961142	0.961142	0.999978	-0.0369491	[-1.56,1.49]
ENSG00000074964	-0.205052	0.681256	-0.204093	0.683138	0.683138	0.999978	-0.204093	[-1.2,0.79]
ENSG00000075089	0	0.989525	0	0.99898	0.99898	0.999978	0	[-1.07,1.07]
ENSG00000075131	-0.253467	0.678985	-0.251683	0.681541	0.681541	0.999978	-0.251683	[-1.47,0.97]
ENSG00000075142	0.682371	0.365292	0.682786	0.453945	0.453945	0.999978	0.682786	[-1.15,2.52]
ENSG00000075151	-0.302295	0.608521	-0.300625	0.616662	0.616662	0.999978	-0.300625	[-1.5,0.9]
ENSG00000075188	-0.0657075	0.928693	-0.0657075	0.928343	0.928693	0.999978	-0.0657075	[-1.57,1.44]
ENSG00000075213	-1.50211	0.146372	-1.47724	0.15122	0.15122	0.999978	-1.47724	[-3.57,0.56]
ENSG00000075223	0.111644	0.887936	0.115296	0.923125	0.923125	0.999978	0.115296	[-2.36,2.59]
ENSG00000075234	-0.0410185	0.946966	-0.0360546	0.96013	0.96013	0.999978	-0.0360546	[-1.57,1.5]
ENSG00000075239	0.205054	0.734774	0.204587	0.702848	0.734774	0.999978	0.205054	[-0.97,1.32]
ENSG00000075240	-0.642579	0.341325	-0.634715	0.379326	0.379326	0.999978	-0.634715	[-2.07,0.8]
ENSG00000075292	-0.229935	0.640678	-0.229784	0.639655	0.640678	0.999978	-0.229935	[-1.22,0.75]
ENSG00000075303	-0.20272	0.813207	-0.197157	0.828408	0.828408	0.999978	-0.197157	[-2.06,1.66]
ENSG00000075336	-0.0544479	0.946108	-0.0500629	0.952679	0.952679	0.999978	-0.0500629	[-1.8,1.7]
ENSG00000075391	-0.680864	0.322293	-0.6756	0.340679	0.340679	0.999978	-0.6756	[-2.09,0.73]
ENSG00000075399	-0.206437	0.849984	-0.204638	0.828268	0.849984	0.999978	-0.206437	[-1.64,1.57]
ENSG00000075407	-0.672065	0.311914	-0.667779	0.34453	0.34453	0.999978	-0.667779	[-2.07,0.73]
ENSG00000075413	0.0562344	0.927271	0.0565773	0.912948	0.927271	0.999978	0.0562344	[-1.06,1.13]
ENSG00000075415	0.33574	0.487507	0.33574	0.49015	0.49015	0.999978	0.33574	[-0.63,1.3]
ENSG00000075420	-0.0556026	0.912673	-0.0555019	0.92747	0.92747	0.999978	-0.0555019	[-1.3,1.19]
ENSG00000075426	-0.171029	0.749098	-0.171237	0.748078	0.749098	0.999978	-0.171029	[-1.31,0.92]
ENSG00000075539	-0.304678	0.560732	-0.303657	0.551672	0.560732	0.999978	-0.304678	[-1.38,0.74]
ENSG00000075568	-0.202422	0.818682	-0.200662	0.830842	0.830842	0.999978	-0.200662	[-2.12,1.71]
ENSG00000075618	0.170946	0.857056	0.171438	0.789439	0.857056	0.999978	0.170946	[-1.46,1.59]
ENSG00000075624	0.686765	0.272728	0.68726	0.168645	0.272728	0.999978	0.686765	[-0.55,1.79]
ENSG00000075651	0.241718	0.77955	0.242363	0.718768	0.77955	0.999978	0.241718	[-1.37,1.68]
ENSG00000075702	-1.12512	0.347422	-1.15212	0.401994	0.401994	0.999978	-1.15212	[-4.13,1.62]
ENSG00000075711	-0.429037	0.508376	-0.426919	0.531926	0.531926	0.999978	-0.426919	[-1.79,0.94]
ENSG00000075785	0.254783	0.661977	0.254454	0.671351	0.671351	0.999978	0.254454	[-0.94,1.45]
ENSG00000075790	-0.0969209	0.845675	-0.0965001	0.846501	0.846501	0.999978	-0.0965001	[-1.09,0.9]
ENSG00000075826	-0.839976	0.485246	-0.840271	0.550186	0.550186	0.999978	-0.840271	[-3.86,2.02]
ENSG00000075856	-0.155385	0.765462	-0.155472	0.763285	0.765462	0.999978	-0.155385	[-1.33,0.94]
ENSG00000075884	0.251798	0.689572	0.253622	0.665438	0.689572	0.999978	0.251798	[-0.99,1.45]
ENSG00000075914	-0.120704	0.899307	-0.117504	0.906137	0.906137	0.999978	-0.117504	[-2.18,1.95]
ENSG00000075945	0.108579	0.854522	0.108579	0.858635	0.858635	0.999978	0.108579	[-1.11,1.32]
ENSG00000075975	0.117974	0.832489	0.117974	0.833172	0.833172	0.999978	0.117974	[-1,1.24]
ENSG00000076003	-0.13977	0.880174	-0.141624	0.880841	0.880841	0.999978	-0.141624	[-2.08,1.8]
ENSG00000076043	0.242182	0.795789	0.243407	0.858693	0.858693	0.999978	0.243407	[-2.67,3.16]
ENSG00000076053	0.592721	0.309871	0.595757	0.291995	0.309871	0.999978	0.592721	[-0.56,1.72]
ENSG00000076108	-0.0701805	0.949763	-0.0709076	0.936047	0.949763	0.999978	-0.0701805	[-1.69,1.66]
ENSG00000076201	0.118872	0.80611	0.119576	0.816719	0.816719	0.999978	0.119576	[-0.91,1.14]
ENSG00000076242	0.08745	0.896506	0.0873942	0.883389	0.896506	0.999978	0.08745	[-1.19,1.32]
ENSG00000076248	-0.112743	0.906417	-0.099583	0.923349	0.923349	0.999978	-0.099583	[-2.26,2.06]
ENSG00000076258	0.0337158	0.998729	0.0432975	0.956499	0.998729	0.999978	0.0337158	[-1.83,1.69]
ENSG00000076321	0.301848	0.575705	0.301739	0.563763	0.575705	0.999978	0.301848	[-0.76,1.35]
ENSG00000076356	-0.476235	0.518158	-0.470966	0.542302	0.542302	0.999978	-0.470966	[-2.02,1.07]
ENSG00000076382	0.736106	0.425205	0.767532	0.551595	0.551595	0.999978	0.767532	[-1.83,3.38]
ENSG00000076513	0.0453719	0.940715	0.0447718	0.959966	0.959966	0.999978	0.0447718	[-1.8,1.89]
ENSG00000076554	-0.191944	0.91977	-0.186544	0.888013	0.91977	0.999978	-0.191944	[-2.12,2.28]
ENSG00000076604	-0.223539	0.864561	-0.214658	0.870725	0.870725	0.999978	-0.214658	[-2.95,2.53]
ENSG00000076641	-0.0382493	0.968703	-0.0362891	0.975663	0.975663	0.999978	-0.0362891	[-2.75,2.67]
ENSG00000076650	0.161385	0.784039	0.164595	0.783141	0.784039	0.999978	0.161385	[-1.01,1.33]
ENSG00000076662	0.519978	0.543506	0.520146	0.569111	0.569111	0.999978	0.520146	[-1.32,2.36]
ENSG00000076685	-0.244267	0.688052	-0.244696	0.694112	0.694112	0.999978	-0.244696	[-1.48,1]
ENSG00000076716	-0.0936619	0.935225	-0.0921417	0.937459	0.937459	0.999978	-0.0921417	[-2.57,2.39]
ENSG00000076770	0.707126	0.319	0.717738	0.342542	0.342542	0.999978	0.717738	[-0.78,2.21]
ENSG00000076924	-0.00390117	0.994197	-0.00256077	0.994383	0.994383	0.999978	-0.00256077	[-1.01,1]
ENSG00000076928	-0.47333	0.396315	-0.471763	0.419563	0.419563	0.999978	-0.471763	[-1.63,0.69]
ENSG00000076944	-0.0778092	0.902957	-0.0783971	0.896758	0.902957	0.999978	-0.0778092	[-1.19,1.08]
ENSG00000076984	0	0.995955	0.00264086	0.995481	0.995955	0.999978	0	[-1.08,1.06]
ENSG00000077044	-0.163757	0.839704	-0.158131	0.845245	0.845245	0.999978	-0.158131	[-1.79,1.47]
ENSG00000077097	-0.333609	0.521609	-0.333356	0.523338	0.523338	0.999978	-0.333356	[-1.37,0.7]
ENSG00000077147	-0.132594	0.785973	-0.132594	0.786286	0.786286	0.999978	-0.132594	[-1.11,0.84]
ENSG00000077150	-0.145483	0.825704	-0.145318	0.822578	0.825704	0.999978	-0.145483	[-1.33,1.1]
ENSG00000077152	0.464841	0.765052	0.480182	0.762021	0.765052	0.999978	0.464841	[-2.73,3.64]
ENSG00000077157	-0.576382	0.562714	-0.57786	0.603872	0.603872	0.999978	-0.57786	[-2.85,1.67]
ENSG00000077232	-0.20001	0.716788	-0.19871	0.719025	0.719025	0.999978	-0.19871	[-1.3,0.9]
ENSG00000077235	-0.0274802	0.972709	-0.0269201	0.966971	0.972709	0.999978	-0.0274802	[-1.32,1.3]
ENSG00000077238	-0.497374	0.342094	-0.497753	0.346179	0.346179	0.999978	-0.497753	[-1.54,0.55]
ENSG00000077254	-0.453396	0.370058	-0.45374	0.364161	0.370058	0.999978	-0.453396	[-1.47,0.55]
ENSG00000077312	0.430195	0.404231	0.430195	0.438504	0.438504	0.999978	0.430195	[-0.67,1.53]
ENSG00000077348	0.116819	0.956537	0.121889	0.887931	0.956537	0.999978	0.116819	[-2.16,2.01]
ENSG00000077380	0.193369	0.704157	0.194326	0.690488	0.704157	0.999978	0.193369	[-0.81,1.18]
ENSG00000077420	0.138877	0.863972	0.140037	0.844013	0.863972	0.999978	0.138877	[-1.41,1.61]
ENSG00000077454	-0.594657	0.543203	-0.595054	0.554096	0.554096	0.999978	-0.595054	[-2.63,1.44]
ENSG00000077458	-0.191017	0.728349	-0.187787	0.733082	0.733082	0.999978	-0.187787	[-1.28,0.9]
ENSG00000077463	-0.335901	0.533606	-0.332513	0.536756	0.536756	0.999978	-0.332513	[-1.4,0.73]
ENSG00000077514	0.012975	0.981013	0.0158188	0.976813	0.981013	0.999978	0.012975	[-1.14,1.16]
ENSG00000077549	0.468794	0.373725	0.469123	0.330116	0.373725	0.999978	0.468794	[-0.57,1.46]
ENSG00000077585	0.0436731	0.934155	0.0435575	0.932421	0.934155	0.999978	0.0436731	[-1,1.08]
ENSG00000077684	-0.55139	0.646217	-0.552095	0.656864	0.656864	0.999978	-0.552095	[-3.11,1.99]
ENSG00000077713	-0.139675	0.872014	-0.135675	0.868636	0.872014	0.999978	-0.139675	[-1.65,1.46]
ENSG00000077721	0.256507	0.623423	0.25555	0.654315	0.654315	0.999978	0.25555	[-0.88,1.39]
ENSG00000077782	0.344128	0.693933	0.359263	0.731548	0.731548	0.999978	0.359263	[-1.76,2.47]
ENSG00000077809	-0.339068	0.551699	-0.338775	0.540661	0.551699	0.999978	-0.339068	[-1.54,0.8]
ENSG00000077984	-0.611021	0.731441	-0.607899	0.712047	0.731441	0.999978	-0.611021	[-3.17,2.73]
ENSG00000078043	-0.279672	0.66464	-0.273659	0.683669	0.683669	0.999978	-0.273659	[-1.62,1.06]
ENSG00000078061	0.295377	0.56881	0.297145	0.556302	0.56881	0.999978	0.295377	[-0.73,1.3]
ENSG00000078070	-0.471473	0.566765	-0.468526	0.582135	0.582135	0.999978	-0.468526	[-2.18,1.24]
ENSG00000078081	-0.0373132	0.970664	-0.0369332	0.958292	0.970664	0.999978	-0.0373132	[-1.35,1.35]
ENSG00000078124	0.301573	0.585154	0.305619	0.584557	0.585154	0.999978	0.301573	[-0.79,1.39]
ENSG00000078140	0.0917557	0.861924	0.0917249	0.861564	0.861924	0.999978	0.0917557	[-0.96,1.14]
ENSG00000078142	-0.37025	0.469816	-0.370861	0.458154	0.469816	0.999978	-0.37025	[-1.42,0.65]
ENSG00000078177	0.336571	0.615444	0.33925	0.602887	0.615444	0.999978	0.336571	[-0.99,1.64]
ENSG00000078237	-0.3778	0.66128	-0.377722	0.661425	0.661425	0.999978	-0.377722	[-2.12,1.36]
ENSG00000078246	0.0805313	0.883926	0.0840772	0.881213	0.883926	0.999978	0.0805313	[-1.02,1.18]
ENSG00000078269	0.0154201	0.997524	0.0236969	0.969531	0.997524	0.999978	0.0154201	[-1.35,1.3]
ENSG00000078304	0.0466236	0.931808	0.0487538	0.935044	0.935044	0.999978	0.0487538	[-1.15,1.25]
ENSG00000078369	0.301925	0.54807	0.301925	0.571224	0.571224	0.999978	0.301925	[-0.75,1.36]
ENSG00000078401	1.25033	0.476819	1.25981	0.52712	0.52712	0.999978	1.25981	[-3.1,5.61]
ENSG00000078403	-0.0846795	0.9584	-0.0822793	0.930376	0.9584	0.999978	-0.0846795	[-1.65,1.74]
ENSG00000078487	-0.982021	0.408642	-0.992265	0.461844	0.461844	0.999978	-0.992265	[-3.93,1.74]
ENSG00000078618	-0.336377	0.512924	-0.336006	0.509799	0.512924	0.999978	-0.336377	[-1.37,0.68]
ENSG00000078668	-0.143601	0.841601	-0.14216	0.83607	0.841601	0.999978	-0.143601	[-1.39,1.19]
ENSG00000078674	-0.199682	0.690364	-0.199682	0.69032	0.690364	0.999978	-0.199682	[-1.2,0.8]
ENSG00000078687	1.06748	0.228196	1.07784	0.330081	0.330081	0.999978	1.07784	[-1.15,3.31]
ENSG00000078699	-0.486559	0.507216	-0.481074	0.509509	0.509509	0.999978	-0.481074	[-1.93,0.97]
ENSG00000078747	-0.245039	0.633839	-0.244054	0.630919	0.633839	0.999978	-0.245039	[-1.28,0.78]
ENSG00000078804	0.0910077	0.90312	0.0909971	0.936705	0.936705	0.999978	0.0909971	[-2.37,2.55]
ENSG00000078808	0.118006	0.806815	0.118654	0.808671	0.808671	0.999978	0.118654	[-0.85,1.09]
ENSG00000078902	-0.0364243	0.949665	-0.0350441	0.951305	0.951305	0.999978	-0.0350441	[-1.21,1.14]
ENSG00000078967	0.728878	0.2743	0.734468	0.319263	0.319263	0.999978	0.734468	[-0.73,2.2]
ENSG00000079134	-0.563209	0.432293	-0.563157	0.461365	0.461365	0.999978	-0.563157	[-2.09,0.97]
ENSG00000079215	-0.167625	0.76218	-0.167625	0.763003	0.763003	0.999978	-0.167625	[-1.27,0.94]
ENSG00000079246	-0.0241824	0.967509	-0.0241824	0.966208	0.967509	0.999978	-0.0241824	[-1.15,1.11]
ENSG00000079257	-1.43957	0.258421	-1.43541	0.249469	0.258421	0.999978	-1.43957	[-4.36,1.14]
ENSG00000079263	0.524393	0.711383	0.53428	0.768758	0.768758	0.999978	0.53428	[-3.43,4.49]
ENSG00000079277	-0.227418	0.644561	-0.226203	0.646576	0.646576	0.999978	-0.226203	[-1.21,0.75]
ENSG00000079308	-0.1156	0.822437	-0.113517	0.828973	0.828973	0.999978	-0.113517	[-1.15,0.93]
ENSG00000079313	-0.422104	0.440227	-0.42093	0.450098	0.450098	0.999978	-0.42093	[-1.53,0.68]
ENSG00000079332	0.110343	0.823956	0.110343	0.846825	0.846825	0.999978	0.110343	[-1.03,1.26]
ENSG00000079335	-0.0668372	0.911659	-0.0603454	0.923535	0.923535	0.999978	-0.0603454	[-1.34,1.21]
ENSG00000079337	-0.260427	0.867371	-0.249226	0.861919	0.867371	0.999978	-0.260427	[-2.8,2.59]
ENSG00000079387	-0.296138	0.604131	-0.294529	0.612215	0.612215	0.999978	-0.294529	[-1.45,0.86]
ENSG00000079432	-0.231528	0.80251	-0.233198	0.789482	0.80251	0.999978	-0.231528	[-1.6,1.41]
ENSG00000079459	0.0421313	0.945233	0.0416282	0.931147	0.945233	0.999978	0.0421313	[-1.01,1.06]
ENSG00000079462	0.454649	0.564002	0.462559	0.607989	0.607989	0.999978	0.462559	[-1.33,2.24]
ENSG00000079482	-0.878799	0.337555	-0.874248	0.374932	0.374932	0.999978	-0.874248	[-2.87,1.09]
ENSG00000079616	0.174536	0.813893	0.182287	0.805937	0.813893	0.999978	0.174536	[-1.29,1.63]
ENSG00000079691	0.240834	0.871814	0.245758	0.830142	0.871814	0.999978	0.240834	[-2.38,2.59]
ENSG00000079739	-0.667635	0.338209	-0.666804	0.335402	0.338209	0.999978	-0.667635	[-2.08,0.72]
ENSG00000079785	-0.186873	0.808706	-0.186873	0.807071	0.808706	0.999978	-0.186873	[-1.69,1.34]
ENSG00000079805	-0.17849	0.716038	-0.17849	0.717774	0.717774	0.999978	-0.17849	[-1.16,0.8]
ENSG00000079819	-0.0278875	0.969667	-0.0292904	0.962901	0.969667	0.999978	-0.0278875	[-1.21,1.19]
ENSG00000079950	0.151774	0.766294	0.151905	0.761002	0.766294	0.999978	0.151774	[-0.85,1.15]
ENSG00000079974	0.0251627	0.949647	0.0549326	0.974142	0.974142	0.999978	0.0549326	[-3.01,3.08]
ENSG00000079999	-0.416951	0.473894	-0.416618	0.458521	0.473894	0.999978	-0.416951	[-1.64,0.75]
ENSG00000080007	-0.698016	0.425093	-0.644899	0.471333	0.471333	0.999978	-0.644899	[-2.39,1.13]
ENSG00000080189	-0.00256026	0.983157	-0.00246025	0.999779	0.999779	0.999978	-0.00246025	[-1.61,1.6]
ENSG00000080200	0.0727282	0.893181	0.0740359	0.923168	0.923168	0.999978	0.0740359	[-1.49,1.64]
ENSG00000080298	0.138143	0.844346	0.148484	0.876351	0.876351	0.999978	0.148484	[-1.79,2.09]
ENSG00000080345	-0.237763	0.686247	-0.237588	0.691805	0.691805	0.999978	-0.237588	[-1.43,0.96]
ENSG00000080371	0.0993255	0.881434	0.0982854	0.885625	0.885625	0.999978	0.0982854	[-1.29,1.49]
ENSG00000080503	-0.0190032	0.971496	-0.0175414	0.97317	0.97317	0.999978	-0.0175414	[-1.1,1.07]
ENSG00000080546	-0.253303	0.678153	-0.248758	0.694655	0.694655	0.999978	-0.248758	[-1.51,1.01]
ENSG00000080603	-0.17961	0.763257	-0.179182	0.766098	0.766098	0.999978	-0.179182	[-1.39,1.03]
ENSG00000080608	-0.175329	0.859539	-0.174309	0.859307	0.859539	0.999978	-0.175329	[-2.2,1.85]
ENSG00000080802	-0.0809927	0.890318	-0.0805005	0.890483	0.890483	0.999978	-0.0805005	[-1.24,1.08]
ENSG00000080815	0.0628756	0.910265	0.063882	0.921875	0.921875	0.999978	0.063882	[-1.24,1.37]
ENSG00000080819	-1.11888	0.166765	-1.11423	0.169351	0.169351	0.999978	-1.11423	[-2.73,0.5]
ENSG00000080822	0.0519402	0.923191	0.0529255	0.951038	0.951038	0.999978	0.0529255	[-1.71,1.82]
ENSG00000080823	-0.557518	0.713434	-0.555808	0.756371	0.756371	0.999978	-0.555808	[-4.89,3.38]
ENSG00000080824	-0.338836	0.522369	-0.338702	0.512242	0.522369	0.999978	-0.338836	[-1.43,0.72]
ENSG00000080839	-0.561995	0.463468	-0.554884	0.474724	0.474724	0.999978	-0.554884	[-2.11,0.99]
ENSG00000080845	-0.120497	0.846353	-0.11844	0.849002	0.849002	0.999978	-0.11844	[-1.37,1.13]
ENSG00000081014	0.297807	0.694277	0.298917	0.738384	0.738384	0.999978	0.298917	[-1.51,2.1]
ENSG00000081019	0.269425	0.601616	0.270594	0.594324	0.601616	0.999978	0.269425	[-0.75,1.28]
ENSG00000081026	0.114001	0.887634	0.11855	0.879814	0.887634	0.999978	0.114001	[-1.41,1.59]
ENSG00000081041	1.00397	0.289001	1.00169	0.429719	0.429719	0.999978	1.00169	[-1.61,3.62]
ENSG00000081087	0.232778	0.685464	0.232778	0.715774	0.715774	0.999978	0.232778	[-1.04,1.51]
ENSG00000081154	0.276906	0.614126	0.27853	0.644942	0.644942	0.999978	0.27853	[-0.92,1.48]
ENSG00000081177	-0.589846	0.514919	-0.577169	0.554501	0.554501	0.999978	-0.577169	[-2.56,1.38]
ENSG00000081181	-0.721519	0.542967	-0.721519	0.544433	0.544433	0.999978	-0.721519	[-3.17,1.7]
ENSG00000081189	0.562586	0.425492	0.569311	0.393334	0.425492	0.999978	0.562586	[-0.83,1.9]
ENSG00000081237	0.0458819	0.939355	0.046722	0.953001	0.953001	0.999978	0.046722	[-1.57,1.66]
ENSG00000081307	-0.31663	0.714659	-0.31663	0.71392	0.714659	0.999978	-0.31663	[-1.75,1.33]
ENSG00000081320	-0.0812512	0.897964	-0.0809679	0.91328	0.91328	0.999978	-0.0809679	[-1.6,1.43]
ENSG00000081386	-0.180962	0.809609	-0.169632	0.828864	0.828864	0.999978	-0.169632	[-1.75,1.4]
ENSG00000081665	-0.0452894	0.963665	-0.0448894	0.950408	0.963665	0.999978	-0.0452894	[-1.35,1.35]
ENSG00000081692	0.0601445	0.982278	0.0674491	0.920168	0.982278	0.999978	0.0601445	[-1.68,1.54]
ENSG00000081721	-0.0147033	0.99573	-0.00858198	0.989315	0.99573	0.999978	-0.0147033	[-1.5,1.59]
ENSG00000081760	-0.0595855	0.914901	-0.0562851	0.92486	0.92486	0.999978	-0.0562851	[-1.26,1.15]
ENSG00000081791	-0.0242119	0.980453	-0.0236918	0.970312	0.980453	0.999978	-0.0242119	[-1.21,1.23]
ENSG00000081870	0.452431	0.48445	0.452431	0.527718	0.527718	0.999978	0.452431	[-0.98,1.88]
ENSG00000081913	-0.687938	0.50067	-0.68753	0.504054	0.504054	0.999978	-0.68753	[-2.77,1.39]
ENSG00000081985	0.383815	0.834796	0.412248	0.762573	0.834796	0.999978	0.383815	[-2.95,3.21]
ENSG00000082068	-0.541022	0.382335	-0.538989	0.362589	0.382335	0.999978	-0.541022	[-1.85,0.69]
ENSG00000082074	-0.0218709	0.956119	-0.022115	0.96762	0.96762	0.999978	-0.022115	[-1.1,1.06]
ENSG00000082126	-0.025746	0.973714	0.182079	0.909424	0.973714	0.999978	-0.025746	[-3.66,3.41]
ENSG00000082153	0.157857	0.744871	0.158066	0.751542	0.751542	0.999978	0.158066	[-0.83,1.15]
ENSG00000082212	-0.0812303	0.9066	-0.0821704	0.897125	0.9066	0.999978	-0.0812303	[-1.22,1.13]
ENSG00000082213	0.121475	0.82278	0.12259	0.812206	0.82278	0.999978	0.121475	[-0.94,1.16]
ENSG00000082258	0.0760234	0.922601	0.0759779	0.882955	0.922601	0.999978	0.0760234	[-1.16,1.2]
ENSG00000082269	-0.423706	0.532884	-0.419785	0.544858	0.544858	0.999978	-0.419785	[-1.81,0.96]
ENSG00000082397	0.217495	0.666442	0.217495	0.667468	0.667468	0.999978	0.217495	[-0.79,1.22]
ENSG00000082438	-0.285397	0.846691	-0.289826	0.809692	0.846691	0.999978	-0.285397	[-2.03,2.03]
ENSG00000082512	-0.116002	0.862237	-0.099571	0.890424	0.890424	0.999978	-0.099571	[-1.61,1.39]
ENSG00000082515	0.0707296	0.911882	0.071781	0.892505	0.911882	0.999978	0.0707296	[-1.09,1.18]
ENSG00000082516	0.149867	0.83937	0.149412	0.884333	0.884333	0.999978	0.149412	[-1.96,2.26]
ENSG00000082641	0.190375	0.767864	0.190831	0.770727	0.770727	0.999978	0.190831	[-1.11,1.49]
ENSG00000082701	0.0240438	0.970316	0.0245264	0.963171	0.970316	0.999978	0.0240438	[-1.12,1.15]
ENSG00000082781	0.134018	0.900838	0.132218	0.935746	0.935746	0.999978	0.132218	[-3.58,3.84]
ENSG00000082805	-0.102871	0.844441	-0.101261	0.847191	0.847191	0.999978	-0.101261	[-1.15,0.94]
ENSG00000082898	-0.404482	0.439546	-0.4041	0.447231	0.447231	0.999978	-0.4041	[-1.46,0.65]
ENSG00000082996	0.301317	0.735546	0.301089	0.694546	0.735546	0.999978	0.301317	[-1.43,1.9]
ENSG00000083093	-0.297274	0.622783	-0.295505	0.631351	0.631351	0.999978	-0.295505	[-1.52,0.93]
ENSG00000083097	0.0802724	0.950019	0.0829061	0.927936	0.950019	0.999978	0.0802724	[-1.98,2.01]
ENSG00000083099	-0.118686	0.847547	-0.116005	0.849233	0.849233	0.999978	-0.116005	[-1.34,1.11]
ENSG00000083123	-0.53624	0.541527	-0.532656	0.541759	0.541759	0.999978	-0.532656	[-2.3,1.21]
ENSG00000083168	-0.13831	0.823663	-0.138562	0.829132	0.829132	0.999978	-0.138562	[-1.42,1.14]
ENSG00000083223	-0.342313	0.647739	-0.340374	0.643168	0.647739	0.999978	-0.342313	[-2.02,1.2]
ENSG00000083290	0.115935	0.854353	0.124016	0.905468	0.905468	0.999978	0.124016	[-1.96,2.2]
ENSG00000083312	-0.100881	0.839352	-0.101661	0.839421	0.839421	0.999978	-0.101661	[-1.1,0.89]
ENSG00000083444	0.148431	0.84697	0.150127	0.825753	0.84697	0.999978	0.148431	[-1.33,1.56]
ENSG00000083457	0.046237	0.863254	0.045677	0.973683	0.973683	0.999978	0.045677	[-2.92,3.01]
ENSG00000083520	-0.0205157	0.970649	-0.0211557	0.966431	0.970649	0.999978	-0.0205157	[-1.02,1]
ENSG00000083535	-0.73111	0.412749	-0.733325	0.428873	0.428873	0.999978	-0.733325	[-2.6,1.13]
ENSG00000083544	-1.08114	0.22495	-1.08327	0.247219	0.247219	0.999978	-1.08327	[-2.95,0.79]
ENSG00000083635	-0.321735	0.693844	-0.318251	0.698438	0.698438	0.999978	-0.318251	[-1.98,1.34]
ENSG00000083642	-0.0998352	0.861376	-0.0998352	0.858314	0.861376	0.999978	-0.0998352	[-1.15,0.99]
ENSG00000083720	0.208973	0.828466	0.212354	0.805925	0.828466	0.999978	0.208973	[-1.63,1.96]
ENSG00000083750	-0.687651	0.312417	-0.679603	0.350859	0.350859	0.999978	-0.679603	[-2.13,0.76]
ENSG00000083799	-0.441277	0.490799	-0.441145	0.469196	0.490799	0.999978	-0.441277	[-1.84,0.85]
ENSG00000083812	-0.427102	0.529451	-0.419741	0.554127	0.554127	0.999978	-0.419741	[-1.84,0.99]
ENSG00000083814	0.502016	0.479328	0.51101	0.426884	0.479328	0.999978	0.502016	[-0.9,1.81]
ENSG00000083817	0.303532	0.747615	0.313787	0.69797	0.747615	0.999978	0.303532	[-1.51,1.97]
ENSG00000083828	-0.36204	0.551065	-0.356831	0.551566	0.551566	0.999978	-0.356831	[-1.55,0.83]
ENSG00000083838	-0.783995	0.352427	-0.771599	0.392003	0.392003	0.999978	-0.771599	[-2.59,1.02]
ENSG00000083844	-0.0176204	0.970729	-0.0185022	0.973018	0.973018	0.999978	-0.0185022	[-1.14,1.1]
ENSG00000083845	0.773283	0.33473	0.77419	0.263162	0.33473	0.999978	0.773283	[-0.83,2.23]
ENSG00000083896	-0.13673	0.815195	-0.136503	0.816026	0.816026	0.999978	-0.136503	[-1.31,1.03]
ENSG00000083937	-0.12764	0.844012	-0.125543	0.856293	0.856293	0.999978	-0.125543	[-1.52,1.27]
ENSG00000084070	0.126012	0.799912	0.126538	0.8031	0.8031	0.999978	0.126538	[-0.88,1.14]
ENSG00000084072	-0.573186	0.369599	-0.571269	0.384617	0.384617	0.999978	-0.571269	[-1.88,0.73]
ENSG00000084073	-0.216783	0.775837	-0.216783	0.775527	0.775837	0.999978	-0.216783	[-1.74,1.31]
ENSG00000084090	0.0627121	0.90728	0.0635713	0.900655	0.90728	0.999978	0.0627121	[-0.97,1.08]
ENSG00000084092	-0.616815	0.376959	-0.617533	0.397201	0.397201	0.999978	-0.617533	[-2.07,0.83]
ENSG00000084093	-0.0415574	0.942826	-0.0400732	0.941876	0.942826	0.999978	-0.0415574	[-1.16,1.08]
ENSG00000084112	-0.362098	0.654989	-0.360561	0.653628	0.654989	0.999978	-0.362098	[-2.31,1.35]
ENSG00000084207	0.346083	0.56704	0.346984	0.493963	0.56704	0.999978	0.346083	[-0.84,1.44]
ENSG00000084234	0.42347	0.502885	0.423763	0.50297	0.50297	0.999978	0.423763	[-0.83,1.68]
ENSG00000084444	-0.405427	0.546808	-0.401806	0.570916	0.570916	0.999978	-0.401806	[-1.81,1.01]
ENSG00000084463	0.0788562	0.879603	0.0791243	0.882706	0.882706	0.999978	0.0791243	[-1,1.16]
ENSG00000084623	0.537536	0.316545	0.537536	0.309662	0.316545	0.999978	0.537536	[-0.52,1.59]
ENSG00000084652	0.154454	0.752815	0.154385	0.756343	0.756343	0.999978	0.154385	[-0.84,1.15]
ENSG00000084676	-0.0440032	0.978455	-0.0436432	0.95376	0.978455	0.999978	-0.0440032	[-1.37,1.44]
ENSG00000084693	0.445954	0.684446	0.52006	0.747779	0.747779	0.999978	0.52006	[-2.81,3.92]
ENSG00000084733	0.122139	0.818357	0.122139	0.825898	0.825898	0.999978	0.122139	[-0.98,1.23]
ENSG00000084754	-0.037918	0.94307	-0.037918	0.940543	0.94307	0.999978	-0.037918	[-1.04,0.98]
ENSG00000084764	-0.475293	0.576126	-0.468984	0.587666	0.587666	0.999978	-0.468984	[-2.2,1.26]
ENSG00000084774	-0.0674338	0.985417	-0.0661337	0.956	0.985417	0.999978	-0.0674338	[-2.32,2.5]
ENSG00000085063	0.0380441	0.978737	0.0398684	0.968259	0.978737	0.999978	0.0380441	[-2.21,2.21]
ENSG00000085117	-0.0138762	0.969111	-0.0139375	0.977405	0.977405	0.999978	-0.0139375	[-1,0.97]
ENSG00000085185	0.159588	0.768068	0.161737	0.820686	0.820686	0.999978	0.161737	[-1.27,1.6]
ENSG00000085224	-0.150695	0.780995	-0.150695	0.782294	0.782294	0.999978	-0.150695	[-1.24,0.94]
ENSG00000085231	0.194534	0.698867	0.194534	0.716614	0.716614	0.999978	0.194534	[-0.87,1.26]
ENSG00000085265	0.633582	0.338107	0.632848	0.364454	0.364454	0.999978	0.632848	[-0.76,2.02]
ENSG00000085274	0.282092	0.594906	0.282817	0.611282	0.611282	0.999978	0.282817	[-0.82,1.38]
ENSG00000085365	0.0461158	0.949724	0.0466806	0.943165	0.949724	0.999978	0.0461158	[-1.34,1.41]
ENSG00000085377	-0.0623404	0.948758	-0.0629004	0.932456	0.948758	0.999978	-0.0623404	[-1.39,1.38]
ENSG00000085382	-0.578489	0.547773	-0.570628	0.581307	0.581307	0.999978	-0.570628	[-2.68,1.52]
ENSG00000085415	0.219171	0.758505	0.221011	0.781218	0.781218	0.999978	0.221011	[-1.38,1.82]
ENSG00000085433	-0.165301	0.754086	-0.164383	0.749336	0.754086	0.999978	-0.165301	[-1.37,0.94]
ENSG00000085449	-0.0199332	0.962461	-0.0197551	0.982013	0.982013	0.999978	-0.0197551	[-1.84,1.8]
ENSG00000085491	0.288228	0.591608	0.28899	0.621496	0.621496	0.999978	0.28899	[-0.87,1.45]
ENSG00000085511	0.288215	0.604363	0.292851	0.602345	0.604363	0.999978	0.288215	[-0.82,1.39]
ENSG00000085514	0.305636	0.749547	0.305339	0.732511	0.749547	0.999978	0.305636	[-1.6,2.14]
ENSG00000085563	0.747741	0.657123	0.761828	0.46605	0.657123	0.999978	0.747741	[-2.49,3.21]
ENSG00000085644	0.276115	0.669036	0.282917	0.727347	0.727347	0.999978	0.282917	[-1.34,1.91]
ENSG00000085662	0.439736	0.52194	0.44186	0.538051	0.538051	0.999978	0.44186	[-0.99,1.87]
ENSG00000085719	0.0576089	0.921936	0.0576089	0.922621	0.922621	0.999978	0.0576089	[-1.13,1.24]
ENSG00000085721	-0.01265	0.983077	-0.01233	0.982381	0.983077	0.999978	-0.01265	[-1.14,1.13]
ENSG00000085733	-0.149982	0.859988	-0.129317	0.884431	0.884431	0.999978	-0.129317	[-1.93,1.66]
ENSG00000085760	-0.222847	0.715311	-0.219808	0.725795	0.725795	0.999978	-0.219808	[-1.47,1.03]
ENSG00000085788	-0.174915	0.911881	-0.176312	0.88078	0.911881	0.999978	-0.174915	[-2.11,2.15]
ENSG00000085831	2.0351	0.0385222	2.10367	0.0798666	0.0798666	0.999978	2.10367	[-0.26,4.56]
ENSG00000085832	0.254886	0.684536	0.255417	0.684907	0.684907	0.999978	0.255417	[-1,1.51]
ENSG00000085871	0.484123	0.457919	0.484536	0.347663	0.457919	0.999978	0.484123	[-0.8,1.63]
ENSG00000085872	0.179313	0.727888	0.179313	0.731833	0.731833	0.999978	0.179313	[-0.86,1.22]
ENSG00000085978	-0.0884379	0.88235	-0.0863177	0.88274	0.88274	0.999978	-0.0863177	[-1.26,1.09]
ENSG00000085982	-0.179242	0.759368	-0.175162	0.771561	0.771561	0.999978	-0.175162	[-1.38,1.02]
ENSG00000085998	-0.684082	0.391987	-0.677497	0.398824	0.398824	0.999978	-0.677497	[-2.28,0.92]
ENSG00000086015	0.0758307	0.898115	0.078847	0.922012	0.922012	0.999978	0.078847	[-1.56,1.72]
ENSG00000086061	-0.0827299	0.903537	-0.0817498	0.899386	0.903537	0.999978	-0.0827299	[-1.33,1.2]
ENSG00000086062	0.442135	0.541062	0.440419	0.572078	0.572078	0.999978	0.440419	[-1.13,2.01]
ENSG00000086065	0.440677	0.510299	0.44181	0.514503	0.514503	0.999978	0.44181	[-0.91,1.79]
ENSG00000086102	0.112952	0.867514	0.114135	0.86036	0.867514	0.999978	0.112952	[-1.22,1.43]
ENSG00000086189	0.0273799	0.957209	0.0272599	0.979589	0.979589	0.999978	0.0272599	[-2.38,2.43]
ENSG00000086200	-0.12818	0.905803	-0.1297	0.892481	0.905803	0.999978	-0.12818	[-1.91,1.79]
ENSG00000086232	0.131674	0.809374	0.132614	0.81364	0.81364	0.999978	0.132614	[-0.99,1.25]
ENSG00000086300	0.254574	0.816925	0.25684	0.837602	0.837602	0.999978	0.25684	[-2.35,2.86]
ENSG00000086475	-0.0617211	0.925815	-0.0590208	0.932942	0.932942	0.999978	-0.0590208	[-1.51,1.39]
ENSG00000086504	0.0156399	0.988417	0.0161433	0.973483	0.988417	0.999978	0.0156399	[-1.06,1.05]
ENSG00000086544	0.133507	0.796477	0.135509	0.824749	0.824749	0.999978	0.135509	[-1.09,1.36]
ENSG00000086589	0.351185	0.488621	0.351185	0.501754	0.501754	0.999978	0.351185	[-0.69,1.39]
ENSG00000086598	0.290207	0.556942	0.290207	0.555847	0.556942	0.999978	0.290207	[-0.69,1.27]
ENSG00000086619	0.00850632	0.990889	0.00996755	0.986025	0.990889	0.999978	0.00850632	[-1.21,1.22]
ENSG00000086666	0.167696	0.790306	0.16768	0.778506	0.790306	0.999978	0.167696	[-1.07,1.37]
ENSG00000086712	-0.106065	0.902063	-0.104305	0.888429	0.902063	0.999978	-0.106065	[-1.4,1.32]
ENSG00000086730	0.265176	0.625673	0.26791	0.607325	0.625673	0.999978	0.265176	[-0.81,1.31]
ENSG00000086758	-0.0514101	0.925508	-0.0518753	0.922138	0.925508	0.999978	-0.0514101	[-1.06,0.98]
ENSG00000086827	0.0210346	0.964649	0.0213346	0.967971	0.967971	0.999978	0.0213346	[-1.05,1.1]
ENSG00000086848	-0.24804	0.738516	-0.25012	0.737452	0.738516	0.999978	-0.24804	[-1.62,1.2]
ENSG00000087008	-0.0544778	0.941057	-0.0558434	0.934359	0.941057	0.999978	-0.0544778	[-1.32,1.26]
ENSG00000087053	-0.170668	0.809028	-0.168204	0.813163	0.813163	0.999978	-0.168204	[-1.59,1.25]
ENSG00000087074	0.0483804	0.919658	0.0487255	0.957055	0.957055	0.999978	0.0487255	[-1.9,2]
ENSG00000087076	-0.107731	0.930054	-0.0967107	0.93552	0.93552	0.999978	-0.0967107	[-2.55,2.36]
ENSG00000087077	-0.217317	0.728057	-0.214957	0.735571	0.735571	0.999978	-0.214957	[-1.49,1.06]
ENSG00000087085	-0.205772	0.759947	-0.188628	0.795038	0.795038	0.999978	-0.188628	[-1.62,1.25]
ENSG00000087086	0.635307	0.32481	0.633384	0.492176	0.492176	0.999978	0.633384	[-1.23,2.5]
ENSG00000087087	-0.0164023	0.976854	-0.0161422	0.973822	0.976854	0.999978	-0.0164023	[-0.99,0.97]
ENSG00000087088	-0.0856043	0.885561	-0.0859929	0.880976	0.885561	0.999978	-0.0856043	[-1.12,1.01]
ENSG00000087095	-0.666792	0.324087	-0.661202	0.351115	0.351115	0.999978	-0.661202	[-2.09,0.74]
ENSG00000087111	-0.0331932	0.950019	-0.0322731	0.95226	0.95226	0.999978	-0.0322731	[-1.1,1.04]
ENSG00000087116	-0.149934	0.837591	-0.140727	0.852414	0.852414	0.999978	-0.140727	[-1.74,1.42]
ENSG00000087152	-0.286442	0.630207	-0.283176	0.652524	0.652524	0.999978	-0.283176	[-1.53,0.96]
ENSG00000087157	-0.318171	0.601446	-0.31477	0.623707	0.623707	0.999978	-0.31477	[-1.59,0.96]
ENSG00000087191	0.194958	0.744148	0.194554	0.722859	0.744148	0.999978	0.194958	[-0.97,1.32]
ENSG00000087206	-0.120955	0.824405	-0.119227	0.828048	0.828048	0.999978	-0.119227	[-1.22,0.98]
ENSG00000087245	-0.210877	0.830903	-0.202339	0.85034	0.85034	0.999978	-0.202339	[-2.42,2]
ENSG00000087253	0.332168	0.728	0.332355	0.742753	0.742753	0.999978	0.332355	[-1.74,2.41]
ENSG00000087263	0.0203613	0.975581	0.0201813	0.976799	0.976799	0.999978	0.0201813	[-1.48,1.53]
ENSG00000087266	-0.618527	0.295871	-0.618527	0.294185	0.295871	0.999978	-0.618527	[-1.81,0.55]
ENSG00000087269	0.0240999	0.949393	0.0238198	0.978986	0.978986	0.999978	0.0238198	[-1.99,2.04]
ENSG00000087274	-0.138385	0.777292	-0.138492	0.778447	0.778447	0.999978	-0.138492	[-1.11,0.84]
ENSG00000087299	-0.197119	0.879049	-0.195079	0.869635	0.879049	0.999978	-0.197119	[-2.32,2.12]
ENSG00000087301	-0.529921	0.384441	-0.527521	0.379576	0.384441	0.999978	-0.529921	[-1.77,0.68]
ENSG00000087302	0.116203	0.884529	0.11724	0.860486	0.884529	0.999978	0.116203	[-1.35,1.5]
ENSG00000087338	0.569586	0.549616	0.606671	0.657785	0.657785	0.999978	0.606671	[-2.18,3.4]
ENSG00000087365	-0.0894741	0.854975	-0.0903722	0.855461	0.855461	0.999978	-0.0903722	[-1.07,0.89]
ENSG00000087448	0.474481	0.617499	0.496978	0.608325	0.617499	0.999978	0.474481	[-1.43,2.35]
ENSG00000087460	0.238383	0.623983	0.238383	0.631852	0.631852	0.999978	0.238383	[-0.75,1.22]
ENSG00000087470	-0.116787	0.811348	-0.115595	0.811764	0.811764	0.999978	-0.115595	[-1.09,0.85]
ENSG00000087502	-0.271407	0.65021	-0.271715	0.65301	0.65301	0.999978	-0.271715	[-1.47,0.93]
ENSG00000087586	0.269713	0.759082	0.280708	0.766101	0.766101	0.999978	0.280708	[-1.61,2.17]
ENSG00000087589	-0.471927	0.592544	-0.460034	0.595723	0.595723	0.999978	-0.460034	[-2.2,1.28]
ENSG00000087842	-0.230983	0.700459	-0.231187	0.700142	0.700459	0.999978	-0.230983	[-1.47,0.98]
ENSG00000087884	-0.0543641	0.932703	-0.0468731	0.944279	0.944279	0.999978	-0.0468731	[-1.47,1.36]
ENSG00000087903	-0.516468	0.42582	-0.508664	0.430927	0.430927	0.999978	-0.508664	[-1.79,0.77]
ENSG00000087995	-0.158862	0.863117	-0.155802	0.853937	0.863117	0.999978	-0.158862	[-1.56,1.42]
ENSG00000088035	-0.423729	0.618919	-0.423687	0.621948	0.621948	0.999978	-0.423687	[-2.15,1.3]
ENSG00000088038	-0.233561	0.64229	-0.232278	0.646208	0.646208	0.999978	-0.232278	[-1.24,0.77]
ENSG00000088179	0.703676	0.503914	0.73426	0.573514	0.573514	0.999978	0.73426	[-1.86,3.28]
ENSG00000088205	0.182193	0.770597	0.183913	0.80381	0.80381	0.999978	0.183913	[-1.3,1.66]
ENSG00000088247	0.0235019	0.971512	0.0224818	0.965005	0.971512	0.999978	0.0235019	[-1.09,1.11]
ENSG00000088256	-1.02783	0.347335	-1.0264	0.372397	0.372397	0.999978	-1.0264	[-3.36,1.3]
ENSG00000088298	-0.167942	0.886481	-0.164422	0.870459	0.886481	0.999978	-0.167942	[-1.98,1.85]
ENSG00000088356	0.126696	0.825801	0.128989	0.811367	0.825801	0.999978	0.126696	[-0.99,1.22]
ENSG00000088448	-0.0489951	0.917767	-0.0457193	0.930003	0.930003	0.999978	-0.0457193	[-1.09,1]
ENSG00000088451	-0.388449	0.524062	-0.386684	0.520485	0.524062	0.999978	-0.388449	[-1.64,0.83]
ENSG00000088682	-0.11671	0.843391	-0.11533	0.847519	0.847519	0.999978	-0.11533	[-1.31,1.07]
ENSG00000088766	0.336168	0.72203	0.34052	0.72643	0.72643	0.999978	0.34052	[-1.64,2.32]
ENSG00000088808	-0.429848	0.647122	-0.411287	0.673833	0.673833	0.999978	-0.411287	[-2.4,1.56]
ENSG00000088812	-0.359533	0.690253	-0.359553	0.69001	0.690253	0.999978	-0.359533	[-1.65,1.3]
ENSG00000088826	0.127838	0.916911	0.140576	0.899902	0.916911	0.999978	0.127838	[-2.22,2.41]
ENSG00000088827	-0.0848965	0.898374	-0.0854336	0.895863	0.898374	0.999978	-0.0848965	[-1.35,1.21]
ENSG00000088832	0.622851	0.265702	0.62575	0.231571	0.265702	0.999978	0.622851	[-0.48,1.69]
ENSG00000088833	0.129312	0.797503	0.129071	0.798457	0.798457	0.999978	0.129071	[-0.88,1.14]
ENSG00000088836	-0.385953	0.789345	-0.319094	0.837815	0.837815	0.999978	-0.319094	[-4.54,3.47]
ENSG00000088854	-0.406662	0.485316	-0.405131	0.476249	0.485316	0.999978	-0.406662	[-1.63,0.76]
ENSG00000088876	-0.131942	0.890617	-0.12403	0.892817	0.892817	0.999978	-0.12403	[-2,1.75]
ENSG00000088888	0.144008	0.798489	0.147403	0.808848	0.808848	0.999978	0.147403	[-1.07,1.36]
ENSG00000088899	-1.14506	0.444811	-1.11883	0.472278	0.472278	0.999978	-1.11883	[-4.33,2.08]
ENSG00000088930	-0.111076	0.842794	-0.111305	0.84078	0.842794	0.999978	-0.111076	[-1.16,0.97]
ENSG00000088986	0.330547	0.679639	0.331745	0.647521	0.679639	0.999978	0.330547	[-1.25,1.83]
ENSG00000088992	0.708034	0.56239	0.724372	0.475646	0.56239	0.999978	0.708034	[-1.73,2.82]
ENSG00000089006	-0.101474	0.922205	-0.102584	0.902612	0.922205	0.999978	-0.101474	[-1.53,1.5]
ENSG00000089009	0.36964	0.580731	0.370005	0.569261	0.580731	0.999978	0.36964	[-0.96,1.68]
ENSG00000089012	3.2382	0.0615037	3.25548	0.015604	0.0615037	0.999978	3.2382	[-0.18,6.11]
ENSG00000089022	-0.0578952	0.982751	-0.056195	0.949793	0.982751	0.999978	-0.0578952	[-1.56,1.71]
ENSG00000089041	-0.779276	0.357001	-0.780362	0.314957	0.357001	0.999978	-0.779276	[-2.87,0.93]
ENSG00000089048	-0.042935	0.960686	-0.042935	0.949189	0.960686	0.999978	-0.042935	[-1.33,1.32]
ENSG00000089050	0.0590365	0.948742	0.0620565	0.933098	0.948742	0.999978	0.0590365	[-1.56,1.61]
ENSG00000089053	-0.345845	0.686923	-0.346554	0.688395	0.688395	0.999978	-0.346554	[-2.09,1.4]
ENSG00000089057	-0.332517	0.593101	-0.331375	0.57349	0.593101	0.999978	-0.332517	[-1.79,0.95]
ENSG00000089060	-0.393211	0.496485	-0.390109	0.512759	0.512759	0.999978	-0.390109	[-1.57,0.79]
ENSG00000089063	0.891983	0.133741	0.897762	0.170251	0.170251	0.999978	0.897762	[-0.4,2.19]
ENSG00000089091	-0.214143	0.832337	-0.169115	0.880379	0.880379	0.999978	-0.169115	[-2.55,2.17]
ENSG00000089094	-0.274577	0.591242	-0.273733	0.58506	0.591242	0.999978	-0.274577	[-1.32,0.74]
ENSG00000089123	-0.390348	0.69408	-0.383265	0.708017	0.708017	0.999978	-0.383265	[-2.45,1.68]
ENSG00000089127	0.539167	0.422716	0.538018	0.469932	0.469932	0.999978	0.538018	[-0.95,2.03]
ENSG00000089154	-0.121103	0.860893	-0.120395	0.857994	0.860893	0.999978	-0.121103	[-1.41,1.21]
ENSG00000089157	0.164606	0.815343	0.166376	0.837531	0.837531	0.999978	0.166376	[-1.47,1.8]
ENSG00000089159	-0.0386861	0.999415	-0.037246	0.967915	0.999415	0.999978	-0.0386861	[-1.58,1.74]
ENSG00000089177	-0.783111	0.311168	-0.777324	0.335595	0.335595	0.999978	-0.777324	[-2.39,0.83]
ENSG00000089195	0.0546896	0.911791	0.0546896	0.932094	0.932094	0.999978	0.0546896	[-1.26,1.37]
ENSG00000089220	0.648727	0.245435	0.649708	0.204023	0.245435	0.999978	0.648727	[-0.46,1.7]
ENSG00000089234	-0.148165	0.772016	-0.148165	0.774217	0.774217	0.999978	-0.148165	[-1.17,0.88]
ENSG00000089248	0.834789	0.135793	0.835273	0.196193	0.196193	0.999978	0.835273	[-0.44,2.11]
ENSG00000089280	0.237145	0.630636	0.23619	0.642725	0.642725	0.999978	0.23619	[-0.77,1.25]
ENSG00000089289	-0.137972	0.791582	-0.135991	0.794962	0.794962	0.999978	-0.135991	[-1.18,0.91]
ENSG00000089327	0.521575	0.427267	0.522014	0.380796	0.427267	0.999978	0.521575	[-0.78,1.75]
ENSG00000089335	-0.711646	0.25794	-0.708576	0.279384	0.279384	0.999978	-0.708576	[-2.01,0.59]
ENSG00000089351	-0.26342	0.626651	-0.262992	0.618399	0.626651	0.999978	-0.26342	[-1.39,0.82]
ENSG00000089486	0.186962	0.775999	0.190419	0.789341	0.789341	0.999978	0.190419	[-1.24,1.62]
ENSG00000089597	0.24927	0.644447	0.249623	0.607973	0.644447	0.999978	0.24927	[-0.81,1.26]
ENSG00000089639	-0.374388	0.493502	-0.374389	0.511229	0.511229	0.999978	-0.374389	[-1.51,0.76]
ENSG00000089682	-0.283987	0.664198	-0.27745	0.667868	0.667868	0.999978	-0.27745	[-1.57,1.01]
ENSG00000089693	0.327433	0.534401	0.328151	0.582955	0.582955	0.999978	0.328151	[-0.86,1.51]
ENSG00000089737	0.134539	0.801501	0.134466	0.788124	0.801501	0.999978	0.134539	[-0.91,1.16]
ENSG00000089775	-0.14125	0.827447	-0.131542	0.844766	0.844766	0.999978	-0.131542	[-1.47,1.21]
ENSG00000089818	-0.301037	0.739371	-0.300007	0.738909	0.739371	0.999978	-0.301037	[-2.06,1.51]
ENSG00000089820	-0.46518	0.398291	-0.465104	0.370539	0.398291	0.999978	-0.46518	[-1.64,0.63]
ENSG00000089847	0.764588	0.530392	0.90571	0.546124	0.546124	0.999978	0.90571	[-2.16,4.24]
ENSG00000089876	0.166201	0.800392	0.164901	0.834498	0.834498	0.999978	0.164901	[-1.44,1.77]
ENSG00000089902	-0.413945	0.538794	-0.413267	0.537393	0.538794	0.999978	-0.413945	[-1.77,0.93]
ENSG00000089916	-0.207768	0.70065	-0.20603	0.692123	0.70065	0.999978	-0.207768	[-1.45,0.92]
ENSG00000090006	-0.465069	0.615935	-0.453937	0.63362	0.63362	0.999978	-0.453937	[-2.38,1.47]
ENSG00000090013	0.661767	0.394461	0.66174	0.340828	0.394461	0.999978	0.661767	[-0.89,2.1]
ENSG00000090020	-0.23429	0.767068	-0.232135	0.770912	0.770912	0.999978	-0.232135	[-1.83,1.37]
ENSG00000090054	-0.353959	0.516895	-0.35459	0.468009	0.516895	0.999978	-0.353959	[-1.61,0.75]
ENSG00000090060	-0.0212797	0.964737	-0.0209197	0.96456	0.964737	0.999978	-0.0212797	[-0.98,0.94]
ENSG00000090061	0.0835478	0.881518	0.0839963	0.905534	0.905534	0.999978	0.0839963	[-1.35,1.52]
ENSG00000090104	-0.260723	0.803396	-0.255763	0.806652	0.806652	0.999978	-0.255763	[-2.4,1.89]
ENSG00000090238	-1.02428	0.330237	-1.01228	0.391737	0.391737	0.999978	-1.01228	[-3.39,1.37]
ENSG00000090263	-0.0353144	0.950065	-0.0271492	0.968015	0.968015	0.999978	-0.0271492	[-1.48,1.43]
ENSG00000090266	0.460406	0.384062	0.460741	0.417854	0.417854	0.999978	0.460741	[-0.67,1.59]
ENSG00000090273	-0.0201799	0.974458	-0.0198199	0.976852	0.976852	0.999978	-0.0198199	[-1.51,1.47]
ENSG00000090316	0.334996	0.510927	0.33507	0.511391	0.511391	0.999978	0.33507	[-0.68,1.35]
ENSG00000090339	0.127522	0.829282	0.127155	0.830008	0.830008	0.999978	0.127155	[-1.05,1.31]
ENSG00000090372	-0.114671	0.834405	-0.114334	0.835221	0.835221	0.999978	-0.114334	[-1.21,0.98]
ENSG00000090376	-0.229904	0.775112	-0.228301	0.778149	0.778149	0.999978	-0.228301	[-1.87,1.41]
ENSG00000090382	0.515587	0.611397	0.515215	0.645982	0.645982	0.999978	0.515215	[-1.79,2.83]
ENSG00000090432	0.116289	0.814508	0.117613	0.83094	0.83094	0.999978	0.117613	[-0.98,1.21]
ENSG00000090447	-0.148134	0.919981	-0.130509	0.919285	0.919981	0.999978	-0.148134	[-2.54,2.42]
ENSG00000090470	-0.364037	0.539246	-0.359937	0.553628	0.553628	0.999978	-0.359937	[-1.57,0.85]
ENSG00000090487	-0.0496663	0.940175	-0.0498112	0.93091	0.940175	0.999978	-0.0496663	[-1.08,1.04]
ENSG00000090520	0.249454	0.613643	0.249329	0.607994	0.613643	0.999978	0.249454	[-0.73,1.22]
ENSG00000090530	1.57288	0.102409	1.60331	0.0966729	0.102409	0.999978	1.57288	[-0.33,3.4]
ENSG00000090554	-0.0432248	0.984441	-0.0295573	0.97477	0.984441	0.999978	-0.0432248	[-1.84,1.91]
ENSG00000090565	-0.533502	0.5531	-0.51634	0.585405	0.585405	0.999978	-0.51634	[-2.43,1.38]
ENSG00000090581	0.140849	0.796265	0.141945	0.776729	0.796265	0.999978	0.140849	[-0.91,1.16]
ENSG00000090612	-0.211497	0.760168	-0.207617	0.766151	0.766151	0.999978	-0.207617	[-1.61,1.19]
ENSG00000090615	-0.231384	0.672129	-0.231747	0.668749	0.672129	0.999978	-0.231384	[-1.37,0.87]
ENSG00000090621	-0.230903	0.664768	-0.229794	0.643765	0.664768	0.999978	-0.230903	[-1.47,0.88]
ENSG00000090659	0.484431	0.690088	0.486466	0.677834	0.690088	0.999978	0.484431	[-2,2.91]
ENSG00000090661	0.0433142	0.95538	0.063605	0.930213	0.95538	0.999978	0.0433142	[-1.39,1.45]
ENSG00000090674	-0.463218	0.451427	-0.460784	0.425371	0.451427	0.999978	-0.463218	[-1.81,0.77]
ENSG00000090686	-0.649607	0.306785	-0.650013	0.341303	0.341303	0.999978	-0.650013	[-2,0.71]
ENSG00000090776	0.0648621	0.91427	0.0722067	0.931884	0.931884	0.999978	0.0722067	[-1.6,1.74]
ENSG00000090857	-0.630465	0.327113	-0.624778	0.271849	0.327113	0.999978	-0.630465	[-2.14,0.65]
ENSG00000090861	0.133214	0.793851	0.133214	0.791539	0.793851	0.999978	0.133214	[-0.88,1.14]
ENSG00000090863	0.179065	0.715983	0.179499	0.709979	0.715983	0.999978	0.179065	[-0.79,1.14]
ENSG00000090905	0.104458	0.83571	0.105701	0.84354	0.84354	0.999978	0.105701	[-0.96,1.17]
ENSG00000090920	1.03099	0.584283	1.03143	0.508133	0.584283	0.999978	1.03099	[-2.9,4.37]
ENSG00000090924	-0.526243	0.52324	-0.523828	0.530919	0.530919	0.999978	-0.523828	[-2.2,1.16]
ENSG00000090971	-0.520766	0.65782	-0.519096	0.691893	0.691893	0.999978	-0.519096	[-3.43,2.2]
ENSG00000090989	-0.390437	0.459821	-0.391606	0.437199	0.459821	0.999978	-0.390437	[-1.51,0.66]
ENSG00000091009	-0.112448	0.832757	-0.112448	0.832544	0.832757	0.999978	-0.112448	[-1.13,0.93]
ENSG00000091039	0.0161024	0.978358	0.0166641	0.973026	0.978358	0.999978	0.0161024	[-1.04,1.06]
ENSG00000091073	-0.543915	0.311615	-0.54242	0.331429	0.331429	0.999978	-0.54242	[-1.65,0.56]
ENSG00000091106	-0.220188	0.73353	-0.220188	0.735148	0.735148	0.999978	-0.220188	[-1.52,1.08]
ENSG00000091127	-0.0905707	0.965921	-0.0897306	0.949752	0.965921	0.999978	-0.0905707	[-2.89,2.92]
ENSG00000091140	-0.098004	0.839943	-0.0987637	0.839945	0.839945	0.999978	-0.0987637	[-1.07,0.87]
ENSG00000091157	-0.191821	0.770072	-0.191821	0.769526	0.770072	0.999978	-0.191821	[-1.43,1.09]
ENSG00000091164	-0.110203	0.844518	-0.110203	0.843763	0.844518	0.999978	-0.110203	[-1.21,1]
ENSG00000091317	0.205784	0.796517	0.205564	0.820604	0.820604	0.999978	0.205564	[-1.64,2.05]
ENSG00000091409	0.735574	0.255544	0.73442	0.294295	0.294295	0.999978	0.73442	[-0.66,2.12]
ENSG00000091436	0.179186	0.836413	0.179204	0.852553	0.852553	0.999978	0.179204	[-1.79,2.15]
ENSG00000091483	-0.0640239	0.92996	-0.0629038	0.932042	0.932042	0.999978	-0.0629038	[-1.59,1.46]
ENSG00000091490	-0.0248203	0.963506	-0.0187361	0.979222	0.979222	0.999978	-0.0187361	[-1.51,1.47]
ENSG00000091527	0.416817	0.452839	0.416817	0.498383	0.498383	0.999978	0.416817	[-0.81,1.64]
ENSG00000091542	-0.229812	0.666492	-0.226497	0.677706	0.677706	0.999978	-0.226497	[-1.31,0.86]
ENSG00000091592	-1.00992	0.245249	-1.00524	0.235973	0.245249	0.999978	-1.00992	[-2.89,0.72]
ENSG00000091640	0.349412	0.499144	0.350207	0.484301	0.499144	0.999978	0.349412	[-0.67,1.36]
ENSG00000091651	1.0463	0.241141	1.09568	0.311339	0.311339	0.999978	1.09568	[-1.05,3.29]
ENSG00000091732	0.132191	0.811962	0.133431	0.813659	0.813659	0.999978	0.133431	[-1,1.27]
ENSG00000091947	0.264901	0.72419	0.268609	0.733123	0.733123	0.999978	0.268609	[-1.31,1.84]
ENSG00000092010	0.632602	0.402331	0.63184	0.482382	0.482382	0.999978	0.63184	[-1.18,2.44]
ENSG00000092020	-0.274782	0.586164	-0.273767	0.58239	0.586164	0.999978	-0.274782	[-1.3,0.73]
ENSG00000092036	-0.505408	0.427226	-0.502449	0.439522	0.439522	0.999978	-0.502449	[-1.8,0.79]
ENSG00000092094	-0.051745	0.917987	-0.048794	0.930396	0.930396	0.999978	-0.048794	[-1.17,1.08]
ENSG00000092098	-0.285064	0.595609	-0.283376	0.605583	0.605583	0.999978	-0.283376	[-1.37,0.8]
ENSG00000092108	-0.124905	0.800561	-0.124895	0.799974	0.800561	0.999978	-0.124905	[-1.17,0.89]
ENSG00000092140	-0.0784107	0.887279	-0.0788585	0.887319	0.887319	0.999978	-0.0788585	[-1.19,1.03]
ENSG00000092148	-0.346389	0.515777	-0.346203	0.478714	0.515777	0.999978	-0.346389	[-1.53,0.73]
ENSG00000092199	0.132463	0.793727	0.132589	0.792385	0.793727	0.999978	0.132463	[-0.87,1.13]
ENSG00000092200	-0.960014	0.495742	-0.934511	0.514297	0.514297	0.999978	-0.934511	[-4.65,2.06]
ENSG00000092201	0.0376804	0.941923	0.0376804	0.954268	0.954268	0.999978	0.0376804	[-1.32,1.39]
ENSG00000092203	0.108974	0.85789	0.109556	0.857375	0.85789	0.999978	0.108974	[-1.1,1.32]
ENSG00000092208	0.244743	0.761691	0.245868	0.804831	0.804831	0.999978	0.245868	[-1.77,2.26]
ENSG00000092330	0.0673583	0.901718	0.0691724	0.911273	0.911273	0.999978	0.0691724	[-1.17,1.31]
ENSG00000092439	-0.70354	0.210351	-0.70151	0.174577	0.210351	0.999978	-0.70354	[-1.92,0.4]
ENSG00000092445	-1.36476	0.374004	-1.36744	0.40973	0.40973	0.999978	-1.36744	[-5.01,2.02]
ENSG00000092470	-0.892961	0.433323	-0.88152	0.469522	0.469522	0.999978	-0.88152	[-3.4,1.57]
ENSG00000092531	0.400513	0.625473	0.403274	0.647179	0.647179	0.999978	0.403274	[-1.37,2.18]
ENSG00000092621	0.17609	0.815051	0.186965	0.791092	0.815051	0.999978	0.17609	[-1.28,1.58]
ENSG00000092820	0.0942265	0.851488	0.0942265	0.866061	0.866061	0.999978	0.0942265	[-1.03,1.22]
ENSG00000092841	0.52163	0.337338	0.520943	0.313185	0.337338	0.999978	0.52163	[-0.55,1.57]
ENSG00000092847	-0.5028	0.446711	-0.495797	0.432531	0.446711	0.999978	-0.5028	[-1.97,0.82]
ENSG00000092853	-0.0834253	0.959748	-0.0490951	0.96453	0.96453	0.999978	-0.0490951	[-3.11,2.95]
ENSG00000092871	-0.0127254	0.991942	-0.0121653	0.988256	0.991942	0.999978	-0.0127254	[-1.64,1.76]
ENSG00000092929	-0.658363	0.262149	-0.657506	0.276945	0.276945	0.999978	-0.657506	[-1.86,0.54]
ENSG00000092931	-0.0223882	0.955487	-0.02075	0.968426	0.968426	0.999978	-0.02075	[-1.13,1.08]
ENSG00000092964	0.258099	0.682368	0.260025	0.711416	0.711416	0.999978	0.260025	[-1.14,1.66]
ENSG00000092978	0.082985	0.883977	0.0848625	0.877154	0.883977	0.999978	0.082985	[-1.03,1.18]
ENSG00000093000	0.541888	0.387328	0.545541	0.407248	0.407248	0.999978	0.545541	[-0.76,1.85]
ENSG00000093010	0.379773	0.705934	0.381336	0.631698	0.705934	0.999978	0.379773	[-1.55,2.08]
ENSG00000093072	0.753186	0.44133	0.752195	0.524613	0.524613	0.999978	0.752195	[-1.68,3.19]
ENSG00000093134	-0.72727	0.372451	-0.713529	0.432433	0.432433	0.999978	-0.713529	[-2.54,1.09]
ENSG00000093144	-0.104428	0.846242	-0.104428	0.84738	0.84738	0.999978	-0.104428	[-1.19,0.98]
ENSG00000093167	0.0658127	0.915771	0.0678133	0.906275	0.915771	0.999978	0.0658127	[-1.13,1.23]
ENSG00000093183	-0.0982494	0.899228	-0.0913199	0.907914	0.907914	0.999978	-0.0913199	[-1.72,1.53]
ENSG00000093217	-0.374235	0.819255	-0.367994	0.796398	0.819255	0.999978	-0.374235	[-2.8,2.55]
ENSG00000094631	-0.107777	0.869149	-0.106637	0.871025	0.871025	0.999978	-0.106637	[-1.43,1.22]
ENSG00000094804	1.62003	0.1609	1.69538	0.145001	0.1609	0.999978	1.62003	[-0.68,3.74]
ENSG00000094841	0.621174	0.376634	0.623377	0.38318	0.38318	0.999978	0.623377	[-0.8,2.04]
ENSG00000094880	0.0810004	0.875153	0.0794121	0.890712	0.890712	0.999978	0.0794121	[-1.09,1.25]
ENSG00000094914	-0.136781	0.82384	-0.135221	0.824908	0.824908	0.999978	-0.135221	[-1.36,1.09]
ENSG00000094916	-0.673467	0.289906	-0.67142	0.32422	0.32422	0.999978	-0.67142	[-2.02,0.68]
ENSG00000094975	-0.113542	0.856699	-0.112853	0.859473	0.859473	0.999978	-0.112853	[-1.39,1.16]
ENSG00000095002	-0.708358	0.467086	-0.712577	0.461975	0.467086	0.999978	-0.708358	[-2.64,1.25]
ENSG00000095015	0.271669	0.683363	0.270831	0.673523	0.683363	0.999978	0.271669	[-1.05,1.57]
ENSG00000095059	-0.0340898	0.941229	-0.032736	0.952366	0.952366	0.999978	-0.032736	[-1.13,1.06]
ENSG00000095066	-0.676074	0.353672	-0.663263	0.397517	0.397517	0.999978	-0.663263	[-2.23,0.89]
ENSG00000095139	0.19232	0.730889	0.19232	0.740101	0.740101	0.999978	0.19232	[-0.96,1.35]
ENSG00000095209	-0.107151	0.843769	-0.105903	0.846571	0.846571	0.999978	-0.105903	[-1.2,0.99]
ENSG00000095261	-0.181208	0.737477	-0.181208	0.739894	0.739894	0.999978	-0.181208	[-1.27,0.9]
ENSG00000095303	-0.477649	0.520229	-0.476276	0.538506	0.538506	0.999978	-0.476276	[-2.03,1.08]
ENSG00000095319	-0.0374872	0.922936	-0.0385615	0.941352	0.941352	0.999978	-0.0385615	[-1.08,1]
ENSG00000095321	-0.151036	0.826626	-0.144821	0.838275	0.838275	0.999978	-0.144821	[-1.56,1.27]
ENSG00000095370	-0.329441	0.761226	-0.320608	0.768244	0.768244	0.999978	-0.320608	[-2.55,1.91]
ENSG00000095380	0.144019	0.770947	0.143014	0.776435	0.776435	0.999978	0.143014	[-0.86,1.15]
ENSG00000095383	-1.02447	0.330391	-1.02376	0.320392	0.330391	0.999978	-1.02447	[-3.38,1.11]
ENSG00000095397	-0.971549	0.26298	-0.939665	0.325746	0.325746	0.999978	-0.939665	[-2.85,0.96]
ENSG00000095485	-0.0272554	0.952425	-0.026938	0.957331	0.957331	0.999978	-0.026938	[-1.05,0.99]
ENSG00000095564	-0.461457	0.468184	-0.4616	0.437635	0.468184	0.999978	-0.461457	[-1.88,0.82]
ENSG00000095574	-0.17066	0.766452	-0.164873	0.777869	0.777869	0.999978	-0.164873	[-1.33,1]
ENSG00000095585	1.37695	0.252326	1.38135	0.311479	0.311479	0.999978	1.38135	[-1.41,4.18]
ENSG00000095637	1.66503	0.232272	1.79898	0.23914	0.23914	0.999978	1.79898	[-1.25,5.11]
ENSG00000095787	0.0563856	0.91537	0.0562312	0.919322	0.919322	0.999978	0.0562312	[-1.06,1.17]
ENSG00000095794	0.590756	0.43717	0.594294	0.459881	0.459881	0.999978	0.594294	[-1.02,2.2]
ENSG00000095906	0.0180172	0.98241	0.0230629	0.977582	0.98241	0.999978	0.0180172	[-1.72,1.75]
ENSG00000095951	-0.341188	0.572549	-0.340688	0.558138	0.572549	0.999978	-0.341188	[-1.65,0.88]
ENSG00000095970	0.576231	0.458647	0.574996	0.484532	0.484532	0.999978	0.574996	[-1.07,2.22]
ENSG00000096060	0.0646355	0.905695	0.0636754	0.905308	0.905695	0.999978	0.0646355	[-1.02,1.15]
ENSG00000096063	-0.342717	0.578794	-0.342717	0.586596	0.586596	0.999978	-0.342717	[-1.6,0.91]
ENSG00000096070	-0.126423	0.855358	-0.123982	0.857305	0.857305	0.999978	-0.123982	[-1.51,1.26]
ENSG00000096080	0.317871	0.571985	0.317871	0.628505	0.628505	0.999978	0.317871	[-0.99,1.63]
ENSG00000096092	0.605287	0.708717	0.627071	0.670384	0.708717	0.999978	0.605287	[-2.52,3.38]
ENSG00000096384	-0.0445382	0.941252	-0.0445382	0.941067	0.941252	0.999978	-0.0445382	[-1.26,1.17]
ENSG00000096401	-0.0252518	0.960518	-0.0252518	0.960153	0.960518	0.999978	-0.0252518	[-1.03,0.98]
ENSG00000096433	-1.19737	0.366302	-1.19328	0.399426	0.399426	0.999978	-1.19328	[-4.18,1.67]
ENSG00000096654	-0.119094	0.852482	-0.108653	0.870185	0.870185	0.999978	-0.108653	[-1.47,1.24]
ENSG00000096696	0.327557	0.874421	0.353707	0.773603	0.874421	0.999978	0.327557	[-2.96,2.97]
ENSG00000096717	0.0370568	0.94861	0.0381007	0.946559	0.94861	0.999978	0.0370568	[-1.12,1.19]
ENSG00000096746	-0.502875	0.33835	-0.502303	0.308502	0.33835	0.999978	-0.502875	[-1.61,0.54]
ENSG00000096872	-0.383119	0.628693	-0.383241	0.632095	0.632095	0.999978	-0.383241	[-1.99,1.22]
ENSG00000096968	0.0513855	0.95697	0.0544911	0.956528	0.95697	0.999978	0.0513855	[-1.99,2.1]
ENSG00000096996	0.20464	0.816586	0.20612	0.884879	0.884879	0.999978	0.20612	[-2.8,3.21]
ENSG00000097007	-0.442392	0.478526	-0.4376	0.474611	0.478526	0.999978	-0.442392	[-1.74,0.8]
ENSG00000097021	-0.085408	0.88188	-0.0751269	0.909499	0.909499	0.999978	-0.0751269	[-1.42,1.26]
ENSG00000097033	0.288932	0.55318	0.288957	0.552977	0.55318	0.999978	0.288932	[-0.68,1.25]
ENSG00000097046	-0.679725	0.418861	-0.67106	0.441982	0.441982	0.999978	-0.67106	[-2.42,1.07]
ENSG00000099139	0.449123	0.544542	0.445938	0.618526	0.618526	0.999978	0.445938	[-1.36,2.25]
ENSG00000099194	0.35622	0.533336	0.356007	0.534435	0.534435	0.999978	0.356007	[-0.78,1.5]
ENSG00000099203	0.187095	0.733032	0.188371	0.739919	0.739919	0.999978	0.188371	[-0.94,1.32]
ENSG00000099219	-0.0924804	0.89041	-0.0907548	0.898395	0.898395	0.999978	-0.0907548	[-1.53,1.35]
ENSG00000099246	0.0447952	0.932224	0.0451397	0.93817	0.93817	0.999978	0.0451397	[-1.12,1.21]
ENSG00000099250	0.0455942	0.96052	0.0458142	0.967662	0.967662	0.999978	0.0458142	[-2.34,2.44]
ENSG00000099284	0.411946	0.799182	0.446373	0.662315	0.799182	0.999978	0.411946	[-2.42,2.62]
ENSG00000099290	-0.69325	0.42722	-0.681339	0.429841	0.429841	0.999978	-0.681339	[-2.4,1.04]
ENSG00000099308	-0.518414	0.549979	-0.514565	0.558267	0.558267	0.999978	-0.514565	[-2.29,1.26]
ENSG00000099326	-0.607793	0.437605	-0.602048	0.4997	0.4997	0.999978	-0.602048	[-2.39,1.17]
ENSG00000099330	-0.252153	0.818281	-0.251076	0.815144	0.818281	0.999978	-0.252153	[-2.04,1.75]
ENSG00000099331	-0.343066	0.581097	-0.342249	0.566007	0.581097	0.999978	-0.343066	[-1.7,0.92]
ENSG00000099337	-0.157983	0.79849	-0.151267	0.813577	0.813577	0.999978	-0.151267	[-1.44,1.14]
ENSG00000099338	0.687133	0.381207	0.70227	0.389005	0.389005	0.999978	0.70227	[-0.91,2.31]
ENSG00000099341	0.272935	0.591795	0.272497	0.595162	0.595162	0.999978	0.272497	[-0.75,1.29]
ENSG00000099364	-0.598567	0.454144	-0.597706	0.486725	0.486725	0.999978	-0.597706	[-2.33,1.13]
ENSG00000099377	-0.0787226	0.951715	-0.0757223	0.94882	0.951715	0.999978	-0.0787226	[-2.61,2.5]
ENSG00000099381	-0.198758	0.705139	-0.197156	0.709306	0.709306	0.999978	-0.197156	[-1.25,0.85]
ENSG00000099385	0.181862	0.805775	0.190408	0.762919	0.805775	0.999978	0.181862	[-1.22,1.48]
ENSG00000099622	-0.145928	0.778187	-0.145311	0.778691	0.778691	0.999978	-0.145311	[-1.18,0.89]
ENSG00000099624	0.322116	0.674727	0.322473	0.565462	0.674727	0.999978	0.322116	[-1.14,1.58]
ENSG00000099783	-0.155837	0.80683	-0.155104	0.807569	0.807569	0.999978	-0.155104	[-1.43,1.12]
ENSG00000099785	-0.243969	0.86335	-0.232007	0.846597	0.86335	0.999978	-0.243969	[-2.3,2.16]
ENSG00000099795	0.400622	0.522405	0.402707	0.444471	0.522405	0.999978	0.400622	[-0.83,1.53]
ENSG00000099797	0.536992	0.460053	0.537846	0.412134	0.460053	0.999978	0.536992	[-0.91,1.9]
ENSG00000099800	0.868765	0.367626	0.871797	0.366646	0.367626	0.999978	0.868765	[-1.08,2.81]
ENSG00000099804	0.0227213	0.976751	0.0274129	0.961711	0.976751	0.999978	0.0227213	[-1.17,1.18]
ENSG00000099810	-0.273858	0.880696	-0.268817	0.857921	0.880696	0.999978	-0.273858	[-3.04,2.9]
ENSG00000099814	-0.33175	0.721074	-0.321801	0.732444	0.732444	0.999978	-0.321801	[-2.22,1.58]
ENSG00000099817	0.12724	0.811392	0.128606	0.823765	0.823765	0.999978	0.128606	[-1.02,1.28]
ENSG00000099821	-0.415336	0.662486	-0.410058	0.667077	0.667077	0.999978	-0.410058	[-2.35,1.52]
ENSG00000099840	-0.961099	0.51941	-0.941441	0.579116	0.579116	0.999978	-0.941441	[-5.04,2.64]
ENSG00000099849	-1.29935	0.322603	-1.29588	0.406334	0.406334	0.999978	-1.29588	[-4.69,1.86]
ENSG00000099860	0.326728	0.546185	0.326537	0.543824	0.546185	0.999978	0.326728	[-0.75,1.39]
ENSG00000099875	-0.133098	0.885191	-0.132165	0.877039	0.885191	0.999978	-0.133098	[-1.71,1.55]
ENSG00000099889	-1.16061	0.321613	-1.16241	0.363996	0.363996	0.999978	-1.16241	[-3.98,1.41]
ENSG00000099899	-0.499724	0.364238	-0.497572	0.370852	0.370852	0.999978	-0.497572	[-1.6,0.6]
ENSG00000099901	0.419198	0.662074	0.420662	0.631948	0.662074	0.999978	0.419198	[-1.49,2.22]
ENSG00000099904	-0.390009	0.671565	-0.382087	0.682058	0.682058	0.999978	-0.382087	[-2.26,1.5]
ENSG00000099910	-0.0949408	0.865419	-0.0910114	0.873591	0.873591	0.999978	-0.0910114	[-1.23,1.05]
ENSG00000099917	0.550906	0.280882	0.550918	0.269324	0.280882	0.999978	0.550906	[-0.46,1.55]
ENSG00000099940	0.248067	0.648097	0.251504	0.644646	0.648097	0.999978	0.248067	[-0.83,1.32]
ENSG00000099942	-0.145295	0.770812	-0.14427	0.772255	0.772255	0.999978	-0.14427	[-1.14,0.85]
ENSG00000099949	-0.406359	0.570554	-0.405021	0.570826	0.570826	0.999978	-0.405021	[-1.83,1.02]
ENSG00000099956	0.124919	0.80244	0.125805	0.812459	0.812459	0.999978	0.125805	[-0.93,1.18]
ENSG00000099958	-0.551077	0.71421	-0.526848	0.735248	0.735248	0.999978	-0.526848	[-3.85,2.71]
ENSG00000099968	0.184335	0.739809	0.184335	0.744178	0.744178	0.999978	0.184335	[-0.94,1.31]
ENSG00000099977	0.515774	0.428051	0.518479	0.519906	0.519906	0.999978	0.518479	[-1.09,2.13]
ENSG00000099985	0.46362	0.740574	0.466706	0.823922	0.823922	0.999978	0.466706	[-4.29,5.23]
ENSG00000099991	-0.586064	0.378887	-0.58314	0.37728	0.378887	0.999978	-0.586064	[-1.96,0.74]
ENSG00000099992	-0.452801	0.583239	-0.447245	0.612425	0.612425	0.999978	-0.447245	[-2.21,1.32]
ENSG00000099995	0.0161428	0.972935	0.0161428	0.973673	0.973673	0.999978	0.0161428	[-0.99,1.02]
ENSG00000100014	-0.316823	0.61438	-0.313346	0.635662	0.635662	0.999978	-0.313346	[-1.64,1]
ENSG00000100023	-0.0281294	0.962871	-0.0274093	0.961842	0.962871	0.999978	-0.0281294	[-1.14,1.1]
ENSG00000100024	0.27543	0.818291	0.275005	0.809739	0.818291	0.999978	0.27543	[-2.16,2.66]
ENSG00000100028	0.147297	0.815246	0.14841	0.792065	0.815246	0.999978	0.147297	[-1.07,1.31]
ENSG00000100029	0.2732	0.746967	0.274007	0.754207	0.754207	0.999978	0.274007	[-1.5,2.05]
ENSG00000100030	0.107499	0.841114	0.10881	0.837146	0.841114	0.999978	0.107499	[-0.96,1.16]
ENSG00000100031	-0.506498	0.548971	-0.49284	0.56584	0.56584	0.999978	-0.49284	[-2.21,1.22]
ENSG00000100034	-0.0203037	0.959018	-0.0182235	0.972205	0.972205	0.999978	-0.0182235	[-1.1,1.06]
ENSG00000100036	-0.943441	0.340337	-0.925019	0.407223	0.407223	0.999978	-0.925019	[-3.21,1.3]
ENSG00000100038	-0.148539	0.817583	-0.145498	0.822668	0.822668	0.999978	-0.145498	[-1.45,1.16]
ENSG00000100055	-0.192285	0.703345	-0.191884	0.706432	0.706432	0.999978	-0.191884	[-1.2,0.82]
ENSG00000100056	0.127457	0.80899	0.130483	0.820485	0.820485	0.999978	0.130483	[-1.01,1.27]
ENSG00000100060	-0.565193	0.585637	-0.554122	0.600388	0.600388	0.999978	-0.554122	[-2.69,1.58]
ENSG00000100075	0.293478	0.609356	0.295417	0.5959	0.609356	0.999978	0.293478	[-0.84,1.41]
ENSG00000100077	-0.3788	0.460934	-0.377443	0.471187	0.471187	0.999978	-0.377443	[-1.41,0.66]
ENSG00000100079	0.918948	0.565042	0.93194	0.517371	0.565042	0.999978	0.918948	[-2.4,3.94]
ENSG00000100083	-0.225324	0.724497	-0.224793	0.727097	0.727097	0.999978	-0.224793	[-1.51,1.06]
ENSG00000100084	0.243648	0.725094	0.245002	0.722141	0.725094	0.999978	0.243648	[-1.14,1.61]
ENSG00000100092	-0.0671448	0.958836	-0.0655246	0.932792	0.958836	0.999978	-0.0671448	[-1.39,1.44]
ENSG00000100095	2.63605	0.0499545	2.6588	0.0251679	0.0499545	0.999978	2.63605	[0,5.05]
ENSG00000100097	0.450184	0.477994	0.450403	0.395206	0.477994	0.999978	0.450184	[-0.8,1.59]
ENSG00000100099	-0.235544	0.718041	-0.223678	0.737486	0.737486	0.999978	-0.223678	[-1.56,1.1]
ENSG00000100100	-0.896903	0.444141	-0.890734	0.514943	0.514943	0.999978	-0.890734	[-3.83,1.88]
ENSG00000100101	-0.276336	0.649637	-0.27407	0.663225	0.663225	0.999978	-0.27407	[-1.53,0.98]
ENSG00000100104	-0.016649	0.973751	-0.0121267	0.983718	0.983718	0.999978	-0.0121267	[-1.37,1.35]
ENSG00000100105	0.286755	0.608558	0.289672	0.620382	0.620382	0.999978	0.289672	[-0.87,1.45]
ENSG00000100106	-0.10415	0.922598	-0.10415	0.899528	0.922598	0.999978	-0.10415	[-1.46,1.45]
ENSG00000100109	-0.195544	0.715958	-0.195796	0.712039	0.715958	0.999978	-0.195544	[-1.34,0.9]
ENSG00000100116	0.533989	0.654289	0.574346	0.678645	0.678645	0.999978	0.574346	[-2.22,3.34]
ENSG00000100124	0.178996	0.795979	0.191515	0.840503	0.840503	0.999978	0.191515	[-1.72,2.1]
ENSG00000100129	0.0783985	0.88012	0.0778106	0.897306	0.897306	0.999978	0.0778106	[-1.14,1.29]
ENSG00000100138	0.235531	0.804098	0.238907	0.787541	0.804098	0.999978	0.235531	[-1.64,2.05]
ENSG00000100139	0.144045	0.827994	0.143954	0.815343	0.827994	0.999978	0.144045	[-1.14,1.4]
ENSG00000100142	-0.123772	0.850305	-0.116931	0.863473	0.863473	0.999978	-0.116931	[-1.48,1.25]
ENSG00000100147	0.101011	0.943993	0.106146	0.9161	0.943993	0.999978	0.101011	[-2.19,2.22]
ENSG00000100150	-0.165221	0.780689	-0.1597	0.794131	0.794131	0.999978	-0.1597	[-1.38,1.06]
ENSG00000100151	-0.26607	0.666721	-0.26071	0.68604	0.68604	0.999978	-0.26071	[-1.55,1.02]
ENSG00000100201	-0.294415	0.61685	-0.294362	0.623227	0.623227	0.999978	-0.294362	[-1.49,0.9]
ENSG00000100207	-0.40732	0.493883	-0.405773	0.484307	0.493883	0.999978	-0.40732	[-1.65,0.78]
ENSG00000100209	0.522314	0.438841	0.526893	0.523961	0.523961	0.999978	0.526893	[-1.13,2.19]
ENSG00000100216	0.494759	0.518637	0.498317	0.378674	0.518637	0.999978	0.494759	[-1.01,1.78]
ENSG00000100219	0.506584	0.432005	0.507383	0.488689	0.488689	0.999978	0.507383	[-0.96,1.97]
ENSG00000100220	0.0901889	0.871305	0.0903961	0.865258	0.871305	0.999978	0.0901889	[-1,1.17]
ENSG00000100221	0.260125	0.736498	0.266489	0.74488	0.74488	0.999978	0.266489	[-1.38,1.91]
ENSG00000100225	0.112352	0.833776	0.111883	0.826492	0.833776	0.999978	0.112352	[-0.93,1.14]
ENSG00000100226	0.3207	0.657701	0.320128	0.658259	0.658259	0.999978	0.320128	[-1.13,1.77]
ENSG00000100227	0.104298	0.856286	0.10485	0.840132	0.856286	0.999978	0.104298	[-0.99,1.17]
ENSG00000100239	-0.823548	0.169191	-0.821746	0.192163	0.192163	0.999978	-0.821746	[-2.07,0.42]
ENSG00000100241	-0.212343	0.683218	-0.211392	0.681449	0.683218	0.999978	-0.212343	[-1.28,0.83]
ENSG00000100242	0.0935955	0.878739	0.0942239	0.869087	0.878739	0.999978	0.0935955	[-1.1,1.26]
ENSG00000100243	0.637025	0.193973	0.638289	0.201836	0.201836	0.999978	0.638289	[-0.35,1.62]
ENSG00000100246	1.37952	0.183401	1.49678	0.319794	0.319794	0.999978	1.49678	[-1.52,4.79]
ENSG00000100258	-0.27749	0.588932	-0.276855	0.587527	0.588932	0.999978	-0.27749	[-1.31,0.74]
ENSG00000100263	-0.583955	0.384856	-0.57649	0.421036	0.421036	0.999978	-0.57649	[-2,0.84]
ENSG00000100266	0.130331	0.803019	0.12981	0.790469	0.803019	0.999978	0.130331	[-0.89,1.12]
ENSG00000100280	0.12215	0.809094	0.12215	0.812757	0.812757	0.999978	0.12215	[-0.91,1.15]
ENSG00000100281	-0.0820064	0.885221	-0.0815342	0.887479	0.887479	0.999978	-0.0815342	[-1.22,1.06]
ENSG00000100284	-0.108836	0.830691	-0.108327	0.831241	0.831241	0.999978	-0.108327	[-1.12,0.91]
ENSG00000100285	0.0479327	0.985947	0.054967	0.964553	0.985947	0.999978	0.0479327	[-2.88,2.79]
ENSG00000100288	-0.349283	0.594438	-0.347918	0.609182	0.609182	0.999978	-0.347918	[-1.7,1.01]
ENSG00000100292	0.170049	0.821547	0.171431	0.781792	0.821547	0.999978	0.170049	[-1.24,1.48]
ENSG00000100294	0.410115	0.71883	0.425829	0.668691	0.71883	0.999978	0.410115	[-1.82,2.45]
ENSG00000100296	0.216827	0.706647	0.218649	0.732352	0.732352	0.999978	0.218649	[-1.05,1.49]
ENSG00000100297	0.0282484	0.972157	0.0299747	0.961525	0.972157	0.999978	0.0282484	[-1.28,1.3]
ENSG00000100298	0.0291643	0.967838	0.0141421	0.964469	0.967838	0.999978	0.0291643	[-4.16,3.51]
ENSG00000100299	-0.236127	0.694933	-0.23509	0.701229	0.701229	0.999978	-0.23509	[-1.46,0.99]
ENSG00000100300	0.13043	0.823397	0.131148	0.800362	0.823397	0.999978	0.13043	[-0.99,1.21]
ENSG00000100304	-0.122741	0.87744	-0.123566	0.900059	0.900059	0.999978	-0.123566	[-2.12,1.87]
ENSG00000100307	0.0612623	0.942792	0.116124	0.950502	0.950502	0.999978	0.116124	[-3.74,3.97]
ENSG00000100311	1.12604	0.409457	1.1278	0.403185	0.409457	0.999978	1.12604	[-1.69,3.9]
ENSG00000100316	0.434538	0.473696	0.434691	0.460652	0.473696	0.999978	0.434538	[-0.77,1.62]
ENSG00000100319	-0.462181	0.473696	-0.45314	0.49274	0.49274	0.999978	-0.45314	[-1.77,0.86]
ENSG00000100321	1.71568	0.137879	1.72595	0.140945	0.140945	0.999978	1.72595	[-0.59,3.96]
ENSG00000100324	0.184779	0.805429	0.192937	0.815161	0.815161	0.999978	0.192937	[-1.47,1.85]
ENSG00000100325	-0.802741	0.142836	-0.80252	0.158059	0.158059	0.999978	-0.80252	[-1.93,0.32]
ENSG00000100330	-0.223976	0.728739	-0.221277	0.728416	0.728739	0.999978	-0.223976	[-1.73,1.14]
ENSG00000100335	-0.167278	0.766549	-0.16441	0.777551	0.777551	0.999978	-0.16441	[-1.32,0.99]
ENSG00000100336	0.365955	0.767907	0.36987	0.853243	0.853243	0.999978	0.36987	[-4.18,4.92]
ENSG00000100342	0.144027	0.851626	0.146702	0.894047	0.894047	0.999978	0.146702	[-2.13,2.42]
ENSG00000100345	-0.00670427	0.971155	-0.00742578	0.987175	0.987175	0.999978	-0.00742578	[-0.96,0.95]
ENSG00000100347	-0.465175	0.623196	-0.465176	0.625454	0.625454	0.999978	-0.465176	[-2.39,1.46]
ENSG00000100348	0.326742	0.541988	0.328175	0.544958	0.544958	0.999978	0.328175	[-0.75,1.4]
ENSG00000100350	0.862312	0.317701	0.876679	0.452954	0.452954	0.999978	0.876679	[-1.48,3.25]
ENSG00000100353	0.0762151	0.895996	0.0771752	0.901079	0.901079	0.999978	0.0771752	[-1.16,1.31]
ENSG00000100354	-0.233966	0.679525	-0.231479	0.683508	0.683508	0.999978	-0.231479	[-1.36,0.9]
ENSG00000100359	-0.350794	0.539982	-0.346394	0.547343	0.547343	0.999978	-0.346394	[-1.49,0.79]
ENSG00000100360	-0.0568469	0.921868	-0.0456784	0.947471	0.947471	0.999978	-0.0456784	[-1.48,1.38]
ENSG00000100364	-0.375668	0.533852	-0.373551	0.551097	0.551097	0.999978	-0.373551	[-1.62,0.87]
ENSG00000100365	0.110217	0.833794	0.111311	0.836361	0.836361	0.999978	0.111311	[-0.96,1.19]
ENSG00000100368	-0.514577	0.54622	-0.515231	0.552662	0.552662	0.999978	-0.515231	[-2.26,1.23]
ENSG00000100372	-0.208424	0.812332	-0.205664	0.814421	0.814421	0.999978	-0.205664	[-1.98,1.57]
ENSG00000100376	-0.669991	0.268586	-0.662528	0.313881	0.313881	0.999978	-0.662528	[-1.97,0.64]
ENSG00000100379	-0.831269	0.169129	-0.826553	0.199261	0.199261	0.999978	-0.826553	[-2.1,0.44]
ENSG00000100380	0.00780553	0.983571	0.0075655	0.987389	0.987389	0.999978	0.0075655	[-1.01,1.02]
ENSG00000100387	0.451671	0.401837	0.453343	0.391226	0.401837	0.999978	0.451671	[-0.62,1.51]
ENSG00000100393	-0.303264	0.605226	-0.30291	0.597571	0.605226	0.999978	-0.303264	[-1.53,0.88]
ENSG00000100395	-0.276741	0.64219	-0.275123	0.644994	0.644994	0.999978	-0.275123	[-1.46,0.91]
ENSG00000100401	0.190938	0.846497	0.194016	0.830018	0.846497	0.999978	0.190938	[-1.74,2.04]
ENSG00000100403	-0.00260028	0.978621	-0.00228025	0.997512	0.997512	0.999978	-0.00228025	[-1.53,1.53]
ENSG00000100410	-0.071873	0.891361	-0.0684861	0.897712	0.897712	0.999978	-0.0684861	[-1.14,1.01]
ENSG00000100412	0.324201	0.628552	0.324201	0.630006	0.630006	0.999978	0.324201	[-1.02,1.67]
ENSG00000100413	0.240926	0.868091	0.251789	0.86304	0.868091	0.999978	0.240926	[-2.83,3.29]
ENSG00000100416	-0.50376	0.559169	-0.500839	0.579298	0.579298	0.999978	-0.500839	[-2.33,1.32]
ENSG00000100417	0.360373	0.612983	0.374176	0.65713	0.65713	0.999978	0.374176	[-1.31,2.05]
ENSG00000100418	0.295663	0.658971	0.296982	0.696703	0.696703	0.999978	0.296982	[-1.23,1.82]
ENSG00000100422	-0.589424	0.364306	-0.583404	0.375703	0.375703	0.999978	-0.583404	[-1.89,0.72]
ENSG00000100425	-0.157614	0.755443	-0.156912	0.755863	0.755863	0.999978	-0.156912	[-1.15,0.84]
ENSG00000100426	0.243727	0.652287	0.24568	0.672035	0.672035	0.999978	0.24568	[-0.9,1.39]
ENSG00000100427	-0.403763	0.712769	-0.348907	0.762685	0.762685	0.999978	-0.348907	[-2.86,2.06]
ENSG00000100429	-0.291499	0.649487	-0.290349	0.638265	0.649487	0.999978	-0.291499	[-1.79,1.04]
ENSG00000100439	-0.0302756	0.926337	-0.0272488	0.962854	0.962854	0.999978	-0.0272488	[-1.21,1.15]
ENSG00000100441	-0.27164	0.690109	-0.269801	0.693737	0.693737	0.999978	-0.269801	[-1.64,1.1]
ENSG00000100442	-0.0673368	0.895569	-0.0659952	0.90523	0.90523	0.999978	-0.0659952	[-1.17,1.04]
ENSG00000100445	-0.267105	0.75444	-0.262756	0.762146	0.762146	0.999978	-0.262756	[-2.02,1.48]
ENSG00000100453	0.112295	0.929012	0.112295	0.92559	0.929012	0.999978	0.112295	[-2.36,2.55]
ENSG00000100461	-0.0567203	0.906487	-0.0564499	0.923486	0.923486	0.999978	-0.0564499	[-1.22,1.11]
ENSG00000100462	0.105933	0.905162	0.105933	0.914176	0.914176	0.999978	0.105933	[-1.95,2.16]
ENSG00000100478	0.227182	0.726478	0.232202	0.758891	0.758891	0.999978	0.232202	[-1.27,1.73]
ENSG00000100483	-0.358244	0.570642	-0.354088	0.597036	0.597036	0.999978	-0.354088	[-1.69,0.98]
ENSG00000100485	-0.127173	0.860023	-0.124853	0.861016	0.861016	0.999978	-0.124853	[-1.57,1.32]
ENSG00000100490	-0.487494	0.696096	-0.424214	0.752338	0.752338	0.999978	-0.424214	[-3.42,2.4]
ENSG00000100503	-0.349239	0.496151	-0.349336	0.487734	0.496151	0.999978	-0.349239	[-1.4,0.67]
ENSG00000100504	-0.22209	0.78825	-0.22381	0.785064	0.78825	0.999978	-0.22209	[-1.78,1.4]
ENSG00000100519	-0.0491375	0.926204	-0.0484175	0.927018	0.927018	0.999978	-0.0484175	[-1.11,1.01]
ENSG00000100522	0.0948166	0.918168	0.0966067	0.9348	0.9348	0.999978	0.0966067	[-2.39,2.57]
ENSG00000100523	-0.230599	0.8132	-0.230301	0.816068	0.816068	0.999978	-0.230301	[-2.24,1.78]
ENSG00000100526	0.741333	0.607806	0.806806	0.55191	0.607806	0.999978	0.741333	[-2.15,3.38]
ENSG00000100528	0.00132034	0.998878	0.00130033	0.996359	0.998878	0.999978	0.00132034	[-1.04,1.04]
ENSG00000100532	-0.211278	0.725062	-0.208877	0.731363	0.731363	0.999978	-0.208877	[-1.42,1]
ENSG00000100554	-0.162959	0.810433	-0.16333	0.817056	0.817056	0.999978	-0.16333	[-1.57,1.25]
ENSG00000100558	-1.05424	0.512576	-0.97072	0.593318	0.593318	0.999978	-0.97072	[-5.17,2.83]
ENSG00000100564	0.231351	0.697215	0.235515	0.714899	0.714899	0.999978	0.235515	[-1.05,1.52]
ENSG00000100567	0.155911	0.777008	0.156574	0.771262	0.777008	0.999978	0.155911	[-0.93,1.23]
ENSG00000100568	0.160757	0.763399	0.16164	0.801531	0.801531	0.999978	0.16164	[-1.13,1.45]
ENSG00000100575	-0.478979	0.59599	-0.470286	0.607187	0.607187	0.999978	-0.470286	[-2.31,1.37]
ENSG00000100577	-0.0410184	0.979329	-0.0400583	0.956824	0.979329	0.999978	-0.0410184	[-1.3,1.37]
ENSG00000100578	-0.21614	0.775119	-0.215519	0.773663	0.775119	0.999978	-0.21614	[-1.59,1.24]
ENSG00000100580	-0.120526	0.87618	-0.110904	0.882729	0.882729	0.999978	-0.110904	[-1.64,1.41]
ENSG00000100591	-0.0648486	0.918465	-0.063142	0.918199	0.918465	0.999978	-0.0648486	[-1.31,1.19]
ENSG00000100592	0.178159	0.841793	0.194152	0.808901	0.841793	0.999978	0.178159	[-1.5,1.77]
ENSG00000100596	0.383566	0.600986	0.384924	0.610421	0.610421	0.999978	0.384924	[-1.13,1.9]
ENSG00000100599	-0.00144017	0.988975	-0.00132015	0.9999	0.9999	0.999978	-0.00132015	[-1.04,1.04]
ENSG00000100600	1.01761	0.358496	1.01863	0.380249	0.380249	0.999978	1.01863	[-1.35,3.38]
ENSG00000100601	0.46541	0.387866	0.46715	0.396818	0.396818	0.999978	0.46715	[-0.62,1.56]
ENSG00000100603	-0.108846	0.836618	-0.109434	0.83835	0.83835	0.999978	-0.109434	[-1.18,0.96]
ENSG00000100605	0.341445	0.509818	0.343758	0.522514	0.522514	0.999978	0.343758	[-0.72,1.41]
ENSG00000100612	-0.0828435	0.866319	-0.0824526	0.86874	0.86874	0.999978	-0.0824526	[-1.08,0.92]
ENSG00000100614	-0.165945	0.768408	-0.165301	0.771222	0.771222	0.999978	-0.165301	[-1.29,0.96]
ENSG00000100632	0.353539	0.568194	0.353313	0.49155	0.568194	0.999978	0.353539	[-0.86,1.46]
ENSG00000100644	0.0556271	0.936854	0.054967	0.933542	0.936854	0.999978	0.0556271	[-1.3,1.4]
ENSG00000100647	0.0214599	0.991212	0.0223422	0.97839	0.991212	0.999978	0.0214599	[-1.83,1.79]
ENSG00000100650	-0.540438	0.342811	-0.53965	0.301199	0.342811	0.999978	-0.540438	[-1.79,0.59]
ENSG00000100664	-0.0410955	0.927323	-0.0414479	0.933279	0.933279	0.999978	-0.0414479	[-1.03,0.95]
ENSG00000100697	0.0196297	0.977883	0.0192316	0.969722	0.977883	0.999978	0.0196297	[-1.09,1.1]
ENSG00000100711	0.089165	0.887938	0.0939943	0.900624	0.900624	0.999978	0.0939943	[-1.41,1.59]
ENSG00000100714	-0.0128453	0.975643	-0.0153668	0.988283	0.988283	0.999978	-0.0153668	[-2.17,2.14]
ENSG00000100722	-0.143664	0.864031	-0.143664	0.852101	0.864031	0.999978	-0.143664	[-1.45,1.31]
ENSG00000100726	-0.305579	0.683152	-0.30465	0.687286	0.687286	0.999978	-0.30465	[-1.82,1.21]
ENSG00000100731	-0.145781	0.777212	-0.14402	0.777241	0.777241	0.999978	-0.14402	[-1.16,0.87]
ENSG00000100744	0.670451	0.241456	0.675454	0.255532	0.255532	0.999978	0.675454	[-0.5,1.85]
ENSG00000100749	-0.047978	0.917909	-0.0466089	0.937452	0.937452	0.999978	-0.0466089	[-1.24,1.15]
ENSG00000100764	0.324238	0.51282	0.325761	0.528151	0.528151	0.999978	0.325761	[-0.7,1.35]
ENSG00000100767	-1.16423	0.471679	-1.12922	0.501367	0.501367	0.999978	-1.12922	[-4.63,2.38]
ENSG00000100784	-0.235678	0.864248	-0.220393	0.862895	0.864248	0.999978	-0.235678	[-2.65,2.36]
ENSG00000100796	-0.355873	0.494071	-0.354608	0.484555	0.494071	0.999978	-0.355873	[-1.42,0.68]
ENSG00000100802	-1.2566	0.267669	-1.22955	0.309877	0.309877	0.999978	-1.22955	[-3.74,1.19]
ENSG00000100804	0.222143	0.693235	0.222723	0.666454	0.693235	0.999978	0.222143	[-0.88,1.29]
ENSG00000100811	-0.0270329	0.960761	-0.0266528	0.960564	0.960761	0.999978	-0.0270329	[-1.12,1.07]
ENSG00000100813	-0.327075	0.52189	-0.326687	0.514327	0.52189	0.999978	-0.327075	[-1.37,0.69]
ENSG00000100814	-0.116294	0.951481	-0.0933423	0.941593	0.951481	0.999978	-0.116294	[-2.59,2.63]
ENSG00000100815	-0.270588	0.594569	-0.270588	0.594078	0.594569	0.999978	-0.270588	[-1.28,0.74]
ENSG00000100823	0.106076	0.929813	0.108487	0.930241	0.930241	0.999978	0.108487	[-2.48,2.69]
ENSG00000100836	-0.307532	0.647889	-0.306615	0.661748	0.661748	0.999978	-0.306615	[-1.71,1.09]
ENSG00000100852	-0.418359	0.455842	-0.416901	0.453512	0.455842	0.999978	-0.418359	[-1.56,0.7]
ENSG00000100865	-0.201613	0.792528	-0.200613	0.791314	0.792528	0.999978	-0.201613	[-1.6,1.28]
ENSG00000100883	-0.177753	0.742828	-0.177753	0.742602	0.742828	0.999978	-0.177753	[-1.25,0.9]
ENSG00000100888	-0.259773	0.610555	-0.258589	0.614309	0.614309	0.999978	-0.258589	[-1.28,0.76]
ENSG00000100889	0.116921	0.833963	0.117208	0.822022	0.833963	0.999978	0.116921	[-0.97,1.17]
ENSG00000100897	0.0852884	0.869528	0.0883049	0.877847	0.877847	0.999978	0.0883049	[-1.06,1.23]
ENSG00000100902	0.179336	0.752878	0.179055	0.715865	0.752878	0.999978	0.179336	[-0.91,1.21]
ENSG00000100906	0.211149	0.727289	0.211451	0.74004	0.74004	0.999978	0.211451	[-1.06,1.48]
ENSG00000100908	-0.373709	0.739841	-0.376691	0.762346	0.762346	0.999978	-0.376691	[-3.03,2.2]
ENSG00000100911	0.38517	0.626005	0.38741	0.713224	0.713224	0.999978	0.38741	[-1.77,2.54]
ENSG00000100916	-0.644144	0.413512	-0.631929	0.413923	0.413923	0.999978	-0.631929	[-2.18,0.9]
ENSG00000100918	-0.345352	0.76314	-0.348081	0.760319	0.76314	0.999978	-0.345352	[-2.09,1.75]
ENSG00000100934	0.183082	0.722273	0.182819	0.716471	0.722273	0.999978	0.183082	[-0.83,1.19]
ENSG00000100938	-0.060455	0.905771	-0.058209	0.911069	0.911069	0.999978	-0.058209	[-1.11,1]
ENSG00000100941	-0.0160992	0.979992	-0.0145376	0.975896	0.979992	0.999978	-0.0160992	[-1.01,1]
ENSG00000100949	0.188646	0.761507	0.189604	0.792793	0.792793	0.999978	0.189604	[-1.26,1.64]
ENSG00000100979	-0.744936	0.689216	-0.74383	0.677866	0.689216	0.999978	-0.744936	[-4.23,3.13]
ENSG00000100982	0.0680187	0.894433	0.06936	0.897408	0.897408	0.999978	0.06936	[-1,1.14]
ENSG00000100983	0.0433395	0.940952	0.0449487	0.933626	0.940952	0.999978	0.0433395	[-1.06,1.13]
ENSG00000100985	-0.167701	0.794357	-0.167701	0.794137	0.794357	0.999978	-0.167701	[-1.44,1.12]
ENSG00000100991	-0.255303	0.639202	-0.255844	0.62601	0.639202	0.999978	-0.255303	[-1.44,0.85]
ENSG00000100994	0.0661976	0.917245	0.0672113	0.919191	0.919191	0.999978	0.0672113	[-1.28,1.41]
ENSG00000100997	-0.0430432	0.924698	-0.0423795	0.934441	0.934441	0.999978	-0.0423795	[-1.06,0.98]
ENSG00000101000	-0.0302505	0.991802	-0.00514175	0.996085	0.996085	0.999978	-0.00514175	[-2.4,2.39]
ENSG00000101003	0.749805	0.516992	0.796847	0.606229	0.606229	0.999978	0.796847	[-2.32,3.92]
ENSG00000101017	0.364652	0.625047	0.365685	0.638968	0.638968	0.999978	0.365685	[-1.2,1.93]
ENSG00000101019	-0.165932	0.840822	-0.163568	0.837876	0.840822	0.999978	-0.165932	[-1.56,1.35]
ENSG00000101040	-0.443371	0.405582	-0.44219	0.415161	0.415161	0.999978	-0.44219	[-1.52,0.63]
ENSG00000101052	-0.177805	0.787323	-0.171932	0.797633	0.797633	0.999978	-0.171932	[-1.52,1.17]
ENSG00000101079	-0.54641	0.481484	-0.547956	0.490986	0.490986	0.999978	-0.547956	[-2.13,1.04]
ENSG00000101084	-0.164462	0.830063	-0.162458	0.825355	0.830063	0.999978	-0.164462	[-1.44,1.24]
ENSG00000101109	-0.0423678	0.959735	-0.0439122	0.960097	0.960097	0.999978	-0.0439122	[-1.82,1.73]
ENSG00000101126	-0.289708	0.567343	-0.288047	0.564647	0.567343	0.999978	-0.289708	[-1.31,0.71]
ENSG00000101132	0.244504	0.750465	0.246335	0.697615	0.750465	0.999978	0.244504	[-1.22,1.58]
ENSG00000101138	-0.201306	0.716813	-0.201026	0.71984	0.71984	0.999978	-0.201026	[-1.32,0.91]
ENSG00000101146	0.118991	0.823863	0.119895	0.817837	0.823863	0.999978	0.118991	[-0.94,1.17]
ENSG00000101150	0.0835438	0.864552	0.0846008	0.863953	0.864552	0.999978	0.0835438	[-0.89,1.06]
ENSG00000101152	0.0763368	0.873414	0.0770203	0.884342	0.884342	0.999978	0.0770203	[-0.98,1.14]
ENSG00000101158	0.262962	0.720454	0.262935	0.725364	0.725364	0.999978	0.262935	[-1.24,1.77]
ENSG00000101160	0.334164	0.625026	0.335031	0.567884	0.625026	0.999978	0.334164	[-1.01,1.57]
ENSG00000101161	0.202867	0.702109	0.202189	0.686207	0.702109	0.999978	0.202867	[-0.84,1.22]
ENSG00000101166	0.404103	0.43326	0.404103	0.439304	0.439304	0.999978	0.404103	[-0.63,1.44]
ENSG00000101181	-0.189574	0.761553	-0.18705	0.768023	0.768023	0.999978	-0.18705	[-1.45,1.07]
ENSG00000101182	0.379787	0.436315	0.379337	0.436565	0.436565	0.999978	0.379337	[-0.59,1.34]
ENSG00000101187	0.157491	0.822371	0.157047	0.839021	0.839021	0.999978	0.157047	[-1.41,1.73]
ENSG00000101188	0.588729	0.754069	0.702535	0.66496	0.754069	0.999978	0.588729	[-3,3.67]
ENSG00000101189	0.300673	0.601191	0.307703	0.641983	0.641983	0.999978	0.307703	[-1,1.61]
ENSG00000101190	-0.289269	0.793617	-0.278268	0.809137	0.809137	0.999978	-0.278268	[-2.7,2.1]
ENSG00000101191	-0.197969	0.701108	-0.196649	0.704082	0.704082	0.999978	-0.196649	[-1.23,0.83]
ENSG00000101193	-0.031275	0.950656	-0.030795	0.950772	0.950772	0.999978	-0.030795	[-1.04,0.98]
ENSG00000101194	-0.116695	0.839618	-0.112786	0.849514	0.849514	0.999978	-0.112786	[-1.29,1.07]
ENSG00000101199	0.0190723	0.980543	0.021119	0.966196	0.980543	0.999978	0.0190723	[-1.06,1.06]
ENSG00000101216	-0.129069	0.83729	-0.126188	0.840417	0.840417	0.999978	-0.126188	[-1.38,1.13]
ENSG00000101220	-0.0470763	0.93365	-0.0320295	0.969414	0.969414	0.999978	-0.0320295	[-1.87,1.8]
ENSG00000101224	-0.276706	0.755713	-0.276228	0.752104	0.755713	0.999978	-0.276706	[-1.7,1.37]
ENSG00000101236	-0.00582167	0.961927	-0.00420151	0.99325	0.99325	0.999978	-0.00420151	[-1.09,1.09]
ENSG00000101246	-0.282769	0.652832	-0.280233	0.650294	0.652832	0.999978	-0.282769	[-1.61,0.99]
ENSG00000101247	-0.173069	0.785079	-0.163681	0.803616	0.803616	0.999978	-0.163681	[-1.49,1.15]
ENSG00000101255	0.429915	0.639391	0.435955	0.672082	0.672082	0.999978	0.435955	[-1.65,2.52]
ENSG00000101265	0.542416	0.276664	0.54371	0.285601	0.285601	0.999978	0.54371	[-0.46,1.55]
ENSG00000101266	-0.132884	0.850003	-0.132217	0.847624	0.850003	0.999978	-0.132884	[-1.45,1.23]
ENSG00000101290	0.0567817	0.934275	0.0553416	0.941046	0.941046	0.999978	0.0553416	[-1.5,1.61]
ENSG00000101294	0.354607	0.499762	0.353842	0.467739	0.499762	0.999978	0.354607	[-0.68,1.35]
ENSG00000101307	0.472243	0.588088	0.473509	0.501467	0.588088	0.999978	0.472243	[-1.24,1.98]
ENSG00000101310	0.0719009	0.895054	0.070968	0.888972	0.895054	0.999978	0.0719009	[-0.98,1.11]
ENSG00000101331	-0.42005	0.507008	-0.413273	0.507748	0.507748	0.999978	-0.413273	[-1.65,0.82]
ENSG00000101335	-0.921547	0.18361	-0.912468	0.154808	0.18361	0.999978	-0.921547	[-2.47,0.44]
ENSG00000101336	0.125646	0.792548	0.125731	0.799319	0.799319	0.999978	0.125731	[-0.86,1.11]
ENSG00000101337	0.108845	0.824241	0.109567	0.82784	0.82784	0.999978	0.109567	[-0.89,1.11]
ENSG00000101343	-0.142372	0.77609	-0.141734	0.775348	0.77609	0.999978	-0.142372	[-1.15,0.86]
ENSG00000101346	0.274369	0.740461	0.275252	0.767926	0.767926	0.999978	0.275252	[-1.62,2.17]
ENSG00000101347	-0.0208351	0.968547	-0.0208351	0.968803	0.968803	0.999978	-0.0208351	[-1.1,1.06]
ENSG00000101350	-0.112498	0.848182	-0.108948	0.854331	0.854331	0.999978	-0.108948	[-1.3,1.08]
ENSG00000101361	0.0885457	0.924022	0.0907349	0.930085	0.930085	0.999978	0.0907349	[-2.05,2.22]
ENSG00000101363	0.183055	0.788822	0.197462	0.814805	0.814805	0.999978	0.197462	[-1.47,1.85]
ENSG00000101365	0.206858	0.686268	0.206858	0.696801	0.696801	0.999978	0.206858	[-0.85,1.26]
ENSG00000101367	-0.00876593	0.989062	-0.00876593	0.987293	0.989062	0.999978	-0.00876593	[-1.15,1.14]
ENSG00000101384	0.29374	0.816583	0.291875	0.795333	0.816583	0.999978	0.29374	[-2.2,2.65]
ENSG00000101391	-0.600321	0.395249	-0.601162	0.411097	0.411097	0.999978	-0.601162	[-2.06,0.85]
ENSG00000101407	-0.301632	0.575501	-0.301632	0.582952	0.582952	0.999978	-0.301632	[-1.39,0.79]
ENSG00000101413	0.054825	0.909076	0.0559964	0.916331	0.916331	0.999978	0.0559964	[-1,1.11]
ENSG00000101417	0.0253913	0.974363	0.0314391	0.982428	0.982428	0.999978	0.0314391	[-2.55,2.56]
ENSG00000101421	0.642103	0.204131	0.642802	0.198098	0.204131	0.999978	0.642103	[-0.36,1.63]
ENSG00000101439	0.858913	0.139708	0.858632	0.0804811	0.139708	0.999978	0.858913	[-0.29,1.91]
ENSG00000101442	-0.284602	0.803514	-0.28429	0.78592	0.803514	0.999978	-0.284602	[-1.95,1.73]
ENSG00000101444	-0.0182142	0.956951	-0.0185578	0.978794	0.978794	0.999978	-0.0185578	[-1.46,1.42]
ENSG00000101452	-0.258764	0.682352	-0.257254	0.693221	0.693221	0.999978	-0.257254	[-1.56,1.04]
ENSG00000101457	-0.128307	0.843489	-0.128719	0.84075	0.843489	0.999978	-0.128307	[-1.29,1.1]
ENSG00000101460	0.45887	0.518681	0.462882	0.612643	0.612643	0.999978	0.462882	[-1.38,2.3]
ENSG00000101464	0.0159757	0.986893	0.018266	0.973241	0.986893	0.999978	0.0159757	[-1.4,1.26]
ENSG00000101473	0.160314	0.805089	0.169879	0.810256	0.810256	0.999978	0.169879	[-1.23,1.57]
ENSG00000101474	-0.180236	0.78108	-0.179992	0.78201	0.78201	0.999978	-0.179992	[-1.48,1.12]
ENSG00000101493	-0.364285	0.755717	-0.361821	0.745105	0.755717	0.999978	-0.364285	[-2.3,1.86]
ENSG00000101544	-0.242079	0.792463	-0.241943	0.79159	0.792463	0.999978	-0.242079	[-2.05,1.59]
ENSG00000101546	0.167248	0.842016	0.170605	0.92318	0.92318	0.999978	0.170605	[-3.72,4.07]
ENSG00000101557	-0.0888991	0.871723	-0.0888991	0.87026	0.871723	0.999978	-0.0888991	[-1.15,0.99]
ENSG00000101558	0.250685	0.613418	0.251169	0.61469	0.61469	0.999978	0.251169	[-0.74,1.24]
ENSG00000101574	-0.168372	0.820309	-0.165328	0.823979	0.823979	0.999978	-0.165328	[-1.66,1.33]
ENSG00000101577	0.144854	0.878412	0.145648	0.904899	0.904899	0.999978	0.145648	[-2.38,2.67]
ENSG00000101596	-0.322313	0.58857	-0.321792	0.57534	0.58857	0.999978	-0.322313	[-1.6,0.88]
ENSG00000101608	0.662462	0.369109	0.663029	0.41323	0.41323	0.999978	0.663029	[-0.96,2.29]
ENSG00000101624	0.0736297	0.887809	0.0736297	0.932331	0.932331	0.999978	0.0736297	[-1.69,1.84]
ENSG00000101639	-0.919112	0.12761	-0.918417	0.139316	0.139316	0.999978	-0.918417	[-2.14,0.31]
ENSG00000101654	-0.515465	0.348887	-0.514928	0.329592	0.348887	0.999978	-0.515465	[-1.66,0.58]
ENSG00000101665	-0.42867	0.561597	-0.423652	0.570792	0.570792	0.999978	-0.423652	[-1.92,1.07]
ENSG00000101695	0.452619	0.683485	0.520841	0.720425	0.720425	0.999978	0.520841	[-2.45,3.54]
ENSG00000101745	0.29873	0.590956	0.30033	0.590775	0.590956	0.999978	0.29873	[-0.81,1.41]
ENSG00000101751	-0.0461715	0.923763	-0.0384907	0.944667	0.944667	0.999978	-0.0384907	[-1.19,1.11]
ENSG00000101752	-0.28871	0.633243	-0.286981	0.641508	0.641508	0.999978	-0.286981	[-1.52,0.94]
ENSG00000101773	0.350297	0.602127	0.350927	0.55951	0.602127	0.999978	0.350297	[-0.97,1.59]
ENSG00000101782	-0.140924	0.826592	-0.140166	0.828573	0.828573	0.999978	-0.140166	[-1.45,1.16]
ENSG00000101811	-0.124626	0.848595	-0.124349	0.857167	0.857167	0.999978	-0.124349	[-1.51,1.27]
ENSG00000101843	0.574344	0.266656	0.575702	0.264428	0.266656	0.999978	0.574344	[-0.45,1.59]
ENSG00000101844	0.00280127	0.964474	0.00548253	0.993778	0.993778	0.999978	0.00548253	[-1.64,1.66]
ENSG00000101846	-0.217045	0.811237	-0.215564	0.817683	0.817683	0.999978	-0.215564	[-2.16,1.69]
ENSG00000101849	0.100494	0.872785	0.103447	0.889989	0.889989	0.999978	0.103447	[-1.41,1.62]
ENSG00000101856	0.247249	0.67069	0.250738	0.639009	0.67069	0.999978	0.247249	[-0.89,1.34]
ENSG00000101868	-1.05492	0.140294	-1.05814	0.145704	0.145704	0.999978	-1.05814	[-2.5,0.38]
ENSG00000101882	-0.0540813	0.921646	-0.0533813	0.923797	0.923797	0.999978	-0.0533813	[-1.17,1.06]
ENSG00000101888	0.245312	0.753476	0.243716	0.786375	0.786375	0.999978	0.243716	[-1.59,2.08]
ENSG00000101901	0.0831409	0.870854	0.084078	0.882758	0.882758	0.999978	0.084078	[-1.06,1.23]
ENSG00000101911	0.248335	0.71337	0.24897	0.710282	0.71337	0.999978	0.248335	[-1.1,1.59]
ENSG00000101916	0.0123348	0.97948	0.0123348	0.978924	0.97948	0.999978	0.0123348	[-0.96,0.98]
ENSG00000101928	-0.397165	0.626978	-0.390024	0.65419	0.65419	0.999978	-0.390024	[-2.15,1.35]
ENSG00000101935	-0.00648262	0.986109	-0.0031613	0.99757	0.99757	0.999978	-0.0031613	[-1.77,1.76]
ENSG00000101940	-0.347456	0.536871	-0.345514	0.557166	0.557166	0.999978	-0.345514	[-1.52,0.82]
ENSG00000101945	-0.186333	0.826118	-0.180895	0.828704	0.828704	0.999978	-0.180895	[-1.88,1.51]
ENSG00000101966	0.139596	0.82719	0.139264	0.839386	0.839386	0.999978	0.139264	[-1.25,1.53]
ENSG00000101972	0.0334049	0.965008	0.0334049	0.968168	0.968168	0.999978	0.0334049	[-1.78,1.85]
ENSG00000101974	-0.121863	0.847909	-0.120503	0.84821	0.84821	0.999978	-0.120503	[-1.38,1.14]
ENSG00000101986	-0.598957	0.476949	-0.597375	0.496468	0.496468	0.999978	-0.597375	[-2.37,1.17]
ENSG00000101997	-0.164407	0.769408	-0.161842	0.77717	0.77717	0.999978	-0.161842	[-1.3,0.98]
ENSG00000102003	-0.172541	0.929187	-0.169941	0.899115	0.929187	0.999978	-0.172541	[-2.52,2.59]
ENSG00000102007	0.108825	0.835324	0.109747	0.827783	0.835324	0.999978	0.108825	[-0.92,1.12]
ENSG00000102030	-0.242125	0.79885	-0.24371	0.791341	0.79885	0.999978	-0.242125	[-1.87,1.55]
ENSG00000102032	-0.201415	0.757103	-0.199815	0.758264	0.758264	0.999978	-0.199815	[-1.5,1.1]
ENSG00000102034	0.0500731	0.958254	0.0512184	0.952967	0.958254	0.999978	0.0500731	[-1.79,1.86]
ENSG00000102038	0.264872	0.767707	0.258878	0.816672	0.816672	0.999978	0.258878	[-2.03,2.55]
ENSG00000102043	0.471711	0.60313	0.477792	0.658105	0.658105	0.999978	0.477792	[-1.68,2.62]
ENSG00000102054	-0.065001	0.903181	-0.065001	0.901342	0.903181	0.999978	-0.065001	[-1.07,0.96]
ENSG00000102069	1.26015	0.556388	1.48066	0.423604	0.556388	0.999978	1.26015	[-3.05,4.71]
ENSG00000102078	-1.59716	0.0840236	-1.59716	0.114758	0.114758	0.999978	-1.59716	[-3.66,0.4]
ENSG00000102081	-0.0454452	0.957381	-0.0443651	0.953779	0.957381	0.999978	-0.0454452	[-1.61,1.55]
ENSG00000102096	0.402621	0.62297	0.400261	0.665409	0.665409	0.999978	0.400261	[-1.48,2.28]
ENSG00000102098	-1.15571	0.3699	-1.16088	0.377237	0.377237	0.999978	-1.16088	[-3.85,1.53]
ENSG00000102100	0.455499	0.405914	0.457205	0.454556	0.454556	0.999978	0.457205	[-0.76,1.67]
ENSG00000102103	0.538669	0.301047	0.540043	0.304648	0.304648	0.999978	0.540043	[-0.5,1.58]
ENSG00000102119	0.353686	0.482718	0.354065	0.483941	0.483941	0.999978	0.354065	[-0.65,1.35]
ENSG00000102125	-0.665011	0.26363	-0.659916	0.297454	0.297454	0.999978	-0.659916	[-1.91,0.59]
ENSG00000102144	0.208522	0.67963	0.207458	0.716271	0.716271	0.999978	0.207458	[-0.93,1.35]
ENSG00000102158	0.287227	0.575587	0.287227	0.568071	0.575587	0.999978	0.287227	[-0.73,1.29]
ENSG00000102172	0.378343	0.525929	0.37749	0.515645	0.525929	0.999978	0.378343	[-0.8,1.54]
ENSG00000102178	0.447924	0.530951	0.4596	0.594133	0.594133	0.999978	0.4596	[-1.27,2.19]
ENSG00000102181	0.117065	0.827807	0.120927	0.837972	0.837972	0.999978	0.120927	[-1.05,1.29]
ENSG00000102189	0.171027	0.759056	0.169649	0.746589	0.759056	0.999978	0.171027	[-0.92,1.24]
ENSG00000102218	0.346955	0.613717	0.34681	0.643343	0.643343	0.999978	0.34681	[-1.16,1.85]
ENSG00000102221	0.380445	0.680454	0.39187	0.635509	0.680454	0.999978	0.380445	[-1.44,2.07]
ENSG00000102225	-0.153448	0.881752	-0.151538	0.858905	0.881752	0.999978	-0.153448	[-1.45,1.42]
ENSG00000102226	0.19429	0.813648	0.19583	0.824631	0.824631	0.999978	0.19583	[-1.59,1.98]
ENSG00000102241	0.0332722	0.947957	0.0328721	0.955035	0.955035	0.999978	0.0328721	[-1.17,1.24]
ENSG00000102265	0.463879	0.669429	0.463735	0.592882	0.669429	0.999978	0.463879	[-1.66,2.32]
ENSG00000102309	0.403831	0.593193	0.409804	0.557906	0.593193	0.999978	0.403831	[-1.09,1.82]
ENSG00000102312	-0.2623	0.765626	-0.240443	0.792874	0.792874	0.999978	-0.240443	[-2.17,1.64]
ENSG00000102316	0.120308	0.827946	0.120308	0.825753	0.827946	0.999978	0.120308	[-0.98,1.22]
ENSG00000102317	0.372057	0.454743	0.373234	0.449366	0.454743	0.999978	0.372057	[-0.61,1.35]
ENSG00000102384	-0.270557	0.810531	-0.179883	0.89575	0.89575	0.999978	-0.179883	[-2.96,2.6]
ENSG00000102390	0.20407	0.713887	0.20407	0.740472	0.740472	0.999978	0.20407	[-1.02,1.43]
ENSG00000102393	-0.341238	0.693285	-0.339856	0.693899	0.693899	0.999978	-0.339856	[-2.09,1.41]
ENSG00000102401	-0.173553	0.861412	-0.174771	0.855851	0.861412	0.999978	-0.173553	[-2.01,1.75]
ENSG00000102409	0.365551	0.590097	0.372007	0.575785	0.590097	0.999978	0.365551	[-0.98,1.68]
ENSG00000102445	-0.181459	0.907422	-0.184918	0.885742	0.907422	0.999978	-0.181459	[-2.52,2.45]
ENSG00000102524	0.543027	0.62202	0.541856	0.635208	0.635208	0.999978	0.541856	[-1.81,2.9]
ENSG00000102531	0.306168	0.591185	0.306449	0.541133	0.591185	0.999978	0.306168	[-0.81,1.36]
ENSG00000102543	0.450016	0.638631	0.462262	0.702985	0.702985	0.999978	0.462262	[-1.95,2.82]
ENSG00000102547	-0.276566	0.74578	-0.26378	0.771029	0.771029	0.999978	-0.26378	[-2.11,1.57]
ENSG00000102554	0.735228	0.556123	0.74041	0.450671	0.556123	0.999978	0.735228	[-1.76,2.83]
ENSG00000102572	-0.0196276	0.963133	-0.0185075	0.969711	0.969711	0.999978	-0.0185075	[-1.05,1.01]
ENSG00000102575	0.1482	0.889409	0.14935	0.769751	0.889409	0.999978	0.1482	[-1.41,1.4]
ENSG00000102580	0.094489	0.874714	0.0942606	0.848706	0.874714	0.999978	0.094489	[-1,1.13]
ENSG00000102595	-0.148381	0.799114	-0.148556	0.800483	0.800483	0.999978	-0.148556	[-1.31,1.02]
ENSG00000102606	-0.122195	0.809544	-0.121468	0.812254	0.812254	0.999978	-0.121468	[-1.14,0.9]
ENSG00000102699	-0.170264	0.747164	-0.169908	0.742465	0.747164	0.999978	-0.170264	[-1.33,0.92]
ENSG00000102710	-0.236774	0.659887	-0.236774	0.664373	0.664373	0.999978	-0.236774	[-1.32,0.85]
ENSG00000102738	-0.149613	0.780552	-0.148396	0.782113	0.782113	0.999978	-0.148396	[-1.22,0.92]
[truncated: 8,719 more rows]

## Sheet: babel  (sample shuffling 1)
INFg.vs.Mock.Gene	INFg.vs.Mock.mRNA_logFC	INFg.vs.Mock.mRNA_FDR	INFg.vs.Mock.Change_type	INFg.vs.Mock.P.value	INFg.vs.Mock.FDR	INFg.vs.Mock.Direction
[truncated: 10,581 more rows]

[truncated: 9 more sheets: TE  (sample shuffling 1), RiboDiff(sample suffling 1), BaySeq(sample suffling 1), counts (sample shuffling 2), xtail (sample shuffling 2), babel (sample shuffling 2), TE (sample shuffling2), RiboDiff(sample shuffling2), BaySeq(sample shuffling2)]
