# Supplementary material for: Genome-wide assessment of differential translations with ribosome profiling data
Source: Nat Commun. 2016 Apr 4;7:11194. doi: 10.1038/ncomms11194 (PMC4822032; doi:10.1038/ncomms11194)
Supplement: Supplementary Data 7 — Top 20 genes identified by Xtail with the PC3 dataset. [file ncomms11194-s8.xlsx]

## Sheet: Sheet1
Top 20 differentially translated genes identified by Xtail
Gene symbol	Category	mean of mRNA(control)	mean of mRNA(treat)	mean of RPF(control)	mean of RPF(treat)	rank	-log10(Pvalue)
EEF2	eukaryotic translation elongation factor	10564.1	15574.2	2343	515.422	1	19.4833
SLC25A6	solute carrier family 25	2643.94	3502.07	350.328	101.051	2	14.4465
CRTAP	cartilage associated protein	3692	4387.38	396.963	102.637	3	13.6937
RPL28	ribosomal protein L28	3180.17	3549.83	546.421	163.422	4	10.3626
EEF1D	eukaryotic translation elongation factor	3728.87	4179.53	589.655	195.074	5	10.2074
EIF3F	eukaryotic translation initiation factor	1214.89	1368.6	246.502	81.6214	6	9.07079
RPL3	ribosomal protein L3	4854.33	5156.57	718.075	220.657	7	8.85827
EEF1A2	eukaryotic translation elongation Factor	3285.28	4260.38	842.077	380.064	8	8.75177
IPO7	importin 7	5272.35	6023.61	1230.27	531.237	9	8.52642
EIF4B	eukaryotic translation initiation factor	2359.91	3092.01	230.993	91.3956	10	8.03079
VIM	vimentin	12043.1	16175.4	3332.57	1682.3	11	7.68759
RPL13A	ribosomal protein L13a	5928.29	6413.86	683.558	195.372	12	7.57533
PABPC4	poly(A) binding protein	1438.08	1872.02	249.738	71.8017	13	7.46862
RPL34	ribosomal protein L34	1207.4	1254.65	135.453	35.5334	14	7.43177
RPL37A	ribosomal protein L37a	4174.38	3963.79	709.3	230.797	15	7.37751
RPL32	ribosomal protein L32	2679.61	2589.77	487.667	170.307	16	7.10816
RPS9	ribosomal protein S9	2231.49	2679.39	276.662	101.655	17	7.09257
AHCY	adenosylhomocysteinase	3079.82	3678.18	706.48	297.707	18	6.89344
GNB2L1	guanine nucleotide binding protein	7815.61	8641.22	1834.24	732.635	19	6.81843
RPL27A	ribosomal protein L27a	2499.34	2510.95	230.861	68.4169	20	6.75665
